# Supplementary material for: A combined FSTRA-shotgun proteomics approach to identify molecular changes in zebrafish upon chemical exposure
Source: Sci Rep. 2019 Apr 29;9:6599. doi: 10.1038/s41598-019-43089-7 (PMC6488664; doi:10.1038/s41598-019-43089-7)
Supplement: Supplementary file 2 — Liver Female [file 41598_2019_43089_MOESM2_ESM.xlsx]

## Sheet: Proteins
Accession	Description	Coverage [%]	# Peptides	# PSMs	# Unique Peptides	# Protein Groups	# AAs	MW [kDa]	calc. pI	Score Sequest HT: Sequest HT	# Peptides (by Search Engine): Sequest HT	Biological Process	Cellular Component	Molecular Function	Pfam IDs	GO Accessions	Entrez Gene ID	Ensembl Gene ID	Gene Symbol	Chromosome	KEGG Pathway Accessions	KEGG Pathways	WikiPathways	Abundance Ratio: (Concentration 1) / (Control)	Abundance Ratio: (Concentration 2) / (Control)	Abundance Ratio: (Concentration 3) / (Control)	Abundance Ratio (log2): (Concentration 1) / (Control)	Abundance Ratio (log2): (Concentration 2) / (Control)	Abundance Ratio (log2): (Concentration 3) / (Control)	Abundance Ratios (by Bio. Rep.): (Concentration 1,Rep 1) / (Control,Rep 1)	Abundance Ratios (by Bio. Rep.): (Concentration 1,Rep 2) / (Control,Rep 2)	Abundance Ratios (by Bio. Rep.): (Concentration 1,Rep 3) / (Control,Rep 3)	Abundance Ratios (by Bio. Rep.): (Concentration 1,Rep 4) / (Control,Rep 4)	Abundance Ratios (by Bio. Rep.): (Concentration 2,Rep 1) / (Control,Rep 1)	Abundance Ratios (by Bio. Rep.): (Concentration 2,Rep 2) / (Control,Rep 2)	Abundance Ratios (by Bio. Rep.): (Concentration 2,Rep 3) / (Control,Rep 3)	Abundance Ratios (by Bio. Rep.): (Concentration 2,Rep 4) / (Control,Rep 4)	Abundance Ratios (by Bio. Rep.): (Concentration 3,Rep 1) / (Control,Rep 1)	Abundance Ratios (by Bio. Rep.): (Concentration 3,Rep 2) / (Control,Rep 2)	Abundance Ratios (by Bio. Rep.): (Concentration 3,Rep 3) / (Control,Rep 3)	Abundance Ratios (by Bio. Rep.): (Concentration 3,Rep 4) / (Control,Rep 4)	Abundance Ratios (log2) (by Bio. Rep.): (Concentration 1,Rep 1) / (Control,Rep 1)	Abundance Ratios (log2) (by Bio. Rep.): (Concentration 1,Rep 2) / (Control,Rep 2)	Abundance Ratios (log2) (by Bio. Rep.): (Concentration 1,Rep 3) / (Control,Rep 3)	Abundance Ratios (log2) (by Bio. Rep.): (Concentration 1,Rep 4) / (Control,Rep 4)	Abundance Ratios (log2) (by Bio. Rep.): (Concentration 2,Rep 1) / (Control,Rep 1)	Abundance Ratios (log2) (by Bio. Rep.): (Concentration 2,Rep 2) / (Control,Rep 2)	Abundance Ratios (log2) (by Bio. Rep.): (Concentration 2,Rep 3) / (Control,Rep 3)	Abundance Ratios (log2) (by Bio. Rep.): (Concentration 2,Rep 4) / (Control,Rep 4)
ENSDARP00000092488.4	bA1 globin [OS=Danio rerio]	73	10	322	10	1	148	16,4	7,83	801.02	10	response to stimulus;transport		metal ion binding;transporter activity	Pf00042	[GO:0001666]; GO:0006950; GO:0036293; GO:0050896; GO:0070482; GO:0008150; GO:0009628 [GO:0005344]; GO:0022892; GO:0005215; GO:0003674 [GO:0005506]; GO:0046914; GO:0046872; GO:0043169; GO:0043167; GO:0005488; GO:0003674 [GO:0005833]; GO:0043234; GO:0044445; GO:0032991; GO:0005829; GO:0044444; GO:0005575; GO:0005737; GO:0044424; GO:0005622; GO:0044464; GO:0005623 [GO:0006810]; GO:0051234; GO:005117…	30216; 504174	ENSDARG00000089087.5; ENSDARG00000097238.2	ba1; ba1l	3			Nodal Signaling Pathway	0.923	0.736	1.072	-0.12	-0.44	0.1	0.955	2.851	0.561	0.892	0.832	0.996	0.329	0.651	1.527	1.426	0.806	0.804	-0.07	1.51	-0.83	-0.17	-0.27	-0.01	-1.6	-0.62
Confidence	Identifying Node	PSM Ambiguity	Annotated Sequence	Modifications	# Protein Groups	# Proteins	Master Protein Accessions	Protein Accessions	# Missed Cleavages	Charge	DeltaScore	DeltaCn	Rank	Search Engine Rank	m/z [Da]	MH+ [Da]	Theo. MH+ [Da]	DeltaM [ppm]	Deltam/z [Da]	Activation Type	MS Order	Isolation Interference [%]	Average Reporter S/N	Ion Inject Time [ms]	RT [min]	First Scan	Spectrum File	File ID	Abundance: 126	Abundance: 127	Abundance: 128	Abundance: 129	Quan Info	XCorr	Percolator q-Value	Percolator PEP	Sequences in Protein	Positions in Protein	PSM Modification Positions in Protein
High	Sequest HT (A2)	Unambiguous	[K].lNIDEIGPQALSR.[C]	N-Term(TMT6plex)	1	1	ENSDARP00000092488.4	ENSDARP00000092488.4	0	3	0,6310	0,0000	1	1	552,31323	1654,92514	1654,93255	-4,48	-0,00247	HCD (High Energy Collision Dissociation)	MS2	52,89045	13,2	200,000	79,4940	18877	Liver_F_3_002_170819193905.raw	F3	1.3	16.6	23.2	11.7		1,68	0	0,0007569	K.LNIDEIGPQALSR.C	[19-31]
Checked	File ID	RT [min]	First Scan	Mass Analyzer	Activation Type	MS Order	# PSMs	Best PSM Ambiguity	Isolation Interference [%]	Average Reporter S/N	Ion Inject Time [ms]	Precursor m/z [Da]	Precursor MH+ [Da]	Precursor Charge	Spectrum File	Abundances (Normalized): 126	Abundances (Normalized): 127	Abundances (Normalized): 128	Abundances (Normalized): 129	Abundance: 126	Abundance: 127	Abundance: 128	Abundance: 129	Quan Info
FALSE	F3	79,4940	18877	Fourier Transform	HCD (High Energy Collision Dissociation)	MS2	1	Unambiguous	52,89045	13,2	200,000	552,31323	1654,92514	3	Liver_F_3_002_170819193905.raw	22.6	39	27.1	26.4	1.3	16.6	23.2	11.7	Rejected By Method
High	Sequest HT (A2)	Unambiguous	[K].lNIDEIGPQALSR.[C]	N-Term(TMT6plex)	1	1	ENSDARP00000092488.4	ENSDARP00000092488.4	0	2	0,4535	0,0000	1	1	827,96771	1654,92815	1654,93255	-2,66	-0,00220	HCD (High Energy Collision Dissociation)	MS2	0	17,5	200,000	79,1945	18802	Liver_F_3_002_170819193905.raw	F3		6	55.8	8.1		2,69	0	4,416E-07	K.LNIDEIGPQALSR.C	[19-31]
Checked	File ID	RT [min]	First Scan	Mass Analyzer	Activation Type	MS Order	# PSMs	Best PSM Ambiguity	Isolation Interference [%]	Average Reporter S/N	Ion Inject Time [ms]	Precursor m/z [Da]	Precursor MH+ [Da]	Precursor Charge	Spectrum File	Abundances (Normalized): 126	Abundances (Normalized): 127	Abundances (Normalized): 128	Abundances (Normalized): 129	Abundance: 126	Abundance: 127	Abundance: 128	Abundance: 129	Quan Info
FALSE	F3	79,1945	18802	Fourier Transform	HCD (High Energy Collision Dissociation)	MS2	1	Unambiguous	0	17,5	200,000	827,96771	1654,92815	2	Liver_F_3_002_170819193905.raw		14.1	65.1	18.3		6	55.8	8.1
High	Sequest HT (A2)	Unambiguous	[K].fGQAGFNADVQEAWQk.[F]	N-Term(TMT6plex); K16(TMT6plex)	1	1	ENSDARP00000092488.4	ENSDARP00000092488.4	0	2	0,8200	0,0000	1	1	1127,58105	2254,15483	2254,16569	-4,82	-0,00543	HCD (High Energy Collision Dissociation)	MS2	0	42,5	200,000	85,6199	20410	Liver_F_3_002_170819193905.raw	F3		80.5	62.6	26.6		4,50	0	1,438E-14	K.FGQAGFNADVQEAWQK.F	[119-134]
Checked	File ID	RT [min]	First Scan	Mass Analyzer	Activation Type	MS Order	# PSMs	Best PSM Ambiguity	Isolation Interference [%]	Average Reporter S/N	Ion Inject Time [ms]	Precursor m/z [Da]	Precursor MH+ [Da]	Precursor Charge	Spectrum File	Abundances (Normalized): 126	Abundances (Normalized): 127	Abundances (Normalized): 128	Abundances (Normalized): 129	Abundance: 126	Abundance: 127	Abundance: 128	Abundance: 129	Quan Info
FALSE	F3	85,6199	20410	Fourier Transform	HCD (High Energy Collision Dissociation)	MS2	1	Unambiguous	0	42,5	200,000	1127,58105	2254,15483	2	Liver_F_3_002_170819193905.raw		189.3	73	60.3		80.5	62.6	26.6
High	Sequest HT (A2)	Unambiguous	[K].fGQAGFNADVQEAWQk.[F]	N-Term(TMT6plex); K16(TMT6plex)	1	1	ENSDARP00000092488.4	ENSDARP00000092488.4	0	4	0,6038	0,0000	1	1	564,29327	2254,15127	2254,16569	-6,40	-0,00361	HCD (High Energy Collision Dissociation)	MS2	0	35,1	200,000	85,5272	20387	Liver_F_3_002_170819193905.raw	F3		55.3	54.4	30.7		3,18	0	7,859E-05	K.FGQAGFNADVQEAWQK.F	[119-134]
Checked	File ID	RT [min]	First Scan	Mass Analyzer	Activation Type	MS Order	# PSMs	Best PSM Ambiguity	Isolation Interference [%]	Average Reporter S/N	Ion Inject Time [ms]	Precursor m/z [Da]	Precursor MH+ [Da]	Precursor Charge	Spectrum File	Abundances (Normalized): 126	Abundances (Normalized): 127	Abundances (Normalized): 128	Abundances (Normalized): 129	Abundance: 126	Abundance: 127	Abundance: 128	Abundance: 129	Quan Info
FALSE	F3	85,5272	20387	Fourier Transform	HCD (High Energy Collision Dissociation)	MS2	1	Unambiguous	0	35,1	200,000	564,29327	2254,15127	4	Liver_F_3_002_170819193905.raw		130.1	63.4	69.4		55.3	54.4	30.7
High	Sequest HT (A2)	Unambiguous	[K].fGQAGFNADVQEAWQk.[F]	N-Term(TMT6plex); K16(TMT6plex)	1	1	ENSDARP00000092488.4	ENSDARP00000092488.4	0	3	0,7983	0,0000	1	1	752,05780	2254,15885	2254,16569	-3,03	-0,00228	HCD (High Energy Collision Dissociation)	MS2	0	22,3	200,000	85,3930	20353	Liver_F_3_002_170819193905.raw	F3		35	28.9	25.3		3,47	0	3,407E-06	K.FGQAGFNADVQEAWQK.F	[119-134]
Checked	File ID	RT [min]	First Scan	Mass Analyzer	Activation Type	MS Order	# PSMs	Best PSM Ambiguity	Isolation Interference [%]	Average Reporter S/N	Ion Inject Time [ms]	Precursor m/z [Da]	Precursor MH+ [Da]	Precursor Charge	Spectrum File	Abundances (Normalized): 126	Abundances (Normalized): 127	Abundances (Normalized): 128	Abundances (Normalized): 129	Abundance: 126	Abundance: 127	Abundance: 128	Abundance: 129	Quan Info
FALSE	F3	85,3930	20353	Fourier Transform	HCD (High Energy Collision Dissociation)	MS2	1	Unambiguous	0	22,3	200,000	752,05780	2254,15885	3	Liver_F_3_002_170819193905.raw		82.3	33.7	57.3		35	28.9	25.3
High	Sequest HT (A2)	Unambiguous	[R].lLADcITVcAAMk.[F]	N-Term(TMT6plex); C5(Carbamidomethyl); C9(Carbamidomethyl); K13(TMT6plex)	1	1	ENSDARP00000092488.4	ENSDARP00000092488.4	0	3	0,7577	0,0000	1	1	642,02057	1924,04715	1924,04702	0,07	0,00005	HCD (High Energy Collision Dissociation)	MS2	53,38179	76,9	200,000	124,9932	28335	Liver_F_2_001_170818185456.raw	F10	59.5	5.4	225.9	16.6		3,26	0	5,335E-05	R.LLADCITVCAAMK.F	[106-118]
Checked	File ID	RT [min]	First Scan	Mass Analyzer	Activation Type	MS Order	# PSMs	Best PSM Ambiguity	Isolation Interference [%]	Average Reporter S/N	Ion Inject Time [ms]	Precursor m/z [Da]	Precursor MH+ [Da]	Precursor Charge	Spectrum File	Abundances (Normalized): 126	Abundances (Normalized): 127	Abundances (Normalized): 128	Abundances (Normalized): 129	Abundance: 126	Abundance: 127	Abundance: 128	Abundance: 129	Quan Info
FALSE	F10	124,9932	28335	Fourier Transform	HCD (High Energy Collision Dissociation)	MS2	1	Unambiguous	53,38179	76,9	200,000	642,02057	1924,04715	3	Liver_F_2_001_170818185456.raw	191	152.8	248	125.2	59.5	5.4	225.9	16.6	Rejected By Method
High	Sequest HT (A2)	Unambiguous	[K].fGQAGFNADVQEAWQk.[F]	N-Term(TMT6plex); K16(TMT6plex)	1	1	ENSDARP00000092488.4	ENSDARP00000092488.4	0	3	0,8011	0,0000	1	1	752,05591	2254,15317	2254,16569	-5,55	-0,00417	HCD (High Energy Collision Dissociation)	MS2	0	151,6	18,694	85,8989	20475	Liver_F_3_002_170819193905.raw	F3	1.9	282.3	206.5	114.1		5,28	0	1,596E-11	K.FGQAGFNADVQEAWQK.F	[119-134]
Checked	File ID	RT [min]	First Scan	Mass Analyzer	Activation Type	MS Order	# PSMs	Best PSM Ambiguity	Isolation Interference [%]	Average Reporter S/N	Ion Inject Time [ms]	Precursor m/z [Da]	Precursor MH+ [Da]	Precursor Charge	Spectrum File	Abundances (Normalized): 126	Abundances (Normalized): 127	Abundances (Normalized): 128	Abundances (Normalized): 129	Abundance: 126	Abundance: 127	Abundance: 128	Abundance: 129	Quan Info
FALSE	F3	85,8989	20475	Fourier Transform	HCD (High Energy Collision Dissociation)	MS2	1	Unambiguous	0	151,6	18,694	752,05591	2254,15317	3	Liver_F_3_002_170819193905.raw	32.7	663.9	240.8	257.9	1.9	282.3	206.5	114.1
High	Sequest HT (A2)	Unambiguous	[K].fGQAGFNADVQEAWQk.[F]	N-Term(TMT6plex); K16(TMT6plex)	1	1	ENSDARP00000092488.4	ENSDARP00000092488.4	0	3	0,8164	0,0000	1	1	752,05695	2254,15628	2254,16569	-4,17	-0,00313	HCD (High Energy Collision Dissociation)	MS2	10,0346	88,4	200,000	124,5286	28218	Liver_F_2_001_170818185456.raw	F10	111.4	3	217.4	21.5		4,63	0	4,116E-09	K.FGQAGFNADVQEAWQK.F	[119-134]
Checked	File ID	RT [min]	First Scan	Mass Analyzer	Activation Type	MS Order	# PSMs	Best PSM Ambiguity	Isolation Interference [%]	Average Reporter S/N	Ion Inject Time [ms]	Precursor m/z [Da]	Precursor MH+ [Da]	Precursor Charge	Spectrum File	Abundances (Normalized): 126	Abundances (Normalized): 127	Abundances (Normalized): 128	Abundances (Normalized): 129	Abundance: 126	Abundance: 127	Abundance: 128	Abundance: 129	Quan Info
FALSE	F10	124,5286	28218	Fourier Transform	HCD (High Energy Collision Dissociation)	MS2	1	Unambiguous	10,0346	88,4	200,000	752,05695	2254,15628	3	Liver_F_2_001_170818185456.raw	357.7	84.9	238.7	162.2	111.4	3	217.4	21.5
High	Sequest HT (A2)	Unambiguous	[R].lLADcITVcAAMk.[F]	N-Term(TMT6plex); C5(Carbamidomethyl); C9(Carbamidomethyl); K13(TMT6plex)	1	1	ENSDARP00000092488.4	ENSDARP00000092488.4	0	3	0,7772	0,0000	1	1	642,01904	1924,04258	1924,04702	-2,31	-0,00148	HCD (High Energy Collision Dissociation)	MS2	4,313265	138,4	200,000	124,4731	28204	Liver_F_2_001_170818185456.raw	F10	92.8	3.4	440.8	16.6		3,59	0	1,074E-07	R.LLADCITVCAAMK.F	[106-118]
Checked	File ID	RT [min]	First Scan	Mass Analyzer	Activation Type	MS Order	# PSMs	Best PSM Ambiguity	Isolation Interference [%]	Average Reporter S/N	Ion Inject Time [ms]	Precursor m/z [Da]	Precursor MH+ [Da]	Precursor Charge	Spectrum File	Abundances (Normalized): 126	Abundances (Normalized): 127	Abundances (Normalized): 128	Abundances (Normalized): 129	Abundance: 126	Abundance: 127	Abundance: 128	Abundance: 129	Quan Info
FALSE	F10	124,4731	28204	Fourier Transform	HCD (High Energy Collision Dissociation)	MS2	1	Unambiguous	4,313265	138,4	200,000	642,01904	1924,04258	3	Liver_F_2_001_170818185456.raw	298	96.2	483.9	125.2	92.8	3.4	440.8	16.6
High	Sequest HT (A2)	Unambiguous	[K].lNIDEIGPQALSR.[C]	N-Term(TMT6plex)	1	1	ENSDARP00000092488.4	ENSDARP00000092488.4	0	3	0,6958	0,0000	1	1	552,31396	1654,92734	1654,93255	-3,15	-0,00174	HCD (High Energy Collision Dissociation)	MS2	21,40158	23,5	200,000	78,8064	18705	Liver_F_3_002_170819193905.raw	F3	2.3	31.5	45.9	14.2		3,09	0	8,762E-05	K.LNIDEIGPQALSR.C	[19-31]
Checked	File ID	RT [min]	First Scan	Mass Analyzer	Activation Type	MS Order	# PSMs	Best PSM Ambiguity	Isolation Interference [%]	Average Reporter S/N	Ion Inject Time [ms]	Precursor m/z [Da]	Precursor MH+ [Da]	Precursor Charge	Spectrum File	Abundances (Normalized): 126	Abundances (Normalized): 127	Abundances (Normalized): 128	Abundances (Normalized): 129	Abundance: 126	Abundance: 127	Abundance: 128	Abundance: 129	Quan Info
FALSE	F3	78,8064	18705	Fourier Transform	HCD (High Energy Collision Dissociation)	MS2	1	Unambiguous	21,40158	23,5	200,000	552,31396	1654,92734	3	Liver_F_3_002_170819193905.raw	38.6	74.1	53.5	32.2	2.3	31.5	45.9	14.2
High	Sequest HT (A2)	Unambiguous	[K].lNIDEIGPQALSR.[C]	N-Term(TMT6plex)	1	1	ENSDARP00000092488.4	ENSDARP00000092488.4	0	2	0,3563	0,0000	1	1	827,96552	1654,92375	1654,93255	-5,32	-0,00440	HCD (High Energy Collision Dissociation)	MS2	0	17,2	200,000	78,6835	18674	Liver_F_3_002_170819193905.raw	F3		6	55.2	7.5		2,47	0	0,0002873	K.LNIDEIGPQALSR.C	[19-31]
Checked	File ID	RT [min]	First Scan	Mass Analyzer	Activation Type	MS Order	# PSMs	Best PSM Ambiguity	Isolation Interference [%]	Average Reporter S/N	Ion Inject Time [ms]	Precursor m/z [Da]	Precursor MH+ [Da]	Precursor Charge	Spectrum File	Abundances (Normalized): 126	Abundances (Normalized): 127	Abundances (Normalized): 128	Abundances (Normalized): 129	Abundance: 126	Abundance: 127	Abundance: 128	Abundance: 129	Quan Info
FALSE	F3	78,6835	18674	Fourier Transform	HCD (High Energy Collision Dissociation)	MS2	1	Unambiguous	0	17,2	200,000	827,96552	1654,92375	2	Liver_F_3_002_170819193905.raw		14.1	64.4	16.9		6	55.2	7.5
High	Sequest HT (A2)	Unambiguous	[K].fGQAGFNADVQEAWQk.[F]	N-Term(TMT6plex); K16(TMT6plex)	1	1	ENSDARP00000092488.4	ENSDARP00000092488.4	0	4	0,7535	0,0000	1	1	564,29364	2254,15273	2254,16569	-5,75	-0,00324	HCD (High Energy Collision Dissociation)	MS2	24,38855	90,8	200,000	86,0358	20508	Liver_F_3_002_170819193905.raw	F3	2.1	157.3	126.6	76.2		4,26	0	6,97E-06	K.FGQAGFNADVQEAWQK.F	[119-134]
Checked	File ID	RT [min]	First Scan	Mass Analyzer	Activation Type	MS Order	# PSMs	Best PSM Ambiguity	Isolation Interference [%]	Average Reporter S/N	Ion Inject Time [ms]	Precursor m/z [Da]	Precursor MH+ [Da]	Precursor Charge	Spectrum File	Abundances (Normalized): 126	Abundances (Normalized): 127	Abundances (Normalized): 128	Abundances (Normalized): 129	Abundance: 126	Abundance: 127	Abundance: 128	Abundance: 129	Quan Info
FALSE	F3	86,0358	20508	Fourier Transform	HCD (High Energy Collision Dissociation)	MS2	1	Unambiguous	24,38855	90,8	200,000	564,29364	2254,15273	4	Liver_F_3_002_170819193905.raw	35.7	369.9	147.6	172.3	2.1	157.3	126.6	76.2
High	Sequest HT (A2)	Unambiguous	[R].cLIVYPWTQR.[Y]	N-Term(TMT6plex); C1(Carbamidomethyl)	1	2	ENSDARP00000092488.4	ENSDARP00000092488.4; ENSDARP00000105678.3	0	2	0,7380	0,0000	1	1	782,92578	1564,84429	1564,85074	-4,12	-0,00322	HCD (High Energy Collision Dissociation)	MS2	6,987787	158,5	200,000	88,4502	21104	Liver_F_3_002_170819193905.raw	F3	2.4	166	326.7	138.1		3,32	0	0,0002456	R.CLIVYPWTQR.Y	[32-41]
Checked	File ID	RT [min]	First Scan	Mass Analyzer	Activation Type	MS Order	# PSMs	Best PSM Ambiguity	Isolation Interference [%]	Average Reporter S/N	Ion Inject Time [ms]	Precursor m/z [Da]	Precursor MH+ [Da]	Precursor Charge	Spectrum File	Abundances (Normalized): 126	Abundances (Normalized): 127	Abundances (Normalized): 128	Abundances (Normalized): 129	Abundance: 126	Abundance: 127	Abundance: 128	Abundance: 129	Quan Info
FALSE	F3	88,4502	21104	Fourier Transform	HCD (High Energy Collision Dissociation)	MS2	1	Unambiguous	6,987787	158,5	200,000	782,92578	1564,84429	2	Liver_F_3_002_170819193905.raw	40.2	390.4	381	312.2	2.4	166	326.7	138.1
High	Sequest HT (A2)	Unambiguous	[K].fGQAGFNADVQEAWQk.[F]	N-Term(TMT6plex); K16(TMT6plex)	1	1	ENSDARP00000092488.4	ENSDARP00000092488.4	0	3	0,8305	0,0000	1	1	752,05707	2254,15665	2254,16569	-4,01	-0,00301	HCD (High Energy Collision Dissociation)	MS2	1,631071	56,6	200,000	87,9832	20987	Liver_F_3_002_170819193905.raw	F3		138.2	51.4	36.5		4,78	0	1,779E-09	K.FGQAGFNADVQEAWQK.F	[119-134]
Checked	File ID	RT [min]	First Scan	Mass Analyzer	Activation Type	MS Order	# PSMs	Best PSM Ambiguity	Isolation Interference [%]	Average Reporter S/N	Ion Inject Time [ms]	Precursor m/z [Da]	Precursor MH+ [Da]	Precursor Charge	Spectrum File	Abundances (Normalized): 126	Abundances (Normalized): 127	Abundances (Normalized): 128	Abundances (Normalized): 129	Abundance: 126	Abundance: 127	Abundance: 128	Abundance: 129	Quan Info
FALSE	F3	87,9832	20987	Fourier Transform	HCD (High Energy Collision Dissociation)	MS2	1	Unambiguous	1,631071	56,6	200,000	752,05707	2254,15665	3	Liver_F_3_002_170819193905.raw		325	59.9	82.6		138.2	51.4	36.5
High	Sequest HT (A2)	Unambiguous	[R].cLIVYPWTQR.[Y]	N-Term(TMT6plex); C1(Carbamidomethyl)	1	2	ENSDARP00000092488.4	ENSDARP00000092488.4; ENSDARP00000105678.3	0	3	0,6050	0,0000	1	1	522,28625	1564,84421	1564,85074	-4,17	-0,00217	HCD (High Energy Collision Dissociation)	MS2	40,03874	8,7	200,000	87,9559	20980	Liver_F_3_002_170819193905.raw	F3	1.3	11.3	15.4	6.9		2,00	0	0,001231	R.CLIVYPWTQR.Y	[32-41]
Checked	File ID	RT [min]	First Scan	Mass Analyzer	Activation Type	MS Order	# PSMs	Best PSM Ambiguity	Isolation Interference [%]	Average Reporter S/N	Ion Inject Time [ms]	Precursor m/z [Da]	Precursor MH+ [Da]	Precursor Charge	Spectrum File	Abundances (Normalized): 126	Abundances (Normalized): 127	Abundances (Normalized): 128	Abundances (Normalized): 129	Abundance: 126	Abundance: 127	Abundance: 128	Abundance: 129	Quan Info
FALSE	F3	87,9559	20980	Fourier Transform	HCD (High Energy Collision Dissociation)	MS2	1	Unambiguous	40,03874	8,7	200,000	522,28625	1564,84421	3	Liver_F_3_002_170819193905.raw	21.3	26.6	18	15.6	1.3	11.3	15.4	6.9	Rejected By Method
High	Sequest HT (A2)	Unambiguous	[R].cLIVYPWTQR.[Y]	N-Term(TMT6plex); C1(Carbamidomethyl)	1	2	ENSDARP00000092488.4	ENSDARP00000092488.4; ENSDARP00000105678.3	0	3	0,6987	0,0000	1	1	522,28680	1564,84586	1564,85074	-3,12	-0,00163	HCD (High Energy Collision Dissociation)	MS2	0	9,2	200,000	88,9903	21239	Liver_F_3_002_170819193905.raw	F3		9.6	16.6	10.6		2,39	0	0,0005044	R.CLIVYPWTQR.Y	[32-41]
Checked	File ID	RT [min]	First Scan	Mass Analyzer	Activation Type	MS Order	# PSMs	Best PSM Ambiguity	Isolation Interference [%]	Average Reporter S/N	Ion Inject Time [ms]	Precursor m/z [Da]	Precursor MH+ [Da]	Precursor Charge	Spectrum File	Abundances (Normalized): 126	Abundances (Normalized): 127	Abundances (Normalized): 128	Abundances (Normalized): 129	Abundance: 126	Abundance: 127	Abundance: 128	Abundance: 129	Quan Info
FALSE	F3	88,9903	21239	Fourier Transform	HCD (High Energy Collision Dissociation)	MS2	1	Unambiguous	0	9,2	200,000	522,28680	1564,84586	3	Liver_F_3_002_170819193905.raw		22.6	19.4	23.9		9.6	16.6	10.6	Rejected By Method
High	Sequest HT (A2)	Unambiguous	[R].cLIVYPWTQR.[Y]	N-Term(TMT6plex); C1(Carbamidomethyl)	1	2	ENSDARP00000092488.4	ENSDARP00000092488.4; ENSDARP00000105678.3	0	2	0,7338	0,0000	1	1	782,92584	1564,84441	1564,85074	-4,04	-0,00316	HCD (High Energy Collision Dissociation)	MS2	6,146182	51,2	200,000	88,9650	21233	Liver_F_3_002_170819193905.raw	F3		53.3	104.6	47		3,08	0	0,0007022	R.CLIVYPWTQR.Y	[32-41]
Checked	File ID	RT [min]	First Scan	Mass Analyzer	Activation Type	MS Order	# PSMs	Best PSM Ambiguity	Isolation Interference [%]	Average Reporter S/N	Ion Inject Time [ms]	Precursor m/z [Da]	Precursor MH+ [Da]	Precursor Charge	Spectrum File	Abundances (Normalized): 126	Abundances (Normalized): 127	Abundances (Normalized): 128	Abundances (Normalized): 129	Abundance: 126	Abundance: 127	Abundance: 128	Abundance: 129	Quan Info
FALSE	F3	88,9650	21233	Fourier Transform	HCD (High Energy Collision Dissociation)	MS2	1	Unambiguous	6,146182	51,2	200,000	782,92584	1564,84441	2	Liver_F_3_002_170819193905.raw		125.3	122	106.3		53.3	104.6	47
High	Sequest HT (A2)	Unambiguous	[K].fGQAGFNADVQEAWQk.[F]	N-Term(TMT6plex); K16(TMT6plex)	1	1	ENSDARP00000092488.4	ENSDARP00000092488.4	0	3	0,7606	0,0000	1	1	752,05835	2254,16050	2254,16569	-2,30	-0,00173	HCD (High Energy Collision Dissociation)	MS2	29,97266	72,9	200,000	125,2956	28411	Liver_F_2_001_170818185456.raw	F10	77.8	11.6	178.9	23		3,76	0	9,492E-08	K.FGQAGFNADVQEAWQK.F	[119-134]
Checked	File ID	RT [min]	First Scan	Mass Analyzer	Activation Type	MS Order	# PSMs	Best PSM Ambiguity	Isolation Interference [%]	Average Reporter S/N	Ion Inject Time [ms]	Precursor m/z [Da]	Precursor MH+ [Da]	Precursor Charge	Spectrum File	Abundances (Normalized): 126	Abundances (Normalized): 127	Abundances (Normalized): 128	Abundances (Normalized): 129	Abundance: 126	Abundance: 127	Abundance: 128	Abundance: 129	Quan Info
FALSE	F10	125,2956	28411	Fourier Transform	HCD (High Energy Collision Dissociation)	MS2	1	Unambiguous	29,97266	72,9	200,000	752,05835	2254,16050	3	Liver_F_2_001_170818185456.raw	249.7	328.3	196.4	173.4	77.8	11.6	178.9	23
High	Sequest HT (A2)	Unambiguous	[K].fGQAGFNADVQEAWQk.[F]	N-Term(TMT6plex); K16(TMT6plex)	1	1	ENSDARP00000092488.4	ENSDARP00000092488.4	0	3	0,7758	0,0000	1	1	752,05621	2254,15409	2254,16569	-5,15	-0,00387	HCD (High Energy Collision Dissociation)	MS2	0	168,1	86,335	86,4095	20597	Liver_F_3_002_170819193905.raw	F3	1.8	299.4	233.1	136.3		5,53	0	2,048E-11	K.FGQAGFNADVQEAWQK.F	[119-134]
Checked	File ID	RT [min]	First Scan	Mass Analyzer	Activation Type	MS Order	# PSMs	Best PSM Ambiguity	Isolation Interference [%]	Average Reporter S/N	Ion Inject Time [ms]	Precursor m/z [Da]	Precursor MH+ [Da]	Precursor Charge	Spectrum File	Abundances (Normalized): 126	Abundances (Normalized): 127	Abundances (Normalized): 128	Abundances (Normalized): 129	Abundance: 126	Abundance: 127	Abundance: 128	Abundance: 129	Quan Info
FALSE	F3	86,4095	20597	Fourier Transform	HCD (High Energy Collision Dissociation)	MS2	1	Unambiguous	0	168,1	86,335	752,05621	2254,15409	3	Liver_F_3_002_170819193905.raw	30	704.1	271.8	308.3	1.8	299.4	233.1	136.3
High	Sequest HT (A2)	Unambiguous	[K].fGQAGFNADVQEAWQk.[F]	N-Term(TMT6plex); K16(TMT6plex)	1	1	ENSDARP00000092488.4	ENSDARP00000092488.4	0	2	0,7702	0,0000	1	1	1127,57996	2254,15264	2254,16569	-5,79	-0,00653	HCD (High Energy Collision Dissociation)	MS2	0	47,3	200,000	86,1459	20535	Liver_F_3_002_170819193905.raw	F3		86.9	65.6	36.5		3,96	0	1,132E-09	K.FGQAGFNADVQEAWQK.F	[119-134]
Checked	File ID	RT [min]	First Scan	Mass Analyzer	Activation Type	MS Order	# PSMs	Best PSM Ambiguity	Isolation Interference [%]	Average Reporter S/N	Ion Inject Time [ms]	Precursor m/z [Da]	Precursor MH+ [Da]	Precursor Charge	Spectrum File	Abundances (Normalized): 126	Abundances (Normalized): 127	Abundances (Normalized): 128	Abundances (Normalized): 129	Abundance: 126	Abundance: 127	Abundance: 128	Abundance: 129	Quan Info
FALSE	F3	86,1459	20535	Fourier Transform	HCD (High Energy Collision Dissociation)	MS2	1	Unambiguous	0	47,3	200,000	1127,57996	2254,15264	2	Liver_F_3_002_170819193905.raw		204.4	76.5	82.6		86.9	65.6	36.5
High	Sequest HT (A2)	Unambiguous	[K].fGQAGFNADVQEAWQk.[F]	N-Term(TMT6plex); K16(TMT6plex)	1	1	ENSDARP00000092488.4	ENSDARP00000092488.4	0	3	0,7899	0,0000	1	1	752,05627	2254,15427	2254,16569	-5,06	-0,00381	HCD (High Energy Collision Dissociation)	MS2	0,5592305	98,7	200,000	86,9397	20727	Liver_F_3_002_170819193905.raw	F3	1.7	172.7	140.8	78.6		5,33	0	4,059E-12	K.FGQAGFNADVQEAWQK.F	[119-134]
Checked	File ID	RT [min]	First Scan	Mass Analyzer	Activation Type	MS Order	# PSMs	Best PSM Ambiguity	Isolation Interference [%]	Average Reporter S/N	Ion Inject Time [ms]	Precursor m/z [Da]	Precursor MH+ [Da]	Precursor Charge	Spectrum File	Abundances (Normalized): 126	Abundances (Normalized): 127	Abundances (Normalized): 128	Abundances (Normalized): 129	Abundance: 126	Abundance: 127	Abundance: 128	Abundance: 129	Quan Info
FALSE	F3	86,9397	20727	Fourier Transform	HCD (High Energy Collision Dissociation)	MS2	1	Unambiguous	0,5592305	98,7	200,000	752,05627	2254,15427	3	Liver_F_3_002_170819193905.raw	29.6	406.1	164.2	177.7	1.7	172.7	140.8	78.6
High	Sequest HT (A2)	Unambiguous	[K].fGQAGFNADVQEAWQk.[F]	N-Term(TMT6plex); K16(TMT6plex)	1	1	ENSDARP00000092488.4	ENSDARP00000092488.4	0	3	0,8106	0,0000	1	1	752,05750	2254,15793	2254,16569	-3,44	-0,00258	HCD (High Energy Collision Dissociation)	MS2	0	47,7	200,000	87,4681	20859	Liver_F_3_002_170819193905.raw	F3	1	93.7	55.2	40.5		4,33	0	7,019E-10	K.FGQAGFNADVQEAWQK.F	[119-134]
Checked	File ID	RT [min]	First Scan	Mass Analyzer	Activation Type	MS Order	# PSMs	Best PSM Ambiguity	Isolation Interference [%]	Average Reporter S/N	Ion Inject Time [ms]	Precursor m/z [Da]	Precursor MH+ [Da]	Precursor Charge	Spectrum File	Abundances (Normalized): 126	Abundances (Normalized): 127	Abundances (Normalized): 128	Abundances (Normalized): 129	Abundance: 126	Abundance: 127	Abundance: 128	Abundance: 129	Quan Info
FALSE	F3	87,4681	20859	Fourier Transform	HCD (High Energy Collision Dissociation)	MS2	1	Unambiguous	0	47,7	200,000	752,05750	2254,15793	3	Liver_F_3_002_170819193905.raw	17.7	220.4	64.4	91.6	1	93.7	55.2	40.5
High	Sequest HT (A2)	Unambiguous	[R].yFATFGNLSSPAAImGNPk.[V]	N-Term(TMT6plex); M15(Oxidation); K19(TMT6plex)	1	1	ENSDARP00000092488.4	ENSDARP00000092488.4	0	3	0,5829	0,0000	1	1	820,77209	2460,30173	2460,29974	0,81	0,00066	HCD (High Energy Collision Dissociation)	MS2	0	17,6	200,000	91,5148	21871	Liver_F_3_002_170819193905.raw	F3		7.6	49.5	13.1		1,87	0	0,000148	R.YFATFGNLSSPAAIMGNPK.V	[42-60]
Checked	File ID	RT [min]	First Scan	Mass Analyzer	Activation Type	MS Order	# PSMs	Best PSM Ambiguity	Isolation Interference [%]	Average Reporter S/N	Ion Inject Time [ms]	Precursor m/z [Da]	Precursor MH+ [Da]	Precursor Charge	Spectrum File	Abundances (Normalized): 126	Abundances (Normalized): 127	Abundances (Normalized): 128	Abundances (Normalized): 129	Abundance: 126	Abundance: 127	Abundance: 128	Abundance: 129	Quan Info
FALSE	F3	91,5148	21871	Fourier Transform	HCD (High Energy Collision Dissociation)	MS2	1	Unambiguous	0	17,6	200,000	820,77209	2460,30173	3	Liver_F_3_002_170819193905.raw		17.9	57.7	29.6		7.6	49.5	13.1
High	Sequest HT (A2)	Unambiguous	[R].lLADcITVcAAMk.[F]	N-Term(TMT6plex); C5(Carbamidomethyl); C9(Carbamidomethyl); K13(TMT6plex)	1	1	ENSDARP00000092488.4	ENSDARP00000092488.4	0	3	0,7913	0,0000	1	1	642,01794	1924,03928	1924,04702	-4,02	-0,00258	HCD (High Energy Collision Dissociation)	MS2	6,057	64,3	200,000	91,1261	21774	Liver_F_3_002_170819193905.raw	F3	1.6	41.4	196.1	17.6		3,69	0	8,77E-07	R.LLADCITVCAAMK.F	[106-118]
Checked	File ID	RT [min]	First Scan	Mass Analyzer	Activation Type	MS Order	# PSMs	Best PSM Ambiguity	Isolation Interference [%]	Average Reporter S/N	Ion Inject Time [ms]	Precursor m/z [Da]	Precursor MH+ [Da]	Precursor Charge	Spectrum File	Abundances (Normalized): 126	Abundances (Normalized): 127	Abundances (Normalized): 128	Abundances (Normalized): 129	Abundance: 126	Abundance: 127	Abundance: 128	Abundance: 129	Quan Info
FALSE	F3	91,1261	21774	Fourier Transform	HCD (High Energy Collision Dissociation)	MS2	1	Unambiguous	6,057	64,3	200,000	642,01794	1924,03928	3	Liver_F_3_002_170819193905.raw	27.8	97.4	228.7	39.8	1.6	41.4	196.1	17.6
High	Sequest HT (A2)	Unambiguous	[R].lLADcITVcAAMk.[F]	N-Term(TMT6plex); C5(Carbamidomethyl); C9(Carbamidomethyl); K13(TMT6plex)	1	1	ENSDARP00000092488.4	ENSDARP00000092488.4	0	3	0,7817	0,0000	1	1	642,01825	1924,04020	1924,04702	-3,55	-0,00227	HCD (High Energy Collision Dissociation)	MS2	10,99801	23,1	200,000	91,6399	21903	Liver_F_3_002_170819193905.raw	F3		18.4	61	13.1		2,84	0	9,143E-07	R.LLADCITVCAAMK.F	[106-118]
Checked	File ID	RT [min]	First Scan	Mass Analyzer	Activation Type	MS Order	# PSMs	Best PSM Ambiguity	Isolation Interference [%]	Average Reporter S/N	Ion Inject Time [ms]	Precursor m/z [Da]	Precursor MH+ [Da]	Precursor Charge	Spectrum File	Abundances (Normalized): 126	Abundances (Normalized): 127	Abundances (Normalized): 128	Abundances (Normalized): 129	Abundance: 126	Abundance: 127	Abundance: 128	Abundance: 129	Quan Info
FALSE	F3	91,6399	21903	Fourier Transform	HCD (High Energy Collision Dissociation)	MS2	1	Unambiguous	10,99801	23,1	200,000	642,01825	1924,04020	3	Liver_F_3_002_170819193905.raw		43.3	71.1	29.5		18.4	61	13.1
High	Sequest HT (A2)	Unambiguous	[R].yFATFGNLSSPAAImGNPk.[V]	N-Term(TMT6plex); M15(Oxidation); K19(TMT6plex)	1	1	ENSDARP00000092488.4	ENSDARP00000092488.4	0	3	0,7665	0,0000	1	1	820,76923	2460,29312	2460,29974	-2,69	-0,00220	HCD (High Energy Collision Dissociation)	MS2	0	13,3	200,000	92,0316	22001	Liver_F_3_002_170819193905.raw	F3		5.5	38.9	8.6		2,57	0	3,528E-06	R.YFATFGNLSSPAAIMGNPK.V	[42-60]
Checked	File ID	RT [min]	First Scan	Mass Analyzer	Activation Type	MS Order	# PSMs	Best PSM Ambiguity	Isolation Interference [%]	Average Reporter S/N	Ion Inject Time [ms]	Precursor m/z [Da]	Precursor MH+ [Da]	Precursor Charge	Spectrum File	Abundances (Normalized): 126	Abundances (Normalized): 127	Abundances (Normalized): 128	Abundances (Normalized): 129	Abundance: 126	Abundance: 127	Abundance: 128	Abundance: 129	Quan Info
FALSE	F3	92,0316	22001	Fourier Transform	HCD (High Energy Collision Dissociation)	MS2	1	Unambiguous	0	13,3	200,000	820,76923	2460,29312	3	Liver_F_3_002_170819193905.raw		12.9	45.4	19.4		5.5	38.9	8.6
High	Sequest HT (A2)	Unambiguous	[R].lLADcITVcAAMk.[F]	N-Term(TMT6plex); C5(Carbamidomethyl); C9(Carbamidomethyl); K13(TMT6plex)	1	1	ENSDARP00000092488.4	ENSDARP00000092488.4	0	3	0,7638	0,0000	1	1	642,01758	1924,03818	1924,04702	-4,59	-0,00295	HCD (High Energy Collision Dissociation)	MS2	9,953833	16,6	200,000	90,0713	21508	Liver_F_3_002_170819193905.raw	F3		17	38.3	11.1		2,54	0	2,347E-06	R.LLADCITVCAAMK.F	[106-118]
Checked	File ID	RT [min]	First Scan	Mass Analyzer	Activation Type	MS Order	# PSMs	Best PSM Ambiguity	Isolation Interference [%]	Average Reporter S/N	Ion Inject Time [ms]	Precursor m/z [Da]	Precursor MH+ [Da]	Precursor Charge	Spectrum File	Abundances (Normalized): 126	Abundances (Normalized): 127	Abundances (Normalized): 128	Abundances (Normalized): 129	Abundance: 126	Abundance: 127	Abundance: 128	Abundance: 129	Quan Info
FALSE	F3	90,0713	21508	Fourier Transform	HCD (High Energy Collision Dissociation)	MS2	1	Unambiguous	9,953833	16,6	200,000	642,01758	1924,03818	3	Liver_F_3_002_170819193905.raw		40	44.7	25		17	38.3	11.1
High	Sequest HT (A2)	Unambiguous	[K].fGQAGFNADVQEAWQk.[F]	N-Term(TMT6plex); K16(TMT6plex)	1	1	ENSDARP00000092488.4	ENSDARP00000092488.4	0	3	0,7671	0,0000	1	1	752,05548	2254,15189	2254,16569	-6,12	-0,00460	HCD (High Energy Collision Dissociation)	MS2	18,71499	23,2	200,000	89,7502	21428	Liver_F_3_002_170819193905.raw	F3		35.6	36.4	20.8		2,92	0	9,348E-08	K.FGQAGFNADVQEAWQK.F	[119-134]
Checked	File ID	RT [min]	First Scan	Mass Analyzer	Activation Type	MS Order	# PSMs	Best PSM Ambiguity	Isolation Interference [%]	Average Reporter S/N	Ion Inject Time [ms]	Precursor m/z [Da]	Precursor MH+ [Da]	Precursor Charge	Spectrum File	Abundances (Normalized): 126	Abundances (Normalized): 127	Abundances (Normalized): 128	Abundances (Normalized): 129	Abundance: 126	Abundance: 127	Abundance: 128	Abundance: 129	Quan Info
FALSE	F3	89,7502	21428	Fourier Transform	HCD (High Energy Collision Dissociation)	MS2	1	Unambiguous	18,71499	23,2	200,000	752,05548	2254,15189	3	Liver_F_3_002_170819193905.raw		83.7	42.5	47.1		35.6	36.4	20.8
High	Sequest HT (A2)	Unambiguous	[K].fGQAGFNADVQEAWQk.[F]	N-Term(TMT6plex); K16(TMT6plex)	1	1	ENSDARP00000092488.4	ENSDARP00000092488.4	0	3	0,6269	0,0000	1	1	752,05579	2254,15281	2254,16569	-5,71	-0,00429	HCD (High Energy Collision Dissociation)	MS2	0	18,9	200,000	90,2722	21559	Liver_F_3_002_170819193905.raw	F3		28	29.2	18.1		1,93	0	0,0001419	K.FGQAGFNADVQEAWQK.F	[119-134]
Checked	File ID	RT [min]	First Scan	Mass Analyzer	Activation Type	MS Order	# PSMs	Best PSM Ambiguity	Isolation Interference [%]	Average Reporter S/N	Ion Inject Time [ms]	Precursor m/z [Da]	Precursor MH+ [Da]	Precursor Charge	Spectrum File	Abundances (Normalized): 126	Abundances (Normalized): 127	Abundances (Normalized): 128	Abundances (Normalized): 129	Abundance: 126	Abundance: 127	Abundance: 128	Abundance: 129	Quan Info
FALSE	F3	90,2722	21559	Fourier Transform	HCD (High Energy Collision Dissociation)	MS2	1	Unambiguous	0	18,9	200,000	752,05579	2254,15281	3	Liver_F_3_002_170819193905.raw		65.8	34.1	41		28	29.2	18.1
High	Sequest HT (A2)	Unambiguous	[K].fGQAGFNADVQEAWQk.[F]	N-Term(TMT6plex); K16(TMT6plex)	1	1	ENSDARP00000092488.4	ENSDARP00000092488.4	0	3	0,7552	0,0000	1	1	752,05823	2254,16013	2254,16569	-2,47	-0,00185	HCD (High Energy Collision Dissociation)	MS2	6,349715	17,9	200,000	90,8079	21694	Liver_F_3_002_170819193905.raw	F3	1.7	27.6	25.1	17.1		2,86	0	8,722E-07	K.FGQAGFNADVQEAWQK.F	[119-134]
Checked	File ID	RT [min]	First Scan	Mass Analyzer	Activation Type	MS Order	# PSMs	Best PSM Ambiguity	Isolation Interference [%]	Average Reporter S/N	Ion Inject Time [ms]	Precursor m/z [Da]	Precursor MH+ [Da]	Precursor Charge	Spectrum File	Abundances (Normalized): 126	Abundances (Normalized): 127	Abundances (Normalized): 128	Abundances (Normalized): 129	Abundance: 126	Abundance: 127	Abundance: 128	Abundance: 129	Quan Info
FALSE	F3	90,8079	21694	Fourier Transform	HCD (High Energy Collision Dissociation)	MS2	1	Unambiguous	6,349715	17,9	200,000	752,05823	2254,16013	3	Liver_F_3_002_170819193905.raw	28.7	64.9	29.3	38.8	1.7	27.6	25.1	17.1
High	Sequest HT (A2)	Unambiguous	[R].lLADcITVcAAMk.[F]	N-Term(TMT6plex); C5(Carbamidomethyl); C9(Carbamidomethyl); K13(TMT6plex)	1	1	ENSDARP00000092488.4	ENSDARP00000092488.4	0	2	0,7419	0,0000	1	1	962,52277	1924,03826	1924,04702	-4,55	-0,00438	HCD (High Energy Collision Dissociation)	MS2	0	38,6	200,000	90,7017	21667	Liver_F_3_002_170819193905.raw	F3		22.2	121.8	10.2		3,72	0	6,267E-11	R.LLADCITVCAAMK.F	[106-118]
Checked	File ID	RT [min]	First Scan	Mass Analyzer	Activation Type	MS Order	# PSMs	Best PSM Ambiguity	Isolation Interference [%]	Average Reporter S/N	Ion Inject Time [ms]	Precursor m/z [Da]	Precursor MH+ [Da]	Precursor Charge	Spectrum File	Abundances (Normalized): 126	Abundances (Normalized): 127	Abundances (Normalized): 128	Abundances (Normalized): 129	Abundance: 126	Abundance: 127	Abundance: 128	Abundance: 129	Quan Info
FALSE	F3	90,7017	21667	Fourier Transform	HCD (High Energy Collision Dissociation)	MS2	1	Unambiguous	0	38,6	200,000	962,52277	1924,03826	2	Liver_F_3_002_170819193905.raw		52.2	142	23		22.2	121.8	10.2
High	Sequest HT (A2)	Unambiguous	[R].lLADcITVcAAMk.[F]	N-Term(TMT6plex); C5(Carbamidomethyl); C9(Carbamidomethyl); K13(TMT6plex)	1	1	ENSDARP00000092488.4	ENSDARP00000092488.4	0	3	0,7842	0,0000	1	1	642,01794	1924,03928	1924,04702	-4,02	-0,00258	HCD (High Energy Collision Dissociation)	MS2	3,758182	174,7	200,000	90,5900	21639	Liver_F_3_002_170819193905.raw	F3	2.1	102.9	541.5	51.5		4,17	0	1,016E-08	R.LLADCITVCAAMK.F	[106-118]
Checked	File ID	RT [min]	First Scan	Mass Analyzer	Activation Type	MS Order	# PSMs	Best PSM Ambiguity	Isolation Interference [%]	Average Reporter S/N	Ion Inject Time [ms]	Precursor m/z [Da]	Precursor MH+ [Da]	Precursor Charge	Spectrum File	Abundances (Normalized): 126	Abundances (Normalized): 127	Abundances (Normalized): 128	Abundances (Normalized): 129	Abundance: 126	Abundance: 127	Abundance: 128	Abundance: 129	Quan Info
FALSE	F3	90,5900	21639	Fourier Transform	HCD (High Energy Collision Dissociation)	MS2	1	Unambiguous	3,758182	174,7	200,000	642,01794	1924,03928	3	Liver_F_3_002_170819193905.raw	35.7	242	631.5	116.5	2.1	102.9	541.5	51.5
High	Sequest HT (A2)	Unambiguous	[R].cLIVYPWTQR.[Y]	N-Term(TMT6plex); C1(Carbamidomethyl)	1	2	ENSDARP00000092488.4	ENSDARP00000092488.4; ENSDARP00000105678.3	0	2	0,6792	0,0000	1	1	782,92194	1564,83660	1564,85074	-9,04	-0,00707	HCD (High Energy Collision Dissociation)	MS2	6,261936	69,4	200,000	123,8027	28035	Liver_F_2_001_170818185456.raw	F10	32.6	5.6	223.8	15.5		2,93	0	0,0003161	R.CLIVYPWTQR.Y	[32-41]
Checked	File ID	RT [min]	First Scan	Mass Analyzer	Activation Type	MS Order	# PSMs	Best PSM Ambiguity	Isolation Interference [%]	Average Reporter S/N	Ion Inject Time [ms]	Precursor m/z [Da]	Precursor MH+ [Da]	Precursor Charge	Spectrum File	Abundances (Normalized): 126	Abundances (Normalized): 127	Abundances (Normalized): 128	Abundances (Normalized): 129	Abundance: 126	Abundance: 127	Abundance: 128	Abundance: 129	Quan Info
FALSE	F10	123,8027	28035	Fourier Transform	HCD (High Energy Collision Dissociation)	MS2	1	Unambiguous	6,261936	69,4	200,000	782,92194	1564,83660	2	Liver_F_2_001_170818185456.raw	104.6	158.5	245.7	116.9	32.6	5.6	223.8	15.5
High	Sequest HT (A2)	Unambiguous	[K].fGQAGFNADVQEAWQk.[F]	N-Term(TMT6plex); K16(TMT6plex)	1	1	ENSDARP00000092488.4	ENSDARP00000092488.4	0	3	0,8071	0,0000	1	1	752,05762	2254,15830	2254,16569	-3,28	-0,00246	HCD (High Energy Collision Dissociation)	MS2	10,21764	159,8	200,000	123,9361	28069	Liver_F_2_001_170818185456.raw	F10	203.2	6.4	400.8	28.5		5,08	0	4,466E-11	K.FGQAGFNADVQEAWQK.F	[119-134]
Checked	File ID	RT [min]	First Scan	Mass Analyzer	Activation Type	MS Order	# PSMs	Best PSM Ambiguity	Isolation Interference [%]	Average Reporter S/N	Ion Inject Time [ms]	Precursor m/z [Da]	Precursor MH+ [Da]	Precursor Charge	Spectrum File	Abundances (Normalized): 126	Abundances (Normalized): 127	Abundances (Normalized): 128	Abundances (Normalized): 129	Abundance: 126	Abundance: 127	Abundance: 128	Abundance: 129	Quan Info
FALSE	F10	123,9361	28069	Fourier Transform	HCD (High Energy Collision Dissociation)	MS2	1	Unambiguous	10,21764	159,8	200,000	752,05762	2254,15830	3	Liver_F_2_001_170818185456.raw	652.5	181.1	440	214.9	203.2	6.4	400.8	28.5
High	Sequest HT (A2)	Unambiguous	[R].cLIVYPWTQR.[Y]	N-Term(TMT6plex); C1(Carbamidomethyl)	1	2	ENSDARP00000092488.4	ENSDARP00000092488.4; ENSDARP00000105678.3	0	3	0,7385	0,0000	1	1	522,28717	1564,84696	1564,85074	-2,41	-0,00126	HCD (High Energy Collision Dissociation)	MS2	12,14665	44,1	200,000	123,9001	28060	Liver_F_2_001_170818185456.raw	F10	29.6	2.2	129.4	15.3		3,48	0	0,0006219	R.CLIVYPWTQR.Y	[32-41]
Checked	File ID	RT [min]	First Scan	Mass Analyzer	Activation Type	MS Order	# PSMs	Best PSM Ambiguity	Isolation Interference [%]	Average Reporter S/N	Ion Inject Time [ms]	Precursor m/z [Da]	Precursor MH+ [Da]	Precursor Charge	Spectrum File	Abundances (Normalized): 126	Abundances (Normalized): 127	Abundances (Normalized): 128	Abundances (Normalized): 129	Abundance: 126	Abundance: 127	Abundance: 128	Abundance: 129	Quan Info
FALSE	F10	123,9001	28060	Fourier Transform	HCD (High Energy Collision Dissociation)	MS2	1	Unambiguous	12,14665	44,1	200,000	522,28717	1564,84696	3	Liver_F_2_001_170818185456.raw	95	62.3	142	115.4	29.6	2.2	129.4	15.3
High	Sequest HT (A2)	Unambiguous	[K].fGQAGFNADVQEAWQk.[F]	N-Term(TMT6plex); K16(TMT6plex)	1	1	ENSDARP00000092488.4	ENSDARP00000092488.4	0	3	0,8182	0,0000	1	1	752,05676	2254,15573	2254,16569	-4,42	-0,00332	HCD (High Energy Collision Dissociation)	MS2	5,464426	143,0	200,000	123,4321	29278	Liver_F_1_001_170818162030.raw	F9	14.6	29.2	37.7	490.1		5,28	0	7,544E-13	K.FGQAGFNADVQEAWQK.F	[119-134]
Checked	File ID	RT [min]	First Scan	Mass Analyzer	Activation Type	MS Order	# PSMs	Best PSM Ambiguity	Isolation Interference [%]	Average Reporter S/N	Ion Inject Time [ms]	Precursor m/z [Da]	Precursor MH+ [Da]	Precursor Charge	Spectrum File	Abundances (Normalized): 126	Abundances (Normalized): 127	Abundances (Normalized): 128	Abundances (Normalized): 129	Abundance: 126	Abundance: 127	Abundance: 128	Abundance: 129	Quan Info
FALSE	F9	123,4321	29278	Fourier Transform	HCD (High Energy Collision Dissociation)	MS2	1	Unambiguous	5,464426	143,0	200,000	752,05676	2254,15573	3	Liver_F_1_001_170818162030.raw	104.4	332.1	228.7	834.2	14.6	29.2	37.7	490.1
High	Sequest HT (A2)	Unambiguous	[K].lHVDPDNFR.[L]	N-Term(TMT6plex)	1	2	ENSDARP00000092488.4	ENSDARP00000092488.4; ENSDARP00000105678.3	0	3	0,6047	0,0000	1	1	447,90640	1341,70465	1341,71126	-4,93	-0,00220	HCD (High Energy Collision Dissociation)	MS2	16,41446	20,3	200,000	41,1605	9298	Liver_F_3_002_170819193905.raw	F3	1.5	28.7	32	18.9		2,53	0	0,001227	K.LHVDPDNFR.L	[97-105]
Checked	File ID	RT [min]	First Scan	Mass Analyzer	Activation Type	MS Order	# PSMs	Best PSM Ambiguity	Isolation Interference [%]	Average Reporter S/N	Ion Inject Time [ms]	Precursor m/z [Da]	Precursor MH+ [Da]	Precursor Charge	Spectrum File	Abundances (Normalized): 126	Abundances (Normalized): 127	Abundances (Normalized): 128	Abundances (Normalized): 129	Abundance: 126	Abundance: 127	Abundance: 128	Abundance: 129	Quan Info
FALSE	F3	41,1605	9298	Fourier Transform	HCD (High Energy Collision Dissociation)	MS2	1	Unambiguous	16,41446	20,3	200,000	447,90640	1341,70465	3	Liver_F_3_002_170819193905.raw	25.3	67.5	37.3	42.8	1.5	28.7	32	18.9
High	Sequest HT (A2)	Unambiguous	[R].cLIVYPWTQR.[Y]	N-Term(TMT6plex); C1(Carbamidomethyl)	1	2	ENSDARP00000092488.4	ENSDARP00000092488.4; ENSDARP00000105678.3	0	2	0,7412	0,0000	1	1	782,92566	1564,84404	1564,85074	-4,28	-0,00335	HCD (High Energy Collision Dissociation)	MS2	5,34462	113,4	200,000	124,3322	28169	Liver_F_2_001_170818185456.raw	F10	51.2	6	375.7	20.8		3,40	0	6,382E-05	R.CLIVYPWTQR.Y	[32-41]
Checked	File ID	RT [min]	First Scan	Mass Analyzer	Activation Type	MS Order	# PSMs	Best PSM Ambiguity	Isolation Interference [%]	Average Reporter S/N	Ion Inject Time [ms]	Precursor m/z [Da]	Precursor MH+ [Da]	Precursor Charge	Spectrum File	Abundances (Normalized): 126	Abundances (Normalized): 127	Abundances (Normalized): 128	Abundances (Normalized): 129	Abundance: 126	Abundance: 127	Abundance: 128	Abundance: 129	Quan Info
FALSE	F10	124,3322	28169	Fourier Transform	HCD (High Energy Collision Dissociation)	MS2	1	Unambiguous	5,34462	113,4	200,000	782,92566	1564,84404	2	Liver_F_2_001_170818185456.raw	164.4	169.8	412.4	156.9	51.2	6	375.7	20.8
High	Sequest HT (A2)	Unambiguous	[R].lLADcITVcAAMk.[F]	N-Term(TMT6plex); C5(Carbamidomethyl); C9(Carbamidomethyl); K13(TMT6plex)	1	1	ENSDARP00000092488.4	ENSDARP00000092488.4	0	2	0,7538	0,0000	1	1	962,52435	1924,04143	1924,04702	-2,90	-0,00279	HCD (High Energy Collision Dissociation)	MS2	0	51,3	200,000	123,9832	28081	Liver_F_2_001_170818185456.raw	F10	36.4		163.4	5.5		3,90	0	2,769E-10	R.LLADCITVCAAMK.F	[106-118]
Checked	File ID	RT [min]	First Scan	Mass Analyzer	Activation Type	MS Order	# PSMs	Best PSM Ambiguity	Isolation Interference [%]	Average Reporter S/N	Ion Inject Time [ms]	Precursor m/z [Da]	Precursor MH+ [Da]	Precursor Charge	Spectrum File	Abundances (Normalized): 126	Abundances (Normalized): 127	Abundances (Normalized): 128	Abundances (Normalized): 129	Abundance: 126	Abundance: 127	Abundance: 128	Abundance: 129	Quan Info
FALSE	F10	123,9832	28081	Fourier Transform	HCD (High Energy Collision Dissociation)	MS2	1	Unambiguous	0	51,3	200,000	962,52435	1924,04143	2	Liver_F_2_001_170818185456.raw	116.9		179.3	41.5	36.4		163.4	5.5
High	Sequest HT (A2)	Unambiguous	[R].cLIVYPWTQR.[Y]	N-Term(TMT6plex); C1(Carbamidomethyl)	1	2	ENSDARP00000092488.4	ENSDARP00000092488.4; ENSDARP00000105678.3	0	2	0,7208	0,0000	1	1	782,92548	1564,84368	1564,85074	-4,51	-0,00353	HCD (High Energy Collision Dissociation)	MS2	6,217432	47,8	200,000	85,9756	20302	Liver_F_4_002_170819221330.raw	F4	1.9	6.4	33.6	149.1		2,83	0	0,0001843	R.CLIVYPWTQR.Y	[32-41]
Checked	File ID	RT [min]	First Scan	Mass Analyzer	Activation Type	MS Order	# PSMs	Best PSM Ambiguity	Isolation Interference [%]	Average Reporter S/N	Ion Inject Time [ms]	Precursor m/z [Da]	Precursor MH+ [Da]	Precursor Charge	Spectrum File	Abundances (Normalized): 126	Abundances (Normalized): 127	Abundances (Normalized): 128	Abundances (Normalized): 129	Abundance: 126	Abundance: 127	Abundance: 128	Abundance: 129	Quan Info
FALSE	F4	85,9756	20302	Fourier Transform	HCD (High Energy Collision Dissociation)	MS2	1	Unambiguous	6,217432	47,8	200,000	782,92548	1564,84368	2	Liver_F_4_002_170819221330.raw	48.9	114.7	143.9	274.4	1.9	6.4	33.6	149.1
High	Sequest HT (A2)	Unambiguous	[R].lLADcITVcAAMk.[F]	N-Term(TMT6plex); C5(Carbamidomethyl); C9(Carbamidomethyl); K13(TMT6plex)	1	1	ENSDARP00000092488.4	ENSDARP00000092488.4	0	3	0,7841	0,0000	1	1	642,01727	1924,03727	1924,04702	-5,07	-0,00325	HCD (High Energy Collision Dissociation)	MS2	7,085957	19,4	200,000	88,3986	20904	Liver_F_4_002_170819221330.raw	F4		2.5	18.3	57		2,64	0	2,75E-07	R.LLADCITVCAAMK.F	[106-118]
Checked	File ID	RT [min]	First Scan	Mass Analyzer	Activation Type	MS Order	# PSMs	Best PSM Ambiguity	Isolation Interference [%]	Average Reporter S/N	Ion Inject Time [ms]	Precursor m/z [Da]	Precursor MH+ [Da]	Precursor Charge	Spectrum File	Abundances (Normalized): 126	Abundances (Normalized): 127	Abundances (Normalized): 128	Abundances (Normalized): 129	Abundance: 126	Abundance: 127	Abundance: 128	Abundance: 129	Quan Info
FALSE	F4	88,3986	20904	Fourier Transform	HCD (High Energy Collision Dissociation)	MS2	1	Unambiguous	7,085957	19,4	200,000	642,01727	1924,03727	3	Liver_F_4_002_170819221330.raw		44.8	78.4	104.9		2.5	18.3	57
High	Sequest HT (A2)	Unambiguous	[R].lLADcITVcAAMk.[F]	N-Term(TMT6plex); C5(Carbamidomethyl); C9(Carbamidomethyl); K13(TMT6plex)	1	1	ENSDARP00000092488.4	ENSDARP00000092488.4	0	3	0,7416	0,0000	1	1	642,01666	1924,03543	1924,04702	-6,02	-0,00386	HCD (High Energy Collision Dissociation)	MS2	0	10,8	200,000	87,8898	20778	Liver_F_4_002_170819221330.raw	F4		3.1	9.8	30.3		2,09	0	0,0003691	R.LLADCITVCAAMK.F	[106-118]
Checked	File ID	RT [min]	First Scan	Mass Analyzer	Activation Type	MS Order	# PSMs	Best PSM Ambiguity	Isolation Interference [%]	Average Reporter S/N	Ion Inject Time [ms]	Precursor m/z [Da]	Precursor MH+ [Da]	Precursor Charge	Spectrum File	Abundances (Normalized): 126	Abundances (Normalized): 127	Abundances (Normalized): 128	Abundances (Normalized): 129	Abundance: 126	Abundance: 127	Abundance: 128	Abundance: 129	Quan Info
FALSE	F4	87,8898	20778	Fourier Transform	HCD (High Energy Collision Dissociation)	MS2	1	Unambiguous	0	10,8	200,000	642,01666	1924,03543	3	Liver_F_4_002_170819221330.raw		55.6	42	55.7		3.1	9.8	30.3
High	Sequest HT (A2)	Unambiguous	[K].fGQAGFNADVQEAWQk.[F]	N-Term(TMT6plex); K16(TMT6plex)	1	1	ENSDARP00000092488.4	ENSDARP00000092488.4	0	3	0,7638	0,0000	1	1	752,05548	2254,15189	2254,16569	-6,12	-0,00460	HCD (High Energy Collision Dissociation)	MS2	0	208,9	192,391	83,3484	19666	Liver_F_4_002_170819221330.raw	F4	8.7	46.5	60.1	720.1		5,63	0	1,056E-10	K.FGQAGFNADVQEAWQK.F	[119-134]
Checked	File ID	RT [min]	First Scan	Mass Analyzer	Activation Type	MS Order	# PSMs	Best PSM Ambiguity	Isolation Interference [%]	Average Reporter S/N	Ion Inject Time [ms]	Precursor m/z [Da]	Precursor MH+ [Da]	Precursor Charge	Spectrum File	Abundances (Normalized): 126	Abundances (Normalized): 127	Abundances (Normalized): 128	Abundances (Normalized): 129	Abundance: 126	Abundance: 127	Abundance: 128	Abundance: 129	Quan Info
FALSE	F4	83,3484	19666	Fourier Transform	HCD (High Energy Collision Dissociation)	MS2	1	Unambiguous	0	208,9	192,391	752,05548	2254,15189	3	Liver_F_4_002_170819221330.raw	227.6	833.4	257.4	1325.1	8.7	46.5	60.1	720.1
High	Sequest HT (A2)	Unambiguous	[R].cLIVYPWTQR.[Y]	N-Term(TMT6plex); C1(Carbamidomethyl)	1	2	ENSDARP00000092488.4	ENSDARP00000092488.4; ENSDARP00000105678.3	0	3	0,5829	0,0000	1	1	522,28632	1564,84439	1564,85074	-4,05	-0,00211	HCD (High Energy Collision Dissociation)	MS2	14,73117	7,6	200,000	85,5247	20190	Liver_F_4_002_170819221330.raw	F4	2.4		9.8	18.2		1,75	0	0,0007348	R.CLIVYPWTQR.Y	[32-41]
Checked	File ID	RT [min]	First Scan	Mass Analyzer	Activation Type	MS Order	# PSMs	Best PSM Ambiguity	Isolation Interference [%]	Average Reporter S/N	Ion Inject Time [ms]	Precursor m/z [Da]	Precursor MH+ [Da]	Precursor Charge	Spectrum File	Abundances (Normalized): 126	Abundances (Normalized): 127	Abundances (Normalized): 128	Abundances (Normalized): 129	Abundance: 126	Abundance: 127	Abundance: 128	Abundance: 129	Quan Info
FALSE	F4	85,5247	20190	Fourier Transform	HCD (High Energy Collision Dissociation)	MS2	1	Unambiguous	14,73117	7,6	200,000	522,28632	1564,84439	3	Liver_F_4_002_170819221330.raw	62.6		42	33.5	2.4		9.8	18.2	Rejected By Method
High	Sequest HT (A2)	Unambiguous	[K].fGQAGFNADVQEAWQk.[F]	N-Term(TMT6plex); K16(TMT6plex)	1	1	ENSDARP00000092488.4	ENSDARP00000092488.4	0	3	0,7544	0,0000	1	1	752,05652	2254,15500	2254,16569	-4,74	-0,00356	HCD (High Energy Collision Dissociation)	MS2	0	21,5	200,000	84,3721	19907	Liver_F_4_002_170819221330.raw	F4	2.6	6.4	10	67.2		2,85	0	1,372E-07	K.FGQAGFNADVQEAWQK.F	[119-134]
Checked	File ID	RT [min]	First Scan	Mass Analyzer	Activation Type	MS Order	# PSMs	Best PSM Ambiguity	Isolation Interference [%]	Average Reporter S/N	Ion Inject Time [ms]	Precursor m/z [Da]	Precursor MH+ [Da]	Precursor Charge	Spectrum File	Abundances (Normalized): 126	Abundances (Normalized): 127	Abundances (Normalized): 128	Abundances (Normalized): 129	Abundance: 126	Abundance: 127	Abundance: 128	Abundance: 129	Quan Info
FALSE	F4	84,3721	19907	Fourier Transform	HCD (High Energy Collision Dissociation)	MS2	1	Unambiguous	0	21,5	200,000	752,05652	2254,15500	3	Liver_F_4_002_170819221330.raw	67.2	114.7	42.8	123.6	2.6	6.4	10	67.2
High	Sequest HT (A2)	Unambiguous	[K].fGQAGFNADVQEAWQk.[F]	N-Term(TMT6plex); K16(TMT6plex)	1	1	ENSDARP00000092488.4	ENSDARP00000092488.4	0	3	0,7313	0,0000	1	1	752,05536	2254,15152	2254,16569	-6,28	-0,00472	HCD (High Energy Collision Dissociation)	MS2	0	77,1	200,000	83,8604	19784	Liver_F_4_002_170819221330.raw	F4		17.4	28.1	262.8		5,21	0	1,167E-10	K.FGQAGFNADVQEAWQK.F	[119-134]
Checked	File ID	RT [min]	First Scan	Mass Analyzer	Activation Type	MS Order	# PSMs	Best PSM Ambiguity	Isolation Interference [%]	Average Reporter S/N	Ion Inject Time [ms]	Precursor m/z [Da]	Precursor MH+ [Da]	Precursor Charge	Spectrum File	Abundances (Normalized): 126	Abundances (Normalized): 127	Abundances (Normalized): 128	Abundances (Normalized): 129	Abundance: 126	Abundance: 127	Abundance: 128	Abundance: 129	Quan Info
FALSE	F4	83,8604	19784	Fourier Transform	HCD (High Energy Collision Dissociation)	MS2	1	Unambiguous	0	77,1	200,000	752,05536	2254,15152	3	Liver_F_4_002_170819221330.raw		311.9	120.4	483.5		17.4	28.1	262.8
High	Sequest HT (A2)	Unambiguous	[K].lHVDPDNFR.[L]	N-Term(TMT6plex)	1	2	ENSDARP00000092488.4	ENSDARP00000092488.4; ENSDARP00000105678.3	0	3	0,6873	0,0000	1	1	447,90674	1341,70566	1341,71126	-4,18	-0,00187	HCD (High Energy Collision Dissociation)	MS2	8,273624	38,5	200,000	84,6570	18532	Liver_F_3_001_170818212921.raw	F11	5.2	69.1	43.8	35.5		3,07	0	0,0003375	K.LHVDPDNFR.L	[97-105]
Checked	File ID	RT [min]	First Scan	Mass Analyzer	Activation Type	MS Order	# PSMs	Best PSM Ambiguity	Isolation Interference [%]	Average Reporter S/N	Ion Inject Time [ms]	Precursor m/z [Da]	Precursor MH+ [Da]	Precursor Charge	Spectrum File	Abundances (Normalized): 126	Abundances (Normalized): 127	Abundances (Normalized): 128	Abundances (Normalized): 129	Abundance: 126	Abundance: 127	Abundance: 128	Abundance: 129	Quan Info
FALSE	F11	84,6570	18532	Fourier Transform	HCD (High Energy Collision Dissociation)	MS2	1	Unambiguous	8,273624	38,5	200,000	447,90674	1341,70566	3	Liver_F_3_001_170818212921.raw	81.6	161.6	52.1	80	5.2	69.1	43.8	35.5
High	Sequest HT (A2)	Unambiguous	[K].fGQAGFNADVQEAWQk.[F]	N-Term(TMT6plex); K16(TMT6plex)	1	1	ENSDARP00000092488.4	ENSDARP00000092488.4	0	3	0,8245	0,0000	1	1	752,05542	2254,15171	2254,16569	-6,20	-0,00466	HCD (High Energy Collision Dissociation)	MS2	6,171012	94,5	200,000	121,8938	28077	Liver_F_4_001_170819000347.raw	F12	8.4	26.6	45.1	297.5		4,73	0	4,043E-11	K.FGQAGFNADVQEAWQK.F	[119-134]
Checked	File ID	RT [min]	First Scan	Mass Analyzer	Activation Type	MS Order	# PSMs	Best PSM Ambiguity	Isolation Interference [%]	Average Reporter S/N	Ion Inject Time [ms]	Precursor m/z [Da]	Precursor MH+ [Da]	Precursor Charge	Spectrum File	Abundances (Normalized): 126	Abundances (Normalized): 127	Abundances (Normalized): 128	Abundances (Normalized): 129	Abundance: 126	Abundance: 127	Abundance: 128	Abundance: 129	Quan Info
FALSE	F12	121,8938	28077	Fourier Transform	HCD (High Energy Collision Dissociation)	MS2	1	Unambiguous	6,171012	94,5	200,000	752,05542	2254,15171	3	Liver_F_4_001_170819000347.raw	207.5	442.6	182.8	510.1	8.4	26.6	45.1	297.5
High	Sequest HT (A2)	Unambiguous	[R].tAILGLWGk.[L]	N-Term(TMT6plex); K9(TMT6plex)	1	1	ENSDARP00000092488.4	ENSDARP00000092488.4	0	2	0,6458	0,0000	1	1	708,94934	1416,89141	1416,89789	-4,58	-0,00324	HCD (High Energy Collision Dissociation)	MS2	12,91819	82,6	200,000	126,9211	28816	Liver_F_2_001_170818185456.raw	F10	33.9	7.5	272.4	16.8		2,88	0	5,682E-05	R.TAILGLWGK.L	[10-18]
Checked	File ID	RT [min]	First Scan	Mass Analyzer	Activation Type	MS Order	# PSMs	Best PSM Ambiguity	Isolation Interference [%]	Average Reporter S/N	Ion Inject Time [ms]	Precursor m/z [Da]	Precursor MH+ [Da]	Precursor Charge	Spectrum File	Abundances (Normalized): 126	Abundances (Normalized): 127	Abundances (Normalized): 128	Abundances (Normalized): 129	Abundance: 126	Abundance: 127	Abundance: 128	Abundance: 129	Quan Info
FALSE	F10	126,9211	28816	Fourier Transform	HCD (High Energy Collision Dissociation)	MS2	1	Unambiguous	12,91819	82,6	200,000	708,94934	1416,89141	2	Liver_F_2_001_170818185456.raw	108.8	212.3	299	126.7	33.9	7.5	272.4	16.8
High	Sequest HT (A2)	Unambiguous	[K].fGQAGFNADVQEAWQk.[F]	N-Term(TMT6plex); K16(TMT6plex)	1	1	ENSDARP00000092488.4	ENSDARP00000092488.4	0	3	0,7765	0,0000	1	1	752,05615	2254,15390	2254,16569	-5,23	-0,00393	HCD (High Energy Collision Dissociation)	MS2	0	121,0	200,000	122,4055	28206	Liver_F_4_001_170819000347.raw	F12	9.7	40.2	57	376.7		5,10	0	1,308E-12	K.FGQAGFNADVQEAWQK.F	[119-134]
Checked	File ID	RT [min]	First Scan	Mass Analyzer	Activation Type	MS Order	# PSMs	Best PSM Ambiguity	Isolation Interference [%]	Average Reporter S/N	Ion Inject Time [ms]	Precursor m/z [Da]	Precursor MH+ [Da]	Precursor Charge	Spectrum File	Abundances (Normalized): 126	Abundances (Normalized): 127	Abundances (Normalized): 128	Abundances (Normalized): 129	Abundance: 126	Abundance: 127	Abundance: 128	Abundance: 129	Quan Info
FALSE	F12	122,4055	28206	Fourier Transform	HCD (High Energy Collision Dissociation)	MS2	1	Unambiguous	0	121,0	200,000	752,05615	2254,15390	3	Liver_F_4_001_170819000347.raw	240.8	668.9	231	645.9	9.7	40.2	57	376.7
High	Sequest HT (A2)	Unambiguous	[K].lHVDPDNFR.[L]	N-Term(TMT6plex)	1	2	ENSDARP00000092488.4	ENSDARP00000092488.4; ENSDARP00000105678.3	0	3	0,6221	0,0000	1	1	447,90659	1341,70520	1341,71126	-4,52	-0,00202	HCD (High Energy Collision Dissociation)	MS2	14,46792	36,4	200,000	86,1844	18904	Liver_F_3_001_170818212921.raw	F11	2.2	60.9	47.3	35		2,99	0	0,0005776	K.LHVDPDNFR.L	[97-105]
Checked	File ID	RT [min]	First Scan	Mass Analyzer	Activation Type	MS Order	# PSMs	Best PSM Ambiguity	Isolation Interference [%]	Average Reporter S/N	Ion Inject Time [ms]	Precursor m/z [Da]	Precursor MH+ [Da]	Precursor Charge	Spectrum File	Abundances (Normalized): 126	Abundances (Normalized): 127	Abundances (Normalized): 128	Abundances (Normalized): 129	Abundance: 126	Abundance: 127	Abundance: 128	Abundance: 129	Quan Info
FALSE	F11	86,1844	18904	Fourier Transform	HCD (High Energy Collision Dissociation)	MS2	1	Unambiguous	14,46792	36,4	200,000	447,90659	1341,70520	3	Liver_F_3_001_170818212921.raw	33.8	142.4	56.3	78.9	2.2	60.9	47.3	35
High	Sequest HT (A2)	Unambiguous	[K].fLAVVVSALcR.[Q]	N-Term(TMT6plex); C10(Carbamidomethyl)	1	1	ENSDARP00000092488.4	ENSDARP00000092488.4	0	3	0,5693	0,0000	1	1	488,62296	1463,85431	1463,86057	-4,28	-0,00209	HCD (High Energy Collision Dissociation)	MS2	0	2,9	200,000	124,2813	29506	Liver_F_4_002_170819221330.raw	F4			3.1	8.3		2,67	0	1,124E-05	K.FLAVVVSALCR.Q	[135-145]
Checked	File ID	RT [min]	First Scan	Mass Analyzer	Activation Type	MS Order	# PSMs	Best PSM Ambiguity	Isolation Interference [%]	Average Reporter S/N	Ion Inject Time [ms]	Precursor m/z [Da]	Precursor MH+ [Da]	Precursor Charge	Spectrum File	Abundances (Normalized): 126	Abundances (Normalized): 127	Abundances (Normalized): 128	Abundances (Normalized): 129	Abundance: 126	Abundance: 127	Abundance: 128	Abundance: 129	Quan Info
FALSE	F4	124,2813	29506	Fourier Transform	HCD (High Energy Collision Dissociation)	MS2	1	Unambiguous	0	2,9	200,000	488,62296	1463,85431	3	Liver_F_4_002_170819221330.raw			13.3	15.3			3.1	8.3	Rejected By Method
High	Sequest HT (A2)	Unambiguous	[K].fGQAGFNADVQEAWQkFLAVVVSALcR.[Q]	N-Term(TMT6plex); K16(TMT6plex); C26(Carbamidomethyl)	1	1	ENSDARP00000092488.4	ENSDARP00000092488.4	1	4	0,7286	0,0000	1	1	868,20947	3469,81606	3469,84549	-8,48	-0,00736	HCD (High Energy Collision Dissociation)	MS2	0	3,8	200,000	130,0048	30749	Liver_F_4_002_170819221330.raw	F4			6	9		2,10	0	0,0001578	K.FGQAGFNADVQEAWQKFLAVVVSALCR.Q	[119-145]
Checked	File ID	RT [min]	First Scan	Mass Analyzer	Activation Type	MS Order	# PSMs	Best PSM Ambiguity	Isolation Interference [%]	Average Reporter S/N	Ion Inject Time [ms]	Precursor m/z [Da]	Precursor MH+ [Da]	Precursor Charge	Spectrum File	Abundances (Normalized): 126	Abundances (Normalized): 127	Abundances (Normalized): 128	Abundances (Normalized): 129	Abundance: 126	Abundance: 127	Abundance: 128	Abundance: 129	Quan Info
FALSE	F4	130,0048	30749	Fourier Transform	HCD (High Energy Collision Dissociation)	MS2	1	Unambiguous	0	3,8	200,000	868,20947	3469,81606	4	Liver_F_4_002_170819221330.raw			25.7	16.6			6	9	Rejected By Method
High	Sequest HT (A2)	Unambiguous	[K].fLAVVVSALcR.[Q]	N-Term(TMT6plex); C10(Carbamidomethyl)	1	1	ENSDARP00000092488.4	ENSDARP00000092488.4	0	2	0,5623	0,0000	1	1	732,43158	1463,85588	1463,86057	-3,20	-0,00234	HCD (High Energy Collision Dissociation)	MS2	18,8733	21,9	200,000	130,6656	29709	Liver_F_2_001_170818185456.raw	F10	15.9		65.9	5.8		2,65	0	1,332E-05	K.FLAVVVSALCR.Q	[135-145]
Checked	File ID	RT [min]	First Scan	Mass Analyzer	Activation Type	MS Order	# PSMs	Best PSM Ambiguity	Isolation Interference [%]	Average Reporter S/N	Ion Inject Time [ms]	Precursor m/z [Da]	Precursor MH+ [Da]	Precursor Charge	Spectrum File	Abundances (Normalized): 126	Abundances (Normalized): 127	Abundances (Normalized): 128	Abundances (Normalized): 129	Abundance: 126	Abundance: 127	Abundance: 128	Abundance: 129	Quan Info
FALSE	F10	130,6656	29709	Fourier Transform	HCD (High Energy Collision Dissociation)	MS2	1	Unambiguous	18,8733	21,9	200,000	732,43158	1463,85588	2	Liver_F_2_001_170818185456.raw	51.1		72.3	43.8	15.9		65.9	5.8
High	Sequest HT (A2)	Unambiguous	[K].fLAVVVSALcR.[Q]	N-Term(TMT6plex); C10(Carbamidomethyl)	1	1	ENSDARP00000092488.4	ENSDARP00000092488.4	0	3	0,6330	0,0000	1	1	488,62360	1463,85624	1463,86057	-2,96	-0,00145	HCD (High Energy Collision Dissociation)	MS2	0	0,7	200,000	124,7863	29626	Liver_F_4_002_170819221330.raw	F4				2.7		2,18	0	2,971E-05	K.FLAVVVSALCR.Q	[135-145]
Checked	File ID	RT [min]	First Scan	Mass Analyzer	Activation Type	MS Order	# PSMs	Best PSM Ambiguity	Isolation Interference [%]	Average Reporter S/N	Ion Inject Time [ms]	Precursor m/z [Da]	Precursor MH+ [Da]	Precursor Charge	Spectrum File	Abundances (Normalized): 126	Abundances (Normalized): 127	Abundances (Normalized): 128	Abundances (Normalized): 129	Abundance: 126	Abundance: 127	Abundance: 128	Abundance: 129	Quan Info
FALSE	F4	124,7863	29626	Fourier Transform	HCD (High Energy Collision Dissociation)	MS2	1	Unambiguous	0	0,7	200,000	488,62360	1463,85624	3	Liver_F_4_002_170819221330.raw				5				2.7	Rejected By Method
High	Sequest HT (A2)	Unambiguous	[K].fLAVVVSALcR.[Q]	N-Term(TMT6plex); C10(Carbamidomethyl)	1	1	ENSDARP00000092488.4	ENSDARP00000092488.4	0	2	0,2778	0,0000	1	1	732,43109	1463,85491	1463,86057	-3,87	-0,00283	HCD (High Energy Collision Dissociation)	MS2	0	14,9	200,000	124,7488	29617	Liver_F_4_002_170819221330.raw	F4	5.1	2.2	13.4	38.8		1,62	0	0,0004131	K.FLAVVVSALCR.Q	[135-145]
Checked	File ID	RT [min]	First Scan	Mass Analyzer	Activation Type	MS Order	# PSMs	Best PSM Ambiguity	Isolation Interference [%]	Average Reporter S/N	Ion Inject Time [ms]	Precursor m/z [Da]	Precursor MH+ [Da]	Precursor Charge	Spectrum File	Abundances (Normalized): 126	Abundances (Normalized): 127	Abundances (Normalized): 128	Abundances (Normalized): 129	Abundance: 126	Abundance: 127	Abundance: 128	Abundance: 129	Quan Info
FALSE	F4	124,7488	29617	Fourier Transform	HCD (High Energy Collision Dissociation)	MS2	1	Unambiguous	0	14,9	200,000	732,43109	1463,85491	2	Liver_F_4_002_170819221330.raw	132.9	39.4	57.4	71.4	5.1	2.2	13.4	38.8
High	Sequest HT (A2)	Unambiguous	[R].yFATFGNLSSPAAIMGNPk.[V]	N-Term(TMT6plex); K19(TMT6plex)	1	1	ENSDARP00000092488.4	ENSDARP00000092488.4	0	3	0,7857	0,0000	1	1	815,43585	2444,29300	2444,30482	-4,84	-0,00394	HCD (High Energy Collision Dissociation)	MS2	0	12,3	200,000	109,4213	25991	Liver_F_4_002_170819221330.raw	F4		2.6	37.5	9.2		3,08	0	2,775E-07	R.YFATFGNLSSPAAIMGNPK.V	[42-60]
Checked	File ID	RT [min]	First Scan	Mass Analyzer	Activation Type	MS Order	# PSMs	Best PSM Ambiguity	Isolation Interference [%]	Average Reporter S/N	Ion Inject Time [ms]	Precursor m/z [Da]	Precursor MH+ [Da]	Precursor Charge	Spectrum File	Abundances (Normalized): 126	Abundances (Normalized): 127	Abundances (Normalized): 128	Abundances (Normalized): 129	Abundance: 126	Abundance: 127	Abundance: 128	Abundance: 129	Quan Info
FALSE	F4	109,4213	25991	Fourier Transform	HCD (High Energy Collision Dissociation)	MS2	1	Unambiguous	0	12,3	200,000	815,43585	2444,29300	3	Liver_F_4_002_170819221330.raw		46.6	160.6	16.9		2.6	37.5	9.2
High	Sequest HT (A2)	Unambiguous	[R].yFATFGNLSSPAAIMGNPk.[V]	N-Term(TMT6plex); K19(TMT6plex)	1	1	ENSDARP00000092488.4	ENSDARP00000092488.4	0	3	0,8137	0,0000	1	1	815,43719	2444,29703	2444,30482	-3,19	-0,00260	HCD (High Energy Collision Dissociation)	MS2	3,374871	14,5	200,000	112,1247	26999	Liver_F_3_002_170819193905.raw	F3		6.8	45.6	5.6		4,08	0	3,31E-10	R.YFATFGNLSSPAAIMGNPK.V	[42-60]
Checked	File ID	RT [min]	First Scan	Mass Analyzer	Activation Type	MS Order	# PSMs	Best PSM Ambiguity	Isolation Interference [%]	Average Reporter S/N	Ion Inject Time [ms]	Precursor m/z [Da]	Precursor MH+ [Da]	Precursor Charge	Spectrum File	Abundances (Normalized): 126	Abundances (Normalized): 127	Abundances (Normalized): 128	Abundances (Normalized): 129	Abundance: 126	Abundance: 127	Abundance: 128	Abundance: 129	Quan Info
FALSE	F3	112,1247	26999	Fourier Transform	HCD (High Energy Collision Dissociation)	MS2	1	Unambiguous	3,374871	14,5	200,000	815,43719	2444,29703	3	Liver_F_3_002_170819193905.raw		16	53.2	12.6		6.8	45.6	5.6
High	Sequest HT (A2)	Unambiguous	[R].yFATFGNLSSPAAIMGNPk.[V]	N-Term(TMT6plex); K19(TMT6plex)	1	1	ENSDARP00000092488.4	ENSDARP00000092488.4	0	3	0,8150	0,0000	1	1	815,43713	2444,29685	2444,30482	-3,26	-0,00266	HCD (High Energy Collision Dissociation)	MS2	0	35,7	200,000	111,6186	26874	Liver_F_3_002_170819193905.raw	F3		2.6	134.7	5.6		4,92	0	4,698E-11	R.YFATFGNLSSPAAIMGNPK.V	[42-60]
Checked	File ID	RT [min]	First Scan	Mass Analyzer	Activation Type	MS Order	# PSMs	Best PSM Ambiguity	Isolation Interference [%]	Average Reporter S/N	Ion Inject Time [ms]	Precursor m/z [Da]	Precursor MH+ [Da]	Precursor Charge	Spectrum File	Abundances (Normalized): 126	Abundances (Normalized): 127	Abundances (Normalized): 128	Abundances (Normalized): 129	Abundance: 126	Abundance: 127	Abundance: 128	Abundance: 129	Quan Info
FALSE	F3	111,6186	26874	Fourier Transform	HCD (High Energy Collision Dissociation)	MS2	1	Unambiguous	0	35,7	200,000	815,43713	2444,29685	3	Liver_F_3_002_170819193905.raw		6.1	157.1	12.7		2.6	134.7	5.6
High	Sequest HT (A2)	Unambiguous	[R].yFATFGNLSSPAAIMGNPk.[V]	N-Term(TMT6plex); K19(TMT6plex)	1	1	ENSDARP00000092488.4	ENSDARP00000092488.4	0	4	0,7666	0,0000	1	1	611,82837	2444,29165	2444,30482	-5,39	-0,00329	HCD (High Energy Collision Dissociation)	MS2	6,902386	27,9	200,000	111,3233	26801	Liver_F_3_002_170819193905.raw	F3		3.1	102.5	6.1		4,07	0	1,833E-07	R.YFATFGNLSSPAAIMGNPK.V	[42-60]
Checked	File ID	RT [min]	First Scan	Mass Analyzer	Activation Type	MS Order	# PSMs	Best PSM Ambiguity	Isolation Interference [%]	Average Reporter S/N	Ion Inject Time [ms]	Precursor m/z [Da]	Precursor MH+ [Da]	Precursor Charge	Spectrum File	Abundances (Normalized): 126	Abundances (Normalized): 127	Abundances (Normalized): 128	Abundances (Normalized): 129	Abundance: 126	Abundance: 127	Abundance: 128	Abundance: 129	Quan Info
FALSE	F3	111,3233	26801	Fourier Transform	HCD (High Energy Collision Dissociation)	MS2	1	Unambiguous	6,902386	27,9	200,000	611,82837	2444,29165	4	Liver_F_3_002_170819193905.raw		7.3	119.5	13.8		3.1	102.5	6.1
High	Sequest HT (A2)	Unambiguous	[R].yFATFGNLSSPAAIMGNPk.[V]	N-Term(TMT6plex); K19(TMT6plex)	1	1	ENSDARP00000092488.4	ENSDARP00000092488.4	0	3	0,7881	0,0000	1	1	815,43469	2444,28952	2444,30482	-6,26	-0,00510	HCD (High Energy Collision Dissociation)	MS2	0	120,2	200,000	111,1041	26747	Liver_F_3_002_170819193905.raw	F3		8.4	460.1	12.2		5,38	0	3,939E-12	R.YFATFGNLSSPAAIMGNPK.V	[42-60]
Checked	File ID	RT [min]	First Scan	Mass Analyzer	Activation Type	MS Order	# PSMs	Best PSM Ambiguity	Isolation Interference [%]	Average Reporter S/N	Ion Inject Time [ms]	Precursor m/z [Da]	Precursor MH+ [Da]	Precursor Charge	Spectrum File	Abundances (Normalized): 126	Abundances (Normalized): 127	Abundances (Normalized): 128	Abundances (Normalized): 129	Abundance: 126	Abundance: 127	Abundance: 128	Abundance: 129	Quan Info
FALSE	F3	111,1041	26747	Fourier Transform	HCD (High Energy Collision Dissociation)	MS2	1	Unambiguous	0	120,2	200,000	815,43469	2444,28952	3	Liver_F_3_002_170819193905.raw		19.8	536.6	27.6		8.4	460.1	12.2
High	Sequest HT (A2)	Unambiguous	[R].yFATFGNLSSPAAIMGNPk.[V]	N-Term(TMT6plex); K19(TMT6plex)	1	1	ENSDARP00000092488.4	ENSDARP00000092488.4	0	4	0,7464	0,0000	1	1	611,82782	2444,28945	2444,30482	-6,29	-0,00384	HCD (High Energy Collision Dissociation)	MS2	3,707316	69,7	200,000	110,8120	26676	Liver_F_3_002_170819193905.raw	F3		6.2	264	8.6		4,85	0	1,413E-08	R.YFATFGNLSSPAAIMGNPK.V	[42-60]
Checked	File ID	RT [min]	First Scan	Mass Analyzer	Activation Type	MS Order	# PSMs	Best PSM Ambiguity	Isolation Interference [%]	Average Reporter S/N	Ion Inject Time [ms]	Precursor m/z [Da]	Precursor MH+ [Da]	Precursor Charge	Spectrum File	Abundances (Normalized): 126	Abundances (Normalized): 127	Abundances (Normalized): 128	Abundances (Normalized): 129	Abundance: 126	Abundance: 127	Abundance: 128	Abundance: 129	Quan Info
FALSE	F3	110,8120	26676	Fourier Transform	HCD (High Energy Collision Dissociation)	MS2	1	Unambiguous	3,707316	69,7	200,000	611,82782	2444,28945	4	Liver_F_3_002_170819193905.raw		14.6	307.9	19.4		6.2	264	8.6
High	Sequest HT (A2)	Unambiguous	[R].yFATFGNLSSPAAIMGNPk.[V]	N-Term(TMT6plex); K19(TMT6plex)	1	1	ENSDARP00000092488.4	ENSDARP00000092488.4	0	3	0,6830	0,0000	1	1	815,43304	2444,28458	2444,30482	-8,28	-0,00675	HCD (High Energy Collision Dissociation)	MS2	9,78974	6,5	200,000	112,6349	27124	Liver_F_3_002_170819193905.raw	F3		2.5	20.6	2.7		2,24	0	0,0003272	R.YFATFGNLSSPAAIMGNPK.V	[42-60]
Checked	File ID	RT [min]	First Scan	Mass Analyzer	Activation Type	MS Order	# PSMs	Best PSM Ambiguity	Isolation Interference [%]	Average Reporter S/N	Ion Inject Time [ms]	Precursor m/z [Da]	Precursor MH+ [Da]	Precursor Charge	Spectrum File	Abundances (Normalized): 126	Abundances (Normalized): 127	Abundances (Normalized): 128	Abundances (Normalized): 129	Abundance: 126	Abundance: 127	Abundance: 128	Abundance: 129	Quan Info
FALSE	F3	112,6349	27124	Fourier Transform	HCD (High Energy Collision Dissociation)	MS2	1	Unambiguous	9,78974	6,5	200,000	815,43304	2444,28458	3	Liver_F_3_002_170819193905.raw		5.9	24	6.1		2.5	20.6	2.7	Rejected By Method
High	Sequest HT (A2)	Unambiguous	[K].fLAVVVSALcR.[Q]	N-Term(TMT6plex); C10(Carbamidomethyl)	1	1	ENSDARP00000092488.4	ENSDARP00000092488.4	0	2	0,5273	0,0000	1	1	732,43207	1463,85686	1463,86057	-2,54	-0,00186	HCD (High Energy Collision Dissociation)	MS2	5,06503	24,1	200,000	129,8764	30016	Liver_F_4_001_170819000347.raw	F12	4.5	1.6	23.9	66.6		2,56	0	1,99E-05	K.FLAVVVSALCR.Q	[135-145]
Checked	File ID	RT [min]	First Scan	Mass Analyzer	Activation Type	MS Order	# PSMs	Best PSM Ambiguity	Isolation Interference [%]	Average Reporter S/N	Ion Inject Time [ms]	Precursor m/z [Da]	Precursor MH+ [Da]	Precursor Charge	Spectrum File	Abundances (Normalized): 126	Abundances (Normalized): 127	Abundances (Normalized): 128	Abundances (Normalized): 129	Abundance: 126	Abundance: 127	Abundance: 128	Abundance: 129	Quan Info
FALSE	F12	129,8764	30016	Fourier Transform	HCD (High Energy Collision Dissociation)	MS2	1	Unambiguous	5,06503	24,1	200,000	732,43207	1463,85686	2	Liver_F_4_001_170819000347.raw	111	26.6	96.9	114.2	4.5	1.6	23.9	66.6
High	Sequest HT (A2)	Unambiguous	[K].fLAVVVSALcR.[Q]	N-Term(TMT6plex); C10(Carbamidomethyl)	1	1	ENSDARP00000092488.4	ENSDARP00000092488.4	0	3	0,5286	0,0000	1	1	488,62241	1463,85266	1463,86057	-5,40	-0,00264	HCD (High Energy Collision Dissociation)	MS2		6,6	200,000	129,9453	30032	Liver_F_4_001_170819000347.raw	F12		2.6	7.1	16.6		2,27	0	0,0001993	K.FLAVVVSALCR.Q	[135-145]
Checked	File ID	RT [min]	First Scan	Mass Analyzer	Activation Type	MS Order	# PSMs	Best PSM Ambiguity	Isolation Interference [%]	Average Reporter S/N	Ion Inject Time [ms]	Precursor m/z [Da]	Precursor MH+ [Da]	Precursor Charge	Spectrum File	Abundances (Normalized): 126	Abundances (Normalized): 127	Abundances (Normalized): 128	Abundances (Normalized): 129	Abundance: 126	Abundance: 127	Abundance: 128	Abundance: 129	Quan Info
FALSE	F12	129,9453	30032	Fourier Transform	HCD (High Energy Collision Dissociation)	MS2	1	Unambiguous		6,6	200,000	488,62241	1463,85266	3	Liver_F_4_001_170819000347.raw		43.3	28.8	28.5		2.6	7.1	16.6	Rejected By Method
High	Sequest HT (A2)	Unambiguous	[R].yFATFGNLSSPAAIMGNPk.[V]	N-Term(TMT6plex); K19(TMT6plex)	1	1	ENSDARP00000092488.4	ENSDARP00000092488.4	0	3	0,7816	0,0000	1	1	815,43506	2444,29062	2444,30482	-5,81	-0,00473	HCD (High Energy Collision Dissociation)	MS2	0	147,6	200,000	110,5953	26623	Liver_F_3_002_170819193905.raw	F3		8.7	565.7	15.9		5,77	0	1,832E-10	R.YFATFGNLSSPAAIMGNPK.V	[42-60]
Checked	File ID	RT [min]	First Scan	Mass Analyzer	Activation Type	MS Order	# PSMs	Best PSM Ambiguity	Isolation Interference [%]	Average Reporter S/N	Ion Inject Time [ms]	Precursor m/z [Da]	Precursor MH+ [Da]	Precursor Charge	Spectrum File	Abundances (Normalized): 126	Abundances (Normalized): 127	Abundances (Normalized): 128	Abundances (Normalized): 129	Abundance: 126	Abundance: 127	Abundance: 128	Abundance: 129	Quan Info
FALSE	F3	110,5953	26623	Fourier Transform	HCD (High Energy Collision Dissociation)	MS2	1	Unambiguous	0	147,6	200,000	815,43506	2444,29062	3	Liver_F_3_002_170819193905.raw		20.5	659.7	35.9		8.7	565.7	15.9
High	Sequest HT (A2)	Unambiguous	[R].yFATFGNLSSPAAImGNPk.[V]	N-Term(TMT6plex); M15(Oxidation); K19(TMT6plex)	1	1	ENSDARP00000092488.4	ENSDARP00000092488.4	0	3	0,7695	0,0000	1	1	820,76483	2460,27994	2460,29974	-8,05	-0,00660	HCD (High Energy Collision Dissociation)	MS2		12,5	200,000	110,5719	26617	Liver_F_3_002_170819193905.raw	F3		2.7	44.5	2.8		2,82	0	5,301E-09	R.YFATFGNLSSPAAIMGNPK.V	[42-60]
Checked	File ID	RT [min]	First Scan	Mass Analyzer	Activation Type	MS Order	# PSMs	Best PSM Ambiguity	Isolation Interference [%]	Average Reporter S/N	Ion Inject Time [ms]	Precursor m/z [Da]	Precursor MH+ [Da]	Precursor Charge	Spectrum File	Abundances (Normalized): 126	Abundances (Normalized): 127	Abundances (Normalized): 128	Abundances (Normalized): 129	Abundance: 126	Abundance: 127	Abundance: 128	Abundance: 129	Quan Info
FALSE	F3	110,5719	26617	Fourier Transform	HCD (High Energy Collision Dissociation)	MS2	1	Unambiguous		12,5	200,000	820,76483	2460,27994	3	Liver_F_3_002_170819193905.raw		6.3	51.9	6.3		2.7	44.5	2.8
High	Sequest HT (A2)	Unambiguous	[R].yFATFGNLSSPAAIMGNPk.[V]	N-Term(TMT6plex); K19(TMT6plex)	1	1	ENSDARP00000092488.4	ENSDARP00000092488.4	0	4	0,7236	0,0000	1	1	611,82831	2444,29140	2444,30482	-5,49	-0,00336	HCD (High Energy Collision Dissociation)	MS2	11,2967	14,6	200,000	110,3067	26552	Liver_F_3_002_170819193905.raw	F3		2.8	52.2	3.2		2,75	0	1,229E-06	R.YFATFGNLSSPAAIMGNPK.V	[42-60]
Checked	File ID	RT [min]	First Scan	Mass Analyzer	Activation Type	MS Order	# PSMs	Best PSM Ambiguity	Isolation Interference [%]	Average Reporter S/N	Ion Inject Time [ms]	Precursor m/z [Da]	Precursor MH+ [Da]	Precursor Charge	Spectrum File	Abundances (Normalized): 126	Abundances (Normalized): 127	Abundances (Normalized): 128	Abundances (Normalized): 129	Abundance: 126	Abundance: 127	Abundance: 128	Abundance: 129	Quan Info
FALSE	F3	110,3067	26552	Fourier Transform	HCD (High Energy Collision Dissociation)	MS2	1	Unambiguous	11,2967	14,6	200,000	611,82831	2444,29140	4	Liver_F_3_002_170819193905.raw		6.6	60.9	7.2		2.8	52.2	3.2
High	Sequest HT (A2)	Unambiguous	[K].fLAVVVSALcR.[Q]	N-Term(TMT6plex); C10(Carbamidomethyl)	1	1	ENSDARP00000092488.4	ENSDARP00000092488.4	0	2	0,5043	0,0000	1	1	732,42810	1463,84892	1463,86057	-7,96	-0,00582	HCD (High Energy Collision Dissociation)	MS2	0	26,9	200,000	129,3575	29895	Liver_F_4_001_170819000347.raw	F12	6.5	6.1	27	68		2,30	0	0,0001529	K.FLAVVVSALCR.Q	[135-145]
Checked	File ID	RT [min]	First Scan	Mass Analyzer	Activation Type	MS Order	# PSMs	Best PSM Ambiguity	Isolation Interference [%]	Average Reporter S/N	Ion Inject Time [ms]	Precursor m/z [Da]	Precursor MH+ [Da]	Precursor Charge	Spectrum File	Abundances (Normalized): 126	Abundances (Normalized): 127	Abundances (Normalized): 128	Abundances (Normalized): 129	Abundance: 126	Abundance: 127	Abundance: 128	Abundance: 129	Quan Info
FALSE	F12	129,3575	29895	Fourier Transform	HCD (High Energy Collision Dissociation)	MS2	1	Unambiguous	0	26,9	200,000	732,42810	1463,84892	2	Liver_F_4_001_170819000347.raw	160	101.5	109.4	116.6	6.5	6.1	27	68
High	Sequest HT (A2)	Unambiguous	[R].tAILGLWGk.[L]	N-Term(TMT6plex); K9(TMT6plex)	1	1	ENSDARP00000092488.4	ENSDARP00000092488.4	0	2	0,5812	0,0000	1	1	708,95056	1416,89385	1416,89789	-2,86	-0,00202	HCD (High Energy Collision Dissociation)	MS2	7,621167	18,8	200,000	102,4452	24593	Liver_F_3_002_170819193905.raw	F3		6.4	60.2	8.4		2,34	0	6,851E-05	R.TAILGLWGK.L	[10-18]
Checked	File ID	RT [min]	First Scan	Mass Analyzer	Activation Type	MS Order	# PSMs	Best PSM Ambiguity	Isolation Interference [%]	Average Reporter S/N	Ion Inject Time [ms]	Precursor m/z [Da]	Precursor MH+ [Da]	Precursor Charge	Spectrum File	Abundances (Normalized): 126	Abundances (Normalized): 127	Abundances (Normalized): 128	Abundances (Normalized): 129	Abundance: 126	Abundance: 127	Abundance: 128	Abundance: 129	Quan Info
FALSE	F3	102,4452	24593	Fourier Transform	HCD (High Energy Collision Dissociation)	MS2	1	Unambiguous	7,621167	18,8	200,000	708,95056	1416,89385	2	Liver_F_3_002_170819193905.raw		15.1	70.2	19		6.4	60.2	8.4
High	Sequest HT (A2)	Unambiguous	[R].tAILGLWGk.[L]	N-Term(TMT6plex); K9(TMT6plex)	1	1	ENSDARP00000092488.4	ENSDARP00000092488.4	0	2	0,6718	0,0000	1	1	708,94940	1416,89153	1416,89789	-4,49	-0,00318	HCD (High Energy Collision Dissociation)	MS2	5,696582	197,6	200,000	102,9763	24726	Liver_F_3_002_170819193905.raw	F3		28.9	735.5	26		3,87	0	3,055E-07	R.TAILGLWGK.L	[10-18]
Checked	File ID	RT [min]	First Scan	Mass Analyzer	Activation Type	MS Order	# PSMs	Best PSM Ambiguity	Isolation Interference [%]	Average Reporter S/N	Ion Inject Time [ms]	Precursor m/z [Da]	Precursor MH+ [Da]	Precursor Charge	Spectrum File	Abundances (Normalized): 126	Abundances (Normalized): 127	Abundances (Normalized): 128	Abundances (Normalized): 129	Abundance: 126	Abundance: 127	Abundance: 128	Abundance: 129	Quan Info
FALSE	F3	102,9763	24726	Fourier Transform	HCD (High Energy Collision Dissociation)	MS2	1	Unambiguous	5,696582	197,6	200,000	708,94940	1416,89153	2	Liver_F_3_002_170819193905.raw		68	857.8	58.9		28.9	735.5	26
High	Sequest HT (A2)	Unambiguous	[R].tAILGLWGk.[L]	N-Term(TMT6plex); K9(TMT6plex)	1	1	ENSDARP00000092488.4	ENSDARP00000092488.4	0	2	0,6737	0,0000	1	1	708,95178	1416,89629	1416,89789	-1,13	-0,00080	HCD (High Energy Collision Dissociation)	MS2	11,26421	180,5	200,000	125,8835	28558	Liver_F_2_001_170818185456.raw	F10	53.6	9	642.2	17.3		3,80	0	3,337E-06	R.TAILGLWGK.L	[10-18]
Checked	File ID	RT [min]	First Scan	Mass Analyzer	Activation Type	MS Order	# PSMs	Best PSM Ambiguity	Isolation Interference [%]	Average Reporter S/N	Ion Inject Time [ms]	Precursor m/z [Da]	Precursor MH+ [Da]	Precursor Charge	Spectrum File	Abundances (Normalized): 126	Abundances (Normalized): 127	Abundances (Normalized): 128	Abundances (Normalized): 129	Abundance: 126	Abundance: 127	Abundance: 128	Abundance: 129	Quan Info
FALSE	F10	125,8835	28558	Fourier Transform	HCD (High Energy Collision Dissociation)	MS2	1	Unambiguous	11,26421	180,5	200,000	708,95178	1416,89629	2	Liver_F_2_001_170818185456.raw	172	254.7	705.1	130.4	53.6	9	642.2	17.3
High	Sequest HT (A2)	Unambiguous	[R].tAILGLWGk.[L]	N-Term(TMT6plex); K9(TMT6plex)	1	1	ENSDARP00000092488.4	ENSDARP00000092488.4	0	2	0,6346	0,0000	1	1	708,95032	1416,89336	1416,89789	-3,20	-0,00227	HCD (High Energy Collision Dissociation)	MS2	27,65965	45,8	200,000	103,4975	24856	Liver_F_3_002_170819193905.raw	F3		10.3	162.9	9.9		3,01	0	9,714E-06	R.TAILGLWGK.L	[10-18]
Checked	File ID	RT [min]	First Scan	Mass Analyzer	Activation Type	MS Order	# PSMs	Best PSM Ambiguity	Isolation Interference [%]	Average Reporter S/N	Ion Inject Time [ms]	Precursor m/z [Da]	Precursor MH+ [Da]	Precursor Charge	Spectrum File	Abundances (Normalized): 126	Abundances (Normalized): 127	Abundances (Normalized): 128	Abundances (Normalized): 129	Abundance: 126	Abundance: 127	Abundance: 128	Abundance: 129	Quan Info
FALSE	F3	103,4975	24856	Fourier Transform	HCD (High Energy Collision Dissociation)	MS2	1	Unambiguous	27,65965	45,8	200,000	708,95032	1416,89336	2	Liver_F_3_002_170819193905.raw		24.2	190	22.3		10.3	162.9	9.9
High	Sequest HT (A2)	Unambiguous	[R].yFATFGNLSSPAAIMGNPk.[V]	N-Term(TMT6plex); K19(TMT6plex)	1	1	ENSDARP00000092488.4	ENSDARP00000092488.4	0	3	0,8112	0,0000	1	1	815,43927	2444,30326	2444,30482	-0,64	-0,00052	HCD (High Energy Collision Dissociation)	MS2	20,83496	68,6	200,000	125,8026	28538	Liver_F_2_001_170818185456.raw	F10	22.8	7	231.8	12.8		4,82	0	2,074E-09	R.YFATFGNLSSPAAIMGNPK.V	[42-60]
Checked	File ID	RT [min]	First Scan	Mass Analyzer	Activation Type	MS Order	# PSMs	Best PSM Ambiguity	Isolation Interference [%]	Average Reporter S/N	Ion Inject Time [ms]	Precursor m/z [Da]	Precursor MH+ [Da]	Precursor Charge	Spectrum File	Abundances (Normalized): 126	Abundances (Normalized): 127	Abundances (Normalized): 128	Abundances (Normalized): 129	Abundance: 126	Abundance: 127	Abundance: 128	Abundance: 129	Quan Info
FALSE	F10	125,8026	28538	Fourier Transform	HCD (High Energy Collision Dissociation)	MS2	1	Unambiguous	20,83496	68,6	200,000	815,43927	2444,30326	3	Liver_F_2_001_170818185456.raw	73.1	198.1	254.5	96.5	22.8	7	231.8	12.8
High	Sequest HT (A2)	Unambiguous	[R].tAILGLWGk.[L]	N-Term(TMT6plex); K9(TMT6plex)	1	1	ENSDARP00000092488.4	ENSDARP00000092488.4	0	2	0,5902	0,0000	1	1	708,95050	1416,89372	1416,89789	-2,94	-0,00208	HCD (High Energy Collision Dissociation)	MS2	22,21823	14,5	200,000	104,0711	24999	Liver_F_3_002_170819193905.raw	F3		7.7	42.5	7.8		1,83	0	0,001211	R.TAILGLWGK.L	[10-18]
Checked	File ID	RT [min]	First Scan	Mass Analyzer	Activation Type	MS Order	# PSMs	Best PSM Ambiguity	Isolation Interference [%]	Average Reporter S/N	Ion Inject Time [ms]	Precursor m/z [Da]	Precursor MH+ [Da]	Precursor Charge	Spectrum File	Abundances (Normalized): 126	Abundances (Normalized): 127	Abundances (Normalized): 128	Abundances (Normalized): 129	Abundance: 126	Abundance: 127	Abundance: 128	Abundance: 129	Quan Info
FALSE	F3	104,0711	24999	Fourier Transform	HCD (High Energy Collision Dissociation)	MS2	1	Unambiguous	22,21823	14,5	200,000	708,95050	1416,89372	2	Liver_F_3_002_170819193905.raw		18.1	49.6	17.6		7.7	42.5	7.8
High	Sequest HT (A2)	Unambiguous	[R].lLADcITVcAAMk.[F]	N-Term(TMT6plex); C5(Carbamidomethyl); C9(Carbamidomethyl); K13(TMT6plex)	1	1	ENSDARP00000092488.4	ENSDARP00000092488.4	0	3	0,7430	0,0000	1	1	642,01837	1924,04056	1924,04702	-3,36	-0,00215	HCD (High Energy Collision Dissociation)	MS2	0	58,4	200,000	123,1629	28394	Liver_F_4_001_170819000347.raw	F12	9.3	11.5	63.2	149.6		3,23	0	3,054E-05	R.LLADCITVCAAMK.F	[106-118]
Checked	File ID	RT [min]	First Scan	Mass Analyzer	Activation Type	MS Order	# PSMs	Best PSM Ambiguity	Isolation Interference [%]	Average Reporter S/N	Ion Inject Time [ms]	Precursor m/z [Da]	Precursor MH+ [Da]	Precursor Charge	Spectrum File	Abundances (Normalized): 126	Abundances (Normalized): 127	Abundances (Normalized): 128	Abundances (Normalized): 129	Abundance: 126	Abundance: 127	Abundance: 128	Abundance: 129	Quan Info
FALSE	F12	123,1629	28394	Fourier Transform	HCD (High Energy Collision Dissociation)	MS2	1	Unambiguous	0	58,4	200,000	642,01837	1924,04056	3	Liver_F_4_001_170819000347.raw	228.7	191.3	256.1	256.4	9.3	11.5	63.2	149.6
High	Sequest HT (A2)	Unambiguous	[R].yFATFGNLSSPAAIMGNPk.[V]	N-Term(TMT6plex); K19(TMT6plex)	1	1	ENSDARP00000092488.4	ENSDARP00000092488.4	0	3	0,8190	0,0000	1	1	815,43549	2444,29190	2444,30482	-5,29	-0,00431	HCD (High Energy Collision Dissociation)	MS2	0	38,9	200,000	126,8348	28795	Liver_F_2_001_170818185456.raw	F10	16.2	1.5	128.6	9.3		4,64	0	4,623E-10	R.YFATFGNLSSPAAIMGNPK.V	[42-60]
Checked	File ID	RT [min]	First Scan	Mass Analyzer	Activation Type	MS Order	# PSMs	Best PSM Ambiguity	Isolation Interference [%]	Average Reporter S/N	Ion Inject Time [ms]	Precursor m/z [Da]	Precursor MH+ [Da]	Precursor Charge	Spectrum File	Abundances (Normalized): 126	Abundances (Normalized): 127	Abundances (Normalized): 128	Abundances (Normalized): 129	Abundance: 126	Abundance: 127	Abundance: 128	Abundance: 129	Quan Info
FALSE	F10	126,8348	28795	Fourier Transform	HCD (High Energy Collision Dissociation)	MS2	1	Unambiguous	0	38,9	200,000	815,43549	2444,29190	3	Liver_F_2_001_170818185456.raw	52	42.5	141.2	70.1	16.2	1.5	128.6	9.3
High	Sequest HT (A2)	Unambiguous	[K].fGQAGFNADVQEAWQk.[F]	N-Term(TMT6plex); K16(TMT6plex)	1	1	ENSDARP00000092488.4	ENSDARP00000092488.4	0	3	0,7868	0,0000	1	1	752,05579	2254,15281	2254,16569	-5,71	-0,00429	HCD (High Energy Collision Dissociation)	MS2	6,569881	62,6	200,000	122,9276	28334	Liver_F_4_001_170819000347.raw	F12	8.9	17.4	39.9	184.1		3,94	0	1,102E-08	K.FGQAGFNADVQEAWQK.F	[119-134]
Checked	File ID	RT [min]	First Scan	Mass Analyzer	Activation Type	MS Order	# PSMs	Best PSM Ambiguity	Isolation Interference [%]	Average Reporter S/N	Ion Inject Time [ms]	Precursor m/z [Da]	Precursor MH+ [Da]	Precursor Charge	Spectrum File	Abundances (Normalized): 126	Abundances (Normalized): 127	Abundances (Normalized): 128	Abundances (Normalized): 129	Abundance: 126	Abundance: 127	Abundance: 128	Abundance: 129	Quan Info
FALSE	F12	122,9276	28334	Fourier Transform	HCD (High Energy Collision Dissociation)	MS2	1	Unambiguous	6,569881	62,6	200,000	752,05579	2254,15281	3	Liver_F_4_001_170819000347.raw	220.7	289.5	161.7	315.6	8.9	17.4	39.9	184.1
High	Sequest HT (A2)	Unambiguous	[R].cLIVYPWTQR.[Y]	N-Term(TMT6plex); C1(Carbamidomethyl)	1	2	ENSDARP00000092488.4	ENSDARP00000092488.4; ENSDARP00000105678.3	0	2	0,7124	0,0000	1	1	782,92468	1564,84209	1564,85074	-5,53	-0,00432	HCD (High Energy Collision Dissociation)	MS2	3,941051	88,5	200,000	122,9745	28346	Liver_F_4_001_170819000347.raw	F12	3	16.7	61.9	272.3		3,06	0	0,0004377	R.CLIVYPWTQR.Y	[32-41]
Checked	File ID	RT [min]	First Scan	Mass Analyzer	Activation Type	MS Order	# PSMs	Best PSM Ambiguity	Isolation Interference [%]	Average Reporter S/N	Ion Inject Time [ms]	Precursor m/z [Da]	Precursor MH+ [Da]	Precursor Charge	Spectrum File	Abundances (Normalized): 126	Abundances (Normalized): 127	Abundances (Normalized): 128	Abundances (Normalized): 129	Abundance: 126	Abundance: 127	Abundance: 128	Abundance: 129	Quan Info
FALSE	F12	122,9745	28346	Fourier Transform	HCD (High Energy Collision Dissociation)	MS2	1	Unambiguous	3,941051	88,5	200,000	782,92468	1564,84209	2	Liver_F_4_001_170819000347.raw	75	277.9	250.9	466.8	3	16.7	61.9	272.3
High	Sequest HT (A2)	Unambiguous	[K].fLAVVVSALcR.[Q]	N-Term(TMT6plex); C10(Carbamidomethyl)	1	1	ENSDARP00000092488.4	ENSDARP00000092488.4	0	3	0,5709	0,0000	1	1	488,62347	1463,85587	1463,86057	-3,21	-0,00157	HCD (High Energy Collision Dissociation)	MS2	0	3,4	200,000	124,5378	30007	Liver_F_3_002_170819193905.raw	F3		2.2	9	2.3		2,61	0	6,634E-06	K.FLAVVVSALCR.Q	[135-145]
Checked	File ID	RT [min]	First Scan	Mass Analyzer	Activation Type	MS Order	# PSMs	Best PSM Ambiguity	Isolation Interference [%]	Average Reporter S/N	Ion Inject Time [ms]	Precursor m/z [Da]	Precursor MH+ [Da]	Precursor Charge	Spectrum File	Abundances (Normalized): 126	Abundances (Normalized): 127	Abundances (Normalized): 128	Abundances (Normalized): 129	Abundance: 126	Abundance: 127	Abundance: 128	Abundance: 129	Quan Info
FALSE	F3	124,5378	30007	Fourier Transform	HCD (High Energy Collision Dissociation)	MS2	1	Unambiguous	0	3,4	200,000	488,62347	1463,85587	3	Liver_F_3_002_170819193905.raw		5.2	10.5	5.2		2.2	9	2.3	Rejected By Method
High	Sequest HT (A2)	Unambiguous	[K].fLAVVVSALcR.[Q]	N-Term(TMT6plex); C10(Carbamidomethyl)	1	1	ENSDARP00000092488.4	ENSDARP00000092488.4	0	2	0,5872	0,0000	1	1	732,43170	1463,85613	1463,86057	-3,04	-0,00222	HCD (High Energy Collision Dissociation)	MS2	0	23,3	200,000	124,5123	30001	Liver_F_3_002_170819193905.raw	F3	2.2	19.9	61.7	9.1		2,81	0	8,883E-06	K.FLAVVVSALCR.Q	[135-145]
Checked	File ID	RT [min]	First Scan	Mass Analyzer	Activation Type	MS Order	# PSMs	Best PSM Ambiguity	Isolation Interference [%]	Average Reporter S/N	Ion Inject Time [ms]	Precursor m/z [Da]	Precursor MH+ [Da]	Precursor Charge	Spectrum File	Abundances (Normalized): 126	Abundances (Normalized): 127	Abundances (Normalized): 128	Abundances (Normalized): 129	Abundance: 126	Abundance: 127	Abundance: 128	Abundance: 129	Quan Info
FALSE	F3	124,5123	30001	Fourier Transform	HCD (High Energy Collision Dissociation)	MS2	1	Unambiguous	0	23,3	200,000	732,43170	1463,85613	2	Liver_F_3_002_170819193905.raw	37.7	46.8	72	20.5	2.2	19.9	61.7	9.1
High	Sequest HT (A2)	Unambiguous	[R].tAILGLWGk.[L]	N-Term(TMT6plex); K9(TMT6plex)	1	1	ENSDARP00000092488.4	ENSDARP00000092488.4	0	2	0,6735	0,0000	1	1	708,95026	1416,89324	1416,89789	-3,29	-0,00233	HCD (High Energy Collision Dissociation)	MS2	0	171,9	200,000	126,4048	28688	Liver_F_2_001_170818185456.raw	F10	43.2	11.6	617.7	15.1		3,92	0	2,138E-07	R.TAILGLWGK.L	[10-18]
Checked	File ID	RT [min]	First Scan	Mass Analyzer	Activation Type	MS Order	# PSMs	Best PSM Ambiguity	Isolation Interference [%]	Average Reporter S/N	Ion Inject Time [ms]	Precursor m/z [Da]	Precursor MH+ [Da]	Precursor Charge	Spectrum File	Abundances (Normalized): 126	Abundances (Normalized): 127	Abundances (Normalized): 128	Abundances (Normalized): 129	Abundance: 126	Abundance: 127	Abundance: 128	Abundance: 129	Quan Info
FALSE	F10	126,4048	28688	Fourier Transform	HCD (High Energy Collision Dissociation)	MS2	1	Unambiguous	0	171,9	200,000	708,95026	1416,89324	2	Liver_F_2_001_170818185456.raw	138.6	328.3	678.1	113.8	43.2	11.6	617.7	15.1
High	Sequest HT (A2)	Unambiguous	[R].yFATFGNLSSPAAIMGNPk.[V]	N-Term(TMT6plex); K19(TMT6plex)	1	1	ENSDARP00000092488.4	ENSDARP00000092488.4	0	3	0,8244	0,0000	1	1	815,43512	2444,29081	2444,30482	-5,73	-0,00467	HCD (High Energy Collision Dissociation)	MS2	0	92,8	200,000	126,3273	28669	Liver_F_2_001_170818185456.raw	F10	13.9	6.1	344.3	7.1		4,67	0	1,619E-11	R.YFATFGNLSSPAAIMGNPK.V	[42-60]
Checked	File ID	RT [min]	First Scan	Mass Analyzer	Activation Type	MS Order	# PSMs	Best PSM Ambiguity	Isolation Interference [%]	Average Reporter S/N	Ion Inject Time [ms]	Precursor m/z [Da]	Precursor MH+ [Da]	Precursor Charge	Spectrum File	Abundances (Normalized): 126	Abundances (Normalized): 127	Abundances (Normalized): 128	Abundances (Normalized): 129	Abundance: 126	Abundance: 127	Abundance: 128	Abundance: 129	Quan Info
FALSE	F10	126,3273	28669	Fourier Transform	HCD (High Energy Collision Dissociation)	MS2	1	Unambiguous	0	92,8	200,000	815,43512	2444,29081	3	Liver_F_2_001_170818185456.raw	44.6	172.6	378	53.5	13.9	6.1	344.3	7.1
High	Sequest HT (A2)	Unambiguous	[K].lHVDPDNFR.[L]	N-Term(TMT6plex)	1	2	ENSDARP00000092488.4	ENSDARP00000092488.4; ENSDARP00000105678.3	0	3	0,6269	0,0000	1	1	447,90637	1341,70456	1341,71126	-5,00	-0,00223	HCD (High Energy Collision Dissociation)	MS2	12,9617	19,8	200,000	36,8571	8251	Liver_F_4_002_170819221330.raw	F4	6.2	5.2	18.9	49.1		2,60	0	0,0004776	K.LHVDPDNFR.L	[97-105]
Checked	File ID	RT [min]	First Scan	Mass Analyzer	Activation Type	MS Order	# PSMs	Best PSM Ambiguity	Isolation Interference [%]	Average Reporter S/N	Ion Inject Time [ms]	Precursor m/z [Da]	Precursor MH+ [Da]	Precursor Charge	Spectrum File	Abundances (Normalized): 126	Abundances (Normalized): 127	Abundances (Normalized): 128	Abundances (Normalized): 129	Abundance: 126	Abundance: 127	Abundance: 128	Abundance: 129	Quan Info
FALSE	F4	36,8571	8251	Fourier Transform	HCD (High Energy Collision Dissociation)	MS2	1	Unambiguous	12,9617	19,8	200,000	447,90637	1341,70456	3	Liver_F_4_002_170819221330.raw	161.3	93.2	80.9	90.3	6.2	5.2	18.9	49.1
High	Sequest HT (A2)	Unambiguous	[R].yFATFGNLSSPAAIMGNPk.[V]	N-Term(TMT6plex); K19(TMT6plex)	1	1	ENSDARP00000092488.4	ENSDARP00000092488.4	0	3	0,8194	0,0000	1	1	815,43701	2444,29648	2444,30482	-3,41	-0,00278	HCD (High Energy Collision Dissociation)	MS2	0	88,3	200,000	125,3968	28713	Liver_F_3_001_170818212921.raw	F11	3.2	35	269.9	45		5,04	0	4,371E-10	R.YFATFGNLSSPAAIMGNPK.V	[42-60]
Checked	File ID	RT [min]	First Scan	Mass Analyzer	Activation Type	MS Order	# PSMs	Best PSM Ambiguity	Isolation Interference [%]	Average Reporter S/N	Ion Inject Time [ms]	Precursor m/z [Da]	Precursor MH+ [Da]	Precursor Charge	Spectrum File	Abundances (Normalized): 126	Abundances (Normalized): 127	Abundances (Normalized): 128	Abundances (Normalized): 129	Abundance: 126	Abundance: 127	Abundance: 128	Abundance: 129	Quan Info
FALSE	F11	125,3968	28713	Fourier Transform	HCD (High Energy Collision Dissociation)	MS2	1	Unambiguous	0	88,3	200,000	815,43701	2444,29648	3	Liver_F_3_001_170818212921.raw	49.3	81.8	321.3	101.6	3.2	35	269.9	45
High	Sequest HT (A2)	Unambiguous	[R].tAILGLWGk.[L]	N-Term(TMT6plex); K9(TMT6plex)	1	1	ENSDARP00000092488.4	ENSDARP00000092488.4	0	2	0,6339	0,0000	1	1	708,94922	1416,89116	1416,89789	-4,75	-0,00337	HCD (High Energy Collision Dissociation)	MS2	30,36378	122,4	200,000	125,4387	28723	Liver_F_3_001_170818212921.raw	F11	6.7	52	372.4	58.2		3,36	0	1,14E-05	R.TAILGLWGK.L	[10-18]
Checked	File ID	RT [min]	First Scan	Mass Analyzer	Activation Type	MS Order	# PSMs	Best PSM Ambiguity	Isolation Interference [%]	Average Reporter S/N	Ion Inject Time [ms]	Precursor m/z [Da]	Precursor MH+ [Da]	Precursor Charge	Spectrum File	Abundances (Normalized): 126	Abundances (Normalized): 127	Abundances (Normalized): 128	Abundances (Normalized): 129	Abundance: 126	Abundance: 127	Abundance: 128	Abundance: 129	Quan Info
FALSE	F11	125,4387	28723	Fourier Transform	HCD (High Energy Collision Dissociation)	MS2	1	Unambiguous	30,36378	122,4	200,000	708,94922	1416,89116	2	Liver_F_3_001_170818212921.raw	104.4	121.6	443.4	131.3	6.7	52	372.4	58.2
High	Sequest HT (A2)	Unambiguous	[R].yFATFGNLSSPAAIMGNPk.[V]	N-Term(TMT6plex); K19(TMT6plex)	1	1	ENSDARP00000092488.4	ENSDARP00000092488.4	0	3	0,7867	0,0000	1	1	815,44702	2444,32651	2444,30482	8,87	0,00723	HCD (High Energy Collision Dissociation)	MS2	25,08433	74,3	200,000	125,3735	28707	Liver_F_3_001_170818212921.raw	F11	6.4	29.6	218.8	42.1		4,83	0	1,037E-07	R.YFATFGNLSSPAAIMGNPK.V	[42-60]
Checked	File ID	RT [min]	First Scan	Mass Analyzer	Activation Type	MS Order	# PSMs	Best PSM Ambiguity	Isolation Interference [%]	Average Reporter S/N	Ion Inject Time [ms]	Precursor m/z [Da]	Precursor MH+ [Da]	Precursor Charge	Spectrum File	Abundances (Normalized): 126	Abundances (Normalized): 127	Abundances (Normalized): 128	Abundances (Normalized): 129	Abundance: 126	Abundance: 127	Abundance: 128	Abundance: 129	Quan Info
FALSE	F11	125,3735	28707	Fourier Transform	HCD (High Energy Collision Dissociation)	MS2	1	Unambiguous	25,08433	74,3	200,000	815,44702	2444,32651	3	Liver_F_3_001_170818212921.raw	99.5	69.2	260.5	95.1	6.4	29.6	218.8	42.1
High	Sequest HT (A2)	Unambiguous	[K].lNIDEIGPQALSR.[C]	N-Term(TMT6plex)	1	1	ENSDARP00000092488.4	ENSDARP00000092488.4	0	2	0,4091	0,0000	1	1	827,96759	1654,92790	1654,93255	-2,81	-0,00232	HCD (High Energy Collision Dissociation)	MS2	0	22,6	200,000	121,0185	27616	Liver_F_3_001_170818212921.raw	F11		17.3	59.3	14		2,42	0	0,000127	K.LNIDEIGPQALSR.C	[19-31]
Checked	File ID	RT [min]	First Scan	Mass Analyzer	Activation Type	MS Order	# PSMs	Best PSM Ambiguity	Isolation Interference [%]	Average Reporter S/N	Ion Inject Time [ms]	Precursor m/z [Da]	Precursor MH+ [Da]	Precursor Charge	Spectrum File	Abundances (Normalized): 126	Abundances (Normalized): 127	Abundances (Normalized): 128	Abundances (Normalized): 129	Abundance: 126	Abundance: 127	Abundance: 128	Abundance: 129	Quan Info
FALSE	F11	121,0185	27616	Fourier Transform	HCD (High Energy Collision Dissociation)	MS2	1	Unambiguous	0	22,6	200,000	827,96759	1654,92790	2	Liver_F_3_001_170818212921.raw		40.4	70.6	31.5		17.3	59.3	14
High	Sequest HT (A2)	Unambiguous	[K].lNIDEIGPQALSR.[C]	N-Term(TMT6plex)	1	1	ENSDARP00000092488.4	ENSDARP00000092488.4	0	3	0,6822	0,0000	1	1	552,31342	1654,92569	1654,93255	-4,14	-0,00229	HCD (High Energy Collision Dissociation)	MS2	32,52862	37,2	200,000	121,0617	27627	Liver_F_3_001_170818212921.raw	F11	6.5	48.6	67.1	26.3		2,58	0	6,265E-05	K.LNIDEIGPQALSR.C	[19-31]
Checked	File ID	RT [min]	First Scan	Mass Analyzer	Activation Type	MS Order	# PSMs	Best PSM Ambiguity	Isolation Interference [%]	Average Reporter S/N	Ion Inject Time [ms]	Precursor m/z [Da]	Precursor MH+ [Da]	Precursor Charge	Spectrum File	Abundances (Normalized): 126	Abundances (Normalized): 127	Abundances (Normalized): 128	Abundances (Normalized): 129	Abundance: 126	Abundance: 127	Abundance: 128	Abundance: 129	Quan Info
FALSE	F11	121,0617	27627	Fourier Transform	HCD (High Energy Collision Dissociation)	MS2	1	Unambiguous	32,52862	37,2	200,000	552,31342	1654,92569	3	Liver_F_3_001_170818212921.raw	101.5	113.6	79.9	59.3	6.5	48.6	67.1	26.3
High	Sequest HT (A2)	Unambiguous	[R].yFATFGNLSSPAAIMGNPk.[V]	N-Term(TMT6plex); K19(TMT6plex)	1	1	ENSDARP00000092488.4	ENSDARP00000092488.4	0	4	0,7703	0,0000	1	1	611,82813	2444,29067	2444,30482	-5,79	-0,00354	HCD (High Energy Collision Dissociation)	MS2	0	95,9	200,000	125,4835	28734	Liver_F_3_001_170818212921.raw	F11	2.2	36.5	311.9	32.9		4,92	0	2,348E-09	R.YFATFGNLSSPAAIMGNPK.V	[42-60]
Checked	File ID	RT [min]	First Scan	Mass Analyzer	Activation Type	MS Order	# PSMs	Best PSM Ambiguity	Isolation Interference [%]	Average Reporter S/N	Ion Inject Time [ms]	Precursor m/z [Da]	Precursor MH+ [Da]	Precursor Charge	Spectrum File	Abundances (Normalized): 126	Abundances (Normalized): 127	Abundances (Normalized): 128	Abundances (Normalized): 129	Abundance: 126	Abundance: 127	Abundance: 128	Abundance: 129	Quan Info
FALSE	F11	125,4835	28734	Fourier Transform	HCD (High Energy Collision Dissociation)	MS2	1	Unambiguous	0	95,9	200,000	611,82813	2444,29067	4	Liver_F_3_001_170818212921.raw	33.7	85.3	371.4	74.3	2.2	36.5	311.9	32.9
High	Sequest HT (A2)	Unambiguous	[K].fGQAGFNADVQEAWQk.[F]	N-Term(TMT6plex); K16(TMT6plex)	1	1	ENSDARP00000092488.4	ENSDARP00000092488.4	0	3	0,7440	0,0000	1	1	752,05646	2254,15482	2254,16569	-4,82	-0,00362	HCD (High Energy Collision Dissociation)	MS2		80,9	200,000	125,5239	28744	Liver_F_3_001_170818212921.raw	F11	13.7	97.2	150.4	61.6		3,36	0	5,116E-07	K.FGQAGFNADVQEAWQK.F	[119-134]
Checked	File ID	RT [min]	First Scan	Mass Analyzer	Activation Type	MS Order	# PSMs	Best PSM Ambiguity	Isolation Interference [%]	Average Reporter S/N	Ion Inject Time [ms]	Precursor m/z [Da]	Precursor MH+ [Da]	Precursor Charge	Spectrum File	Abundances (Normalized): 126	Abundances (Normalized): 127	Abundances (Normalized): 128	Abundances (Normalized): 129	Abundance: 126	Abundance: 127	Abundance: 128	Abundance: 129	Quan Info
FALSE	F11	125,5239	28744	Fourier Transform	HCD (High Energy Collision Dissociation)	MS2	1	Unambiguous		80,9	200,000	752,05646	2254,15482	3	Liver_F_3_001_170818212921.raw	213.9	227.3	179.1	139	13.7	97.2	150.4	61.6
High	Sequest HT (A2)	Unambiguous	[K].lNIDEIGPQALSR.[C]	N-Term(TMT6plex)	1	1	ENSDARP00000092488.4	ENSDARP00000092488.4	0	3	0,6542	0,0000	1	1	552,31396	1654,92734	1654,93255	-3,15	-0,00174	HCD (High Energy Collision Dissociation)	MS2	12,38563	34,9	200,000	121,6267	27488	Liver_F_2_001_170818185456.raw	F10	26.1		99.5	14.1		3,21	0	6,623E-06	K.LNIDEIGPQALSR.C	[19-31]
Checked	File ID	RT [min]	First Scan	Mass Analyzer	Activation Type	MS Order	# PSMs	Best PSM Ambiguity	Isolation Interference [%]	Average Reporter S/N	Ion Inject Time [ms]	Precursor m/z [Da]	Precursor MH+ [Da]	Precursor Charge	Spectrum File	Abundances (Normalized): 126	Abundances (Normalized): 127	Abundances (Normalized): 128	Abundances (Normalized): 129	Abundance: 126	Abundance: 127	Abundance: 128	Abundance: 129	Quan Info
FALSE	F10	121,6267	27488	Fourier Transform	HCD (High Energy Collision Dissociation)	MS2	1	Unambiguous	12,38563	34,9	200,000	552,31396	1654,92734	3	Liver_F_2_001_170818185456.raw	83.8		109.2	106.4	26.1		99.5	14.1
High	Sequest HT (A2)	Unambiguous	[R].lLADcITVcAAMk.[F]	N-Term(TMT6plex); C5(Carbamidomethyl); C9(Carbamidomethyl); K13(TMT6plex)	1	1	ENSDARP00000092488.4	ENSDARP00000092488.4	0	3	0,7431	0,0000	1	1	642,01910	1924,04276	1924,04702	-2,21	-0,00142	HCD (High Energy Collision Dissociation)	MS2	0	139,2	200,000	123,9965	28364	Liver_F_3_001_170818212921.raw	F11	6	93.9	388	68.5		3,62	0	4,217E-06	R.LLADCITVCAAMK.F	[106-118]
Checked	File ID	RT [min]	First Scan	Mass Analyzer	Activation Type	MS Order	# PSMs	Best PSM Ambiguity	Isolation Interference [%]	Average Reporter S/N	Ion Inject Time [ms]	Precursor m/z [Da]	Precursor MH+ [Da]	Precursor Charge	Spectrum File	Abundances (Normalized): 126	Abundances (Normalized): 127	Abundances (Normalized): 128	Abundances (Normalized): 129	Abundance: 126	Abundance: 127	Abundance: 128	Abundance: 129	Quan Info
FALSE	F11	123,9965	28364	Fourier Transform	HCD (High Energy Collision Dissociation)	MS2	1	Unambiguous	0	139,2	200,000	642,01910	1924,04276	3	Liver_F_3_001_170818212921.raw	94.2	219.6	462	154.6	6	93.9	388	68.5
High	Sequest HT (A2)	Unambiguous	[R].lLADcITVcAAMk.[F]	N-Term(TMT6plex); C5(Carbamidomethyl); C9(Carbamidomethyl); K13(TMT6plex)	1	1	ENSDARP00000092488.4	ENSDARP00000092488.4	0	2	0,7205	0,0000	1	1	962,52411	1924,04094	1924,04702	-3,16	-0,00304	HCD (High Energy Collision Dissociation)	MS2	0	43,6	200,000	124,0440	28376	Liver_F_3_001_170818212921.raw	F11	1.2	28.8	123.8	20.2		2,54	0	8,363E-07	R.LLADCITVCAAMK.F	[106-118]
Checked	File ID	RT [min]	First Scan	Mass Analyzer	Activation Type	MS Order	# PSMs	Best PSM Ambiguity	Isolation Interference [%]	Average Reporter S/N	Ion Inject Time [ms]	Precursor m/z [Da]	Precursor MH+ [Da]	Precursor Charge	Spectrum File	Abundances (Normalized): 126	Abundances (Normalized): 127	Abundances (Normalized): 128	Abundances (Normalized): 129	Abundance: 126	Abundance: 127	Abundance: 128	Abundance: 129	Quan Info
FALSE	F11	124,0440	28376	Fourier Transform	HCD (High Energy Collision Dissociation)	MS2	1	Unambiguous	0	43,6	200,000	962,52411	1924,04094	2	Liver_F_3_001_170818212921.raw	18.6	67.3	147.4	45.7	1.2	28.8	123.8	20.2
High	Sequest HT (A2)	Unambiguous	[R].lLADcITVcAAMk.[F]	N-Term(TMT6plex); C5(Carbamidomethyl); C9(Carbamidomethyl); K13(TMT6plex)	1	1	ENSDARP00000092488.4	ENSDARP00000092488.4	0	3	0,7247	0,0000	1	1	642,01727	1924,03727	1924,04702	-5,07	-0,00325	HCD (High Energy Collision Dissociation)	MS2	36,32374	11,8	200,000	102,8261	24723	Liver_F_1_002_170819143014.raw	F1	3.2	6.7	9.3	28		1,78	0	0,0005161	R.LLADCITVCAAMK.F	[106-118]
Checked	File ID	RT [min]	First Scan	Mass Analyzer	Activation Type	MS Order	# PSMs	Best PSM Ambiguity	Isolation Interference [%]	Average Reporter S/N	Ion Inject Time [ms]	Precursor m/z [Da]	Precursor MH+ [Da]	Precursor Charge	Spectrum File	Abundances (Normalized): 126	Abundances (Normalized): 127	Abundances (Normalized): 128	Abundances (Normalized): 129	Abundance: 126	Abundance: 127	Abundance: 128	Abundance: 129	Quan Info
FALSE	F1	102,8261	24723	Fourier Transform	HCD (High Energy Collision Dissociation)	MS2	1	Unambiguous	36,32374	11,8	200,000	642,01727	1924,03727	3	Liver_F_1_002_170819143014.raw	25	83.7	63.1	52.8	3.2	6.7	9.3	28
High	Sequest HT (A2)	Unambiguous	[R].cLIVYPWTQR.[Y]	N-Term(TMT6plex); C1(Carbamidomethyl)	1	2	ENSDARP00000092488.4	ENSDARP00000092488.4; ENSDARP00000105678.3	0	2	0,7306	0,0000	1	1	782,92340	1564,83953	1564,85074	-7,16	-0,00561	HCD (High Energy Collision Dissociation)	MS2	2,150531	121,6	200,000	123,8472	28326	Liver_F_3_001_170818212921.raw	F11	9	130.9	243.7	102.1		3,60	0	8,847E-05	R.CLIVYPWTQR.Y	[32-41]
Checked	File ID	RT [min]	First Scan	Mass Analyzer	Activation Type	MS Order	# PSMs	Best PSM Ambiguity	Isolation Interference [%]	Average Reporter S/N	Ion Inject Time [ms]	Precursor m/z [Da]	Precursor MH+ [Da]	Precursor Charge	Spectrum File	Abundances (Normalized): 126	Abundances (Normalized): 127	Abundances (Normalized): 128	Abundances (Normalized): 129	Abundance: 126	Abundance: 127	Abundance: 128	Abundance: 129	Quan Info
FALSE	F11	123,8472	28326	Fourier Transform	HCD (High Energy Collision Dissociation)	MS2	1	Unambiguous	2,150531	121,6	200,000	782,92340	1564,83953	2	Liver_F_3_001_170818212921.raw	140.3	306.1	290.1	230.2	9	130.9	243.7	102.1
High	Sequest HT (A2)	Unambiguous	[K].fGQAGFNADVQEAWQk.[F]	N-Term(TMT6plex); K16(TMT6plex)	1	1	ENSDARP00000092488.4	ENSDARP00000092488.4	0	3	0,7947	0,0000	1	1	752,05725	2254,15720	2254,16569	-3,77	-0,00283	HCD (High Energy Collision Dissociation)	MS2	3,261904	135,2	200,000	123,8904	28337	Liver_F_3_001_170818212921.raw	F11	9.7	208.3	209.7	111.9		5,31	0	2,045E-12	K.FGQAGFNADVQEAWQK.F	[119-134]
Checked	File ID	RT [min]	First Scan	Mass Analyzer	Activation Type	MS Order	# PSMs	Best PSM Ambiguity	Isolation Interference [%]	Average Reporter S/N	Ion Inject Time [ms]	Precursor m/z [Da]	Precursor MH+ [Da]	Precursor Charge	Spectrum File	Abundances (Normalized): 126	Abundances (Normalized): 127	Abundances (Normalized): 128	Abundances (Normalized): 129	Abundance: 126	Abundance: 127	Abundance: 128	Abundance: 129	Quan Info
FALSE	F11	123,8904	28337	Fourier Transform	HCD (High Energy Collision Dissociation)	MS2	1	Unambiguous	3,261904	135,2	200,000	752,05725	2254,15720	3	Liver_F_3_001_170818212921.raw	151.3	487	249.7	252.4	9.7	208.3	209.7	111.9
High	Sequest HT (A2)	Unambiguous	[R].cLIVYPWTQR.[Y]	N-Term(TMT6plex); C1(Carbamidomethyl)	1	2	ENSDARP00000092488.4	ENSDARP00000092488.4; ENSDARP00000105678.3	0	3	0,7194	0,0000	1	1	522,28577	1564,84275	1564,85074	-5,11	-0,00266	HCD (High Energy Collision Dissociation)	MS2	25,70802	8,5	200,000	100,7510	24214	Liver_F_1_002_170819143014.raw	F1	5.7	2.8	3.2	22.1		2,53	0	0,0004803	R.CLIVYPWTQR.Y	[32-41]
Checked	File ID	RT [min]	First Scan	Mass Analyzer	Activation Type	MS Order	# PSMs	Best PSM Ambiguity	Isolation Interference [%]	Average Reporter S/N	Ion Inject Time [ms]	Precursor m/z [Da]	Precursor MH+ [Da]	Precursor Charge	Spectrum File	Abundances (Normalized): 126	Abundances (Normalized): 127	Abundances (Normalized): 128	Abundances (Normalized): 129	Abundance: 126	Abundance: 127	Abundance: 128	Abundance: 129	Quan Info
FALSE	F1	100,7510	24214	Fourier Transform	HCD (High Energy Collision Dissociation)	MS2	1	Unambiguous	25,70802	8,5	200,000	522,28577	1564,84275	3	Liver_F_1_002_170819143014.raw	44.8	35	21.7	41.7	5.7	2.8	3.2	22.1	Rejected By Method
High	Sequest HT (A2)	Unambiguous	[R].cLIVYPWTQR.[Y]	N-Term(TMT6plex); C1(Carbamidomethyl)	1	2	ENSDARP00000092488.4	ENSDARP00000092488.4; ENSDARP00000105678.3	0	2	0,7257	0,0000	1	1	782,92505	1564,84282	1564,85074	-5,06	-0,00396	HCD (High Energy Collision Dissociation)	MS2	6,842365	39,4	200,000	100,7060	24203	Liver_F_1_002_170819143014.raw	F1	8.4	6.2	11.1	131.9		2,88	0	5,268E-05	R.CLIVYPWTQR.Y	[32-41]
Checked	File ID	RT [min]	First Scan	Mass Analyzer	Activation Type	MS Order	# PSMs	Best PSM Ambiguity	Isolation Interference [%]	Average Reporter S/N	Ion Inject Time [ms]	Precursor m/z [Da]	Precursor MH+ [Da]	Precursor Charge	Spectrum File	Abundances (Normalized): 126	Abundances (Normalized): 127	Abundances (Normalized): 128	Abundances (Normalized): 129	Abundance: 126	Abundance: 127	Abundance: 128	Abundance: 129	Quan Info
FALSE	F1	100,7060	24203	Fourier Transform	HCD (High Energy Collision Dissociation)	MS2	1	Unambiguous	6,842365	39,4	200,000	782,92505	1564,84282	2	Liver_F_1_002_170819143014.raw	65.9	77.4	75.3	248.7	8.4	6.2	11.1	131.9
High	Sequest HT (A2)	Unambiguous	[K].fGQAGFNADVQEAWQk.[F]	N-Term(TMT6plex); K16(TMT6plex)	1	1	ENSDARP00000092488.4	ENSDARP00000092488.4	0	3	0,7222	0,0000	1	1	752,05835	2254,16050	2254,16569	-2,30	-0,00173	HCD (High Energy Collision Dissociation)	MS2	24,81681	92,7	200,000	124,7850	28561	Liver_F_3_001_170818212921.raw	F11	33.6	132.6	118.7	85		4,14	0	1,548E-08	K.FGQAGFNADVQEAWQK.F	[119-134]
Checked	File ID	RT [min]	First Scan	Mass Analyzer	Activation Type	MS Order	# PSMs	Best PSM Ambiguity	Isolation Interference [%]	Average Reporter S/N	Ion Inject Time [ms]	Precursor m/z [Da]	Precursor MH+ [Da]	Precursor Charge	Spectrum File	Abundances (Normalized): 126	Abundances (Normalized): 127	Abundances (Normalized): 128	Abundances (Normalized): 129	Abundance: 126	Abundance: 127	Abundance: 128	Abundance: 129	Quan Info
FALSE	F11	124,7850	28561	Fourier Transform	HCD (High Energy Collision Dissociation)	MS2	1	Unambiguous	24,81681	92,7	200,000	752,05835	2254,16050	3	Liver_F_3_001_170818212921.raw	523.3	310	141.3	191.8	33.6	132.6	118.7	85
High	Sequest HT (A2)	Unambiguous	[K].fGQAGFNADVQEAWQk.[F]	N-Term(TMT6plex); K16(TMT6plex)	1	1	ENSDARP00000092488.4	ENSDARP00000092488.4	0	3	0,5431	0,0000	1	1	752,05579	2254,15281	2254,16569	-5,71	-0,00429	HCD (High Energy Collision Dissociation)	MS2	0	13,6	200,000	98,8588	23746	Liver_F_1_002_170819143014.raw	F1	2.2	2.4	2.7	46.9		1,97	0	3,316E-05	K.FGQAGFNADVQEAWQK.F	[119-134]
Checked	File ID	RT [min]	First Scan	Mass Analyzer	Activation Type	MS Order	# PSMs	Best PSM Ambiguity	Isolation Interference [%]	Average Reporter S/N	Ion Inject Time [ms]	Precursor m/z [Da]	Precursor MH+ [Da]	Precursor Charge	Spectrum File	Abundances (Normalized): 126	Abundances (Normalized): 127	Abundances (Normalized): 128	Abundances (Normalized): 129	Abundance: 126	Abundance: 127	Abundance: 128	Abundance: 129	Quan Info
FALSE	F1	98,8588	23746	Fourier Transform	HCD (High Energy Collision Dissociation)	MS2	1	Unambiguous	0	13,6	200,000	752,05579	2254,15281	3	Liver_F_1_002_170819143014.raw	17.2	30	18.3	88.4	2.2	2.4	2.7	46.9
High	Sequest HT (A2)	Unambiguous	[K].fGQAGFNADVQEAWQk.[F]	N-Term(TMT6plex); K16(TMT6plex)	1	1	ENSDARP00000092488.4	ENSDARP00000092488.4	0	3	0,7817	0,0000	1	1	752,05627	2254,15427	2254,16569	-5,06	-0,00381	HCD (High Energy Collision Dissociation)	MS2	0,9300076	118,3	200,000	97,8344	23510	Liver_F_1_002_170819143014.raw	F1	8.8	8.5	15	440.8		5,04	0	1,186E-11	K.FGQAGFNADVQEAWQK.F	[119-134]
Checked	File ID	RT [min]	First Scan	Mass Analyzer	Activation Type	MS Order	# PSMs	Best PSM Ambiguity	Isolation Interference [%]	Average Reporter S/N	Ion Inject Time [ms]	Precursor m/z [Da]	Precursor MH+ [Da]	Precursor Charge	Spectrum File	Abundances (Normalized): 126	Abundances (Normalized): 127	Abundances (Normalized): 128	Abundances (Normalized): 129	Abundance: 126	Abundance: 127	Abundance: 128	Abundance: 129	Quan Info
FALSE	F1	97,8344	23510	Fourier Transform	HCD (High Energy Collision Dissociation)	MS2	1	Unambiguous	0,9300076	118,3	200,000	752,05627	2254,15427	3	Liver_F_1_002_170819143014.raw	69	106.1	101.8	831.2	8.8	8.5	15	440.8
High	Sequest HT (A2)	Unambiguous	[K].fGQAGFNADVQEAWQk.[F]	N-Term(TMT6plex); K16(TMT6plex)	1	1	ENSDARP00000092488.4	ENSDARP00000092488.4	0	4	0,6965	0,0000	1	1	564,29340	2254,15175	2254,16569	-6,18	-0,00348	HCD (High Energy Collision Dissociation)	MS2	0	18,5	200,000	97,5528	23442	Liver_F_1_002_170819143014.raw	F1	6.3	1.9	7.4	58.5		2,57	0	0,0005139	K.FGQAGFNADVQEAWQK.F	[119-134]
Checked	File ID	RT [min]	First Scan	Mass Analyzer	Activation Type	MS Order	# PSMs	Best PSM Ambiguity	Isolation Interference [%]	Average Reporter S/N	Ion Inject Time [ms]	Precursor m/z [Da]	Precursor MH+ [Da]	Precursor Charge	Spectrum File	Abundances (Normalized): 126	Abundances (Normalized): 127	Abundances (Normalized): 128	Abundances (Normalized): 129	Abundance: 126	Abundance: 127	Abundance: 128	Abundance: 129	Quan Info
FALSE	F1	97,5528	23442	Fourier Transform	HCD (High Energy Collision Dissociation)	MS2	1	Unambiguous	0	18,5	200,000	564,29340	2254,15175	4	Liver_F_1_002_170819143014.raw	49.5	23.7	50.2	110.3	6.3	1.9	7.4	58.5
High	Sequest HT (A2)	Unambiguous	[K].fGQAGFNADVQEAWQk.[F]	N-Term(TMT6plex); K16(TMT6plex)	1	1	ENSDARP00000092488.4	ENSDARP00000092488.4	0	3	0,6073	0,0000	1	1	752,05566	2254,15244	2254,16569	-5,88	-0,00442	HCD (High Energy Collision Dissociation)	MS2	0	16,5	200,000	97,3274	23386	Liver_F_1_002_170819143014.raw	F1		2.3	2.9	60.7		2,47	0	4,481E-05	K.FGQAGFNADVQEAWQK.F	[119-134]
Checked	File ID	RT [min]	First Scan	Mass Analyzer	Activation Type	MS Order	# PSMs	Best PSM Ambiguity	Isolation Interference [%]	Average Reporter S/N	Ion Inject Time [ms]	Precursor m/z [Da]	Precursor MH+ [Da]	Precursor Charge	Spectrum File	Abundances (Normalized): 126	Abundances (Normalized): 127	Abundances (Normalized): 128	Abundances (Normalized): 129	Abundance: 126	Abundance: 127	Abundance: 128	Abundance: 129	Quan Info
FALSE	F1	97,3274	23386	Fourier Transform	HCD (High Energy Collision Dissociation)	MS2	1	Unambiguous	0	16,5	200,000	752,05566	2254,15244	3	Liver_F_1_002_170819143014.raw		28.7	19.7	114.5		2.3	2.9	60.7
High	Sequest HT (A2)	Unambiguous	[R].lLADcITVcAAmk.[F]	N-Term(TMT6plex); C5(Carbamidomethyl); C9(Carbamidomethyl); M12(Oxidation); K13(TMT6plex)	1	1	ENSDARP00000092488.4	ENSDARP00000092488.4	0	3	0,6694	0,0000	1	1	647,34790	1940,02915	1940,04193	-6,59	-0,00426	HCD (High Energy Collision Dissociation)	MS2	35,11407	59,9	200,000	120,7193	27259	Liver_F_2_001_170818185456.raw	F10	46.2	9.2	164.8	19.5		2,45	0	0,0001059	R.LLADCITVCAAMK.F	[106-118]
Checked	File ID	RT [min]	First Scan	Mass Analyzer	Activation Type	MS Order	# PSMs	Best PSM Ambiguity	Isolation Interference [%]	Average Reporter S/N	Ion Inject Time [ms]	Precursor m/z [Da]	Precursor MH+ [Da]	Precursor Charge	Spectrum File	Abundances (Normalized): 126	Abundances (Normalized): 127	Abundances (Normalized): 128	Abundances (Normalized): 129	Abundance: 126	Abundance: 127	Abundance: 128	Abundance: 129	Quan Info
FALSE	F10	120,7193	27259	Fourier Transform	HCD (High Energy Collision Dissociation)	MS2	1	Unambiguous	35,11407	59,9	200,000	647,34790	1940,02915	3	Liver_F_2_001_170818185456.raw	148.3	260.4	180.9	147	46.2	9.2	164.8	19.5
High	Sequest HT (A2)	Unambiguous	[K].fGQAGFNADVQEAWQk.[F]	N-Term(TMT6plex); K16(TMT6plex)	1	1	ENSDARP00000092488.4	ENSDARP00000092488.4	0	2	0,6990	0,0000	1	1	1127,58032	2254,15337	2254,16569	-5,47	-0,00616	HCD (High Energy Collision Dissociation)	MS2	0	46,6	200,000	122,3441	27950	Liver_F_3_001_170818212921.raw	F11		85	67	34.4		3,82	0	1,201E-12	K.FGQAGFNADVQEAWQK.F	[119-134]
Checked	File ID	RT [min]	First Scan	Mass Analyzer	Activation Type	MS Order	# PSMs	Best PSM Ambiguity	Isolation Interference [%]	Average Reporter S/N	Ion Inject Time [ms]	Precursor m/z [Da]	Precursor MH+ [Da]	Precursor Charge	Spectrum File	Abundances (Normalized): 126	Abundances (Normalized): 127	Abundances (Normalized): 128	Abundances (Normalized): 129	Abundance: 126	Abundance: 127	Abundance: 128	Abundance: 129	Quan Info
FALSE	F11	122,3441	27950	Fourier Transform	HCD (High Energy Collision Dissociation)	MS2	1	Unambiguous	0	46,6	200,000	1127,58032	2254,15337	2	Liver_F_3_001_170818212921.raw		198.7	79.8	77.7		85	67	34.4
High	Sequest HT (A2)	Unambiguous	[K].fGQAGFNADVQEAWQk.[F]	N-Term(TMT6plex); K16(TMT6plex)	1	1	ENSDARP00000092488.4	ENSDARP00000092488.4	0	3	0,7210	0,0000	1	1	752,05542	2254,15171	2254,16569	-6,20	-0,00466	HCD (High Energy Collision Dissociation)	MS2	7,814657	246,1	115,656	122,3282	27946	Liver_F_3_001_170818212921.raw	F11	5.5	445.8	341.1	189.7		5,09	0	7,614E-11	K.FGQAGFNADVQEAWQK.F	[119-134]
Checked	File ID	RT [min]	First Scan	Mass Analyzer	Activation Type	MS Order	# PSMs	Best PSM Ambiguity	Isolation Interference [%]	Average Reporter S/N	Ion Inject Time [ms]	Precursor m/z [Da]	Precursor MH+ [Da]	Precursor Charge	Spectrum File	Abundances (Normalized): 126	Abundances (Normalized): 127	Abundances (Normalized): 128	Abundances (Normalized): 129	Abundance: 126	Abundance: 127	Abundance: 128	Abundance: 129	Quan Info
FALSE	F11	122,3282	27946	Fourier Transform	HCD (High Energy Collision Dissociation)	MS2	1	Unambiguous	7,814657	246,1	115,656	752,05542	2254,15171	3	Liver_F_3_001_170818212921.raw	85.9	1042.3	406.1	427.8	5.5	445.8	341.1	189.7
High	Sequest HT (A2)	Unambiguous	[K].lHVDPDNFR.[L]	N-Term(TMT6plex)	1	2	ENSDARP00000092488.4	ENSDARP00000092488.4; ENSDARP00000105678.3	0	3	0,7398	0,0000	1	1	447,90698	1341,70639	1341,71126	-3,63	-0,00162	HCD (High Energy Collision Dissociation)	MS2	6,941103	29,1	200,000	45,2551	10133	Liver_F_2_002_170819170440.raw	F2	37.9		69.8	8.8		2,69	0	0,0008031	K.LHVDPDNFR.L	[97-105]
Checked	File ID	RT [min]	First Scan	Mass Analyzer	Activation Type	MS Order	# PSMs	Best PSM Ambiguity	Isolation Interference [%]	Average Reporter S/N	Ion Inject Time [ms]	Precursor m/z [Da]	Precursor MH+ [Da]	Precursor Charge	Spectrum File	Abundances (Normalized): 126	Abundances (Normalized): 127	Abundances (Normalized): 128	Abundances (Normalized): 129	Abundance: 126	Abundance: 127	Abundance: 128	Abundance: 129	Quan Info
FALSE	F2	45,2551	10133	Fourier Transform	HCD (High Energy Collision Dissociation)	MS2	1	Unambiguous	6,941103	29,1	200,000	447,90698	1341,70639	3	Liver_F_2_002_170819170440.raw	114.5		69.8	62.1	37.9		69.8	8.8
High	Sequest HT (A2)	Unambiguous	[R].cLIVYPWTQR.[Y]	N-Term(TMT6plex); C1(Carbamidomethyl)	1	2	ENSDARP00000092488.4	ENSDARP00000092488.4; ENSDARP00000105678.3	0	2	0,7318	0,0000	1	1	782,92426	1564,84123	1564,85074	-6,07	-0,00475	HCD (High Energy Collision Dissociation)	MS2	16,734	150,9	200,000	123,3439	28199	Liver_F_3_001_170818212921.raw	F11	5.9	167.5	303.6	125.5		3,43	0	4,211E-05	R.CLIVYPWTQR.Y	[32-41]
Checked	File ID	RT [min]	First Scan	Mass Analyzer	Activation Type	MS Order	# PSMs	Best PSM Ambiguity	Isolation Interference [%]	Average Reporter S/N	Ion Inject Time [ms]	Precursor m/z [Da]	Precursor MH+ [Da]	Precursor Charge	Spectrum File	Abundances (Normalized): 126	Abundances (Normalized): 127	Abundances (Normalized): 128	Abundances (Normalized): 129	Abundance: 126	Abundance: 127	Abundance: 128	Abundance: 129	Quan Info
FALSE	F11	123,3439	28199	Fourier Transform	HCD (High Energy Collision Dissociation)	MS2	1	Unambiguous	16,734	150,9	200,000	782,92426	1564,84123	2	Liver_F_3_001_170818212921.raw	91.4	391.6	361.5	283.1	5.9	167.5	303.6	125.5
High	Sequest HT (A2)	Unambiguous	[K].fGQAGFNADVQEAWQk.[F]	N-Term(TMT6plex); K16(TMT6plex)	1	1	ENSDARP00000092488.4	ENSDARP00000092488.4	0	3	0,7862	0,0000	1	1	752,05566	2254,15244	2254,16569	-5,88	-0,00442	HCD (High Energy Collision Dissociation)	MS2	0	242,7	200,000	123,3478	28200	Liver_F_3_001_170818212921.raw	F11	11	441	344.6	171.5		5,80	0	1,219E-11	K.FGQAGFNADVQEAWQK.F	[119-134]
Checked	File ID	RT [min]	First Scan	Mass Analyzer	Activation Type	MS Order	# PSMs	Best PSM Ambiguity	Isolation Interference [%]	Average Reporter S/N	Ion Inject Time [ms]	Precursor m/z [Da]	Precursor MH+ [Da]	Precursor Charge	Spectrum File	Abundances (Normalized): 126	Abundances (Normalized): 127	Abundances (Normalized): 128	Abundances (Normalized): 129	Abundance: 126	Abundance: 127	Abundance: 128	Abundance: 129	Quan Info
FALSE	F11	123,3478	28200	Fourier Transform	HCD (High Energy Collision Dissociation)	MS2	1	Unambiguous	0	242,7	200,000	752,05566	2254,15244	3	Liver_F_3_001_170818212921.raw	171.9	1031.1	410.3	386.8	11	441	344.6	171.5
High	Sequest HT (A2)	Unambiguous	[R].cLIVYPWTQR.[Y]	N-Term(TMT6plex); C1(Carbamidomethyl)	1	2	ENSDARP00000092488.4	ENSDARP00000092488.4; ENSDARP00000105678.3	0	3	0,7636	0,0000	1	1	522,28638	1564,84458	1564,85074	-3,94	-0,00205	HCD (High Energy Collision Dissociation)	MS2	0	39,6	200,000	123,3636	28204	Liver_F_3_001_170818212921.raw	F11	5.4	41.3	69.7	41.8		3,30	0	0,0002248	R.CLIVYPWTQR.Y	[32-41]
Checked	File ID	RT [min]	First Scan	Mass Analyzer	Activation Type	MS Order	# PSMs	Best PSM Ambiguity	Isolation Interference [%]	Average Reporter S/N	Ion Inject Time [ms]	Precursor m/z [Da]	Precursor MH+ [Da]	Precursor Charge	Spectrum File	Abundances (Normalized): 126	Abundances (Normalized): 127	Abundances (Normalized): 128	Abundances (Normalized): 129	Abundance: 126	Abundance: 127	Abundance: 128	Abundance: 129	Quan Info
FALSE	F11	123,3636	28204	Fourier Transform	HCD (High Energy Collision Dissociation)	MS2	1	Unambiguous	0	39,6	200,000	522,28638	1564,84458	3	Liver_F_3_001_170818212921.raw	84.8	96.6	83	94.3	5.4	41.3	69.7	41.8
High	Sequest HT (A2)	Unambiguous	[K].fLAVVVSALcR.[Q]	N-Term(TMT6plex); C10(Carbamidomethyl)	1	1	ENSDARP00000092488.4	ENSDARP00000092488.4	0	3	0,5857	0,0000	1	1	488,62363	1463,85633	1463,86057	-2,90	-0,00142	HCD (High Energy Collision Dissociation)	MS2	0	3,4	200,000	126,0121	30356	Liver_F_1_002_170819143014.raw	F1	3.2		2.5	7.8		2,10	0	8,827E-05	K.FLAVVVSALCR.Q	[135-145]
Checked	File ID	RT [min]	First Scan	Mass Analyzer	Activation Type	MS Order	# PSMs	Best PSM Ambiguity	Isolation Interference [%]	Average Reporter S/N	Ion Inject Time [ms]	Precursor m/z [Da]	Precursor MH+ [Da]	Precursor Charge	Spectrum File	Abundances (Normalized): 126	Abundances (Normalized): 127	Abundances (Normalized): 128	Abundances (Normalized): 129	Abundance: 126	Abundance: 127	Abundance: 128	Abundance: 129	Quan Info
FALSE	F1	126,0121	30356	Fourier Transform	HCD (High Energy Collision Dissociation)	MS2	1	Unambiguous	0	3,4	200,000	488,62363	1463,85633	3	Liver_F_1_002_170819143014.raw	25.2		17	14.7	3.2		2.5	7.8	Rejected By Method
High	Sequest HT (A2)	Unambiguous	[K].fLAVVVSALcR.[Q]	N-Term(TMT6plex); C10(Carbamidomethyl)	1	1	ENSDARP00000092488.4	ENSDARP00000092488.4	0	2	0,2752	0,0000	1	1	732,43121	1463,85515	1463,86057	-3,70	-0,00271	HCD (High Energy Collision Dissociation)	MS2	0	12,7	200,000	126,0082	30355	Liver_F_1_002_170819143014.raw	F1	8	1.6	1.4	39.7		2,18	0	0,0001515	K.FLAVVVSALCR.Q	[135-145]
Checked	File ID	RT [min]	First Scan	Mass Analyzer	Activation Type	MS Order	# PSMs	Best PSM Ambiguity	Isolation Interference [%]	Average Reporter S/N	Ion Inject Time [ms]	Precursor m/z [Da]	Precursor MH+ [Da]	Precursor Charge	Spectrum File	Abundances (Normalized): 126	Abundances (Normalized): 127	Abundances (Normalized): 128	Abundances (Normalized): 129	Abundance: 126	Abundance: 127	Abundance: 128	Abundance: 129	Quan Info
FALSE	F1	126,0082	30355	Fourier Transform	HCD (High Energy Collision Dissociation)	MS2	1	Unambiguous	0	12,7	200,000	732,43121	1463,85515	2	Liver_F_1_002_170819143014.raw	62.9	20	9.5	74.9	8	1.6	1.4	39.7
High	Sequest HT (A2)	Unambiguous	[R].yFATFGNLSSPAAImGNPk.[V]	N-Term(TMT6plex); M15(Oxidation); K19(TMT6plex)	1	1	ENSDARP00000092488.4	ENSDARP00000092488.4	0	3	0,7553	0,0000	1	1	820,77026	2460,29624	2460,29974	-1,42	-0,00117	HCD (High Energy Collision Dissociation)	MS2	0	71,2	200,000	123,5240	28245	Liver_F_3_001_170818212921.raw	F11	2.9	48.5	172.4	60.7		3,31	0	6,245E-09	R.YFATFGNLSSPAAIMGNPK.V	[42-60]
Checked	File ID	RT [min]	First Scan	Mass Analyzer	Activation Type	MS Order	# PSMs	Best PSM Ambiguity	Isolation Interference [%]	Average Reporter S/N	Ion Inject Time [ms]	Precursor m/z [Da]	Precursor MH+ [Da]	Precursor Charge	Spectrum File	Abundances (Normalized): 126	Abundances (Normalized): 127	Abundances (Normalized): 128	Abundances (Normalized): 129	Abundance: 126	Abundance: 127	Abundance: 128	Abundance: 129	Quan Info
FALSE	F11	123,5240	28245	Fourier Transform	HCD (High Energy Collision Dissociation)	MS2	1	Unambiguous	0	71,2	200,000	820,77026	2460,29624	3	Liver_F_3_001_170818212921.raw	45.4	113.4	205.3	136.9	2.9	48.5	172.4	60.7
High	Sequest HT (A2)	Unambiguous	[R].lLADcITVcAAMk.[F]	N-Term(TMT6plex); C5(Carbamidomethyl); C9(Carbamidomethyl); K13(TMT6plex)	1	1	ENSDARP00000092488.4	ENSDARP00000092488.4	0	3	0,7556	0,0000	1	1	642,01685	1924,03598	1924,04702	-5,73	-0,00368	HCD (High Energy Collision Dissociation)	MS2	0	132,2	200,000	123,4769	28233	Liver_F_3_001_170818212921.raw	F11	6.6	88.5	369.2	64.1		4,05	0	5,092E-07	R.LLADCITVCAAMK.F	[106-118]
Checked	File ID	RT [min]	First Scan	Mass Analyzer	Activation Type	MS Order	# PSMs	Best PSM Ambiguity	Isolation Interference [%]	Average Reporter S/N	Ion Inject Time [ms]	Precursor m/z [Da]	Precursor MH+ [Da]	Precursor Charge	Spectrum File	Abundances (Normalized): 126	Abundances (Normalized): 127	Abundances (Normalized): 128	Abundances (Normalized): 129	Abundance: 126	Abundance: 127	Abundance: 128	Abundance: 129	Quan Info
FALSE	F11	123,4769	28233	Fourier Transform	HCD (High Energy Collision Dissociation)	MS2	1	Unambiguous	0	132,2	200,000	642,01685	1924,03598	3	Liver_F_3_001_170818212921.raw	102.3	206.9	439.6	144.7	6.6	88.5	369.2	64.1
High	Sequest HT (A2)	Unambiguous	[K].lHVDPDNFR.[L]	N-Term(TMT6plex)	1	2	ENSDARP00000092488.4	ENSDARP00000092488.4; ENSDARP00000105678.3	0	3	0,6621	0,0000	1	1	447,90649	1341,70493	1341,71126	-4,72	-0,00211	HCD (High Energy Collision Dissociation)	MS2	2,684633	58,4	170,097	43,7301	9774	Liver_F_2_002_170819170440.raw	F2	79.5	5.9	136.8	11.5		2,93	0	0,0004966	K.LHVDPDNFR.L	[97-105]
Checked	File ID	RT [min]	First Scan	Mass Analyzer	Activation Type	MS Order	# PSMs	Best PSM Ambiguity	Isolation Interference [%]	Average Reporter S/N	Ion Inject Time [ms]	Precursor m/z [Da]	Precursor MH+ [Da]	Precursor Charge	Spectrum File	Abundances (Normalized): 126	Abundances (Normalized): 127	Abundances (Normalized): 128	Abundances (Normalized): 129	Abundance: 126	Abundance: 127	Abundance: 128	Abundance: 129	Quan Info
FALSE	F2	43,7301	9774	Fourier Transform	HCD (High Energy Collision Dissociation)	MS2	1	Unambiguous	2,684633	58,4	170,097	447,90649	1341,70493	3	Liver_F_2_002_170819170440.raw	240.1	159.8	136.8	81.1	79.5	5.9	136.8	11.5
High	Sequest HT (A2)	Unambiguous	[K].fGQAGFNADVQEAWQk.[F]	N-Term(TMT6plex); K16(TMT6plex)	1	1	ENSDARP00000092488.4	ENSDARP00000092488.4	0	2	0,6356	0,0000	1	1	1127,58044	2254,15361	2254,16569	-5,36	-0,00604	HCD (High Energy Collision Dissociation)	MS2	0	30,4	200,000	122,9083	28089	Liver_F_3_001_170818212921.raw	F11	2	54.2	39.4	25.6		2,36	0	2,32E-08	K.FGQAGFNADVQEAWQK.F	[119-134]
Checked	File ID	RT [min]	First Scan	Mass Analyzer	Activation Type	MS Order	# PSMs	Best PSM Ambiguity	Isolation Interference [%]	Average Reporter S/N	Ion Inject Time [ms]	Precursor m/z [Da]	Precursor MH+ [Da]	Precursor Charge	Spectrum File	Abundances (Normalized): 126	Abundances (Normalized): 127	Abundances (Normalized): 128	Abundances (Normalized): 129	Abundance: 126	Abundance: 127	Abundance: 128	Abundance: 129	Quan Info
FALSE	F11	122,9083	28089	Fourier Transform	HCD (High Energy Collision Dissociation)	MS2	1	Unambiguous	0	30,4	200,000	1127,58044	2254,15361	2	Liver_F_3_001_170818212921.raw	31.1	126.7	46.9	57.7	2	54.2	39.4	25.6
High	Sequest HT (A2)	Unambiguous	[K].fGQAGFNADVQEAWQk.[F]	N-Term(TMT6plex); K16(TMT6plex)	1	1	ENSDARP00000092488.4	ENSDARP00000092488.4	0	3	0,8157	0,0000	1	1	752,05560	2254,15226	2254,16569	-5,96	-0,00448	HCD (High Energy Collision Dissociation)	MS2	0	209,7	53,913	122,8385	28072	Liver_F_3_001_170818212921.raw	F11	7	398.4	275.3	155.9		5,21	0	4,514E-10	K.FGQAGFNADVQEAWQK.F	[119-134]
Checked	File ID	RT [min]	First Scan	Mass Analyzer	Activation Type	MS Order	# PSMs	Best PSM Ambiguity	Isolation Interference [%]	Average Reporter S/N	Ion Inject Time [ms]	Precursor m/z [Da]	Precursor MH+ [Da]	Precursor Charge	Spectrum File	Abundances (Normalized): 126	Abundances (Normalized): 127	Abundances (Normalized): 128	Abundances (Normalized): 129	Abundance: 126	Abundance: 127	Abundance: 128	Abundance: 129	Quan Info
FALSE	F11	122,8385	28072	Fourier Transform	HCD (High Energy Collision Dissociation)	MS2	1	Unambiguous	0	209,7	53,913	752,05560	2254,15226	3	Liver_F_3_001_170818212921.raw	109	931.5	327.8	351.8	7	398.4	275.3	155.9
High	Sequest HT (A2)	Unambiguous	[K].fGQAGFNADVQEAWQk.[F]	N-Term(TMT6plex); K16(TMT6plex)	1	1	ENSDARP00000092488.4	ENSDARP00000092488.4	0	2	0,8315	0,0000	1	1	1127,58142	2254,15557	2254,16569	-4,49	-0,00506	HCD (High Energy Collision Dissociation)	MS2	8,454561	43,4	200,000	122,8555	28076	Liver_F_3_001_170818212921.raw	F11		84.6	57	31.9		3,62	0	9,275E-09	K.FGQAGFNADVQEAWQK.F	[119-134]
Checked	File ID	RT [min]	First Scan	Mass Analyzer	Activation Type	MS Order	# PSMs	Best PSM Ambiguity	Isolation Interference [%]	Average Reporter S/N	Ion Inject Time [ms]	Precursor m/z [Da]	Precursor MH+ [Da]	Precursor Charge	Spectrum File	Abundances (Normalized): 126	Abundances (Normalized): 127	Abundances (Normalized): 128	Abundances (Normalized): 129	Abundance: 126	Abundance: 127	Abundance: 128	Abundance: 129	Quan Info
FALSE	F11	122,8555	28076	Fourier Transform	HCD (High Energy Collision Dissociation)	MS2	1	Unambiguous	8,454561	43,4	200,000	1127,58142	2254,15557	2	Liver_F_3_001_170818212921.raw		197.8	67.9	72		84.6	57	31.9
High	Sequest HT (A2)	Unambiguous	[R].tAILGLWGk.[L]	N-Term(TMT6plex); K9(TMT6plex)	1	1	ENSDARP00000092488.4	ENSDARP00000092488.4	0	2	0,7089	0,0000	1	1	708,94989	1416,89250	1416,89789	-3,80	-0,00269	HCD (High Energy Collision Dissociation)	MS2	5,114965	300,4	200,000	109,4616	26099	Liver_F_2_002_170819170440.raw	F2	34.8		1164.6	2.1		3,71	0	2,908E-06	R.TAILGLWGK.L	[10-18]
Checked	File ID	RT [min]	First Scan	Mass Analyzer	Activation Type	MS Order	# PSMs	Best PSM Ambiguity	Isolation Interference [%]	Average Reporter S/N	Ion Inject Time [ms]	Precursor m/z [Da]	Precursor MH+ [Da]	Precursor Charge	Spectrum File	Abundances (Normalized): 126	Abundances (Normalized): 127	Abundances (Normalized): 128	Abundances (Normalized): 129	Abundance: 126	Abundance: 127	Abundance: 128	Abundance: 129	Quan Info
FALSE	F2	109,4616	26099	Fourier Transform	HCD (High Energy Collision Dissociation)	MS2	1	Unambiguous	5,114965	300,4	200,000	708,94989	1416,89250	2	Liver_F_2_002_170819170440.raw	105.1		1164.6	14.8	34.8		1164.6	2.1
High	Sequest HT (A2)	Unambiguous	[R].tAILGLWGk.[L]	N-Term(TMT6plex); K9(TMT6plex)	1	1	ENSDARP00000092488.4	ENSDARP00000092488.4	0	2	0,5733	0,0000	1	1	708,95142	1416,89556	1416,89789	-1,65	-0,00117	HCD (High Energy Collision Dissociation)	MS2	25,34916	26,7	200,000	110,5161	26361	Liver_F_2_002_170819170440.raw	F2	6.9		93	6.9		2,25	0	0,0001174	R.TAILGLWGK.L	[10-18]
Checked	File ID	RT [min]	First Scan	Mass Analyzer	Activation Type	MS Order	# PSMs	Best PSM Ambiguity	Isolation Interference [%]	Average Reporter S/N	Ion Inject Time [ms]	Precursor m/z [Da]	Precursor MH+ [Da]	Precursor Charge	Spectrum File	Abundances (Normalized): 126	Abundances (Normalized): 127	Abundances (Normalized): 128	Abundances (Normalized): 129	Abundance: 126	Abundance: 127	Abundance: 128	Abundance: 129	Quan Info
FALSE	F2	110,5161	26361	Fourier Transform	HCD (High Energy Collision Dissociation)	MS2	1	Unambiguous	25,34916	26,7	200,000	708,95142	1416,89556	2	Liver_F_2_002_170819170440.raw	20.8		93	48.7	6.9		93	6.9
High	Sequest HT (A2)	Unambiguous	[K].fLAVVVSALcR.[Q]	N-Term(TMT6plex); C10(Carbamidomethyl)	1	1	ENSDARP00000092488.4	ENSDARP00000092488.4	0	2	0,4382	0,0000	1	1	732,42944	1463,85161	1463,86057	-6,12	-0,00448	HCD (High Energy Collision Dissociation)	MS2	0	24,4	200,000	130,9897	31092	Liver_F_1_001_170818162030.raw	F9	10.8	6.1	6.9	73.9		2,51	0	4,103E-06	K.FLAVVVSALCR.Q	[135-145]
Checked	File ID	RT [min]	First Scan	Mass Analyzer	Activation Type	MS Order	# PSMs	Best PSM Ambiguity	Isolation Interference [%]	Average Reporter S/N	Ion Inject Time [ms]	Precursor m/z [Da]	Precursor MH+ [Da]	Precursor Charge	Spectrum File	Abundances (Normalized): 126	Abundances (Normalized): 127	Abundances (Normalized): 128	Abundances (Normalized): 129	Abundance: 126	Abundance: 127	Abundance: 128	Abundance: 129	Quan Info
FALSE	F9	130,9897	31092	Fourier Transform	HCD (High Energy Collision Dissociation)	MS2	1	Unambiguous	0	24,4	200,000	732,42944	1463,85161	2	Liver_F_1_001_170818162030.raw	77.1	69.4	41.8	125.8	10.8	6.1	6.9	73.9
High	Sequest HT (A2)	Unambiguous	[R].tAILGLWGk.[L]	N-Term(TMT6plex); K9(TMT6plex)	1	1	ENSDARP00000092488.4	ENSDARP00000092488.4	0	2	0,6568	0,0000	1	1	708,95001	1416,89275	1416,89789	-3,63	-0,00257	HCD (High Energy Collision Dissociation)	MS2	11,94624	82,1	200,000	110,0043	26233	Liver_F_2_002_170819170440.raw	F2	11.3		315.1	2.1		3,03	0	6,627E-06	R.TAILGLWGK.L	[10-18]
Checked	File ID	RT [min]	First Scan	Mass Analyzer	Activation Type	MS Order	# PSMs	Best PSM Ambiguity	Isolation Interference [%]	Average Reporter S/N	Ion Inject Time [ms]	Precursor m/z [Da]	Precursor MH+ [Da]	Precursor Charge	Spectrum File	Abundances (Normalized): 126	Abundances (Normalized): 127	Abundances (Normalized): 128	Abundances (Normalized): 129	Abundance: 126	Abundance: 127	Abundance: 128	Abundance: 129	Quan Info
FALSE	F2	110,0043	26233	Fourier Transform	HCD (High Energy Collision Dissociation)	MS2	1	Unambiguous	11,94624	82,1	200,000	708,95001	1416,89275	2	Liver_F_2_002_170819170440.raw	34.1		315.1	14.8	11.3		315.1	2.1
High	Sequest HT (A2)	Unambiguous	[K].fGQAGFNADVQEAWQk.[F]	N-Term(TMT6plex); K16(TMT6plex)	1	1	ENSDARP00000092488.4	ENSDARP00000092488.4	0	3	0,7701	0,0000	1	1	752,05682	2254,15592	2254,16569	-4,33	-0,00326	HCD (High Energy Collision Dissociation)	MS2	7,835226	245,0	53,418	122,8843	27806	Liver_F_2_001_170818185456.raw	F10	341.7		612.8	25.2		5,96	0	2,132E-12	K.FGQAGFNADVQEAWQK.F	[119-134]
Checked	File ID	RT [min]	First Scan	Mass Analyzer	Activation Type	MS Order	# PSMs	Best PSM Ambiguity	Isolation Interference [%]	Average Reporter S/N	Ion Inject Time [ms]	Precursor m/z [Da]	Precursor MH+ [Da]	Precursor Charge	Spectrum File	Abundances (Normalized): 126	Abundances (Normalized): 127	Abundances (Normalized): 128	Abundances (Normalized): 129	Abundance: 126	Abundance: 127	Abundance: 128	Abundance: 129	Quan Info
FALSE	F10	122,8843	27806	Fourier Transform	HCD (High Energy Collision Dissociation)	MS2	1	Unambiguous	7,835226	245,0	53,418	752,05682	2254,15592	3	Liver_F_2_001_170818185456.raw	1097.4		672.7	190.1	341.7		612.8	25.2
High	Sequest HT (A2)	Unambiguous	[K].lHVDPDNFR.[L]	N-Term(TMT6plex)	1	2	ENSDARP00000092488.4	ENSDARP00000092488.4; ENSDARP00000105678.3	0	3	0,6603	0,0000	1	1	447,90640	1341,70465	1341,71126	-4,93	-0,00220	HCD (High Energy Collision Dissociation)	MS2	2,683124	42,5	39,591	53,1214	12386	Liver_F_1_002_170819143014.raw	F1	17.3	2.9	9.8	139.9		3,12	0	0,001104	K.LHVDPDNFR.L	[97-105]
Checked	File ID	RT [min]	First Scan	Mass Analyzer	Activation Type	MS Order	# PSMs	Best PSM Ambiguity	Isolation Interference [%]	Average Reporter S/N	Ion Inject Time [ms]	Precursor m/z [Da]	Precursor MH+ [Da]	Precursor Charge	Spectrum File	Abundances (Normalized): 126	Abundances (Normalized): 127	Abundances (Normalized): 128	Abundances (Normalized): 129	Abundance: 126	Abundance: 127	Abundance: 128	Abundance: 129	Quan Info
FALSE	F1	53,1214	12386	Fourier Transform	HCD (High Energy Collision Dissociation)	MS2	1	Unambiguous	2,683124	42,5	39,591	447,90640	1341,70465	3	Liver_F_1_002_170819143014.raw	136.1	36.2	66.4	263.8	17.3	2.9	9.8	139.9
High	Sequest HT (A2)	Unambiguous	[K].fGQAGFNADVQEAWQk.[F]	N-Term(TMT6plex); K16(TMT6plex)	1	1	ENSDARP00000092488.4	ENSDARP00000092488.4	0	3	0,7404	0,0000	1	1	752,05688	2254,15610	2254,16569	-4,25	-0,00320	HCD (High Energy Collision Dissociation)	MS2	11,18056	31,4	200,000	127,6905	29288	Liver_F_3_001_170818212921.raw	F11	5.3	40.3	49.8	30.1		2,85	0	5,478E-05	K.FGQAGFNADVQEAWQK.F	[119-134]
Checked	File ID	RT [min]	First Scan	Mass Analyzer	Activation Type	MS Order	# PSMs	Best PSM Ambiguity	Isolation Interference [%]	Average Reporter S/N	Ion Inject Time [ms]	Precursor m/z [Da]	Precursor MH+ [Da]	Precursor Charge	Spectrum File	Abundances (Normalized): 126	Abundances (Normalized): 127	Abundances (Normalized): 128	Abundances (Normalized): 129	Abundance: 126	Abundance: 127	Abundance: 128	Abundance: 129	Quan Info
FALSE	F11	127,6905	29288	Fourier Transform	HCD (High Energy Collision Dissociation)	MS2	1	Unambiguous	11,18056	31,4	200,000	752,05688	2254,15610	3	Liver_F_3_001_170818212921.raw	83.3	94.2	59.3	68	5.3	40.3	49.8	30.1
High	Sequest HT (A2)	Unambiguous	[K].fGQAGFNADVQEAWQk.[F]	N-Term(TMT6plex); K16(TMT6plex)	1	1	ENSDARP00000092488.4	ENSDARP00000092488.4	0	4	0,7835	0,0000	1	1	564,29431	2254,15542	2254,16569	-4,56	-0,00257	HCD (High Energy Collision Dissociation)	MS2	0	90,7	200,000	122,9273	27817	Liver_F_2_001_170818185456.raw	F10	124	1.8	218.2	18.5		4,11	0	7,04E-07	K.FGQAGFNADVQEAWQK.F	[119-134]
Checked	File ID	RT [min]	First Scan	Mass Analyzer	Activation Type	MS Order	# PSMs	Best PSM Ambiguity	Isolation Interference [%]	Average Reporter S/N	Ion Inject Time [ms]	Precursor m/z [Da]	Precursor MH+ [Da]	Precursor Charge	Spectrum File	Abundances (Normalized): 126	Abundances (Normalized): 127	Abundances (Normalized): 128	Abundances (Normalized): 129	Abundance: 126	Abundance: 127	Abundance: 128	Abundance: 129	Quan Info
FALSE	F10	122,9273	27817	Fourier Transform	HCD (High Energy Collision Dissociation)	MS2	1	Unambiguous	0	90,7	200,000	564,29431	2254,15542	4	Liver_F_2_001_170818185456.raw	398.2	50.9	239.5	139.6	124	1.8	218.2	18.5
High	Sequest HT (A2)	Unambiguous	[R].yFATFGNLSSPAAIMGNPk.[V]	N-Term(TMT6plex); K19(TMT6plex)	1	1	ENSDARP00000092488.4	ENSDARP00000092488.4	0	3	0,7986	0,0000	1	1	815,43433	2444,28843	2444,30482	-6,71	-0,00547	HCD (High Energy Collision Dissociation)	MS2	0	32,8	200,000	127,5366	29249	Liver_F_3_001_170818212921.raw	F11	2.5	18.6	94.1	15.9		4,32	0	5,482E-09	R.YFATFGNLSSPAAIMGNPK.V	[42-60]
Checked	File ID	RT [min]	First Scan	Mass Analyzer	Activation Type	MS Order	# PSMs	Best PSM Ambiguity	Isolation Interference [%]	Average Reporter S/N	Ion Inject Time [ms]	Precursor m/z [Da]	Precursor MH+ [Da]	Precursor Charge	Spectrum File	Abundances (Normalized): 126	Abundances (Normalized): 127	Abundances (Normalized): 128	Abundances (Normalized): 129	Abundance: 126	Abundance: 127	Abundance: 128	Abundance: 129	Quan Info
FALSE	F11	127,5366	29249	Fourier Transform	HCD (High Energy Collision Dissociation)	MS2	1	Unambiguous	0	32,8	200,000	815,43433	2444,28843	3	Liver_F_3_001_170818212921.raw	39.4	43.5	112	35.8	2.5	18.6	94.1	15.9
High	Sequest HT (A2)	Unambiguous	[R].cLIVYPWTQR.[Y]	N-Term(TMT6plex); C1(Carbamidomethyl)	1	2	ENSDARP00000092488.4	ENSDARP00000092488.4; ENSDARP00000105678.3	0	2	0,6990	0,0000	1	1	782,92535	1564,84343	1564,85074	-4,67	-0,00365	HCD (High Energy Collision Dissociation)	MS2	0	53,6	200,000	124,4155	29523	Liver_F_1_001_170818162030.raw	F9	16.8	12.6	25.3	159.6		2,99	0	8,349E-05	R.CLIVYPWTQR.Y	[32-41]
Checked	File ID	RT [min]	First Scan	Mass Analyzer	Activation Type	MS Order	# PSMs	Best PSM Ambiguity	Isolation Interference [%]	Average Reporter S/N	Ion Inject Time [ms]	Precursor m/z [Da]	Precursor MH+ [Da]	Precursor Charge	Spectrum File	Abundances (Normalized): 126	Abundances (Normalized): 127	Abundances (Normalized): 128	Abundances (Normalized): 129	Abundance: 126	Abundance: 127	Abundance: 128	Abundance: 129	Quan Info
FALSE	F9	124,4155	29523	Fourier Transform	HCD (High Energy Collision Dissociation)	MS2	1	Unambiguous	0	53,6	200,000	782,92535	1564,84343	2	Liver_F_1_001_170818162030.raw	119.9	143.3	153.4	271.6	16.8	12.6	25.3	159.6
High	Sequest HT (A2)	Unambiguous	[K].fGQAGFNADVQEAWQk.[F]	N-Term(TMT6plex); K16(TMT6plex)	1	1	ENSDARP00000092488.4	ENSDARP00000092488.4	0	3	0,6667	0,0000	1	1	752,05566	2254,15244	2254,16569	-5,88	-0,00442	HCD (High Energy Collision Dissociation)	MS2	0	5,3	200,000	146,8684	33204	Liver_F_3_001_170818212921.raw	F11		8.1	10.4	2.7		1,56	0	0,0003754	K.FGQAGFNADVQEAWQK.F	[119-134]
Checked	File ID	RT [min]	First Scan	Mass Analyzer	Activation Type	MS Order	# PSMs	Best PSM Ambiguity	Isolation Interference [%]	Average Reporter S/N	Ion Inject Time [ms]	Precursor m/z [Da]	Precursor MH+ [Da]	Precursor Charge	Spectrum File	Abundances (Normalized): 126	Abundances (Normalized): 127	Abundances (Normalized): 128	Abundances (Normalized): 129	Abundance: 126	Abundance: 127	Abundance: 128	Abundance: 129	Quan Info
FALSE	F11	146,8684	33204	Fourier Transform	HCD (High Energy Collision Dissociation)	MS2	1	Unambiguous	0	5,3	200,000	752,05566	2254,15244	3	Liver_F_3_001_170818212921.raw		18.9	12.4	6.1		8.1	10.4	2.7	Rejected By Method
High	Sequest HT (A2)	Unambiguous	[K].fGQAGFNADVQEAWQk.[F]	N-Term(TMT6plex); K16(TMT6plex)	1	1	ENSDARP00000092488.4	ENSDARP00000092488.4	0	3	0,8212	0,0000	1	1	752,05627	2254,15427	2254,16569	-5,06	-0,00381	HCD (High Energy Collision Dissociation)	MS2	0	98,5	200,000	123,9363	29405	Liver_F_1_001_170818162030.raw	F9	15.9	18.2	31.4	328.2		5,09	0	5,195E-13	K.FGQAGFNADVQEAWQK.F	[119-134]
Checked	File ID	RT [min]	First Scan	Mass Analyzer	Activation Type	MS Order	# PSMs	Best PSM Ambiguity	Isolation Interference [%]	Average Reporter S/N	Ion Inject Time [ms]	Precursor m/z [Da]	Precursor MH+ [Da]	Precursor Charge	Spectrum File	Abundances (Normalized): 126	Abundances (Normalized): 127	Abundances (Normalized): 128	Abundances (Normalized): 129	Abundance: 126	Abundance: 127	Abundance: 128	Abundance: 129	Quan Info
FALSE	F9	123,9363	29405	Fourier Transform	HCD (High Energy Collision Dissociation)	MS2	1	Unambiguous	0	98,5	200,000	752,05627	2254,15427	3	Liver_F_1_001_170818162030.raw	114	207	190.4	558.5	15.9	18.2	31.4	328.2
High	Sequest HT (A2)	Unambiguous	[K].fLAVVVSALcR.[Q]	N-Term(TMT6plex); C10(Carbamidomethyl)	1	1	ENSDARP00000092488.4	ENSDARP00000092488.4	0	2	0,3288	0,0000	1	1	732,43225	1463,85723	1463,86057	-2,29	-0,00167	HCD (High Energy Collision Dissociation)	MS2	0	17,6	200,000	125,4910	30024	Liver_F_2_002_170819170440.raw	F2	16.9		51.9	1.5		2,19	0	1,275E-05	K.FLAVVVSALCR.Q	[135-145]
Checked	File ID	RT [min]	First Scan	Mass Analyzer	Activation Type	MS Order	# PSMs	Best PSM Ambiguity	Isolation Interference [%]	Average Reporter S/N	Ion Inject Time [ms]	Precursor m/z [Da]	Precursor MH+ [Da]	Precursor Charge	Spectrum File	Abundances (Normalized): 126	Abundances (Normalized): 127	Abundances (Normalized): 128	Abundances (Normalized): 129	Abundance: 126	Abundance: 127	Abundance: 128	Abundance: 129	Quan Info
FALSE	F2	125,4910	30024	Fourier Transform	HCD (High Energy Collision Dissociation)	MS2	1	Unambiguous	0	17,6	200,000	732,43225	1463,85723	2	Liver_F_2_002_170819170440.raw	51.1		51.9	10.6	16.9		51.9	1.5
High	Sequest HT (A2)	Unambiguous	[R].cLIVYPWTQR.[Y]	N-Term(TMT6plex); C1(Carbamidomethyl)	1	2	ENSDARP00000092488.4	ENSDARP00000092488.4; ENSDARP00000105678.3	0	2	0,7254	0,0000	1	1	782,92554	1564,84380	1564,85074	-4,43	-0,00347	HCD (High Energy Collision Dissociation)	MS2	0	61,5	200,000	124,9339	29653	Liver_F_1_001_170818162030.raw	F9	23.9	15.1	27.5	179.5		2,84	0	0,0001814	R.CLIVYPWTQR.Y	[32-41]
Checked	File ID	RT [min]	First Scan	Mass Analyzer	Activation Type	MS Order	# PSMs	Best PSM Ambiguity	Isolation Interference [%]	Average Reporter S/N	Ion Inject Time [ms]	Precursor m/z [Da]	Precursor MH+ [Da]	Precursor Charge	Spectrum File	Abundances (Normalized): 126	Abundances (Normalized): 127	Abundances (Normalized): 128	Abundances (Normalized): 129	Abundance: 126	Abundance: 127	Abundance: 128	Abundance: 129	Quan Info
FALSE	F9	124,9339	29653	Fourier Transform	HCD (High Energy Collision Dissociation)	MS2	1	Unambiguous	0	61,5	200,000	782,92554	1564,84380	2	Liver_F_1_001_170818162030.raw	171.3	171.7	166.7	305.5	23.9	15.1	27.5	179.5
High	Sequest HT (A2)	Unambiguous	[K].fLAVVVSALcR.[Q]	N-Term(TMT6plex); C10(Carbamidomethyl)	1	1	ENSDARP00000092488.4	ENSDARP00000092488.4	0	3	0,5817	0,0000	1	1	488,62430	1463,85834	1463,86057	-1,52	-0,00074	HCD (High Energy Collision Dissociation)	MS2	0	3,4	200,000	125,5266	30033	Liver_F_2_002_170819170440.raw	F2	2.1		11.7			2,63	0	1,895E-05	K.FLAVVVSALCR.Q	[135-145]
Checked	File ID	RT [min]	First Scan	Mass Analyzer	Activation Type	MS Order	# PSMs	Best PSM Ambiguity	Isolation Interference [%]	Average Reporter S/N	Ion Inject Time [ms]	Precursor m/z [Da]	Precursor MH+ [Da]	Precursor Charge	Spectrum File	Abundances (Normalized): 126	Abundances (Normalized): 127	Abundances (Normalized): 128	Abundances (Normalized): 129	Abundance: 126	Abundance: 127	Abundance: 128	Abundance: 129	Quan Info
FALSE	F2	125,5266	30033	Fourier Transform	HCD (High Energy Collision Dissociation)	MS2	1	Unambiguous	0	3,4	200,000	488,62430	1463,85834	3	Liver_F_2_002_170819170440.raw	6.3		11.7		2.1		11.7		Rejected By Method
High	Sequest HT (A2)	Unambiguous	[K].fLAVVVSALcR.[Q]	N-Term(TMT6plex); C10(Carbamidomethyl)	1	1	ENSDARP00000092488.4	ENSDARP00000092488.4	0	3	0,3522	0,0000	1	1	488,62384	1463,85697	1463,86057	-2,46	-0,00120	HCD (High Energy Collision Dissociation)	MS2		1,7	200,000	126,0599	30162	Liver_F_2_002_170819170440.raw	F2	1.6		5			1,59	0	2,728E-05	K.FLAVVVSALCR.Q	[135-145]
Checked	File ID	RT [min]	First Scan	Mass Analyzer	Activation Type	MS Order	# PSMs	Best PSM Ambiguity	Isolation Interference [%]	Average Reporter S/N	Ion Inject Time [ms]	Precursor m/z [Da]	Precursor MH+ [Da]	Precursor Charge	Spectrum File	Abundances (Normalized): 126	Abundances (Normalized): 127	Abundances (Normalized): 128	Abundances (Normalized): 129	Abundance: 126	Abundance: 127	Abundance: 128	Abundance: 129	Quan Info
FALSE	F2	126,0599	30162	Fourier Transform	HCD (High Energy Collision Dissociation)	MS2	1	Unambiguous		1,7	200,000	488,62384	1463,85697	3	Liver_F_2_002_170819170440.raw	4.8		5		1.6		5		Rejected By Method
High	Sequest HT (A2)	Unambiguous	[K].fLAVVVSALcR.[Q]	N-Term(TMT6plex); C10(Carbamidomethyl)	1	1	ENSDARP00000092488.4	ENSDARP00000092488.4	0	2	0,1935	0,0000	1	1	732,43268	1463,85808	1463,86057	-1,70	-0,00125	HCD (High Energy Collision Dissociation)	MS2	0	16,2	200,000	126,0067	30149	Liver_F_2_002_170819170440.raw	F2	11.4	1.4	50.2	1.6		1,86	0	0,0001666	K.FLAVVVSALCR.Q	[135-145]
Checked	File ID	RT [min]	First Scan	Mass Analyzer	Activation Type	MS Order	# PSMs	Best PSM Ambiguity	Isolation Interference [%]	Average Reporter S/N	Ion Inject Time [ms]	Precursor m/z [Da]	Precursor MH+ [Da]	Precursor Charge	Spectrum File	Abundances (Normalized): 126	Abundances (Normalized): 127	Abundances (Normalized): 128	Abundances (Normalized): 129	Abundance: 126	Abundance: 127	Abundance: 128	Abundance: 129	Quan Info
FALSE	F2	126,0067	30149	Fourier Transform	HCD (High Energy Collision Dissociation)	MS2	1	Unambiguous	0	16,2	200,000	732,43268	1463,85808	2	Liver_F_2_002_170819170440.raw	34.4	37.9	50.2	11.3	11.4	1.4	50.2	1.6
High	Sequest HT (A2)	Unambiguous	[R].yFATFGNLSSPAAIMGNPk.[V]	N-Term(TMT6plex); K19(TMT6plex)	1	1	ENSDARP00000092488.4	ENSDARP00000092488.4	0	3	0,8095	0,0000	1	1	815,43585	2444,29300	2444,30482	-4,84	-0,00394	HCD (High Energy Collision Dissociation)	MS2	0	12,0	200,000	116,6732	27878	Liver_F_2_002_170819170440.raw	F2	2.2		44.3	1.6		2,94	0	1,45E-07	R.YFATFGNLSSPAAIMGNPK.V	[42-60]
Checked	File ID	RT [min]	First Scan	Mass Analyzer	Activation Type	MS Order	# PSMs	Best PSM Ambiguity	Isolation Interference [%]	Average Reporter S/N	Ion Inject Time [ms]	Precursor m/z [Da]	Precursor MH+ [Da]	Precursor Charge	Spectrum File	Abundances (Normalized): 126	Abundances (Normalized): 127	Abundances (Normalized): 128	Abundances (Normalized): 129	Abundance: 126	Abundance: 127	Abundance: 128	Abundance: 129	Quan Info
FALSE	F2	116,6732	27878	Fourier Transform	HCD (High Energy Collision Dissociation)	MS2	1	Unambiguous	0	12,0	200,000	815,43585	2444,29300	3	Liver_F_2_002_170819170440.raw	6.6		44.3	11.3	2.2		44.3	1.6
High	Sequest HT (A2)	Unambiguous	[R].yFATFGNLSSPAAIMGNPk.[V]	N-Term(TMT6plex); K19(TMT6plex)	1	1	ENSDARP00000092488.4	ENSDARP00000092488.4	0	4	0,7603	0,0000	1	1	611,82874	2444,29311	2444,30482	-4,79	-0,00293	HCD (High Energy Collision Dissociation)	MS2	1,222331	51,5	200,000	117,2361	28016	Liver_F_2_002_170819170440.raw	F2	1.6	1.4	201.4	1.6		4,59	0	5,003E-09	R.YFATFGNLSSPAAIMGNPK.V	[42-60]
Checked	File ID	RT [min]	First Scan	Mass Analyzer	Activation Type	MS Order	# PSMs	Best PSM Ambiguity	Isolation Interference [%]	Average Reporter S/N	Ion Inject Time [ms]	Precursor m/z [Da]	Precursor MH+ [Da]	Precursor Charge	Spectrum File	Abundances (Normalized): 126	Abundances (Normalized): 127	Abundances (Normalized): 128	Abundances (Normalized): 129	Abundance: 126	Abundance: 127	Abundance: 128	Abundance: 129	Quan Info
FALSE	F2	117,2361	28016	Fourier Transform	HCD (High Energy Collision Dissociation)	MS2	1	Unambiguous	1,222331	51,5	200,000	611,82874	2444,29311	4	Liver_F_2_002_170819170440.raw	4.8	37.9	201.4	11.3	1.6	1.4	201.4	1.6
High	Sequest HT (A2)	Unambiguous	[R].yFATFGNLSSPAAIMGNPk.[V]	N-Term(TMT6plex); K19(TMT6plex)	1	1	ENSDARP00000092488.4	ENSDARP00000092488.4	0	3	0,7973	0,0000	1	1	815,43555	2444,29209	2444,30482	-5,21	-0,00425	HCD (High Energy Collision Dissociation)	MS2	0	126,2	200,000	117,2165	28011	Liver_F_2_002_170819170440.raw	F2	2.6		500.4	1.8		5,82	0	2,399E-11	R.YFATFGNLSSPAAIMGNPK.V	[42-60]
Checked	File ID	RT [min]	First Scan	Mass Analyzer	Activation Type	MS Order	# PSMs	Best PSM Ambiguity	Isolation Interference [%]	Average Reporter S/N	Ion Inject Time [ms]	Precursor m/z [Da]	Precursor MH+ [Da]	Precursor Charge	Spectrum File	Abundances (Normalized): 126	Abundances (Normalized): 127	Abundances (Normalized): 128	Abundances (Normalized): 129	Abundance: 126	Abundance: 127	Abundance: 128	Abundance: 129	Quan Info
FALSE	F2	117,2165	28011	Fourier Transform	HCD (High Energy Collision Dissociation)	MS2	1	Unambiguous	0	126,2	200,000	815,43555	2444,29209	3	Liver_F_2_002_170819170440.raw	7.9		500.4	12.7	2.6		500.4	1.8
High	Sequest HT (A2)	Unambiguous	[K].fGQAGFNADVQEAWQk.[F]	N-Term(TMT6plex); K16(TMT6plex)	1	1	ENSDARP00000092488.4	ENSDARP00000092488.4	0	3	0,7644	0,0000	1	1	752,05731	2254,15738	2254,16569	-3,68	-0,00277	HCD (High Energy Collision Dissociation)	MS2	2,336781	212,3	115,894	123,4010	27935	Liver_F_2_001_170818185456.raw	F10	277.8	2.5	542.5	26		5,56	0	1,165E-13	K.FGQAGFNADVQEAWQK.F	[119-134]
Checked	File ID	RT [min]	First Scan	Mass Analyzer	Activation Type	MS Order	# PSMs	Best PSM Ambiguity	Isolation Interference [%]	Average Reporter S/N	Ion Inject Time [ms]	Precursor m/z [Da]	Precursor MH+ [Da]	Precursor Charge	Spectrum File	Abundances (Normalized): 126	Abundances (Normalized): 127	Abundances (Normalized): 128	Abundances (Normalized): 129	Abundance: 126	Abundance: 127	Abundance: 128	Abundance: 129	Quan Info
FALSE	F10	123,4010	27935	Fourier Transform	HCD (High Energy Collision Dissociation)	MS2	1	Unambiguous	2,336781	212,3	115,894	752,05731	2254,15738	3	Liver_F_2_001_170818185456.raw	892.2	70.8	595.6	196.1	277.8	2.5	542.5	26
High	Sequest HT (A2)	Unambiguous	[R].yFATFGNLSSPAAIMGNPk.[V]	N-Term(TMT6plex); K19(TMT6plex)	1	1	ENSDARP00000092488.4	ENSDARP00000092488.4	0	4	0,7249	0,0000	1	1	611,82947	2444,29604	2444,30482	-3,59	-0,00220	HCD (High Energy Collision Dissociation)	MS2	0	18,4	200,000	117,7540	28141	Liver_F_2_002_170819170440.raw	F2	2		71.6			3,49	0	1,542E-07	R.YFATFGNLSSPAAIMGNPK.V	[42-60]
Checked	File ID	RT [min]	First Scan	Mass Analyzer	Activation Type	MS Order	# PSMs	Best PSM Ambiguity	Isolation Interference [%]	Average Reporter S/N	Ion Inject Time [ms]	Precursor m/z [Da]	Precursor MH+ [Da]	Precursor Charge	Spectrum File	Abundances (Normalized): 126	Abundances (Normalized): 127	Abundances (Normalized): 128	Abundances (Normalized): 129	Abundance: 126	Abundance: 127	Abundance: 128	Abundance: 129	Quan Info
FALSE	F2	117,7540	28141	Fourier Transform	HCD (High Energy Collision Dissociation)	MS2	1	Unambiguous	0	18,4	200,000	611,82947	2444,29604	4	Liver_F_2_002_170819170440.raw	6		71.6		2		71.6
High	Sequest HT (A2)	Unambiguous	[R].yFATFGNLSSPAAIMGNPk.[V]	N-Term(TMT6plex); K19(TMT6plex)	1	1	ENSDARP00000092488.4	ENSDARP00000092488.4	0	3	0,6652	0,0000	1	1	815,43762	2444,29831	2444,30482	-2,66	-0,00217	HCD (High Energy Collision Dissociation)	MS2	5,605743	8,9	200,000	118,7581	28385	Liver_F_2_002_170819170440.raw	F2	2.1		33.6			2,24	0	6,091E-06	R.YFATFGNLSSPAAIMGNPK.V	[42-60]
Checked	File ID	RT [min]	First Scan	Mass Analyzer	Activation Type	MS Order	# PSMs	Best PSM Ambiguity	Isolation Interference [%]	Average Reporter S/N	Ion Inject Time [ms]	Precursor m/z [Da]	Precursor MH+ [Da]	Precursor Charge	Spectrum File	Abundances (Normalized): 126	Abundances (Normalized): 127	Abundances (Normalized): 128	Abundances (Normalized): 129	Abundance: 126	Abundance: 127	Abundance: 128	Abundance: 129	Quan Info
FALSE	F2	118,7581	28385	Fourier Transform	HCD (High Energy Collision Dissociation)	MS2	1	Unambiguous	5,605743	8,9	200,000	815,43762	2444,29831	3	Liver_F_2_002_170819170440.raw	6.3		33.6		2.1		33.6		Rejected By Method
High	Sequest HT (A2)	Unambiguous	[R].yFATFGNLSSPAAIMGNPk.[V]	N-Term(TMT6plex); K19(TMT6plex)	1	1	ENSDARP00000092488.4	ENSDARP00000092488.4	0	3	0,8116	0,0000	1	1	815,43671	2444,29557	2444,30482	-3,79	-0,00309	HCD (High Energy Collision Dissociation)	MS2	0	16,5	200,000	118,2499	28261	Liver_F_2_002_170819170440.raw	F2			66.2			3,45	0	2,424E-09	R.YFATFGNLSSPAAIMGNPK.V	[42-60]
Checked	File ID	RT [min]	First Scan	Mass Analyzer	Activation Type	MS Order	# PSMs	Best PSM Ambiguity	Isolation Interference [%]	Average Reporter S/N	Ion Inject Time [ms]	Precursor m/z [Da]	Precursor MH+ [Da]	Precursor Charge	Spectrum File	Abundances (Normalized): 126	Abundances (Normalized): 127	Abundances (Normalized): 128	Abundances (Normalized): 129	Abundance: 126	Abundance: 127	Abundance: 128	Abundance: 129	Quan Info
FALSE	F2	118,2499	28261	Fourier Transform	HCD (High Energy Collision Dissociation)	MS2	1	Unambiguous	0	16,5	200,000	815,43671	2444,29557	3	Liver_F_2_002_170819170440.raw			66.2				66.2
High	Sequest HT (A2)	Unambiguous	[R].yFATFGNLSSPAAIMGNPk.[V]	N-Term(TMT6plex); K19(TMT6plex)	1	1	ENSDARP00000092488.4	ENSDARP00000092488.4	0	3	0,8558	0,0000	1	1	815,43658	2444,29520	2444,30482	-3,94	-0,00321	HCD (High Energy Collision Dissociation)	MS2	1,49439	47,5	200,000	117,7344	28136	Liver_F_2_002_170819170440.raw	F2			187.9	2.1		4,23	0	2,727E-12	R.YFATFGNLSSPAAIMGNPK.V	[42-60]
Checked	File ID	RT [min]	First Scan	Mass Analyzer	Activation Type	MS Order	# PSMs	Best PSM Ambiguity	Isolation Interference [%]	Average Reporter S/N	Ion Inject Time [ms]	Precursor m/z [Da]	Precursor MH+ [Da]	Precursor Charge	Spectrum File	Abundances (Normalized): 126	Abundances (Normalized): 127	Abundances (Normalized): 128	Abundances (Normalized): 129	Abundance: 126	Abundance: 127	Abundance: 128	Abundance: 129	Quan Info
FALSE	F2	117,7344	28136	Fourier Transform	HCD (High Energy Collision Dissociation)	MS2	1	Unambiguous	1,49439	47,5	200,000	815,43658	2444,29520	3	Liver_F_2_002_170819170440.raw			187.9	14.8			187.9	2.1
High	Sequest HT (A2)	Unambiguous	[K].fGQAGFNADVQEAWQk.[F]	N-Term(TMT6plex); K16(TMT6plex)	1	1	ENSDARP00000092488.4	ENSDARP00000092488.4	0	3	0,7804	0,0000	1	1	752,05652	2254,15500	2254,16569	-4,74	-0,00356	HCD (High Energy Collision Dissociation)	MS2	0	167,4	129,654	91,9545	21755	Liver_F_2_002_170819170440.raw	F2	235.8	1.5	415.2	16.8		5,42	0	4,804E-11	K.FGQAGFNADVQEAWQK.F	[119-134]
Checked	File ID	RT [min]	First Scan	Mass Analyzer	Activation Type	MS Order	# PSMs	Best PSM Ambiguity	Isolation Interference [%]	Average Reporter S/N	Ion Inject Time [ms]	Precursor m/z [Da]	Precursor MH+ [Da]	Precursor Charge	Spectrum File	Abundances (Normalized): 126	Abundances (Normalized): 127	Abundances (Normalized): 128	Abundances (Normalized): 129	Abundance: 126	Abundance: 127	Abundance: 128	Abundance: 129	Quan Info
FALSE	F2	91,9545	21755	Fourier Transform	HCD (High Energy Collision Dissociation)	MS2	1	Unambiguous	0	167,4	129,654	752,05652	2254,15500	3	Liver_F_2_002_170819170440.raw	712.4	40.6	415.2	118.6	235.8	1.5	415.2	16.8
High	Sequest HT (A2)	Unambiguous	[K].fGQAGFNADVQEAWQk.[F]	N-Term(TMT6plex); K16(TMT6plex)	1	1	ENSDARP00000092488.4	ENSDARP00000092488.4	0	2	0,8475	0,0000	1	1	1127,58472	2254,16216	2254,16569	-1,57	-0,00177	HCD (High Energy Collision Dissociation)	MS2	0	17,9	200,000	91,7722	21713	Liver_F_2_002_170819170440.raw	F2	26.5		45.1			2,36	0	2,357E-06	K.FGQAGFNADVQEAWQK.F	[119-134]
Checked	File ID	RT [min]	First Scan	Mass Analyzer	Activation Type	MS Order	# PSMs	Best PSM Ambiguity	Isolation Interference [%]	Average Reporter S/N	Ion Inject Time [ms]	Precursor m/z [Da]	Precursor MH+ [Da]	Precursor Charge	Spectrum File	Abundances (Normalized): 126	Abundances (Normalized): 127	Abundances (Normalized): 128	Abundances (Normalized): 129	Abundance: 126	Abundance: 127	Abundance: 128	Abundance: 129	Quan Info
FALSE	F2	91,7722	21713	Fourier Transform	HCD (High Energy Collision Dissociation)	MS2	1	Unambiguous	0	17,9	200,000	1127,58472	2254,16216	2	Liver_F_2_002_170819170440.raw	80.1		45.1		26.5		45.1
High	Sequest HT (A2)	Unambiguous	[K].fGQAGFNADVQEAWQk.[F]	N-Term(TMT6plex); K16(TMT6plex)	1	1	ENSDARP00000092488.4	ENSDARP00000092488.4	0	4	0,7374	0,0000	1	1	564,29315	2254,15078	2254,16569	-6,61	-0,00373	HCD (High Energy Collision Dissociation)	MS2	4,117764	56,7	200,000	91,6258	21677	Liver_F_2_002_170819170440.raw	F2	73.7		144	9.1		3,96	0	9,421E-08	K.FGQAGFNADVQEAWQK.F	[119-134]
Checked	File ID	RT [min]	First Scan	Mass Analyzer	Activation Type	MS Order	# PSMs	Best PSM Ambiguity	Isolation Interference [%]	Average Reporter S/N	Ion Inject Time [ms]	Precursor m/z [Da]	Precursor MH+ [Da]	Precursor Charge	Spectrum File	Abundances (Normalized): 126	Abundances (Normalized): 127	Abundances (Normalized): 128	Abundances (Normalized): 129	Abundance: 126	Abundance: 127	Abundance: 128	Abundance: 129	Quan Info
FALSE	F2	91,6258	21677	Fourier Transform	HCD (High Energy Collision Dissociation)	MS2	1	Unambiguous	4,117764	56,7	200,000	564,29315	2254,15078	4	Liver_F_2_002_170819170440.raw	222.7		144	64.2	73.7		144	9.1
High	Sequest HT (A2)	Unambiguous	[K].fGQAGFNADVQEAWQk.[F]	N-Term(TMT6plex); K16(TMT6plex)	1	1	ENSDARP00000092488.4	ENSDARP00000092488.4	0	3	0,8078	0,0000	1	1	752,05634	2254,15445	2254,16569	-4,98	-0,00374	HCD (High Energy Collision Dissociation)	MS2	0	158,9	29,032	91,4464	21634	Liver_F_2_002_170819170440.raw	F2	212.1		411.2	12		5,62	0	4,868E-12	K.FGQAGFNADVQEAWQK.F	[119-134]
Checked	File ID	RT [min]	First Scan	Mass Analyzer	Activation Type	MS Order	# PSMs	Best PSM Ambiguity	Isolation Interference [%]	Average Reporter S/N	Ion Inject Time [ms]	Precursor m/z [Da]	Precursor MH+ [Da]	Precursor Charge	Spectrum File	Abundances (Normalized): 126	Abundances (Normalized): 127	Abundances (Normalized): 128	Abundances (Normalized): 129	Abundance: 126	Abundance: 127	Abundance: 128	Abundance: 129	Quan Info
FALSE	F2	91,4464	21634	Fourier Transform	HCD (High Energy Collision Dissociation)	MS2	1	Unambiguous	0	158,9	29,032	752,05634	2254,15445	3	Liver_F_2_002_170819170440.raw	640.8		411.2	84.7	212.1		411.2	12
High	Sequest HT (A2)	Unambiguous	[K].fGQAGFNADVQEAWQk.[F]	N-Term(TMT6plex); K16(TMT6plex)	1	1	ENSDARP00000092488.4	ENSDARP00000092488.4	0	2	0,8127	0,0000	1	1	1127,58008	2254,15288	2254,16569	-5,68	-0,00640	HCD (High Energy Collision Dissociation)	MS2	0	45,7	200,000	91,2679	21595	Liver_F_2_002_170819170440.raw	F2	64		116.2	2.3		3,79	0	1,964E-07	K.FGQAGFNADVQEAWQK.F	[119-134]
Checked	File ID	RT [min]	First Scan	Mass Analyzer	Activation Type	MS Order	# PSMs	Best PSM Ambiguity	Isolation Interference [%]	Average Reporter S/N	Ion Inject Time [ms]	Precursor m/z [Da]	Precursor MH+ [Da]	Precursor Charge	Spectrum File	Abundances (Normalized): 126	Abundances (Normalized): 127	Abundances (Normalized): 128	Abundances (Normalized): 129	Abundance: 126	Abundance: 127	Abundance: 128	Abundance: 129	Quan Info
FALSE	F2	91,2679	21595	Fourier Transform	HCD (High Energy Collision Dissociation)	MS2	1	Unambiguous	0	45,7	200,000	1127,58008	2254,15288	2	Liver_F_2_002_170819170440.raw	193.4		116.2	16.2	64		116.2	2.3
High	Sequest HT (A2)	Unambiguous	[K].fGQAGFNADVQEAWQk.[F]	N-Term(TMT6plex); K16(TMT6plex)	1	1	ENSDARP00000092488.4	ENSDARP00000092488.4	0	3	0,8012	0,0000	1	1	752,05652	2254,15500	2254,16569	-4,74	-0,00356	HCD (High Energy Collision Dissociation)	MS2	1,060357	74,3	200,000	92,4656	21880	Liver_F_2_002_170819170440.raw	F2	99		187.9	10		5,08	0	1,395E-10	K.FGQAGFNADVQEAWQK.F	[119-134]
Checked	File ID	RT [min]	First Scan	Mass Analyzer	Activation Type	MS Order	# PSMs	Best PSM Ambiguity	Isolation Interference [%]	Average Reporter S/N	Ion Inject Time [ms]	Precursor m/z [Da]	Precursor MH+ [Da]	Precursor Charge	Spectrum File	Abundances (Normalized): 126	Abundances (Normalized): 127	Abundances (Normalized): 128	Abundances (Normalized): 129	Abundance: 126	Abundance: 127	Abundance: 128	Abundance: 129	Quan Info
FALSE	F2	92,4656	21880	Fourier Transform	HCD (High Energy Collision Dissociation)	MS2	1	Unambiguous	1,060357	74,3	200,000	752,05652	2254,15500	3	Liver_F_2_002_170819170440.raw	299.1		187.9	70.6	99		187.9	10
High	Sequest HT (A2)	Unambiguous	[K].fGQAGFNADVQEAWQk.[F]	N-Term(TMT6plex); K16(TMT6plex)	1	1	ENSDARP00000092488.4	ENSDARP00000092488.4	0	4	0,6667	0,0000	1	1	564,29431	2254,15542	2254,16569	-4,56	-0,00257	HCD (High Energy Collision Dissociation)	MS2	56,80071	40,6	200,000	91,1128	21558	Liver_F_2_002_170819170440.raw	F2	50		106.6	5.8		3,09	0	1,751E-05	K.FGQAGFNADVQEAWQK.F	[119-134]
Checked	File ID	RT [min]	First Scan	Mass Analyzer	Activation Type	MS Order	# PSMs	Best PSM Ambiguity	Isolation Interference [%]	Average Reporter S/N	Ion Inject Time [ms]	Precursor m/z [Da]	Precursor MH+ [Da]	Precursor Charge	Spectrum File	Abundances (Normalized): 126	Abundances (Normalized): 127	Abundances (Normalized): 128	Abundances (Normalized): 129	Abundance: 126	Abundance: 127	Abundance: 128	Abundance: 129	Quan Info
FALSE	F2	91,1128	21558	Fourier Transform	HCD (High Energy Collision Dissociation)	MS2	1	Unambiguous	56,80071	40,6	200,000	564,29431	2254,15542	4	Liver_F_2_002_170819170440.raw	151.1		106.6	40.9	50		106.6	5.8	Rejected By Method
High	Sequest HT (A2)	Unambiguous	[R].yFATFGNLSSPAAIMGNPk.[V]	N-Term(TMT6plex); K19(TMT6plex)	1	1	ENSDARP00000092488.4	ENSDARP00000092488.4	0	3	0,7900	0,0000	1	1	815,43536	2444,29154	2444,30482	-5,44	-0,00443	HCD (High Energy Collision Dissociation)	MS2	0	131,5	200,000	125,9051	28839	Liver_F_3_001_170818212921.raw	F11		23.6	474.2	28		5,62	0	5,866E-12	R.YFATFGNLSSPAAIMGNPK.V	[42-60]
Checked	File ID	RT [min]	First Scan	Mass Analyzer	Activation Type	MS Order	# PSMs	Best PSM Ambiguity	Isolation Interference [%]	Average Reporter S/N	Ion Inject Time [ms]	Precursor m/z [Da]	Precursor MH+ [Da]	Precursor Charge	Spectrum File	Abundances (Normalized): 126	Abundances (Normalized): 127	Abundances (Normalized): 128	Abundances (Normalized): 129	Abundance: 126	Abundance: 127	Abundance: 128	Abundance: 129	Quan Info
FALSE	F11	125,9051	28839	Fourier Transform	HCD (High Energy Collision Dissociation)	MS2	1	Unambiguous	0	131,5	200,000	815,43536	2444,29154	3	Liver_F_3_001_170818212921.raw		55.2	564.6	63.1		23.6	474.2	28
High	Sequest HT (A2)	Unambiguous	[K].lNIDEIGPQALSR.[C]	N-Term(TMT6plex)	1	1	ENSDARP00000092488.4	ENSDARP00000092488.4	0	3	0,6833	0,0000	1	1	552,31354	1654,92606	1654,93255	-3,92	-0,00216	HCD (High Energy Collision Dissociation)	MS2	4,524622	15,3	200,000	84,2697	19849	Liver_F_2_002_170819170440.raw	F2	8.9		49.7	2.7		3,60	0	3,704E-07	K.LNIDEIGPQALSR.C	[19-31]
Checked	File ID	RT [min]	First Scan	Mass Analyzer	Activation Type	MS Order	# PSMs	Best PSM Ambiguity	Isolation Interference [%]	Average Reporter S/N	Ion Inject Time [ms]	Precursor m/z [Da]	Precursor MH+ [Da]	Precursor Charge	Spectrum File	Abundances (Normalized): 126	Abundances (Normalized): 127	Abundances (Normalized): 128	Abundances (Normalized): 129	Abundance: 126	Abundance: 127	Abundance: 128	Abundance: 129	Quan Info
FALSE	F2	84,2697	19849	Fourier Transform	HCD (High Energy Collision Dissociation)	MS2	1	Unambiguous	4,524622	15,3	200,000	552,31354	1654,92606	3	Liver_F_2_002_170819170440.raw	26.9		49.7	19.1	8.9		49.7	2.7
High	Sequest HT (A2)	Unambiguous	[K].lNIDEIGPQALSR.[C]	N-Term(TMT6plex)	1	1	ENSDARP00000092488.4	ENSDARP00000092488.4	0	2	0,5546	0,0000	1	1	827,96594	1654,92461	1654,93255	-4,80	-0,00397	HCD (High Energy Collision Dissociation)	MS2	2,110032	51,7	200,000	84,4815	19900	Liver_F_2_002_170819170440.raw	F2	9.9		194	2.9		3,66	0	3,641E-10	K.LNIDEIGPQALSR.C	[19-31]
Checked	File ID	RT [min]	First Scan	Mass Analyzer	Activation Type	MS Order	# PSMs	Best PSM Ambiguity	Isolation Interference [%]	Average Reporter S/N	Ion Inject Time [ms]	Precursor m/z [Da]	Precursor MH+ [Da]	Precursor Charge	Spectrum File	Abundances (Normalized): 126	Abundances (Normalized): 127	Abundances (Normalized): 128	Abundances (Normalized): 129	Abundance: 126	Abundance: 127	Abundance: 128	Abundance: 129	Quan Info
FALSE	F2	84,4815	19900	Fourier Transform	HCD (High Energy Collision Dissociation)	MS2	1	Unambiguous	2,110032	51,7	200,000	827,96594	1654,92461	2	Liver_F_2_002_170819170440.raw	29.9		194	20.5	9.9		194	2.9
High	Sequest HT (A2)	Unambiguous	[K].lNIDEIGPQALSR.[C]	N-Term(TMT6plex)	1	1	ENSDARP00000092488.4	ENSDARP00000092488.4	0	3	0,6898	0,0000	1	1	552,31506	1654,93064	1654,93255	-1,16	-0,00064	HCD (High Energy Collision Dissociation)	MS2	7,631698	34,0	200,000	122,1455	27619	Liver_F_2_001_170818185456.raw	F10	17.5	5.8	101.3	11.2		3,61	0	5,768E-07	K.LNIDEIGPQALSR.C	[19-31]
Checked	File ID	RT [min]	First Scan	Mass Analyzer	Activation Type	MS Order	# PSMs	Best PSM Ambiguity	Isolation Interference [%]	Average Reporter S/N	Ion Inject Time [ms]	Precursor m/z [Da]	Precursor MH+ [Da]	Precursor Charge	Spectrum File	Abundances (Normalized): 126	Abundances (Normalized): 127	Abundances (Normalized): 128	Abundances (Normalized): 129	Abundance: 126	Abundance: 127	Abundance: 128	Abundance: 129	Quan Info
FALSE	F10	122,1455	27619	Fourier Transform	HCD (High Energy Collision Dissociation)	MS2	1	Unambiguous	7,631698	34,0	200,000	552,31506	1654,93064	3	Liver_F_2_001_170818185456.raw	56.1	164.1	111.2	84.4	17.5	5.8	101.3	11.2
High	Sequest HT (A2)	Unambiguous	[K].lNIDEIGPQALSR.[C]	N-Term(TMT6plex)	1	1	ENSDARP00000092488.4	ENSDARP00000092488.4	0	2	0,4886	0,0000	1	1	827,96600	1654,92473	1654,93255	-4,73	-0,00391	HCD (High Energy Collision Dissociation)	MS2	0	45,1	200,000	85,0296	20037	Liver_F_2_002_170819170440.raw	F2	5.4		175.2			3,50	0	7,156E-10	K.LNIDEIGPQALSR.C	[19-31]
Checked	File ID	RT [min]	First Scan	Mass Analyzer	Activation Type	MS Order	# PSMs	Best PSM Ambiguity	Isolation Interference [%]	Average Reporter S/N	Ion Inject Time [ms]	Precursor m/z [Da]	Precursor MH+ [Da]	Precursor Charge	Spectrum File	Abundances (Normalized): 126	Abundances (Normalized): 127	Abundances (Normalized): 128	Abundances (Normalized): 129	Abundance: 126	Abundance: 127	Abundance: 128	Abundance: 129	Quan Info
FALSE	F2	85,0296	20037	Fourier Transform	HCD (High Energy Collision Dissociation)	MS2	1	Unambiguous	0	45,1	200,000	827,96600	1654,92473	2	Liver_F_2_002_170819170440.raw	16.3		175.2		5.4		175.2
High	Sequest HT (A2)	Unambiguous	[K].lNIDEIGPQALSR.[C]	N-Term(TMT6plex)	1	1	ENSDARP00000092488.4	ENSDARP00000092488.4	0	2	0,5039	0,0000	1	1	827,96655	1654,92583	1654,93255	-4,06	-0,00336	HCD (High Energy Collision Dissociation)	MS2	4,446969	75,2	200,000	122,0516	27595	Liver_F_2_001_170818185456.raw	F10	39.3		250.8	10.5		3,85	0	4,647E-10	K.LNIDEIGPQALSR.C	[19-31]
Checked	File ID	RT [min]	First Scan	Mass Analyzer	Activation Type	MS Order	# PSMs	Best PSM Ambiguity	Isolation Interference [%]	Average Reporter S/N	Ion Inject Time [ms]	Precursor m/z [Da]	Precursor MH+ [Da]	Precursor Charge	Spectrum File	Abundances (Normalized): 126	Abundances (Normalized): 127	Abundances (Normalized): 128	Abundances (Normalized): 129	Abundance: 126	Abundance: 127	Abundance: 128	Abundance: 129	Quan Info
FALSE	F10	122,0516	27595	Fourier Transform	HCD (High Energy Collision Dissociation)	MS2	1	Unambiguous	4,446969	75,2	200,000	827,96655	1654,92583	2	Liver_F_2_001_170818185456.raw	126.2		275.3	79.2	39.3		250.8	10.5
High	Sequest HT (A2)	Unambiguous	[K].lNIDEIGPQALSR.[C]	N-Term(TMT6plex)	1	1	ENSDARP00000092488.4	ENSDARP00000092488.4	0	3	0,6104	0,0000	1	1	552,31317	1654,92496	1654,93255	-4,59	-0,00253	HCD (High Energy Collision Dissociation)	MS2	5,61339	32,1	200,000	84,7832	19975	Liver_F_2_002_170819170440.raw	F2	12.2		110.2	5.9		4,03	0	2,938E-07	K.LNIDEIGPQALSR.C	[19-31]
Checked	File ID	RT [min]	First Scan	Mass Analyzer	Activation Type	MS Order	# PSMs	Best PSM Ambiguity	Isolation Interference [%]	Average Reporter S/N	Ion Inject Time [ms]	Precursor m/z [Da]	Precursor MH+ [Da]	Precursor Charge	Spectrum File	Abundances (Normalized): 126	Abundances (Normalized): 127	Abundances (Normalized): 128	Abundances (Normalized): 129	Abundance: 126	Abundance: 127	Abundance: 128	Abundance: 129	Quan Info
FALSE	F2	84,7832	19975	Fourier Transform	HCD (High Energy Collision Dissociation)	MS2	1	Unambiguous	5,61339	32,1	200,000	552,31317	1654,92496	3	Liver_F_2_002_170819170440.raw	36.9		110.2	41.7	12.2		110.2	5.9
High	Sequest HT (A2)	Unambiguous	[K].lNIDEIGPQALSR.[C]	N-Term(TMT6plex)	1	1	ENSDARP00000092488.4	ENSDARP00000092488.4	0	2	0,6327	0,0000	1	1	827,96521	1654,92314	1654,93255	-5,68	-0,00470	HCD (High Energy Collision Dissociation)	MS2	0	13,0	200,000	85,5538	20169	Liver_F_2_002_170819170440.raw	F2	7.9		41.4	2.5		1,47	0	0,0002628	K.LNIDEIGPQALSR.C	[19-31]
Checked	File ID	RT [min]	First Scan	Mass Analyzer	Activation Type	MS Order	# PSMs	Best PSM Ambiguity	Isolation Interference [%]	Average Reporter S/N	Ion Inject Time [ms]	Precursor m/z [Da]	Precursor MH+ [Da]	Precursor Charge	Spectrum File	Abundances (Normalized): 126	Abundances (Normalized): 127	Abundances (Normalized): 128	Abundances (Normalized): 129	Abundance: 126	Abundance: 127	Abundance: 128	Abundance: 129	Quan Info
FALSE	F2	85,5538	20169	Fourier Transform	HCD (High Energy Collision Dissociation)	MS2	1	Unambiguous	0	13,0	200,000	827,96521	1654,92314	2	Liver_F_2_002_170819170440.raw	23.9		41.4	17.6	7.9		41.4	2.5
High	Sequest HT (A2)	Unambiguous	[R].tAILGLWGk.[L]	N-Term(TMT6plex); K9(TMT6plex)	1	1	ENSDARP00000092488.4	ENSDARP00000092488.4	0	2	0,4809	0,0000	1	1	708,95142	1416,89556	1416,89789	-1,65	-0,00117	HCD (High Energy Collision Dissociation)	MS2	0	151,2	200,000	125,9482	28850	Liver_F_3_001_170818212921.raw	F11	8.5	56.7	485.8	53.4		3,14	0	9,855E-06	R.TAILGLWGK.L	[10-18]
Checked	File ID	RT [min]	First Scan	Mass Analyzer	Activation Type	MS Order	# PSMs	Best PSM Ambiguity	Isolation Interference [%]	Average Reporter S/N	Ion Inject Time [ms]	Precursor m/z [Da]	Precursor MH+ [Da]	Precursor Charge	Spectrum File	Abundances (Normalized): 126	Abundances (Normalized): 127	Abundances (Normalized): 128	Abundances (Normalized): 129	Abundance: 126	Abundance: 127	Abundance: 128	Abundance: 129	Quan Info
FALSE	F11	125,9482	28850	Fourier Transform	HCD (High Energy Collision Dissociation)	MS2	1	Unambiguous	0	151,2	200,000	708,95142	1416,89556	2	Liver_F_3_001_170818212921.raw	132.2	132.6	578.4	120.4	8.5	56.7	485.8	53.4
High	Sequest HT (A2)	Unambiguous	[K].lNIDEIGPQALSR.[C]	N-Term(TMT6plex)	1	1	ENSDARP00000092488.4	ENSDARP00000092488.4	0	3	0,6265	0,0000	1	1	552,31281	1654,92386	1654,93255	-5,25	-0,00290	HCD (High Energy Collision Dissociation)	MS2	8,53935	19,9	200,000	85,2940	20104	Liver_F_2_002_170819170440.raw	F2	9.1	1.6	59.5	9.2		3,40	0	3,116E-07	K.LNIDEIGPQALSR.C	[19-31]
Checked	File ID	RT [min]	First Scan	Mass Analyzer	Activation Type	MS Order	# PSMs	Best PSM Ambiguity	Isolation Interference [%]	Average Reporter S/N	Ion Inject Time [ms]	Precursor m/z [Da]	Precursor MH+ [Da]	Precursor Charge	Spectrum File	Abundances (Normalized): 126	Abundances (Normalized): 127	Abundances (Normalized): 128	Abundances (Normalized): 129	Abundance: 126	Abundance: 127	Abundance: 128	Abundance: 129	Quan Info
FALSE	F2	85,2940	20104	Fourier Transform	HCD (High Energy Collision Dissociation)	MS2	1	Unambiguous	8,53935	19,9	200,000	552,31281	1654,92386	3	Liver_F_2_002_170819170440.raw	27.5	43.3	59.5	64.9	9.1	1.6	59.5	9.2
High	Sequest HT (A2)	Unambiguous	[R].lLADcITVcAAMk.[F]	N-Term(TMT6plex); C5(Carbamidomethyl); C9(Carbamidomethyl); K13(TMT6plex)	1	1	ENSDARP00000092488.4	ENSDARP00000092488.4	0	3	0,7118	0,0000	1	1	642,01764	1924,03836	1924,04702	-4,50	-0,00288	HCD (High Energy Collision Dissociation)	MS2	59,41382	14,1	200,000	98,1553	23301	Liver_F_2_002_170819170440.raw	F2	10.2		43.2	3		2,29	0	1,353E-05	R.LLADCITVCAAMK.F	[106-118]
Checked	File ID	RT [min]	First Scan	Mass Analyzer	Activation Type	MS Order	# PSMs	Best PSM Ambiguity	Isolation Interference [%]	Average Reporter S/N	Ion Inject Time [ms]	Precursor m/z [Da]	Precursor MH+ [Da]	Precursor Charge	Spectrum File	Abundances (Normalized): 126	Abundances (Normalized): 127	Abundances (Normalized): 128	Abundances (Normalized): 129	Abundance: 126	Abundance: 127	Abundance: 128	Abundance: 129	Quan Info
FALSE	F2	98,1553	23301	Fourier Transform	HCD (High Energy Collision Dissociation)	MS2	1	Unambiguous	59,41382	14,1	200,000	642,01764	1924,03836	3	Liver_F_2_002_170819170440.raw	30.8		43.2	21.2	10.2		43.2	3	Rejected By Method
High	Sequest HT (A2)	Unambiguous	[K].lNIDEIGPQALSR.[C]	N-Term(TMT6plex)	1	1	ENSDARP00000092488.4	ENSDARP00000092488.4	0	2	0,3209	0,0000	1	1	827,96686	1654,92644	1654,93255	-3,69	-0,00306	HCD (High Energy Collision Dissociation)	MS2	0	34,9	200,000	122,6178	27738	Liver_F_2_001_170818185456.raw	F10	22	1.8	107	8.8		1,87	0	0,0001785	K.LNIDEIGPQALSR.C	[19-31]
Checked	File ID	RT [min]	First Scan	Mass Analyzer	Activation Type	MS Order	# PSMs	Best PSM Ambiguity	Isolation Interference [%]	Average Reporter S/N	Ion Inject Time [ms]	Precursor m/z [Da]	Precursor MH+ [Da]	Precursor Charge	Spectrum File	Abundances (Normalized): 126	Abundances (Normalized): 127	Abundances (Normalized): 128	Abundances (Normalized): 129	Abundance: 126	Abundance: 127	Abundance: 128	Abundance: 129	Quan Info
FALSE	F10	122,6178	27738	Fourier Transform	HCD (High Energy Collision Dissociation)	MS2	1	Unambiguous	0	34,9	200,000	827,96686	1654,92644	2	Liver_F_2_001_170818185456.raw	70.6	50.9	117.4	66.4	22	1.8	107	8.8
High	Sequest HT (A2)	Unambiguous	[R].lLADcITVcAAMk.[F]	N-Term(TMT6plex); C5(Carbamidomethyl); C9(Carbamidomethyl); K13(TMT6plex)	1	1	ENSDARP00000092488.4	ENSDARP00000092488.4	0	3	0,7713	0,0000	1	1	642,01910	1924,04276	1924,04702	-2,21	-0,00142	HCD (High Energy Collision Dissociation)	MS2	11,36971	19,3	200,000	97,6432	23173	Liver_F_2_002_170819170440.raw	F2	12.6		63	1.7		2,58	0	1,106E-05	R.LLADCITVCAAMK.F	[106-118]
Checked	File ID	RT [min]	First Scan	Mass Analyzer	Activation Type	MS Order	# PSMs	Best PSM Ambiguity	Isolation Interference [%]	Average Reporter S/N	Ion Inject Time [ms]	Precursor m/z [Da]	Precursor MH+ [Da]	Precursor Charge	Spectrum File	Abundances (Normalized): 126	Abundances (Normalized): 127	Abundances (Normalized): 128	Abundances (Normalized): 129	Abundance: 126	Abundance: 127	Abundance: 128	Abundance: 129	Quan Info
FALSE	F2	97,6432	23173	Fourier Transform	HCD (High Energy Collision Dissociation)	MS2	1	Unambiguous	11,36971	19,3	200,000	642,01910	1924,04276	3	Liver_F_2_002_170819170440.raw	38.1		63	12	12.6		63	1.7
High	Sequest HT (A2)	Unambiguous	[K].fGQAGFNADVQEAWQk.[F]	N-Term(TMT6plex); K16(TMT6plex)	1	1	ENSDARP00000092488.4	ENSDARP00000092488.4	0	3	0,7359	0,0000	1	1	752,05359	2254,14621	2254,16569	-8,64	-0,00649	HCD (High Energy Collision Dissociation)	MS2	16,54253	14,4	200,000	97,0072	23014	Liver_F_2_002_170819170440.raw	F2	23.6		31.3	2.6		2,31	0	2,106E-05	K.FGQAGFNADVQEAWQK.F	[119-134]
Checked	File ID	RT [min]	First Scan	Mass Analyzer	Activation Type	MS Order	# PSMs	Best PSM Ambiguity	Isolation Interference [%]	Average Reporter S/N	Ion Inject Time [ms]	Precursor m/z [Da]	Precursor MH+ [Da]	Precursor Charge	Spectrum File	Abundances (Normalized): 126	Abundances (Normalized): 127	Abundances (Normalized): 128	Abundances (Normalized): 129	Abundance: 126	Abundance: 127	Abundance: 128	Abundance: 129	Quan Info
FALSE	F2	97,0072	23014	Fourier Transform	HCD (High Energy Collision Dissociation)	MS2	1	Unambiguous	16,54253	14,4	200,000	752,05359	2254,14621	3	Liver_F_2_002_170819170440.raw	71.3		31.3	18.4	23.6		31.3	2.6
High	Sequest HT (A2)	Unambiguous	[K].lHVDPDNFR.[L]	N-Term(TMT6plex)	1	2	ENSDARP00000092488.4	ENSDARP00000092488.4; ENSDARP00000105678.3	0	3	0,6829	0,0000	1	1	447,90671	1341,70557	1341,71126	-4,24	-0,00190	HCD (High Energy Collision Dissociation)	MS2	8,996284	29,0	200,000	85,7390	18598	Liver_F_2_001_170818185456.raw	F10	41.2	8.9	54.7	11.3		2,87	0	0,0002445	K.LHVDPDNFR.L	[97-105]
Checked	File ID	RT [min]	First Scan	Mass Analyzer	Activation Type	MS Order	# PSMs	Best PSM Ambiguity	Isolation Interference [%]	Average Reporter S/N	Ion Inject Time [ms]	Precursor m/z [Da]	Precursor MH+ [Da]	Precursor Charge	Spectrum File	Abundances (Normalized): 126	Abundances (Normalized): 127	Abundances (Normalized): 128	Abundances (Normalized): 129	Abundance: 126	Abundance: 127	Abundance: 128	Abundance: 129	Quan Info
FALSE	F10	85,7390	18598	Fourier Transform	HCD (High Energy Collision Dissociation)	MS2	1	Unambiguous	8,996284	29,0	200,000	447,90671	1341,70557	3	Liver_F_2_001_170818185456.raw	132.2	251.9	60	85.1	41.2	8.9	54.7	11.3
High	Sequest HT (A2)	Unambiguous	[R].lLADcITVcAAMk.[F]	N-Term(TMT6plex); C5(Carbamidomethyl); C9(Carbamidomethyl); K13(TMT6plex)	1	1	ENSDARP00000092488.4	ENSDARP00000092488.4	0	3	0,7554	0,0000	1	1	642,01819	1924,04001	1924,04702	-3,64	-0,00234	HCD (High Energy Collision Dissociation)	MS2	0	178,9	200,000	96,6182	22916	Liver_F_2_002_170819170440.raw	F2	96.9	1.6	610	7.1		4,13	0	6,163E-07	R.LLADCITVCAAMK.F	[106-118]
Checked	File ID	RT [min]	First Scan	Mass Analyzer	Activation Type	MS Order	# PSMs	Best PSM Ambiguity	Isolation Interference [%]	Average Reporter S/N	Ion Inject Time [ms]	Precursor m/z [Da]	Precursor MH+ [Da]	Precursor Charge	Spectrum File	Abundances (Normalized): 126	Abundances (Normalized): 127	Abundances (Normalized): 128	Abundances (Normalized): 129	Abundance: 126	Abundance: 127	Abundance: 128	Abundance: 129	Quan Info
FALSE	F2	96,6182	22916	Fourier Transform	HCD (High Energy Collision Dissociation)	MS2	1	Unambiguous	0	178,9	200,000	642,01819	1924,04001	3	Liver_F_2_002_170819170440.raw	292.7	43.3	610	50.1	96.9	1.6	610	7.1
High	Sequest HT (A2)	Unambiguous	[R].lLADcITVcAAMk.[F]	N-Term(TMT6plex); C5(Carbamidomethyl); C9(Carbamidomethyl); K13(TMT6plex)	1	1	ENSDARP00000092488.4	ENSDARP00000092488.4	0	3	0,7896	0,0000	1	1	642,01874	1924,04166	1924,04702	-2,78	-0,00179	HCD (High Energy Collision Dissociation)	MS2	5,996526	50,1	200,000	97,1351	23046	Liver_F_2_002_170819170440.raw	F2	31.3	2	164.3	2.9		3,28	0	1,408E-06	R.LLADCITVCAAMK.F	[106-118]
Checked	File ID	RT [min]	First Scan	Mass Analyzer	Activation Type	MS Order	# PSMs	Best PSM Ambiguity	Isolation Interference [%]	Average Reporter S/N	Ion Inject Time [ms]	Precursor m/z [Da]	Precursor MH+ [Da]	Precursor Charge	Spectrum File	Abundances (Normalized): 126	Abundances (Normalized): 127	Abundances (Normalized): 128	Abundances (Normalized): 129	Abundance: 126	Abundance: 127	Abundance: 128	Abundance: 129	Quan Info
FALSE	F2	97,1351	23046	Fourier Transform	HCD (High Energy Collision Dissociation)	MS2	1	Unambiguous	5,996526	50,1	200,000	642,01874	1924,04166	3	Liver_F_2_002_170819170440.raw	94.5	54.2	164.3	20.4	31.3	2	164.3	2.9
High	Sequest HT (A2)	Unambiguous	[R].yFATFGNLSSPAAIMGNPk.[V]	N-Term(TMT6plex); K19(TMT6plex)	1	1	ENSDARP00000092488.4	ENSDARP00000092488.4	0	3	0,8247	0,0000	1	1	815,43555	2444,29209	2444,30482	-5,21	-0,00425	HCD (High Energy Collision Dissociation)	MS2	6,94776	45,1	200,000	126,9344	29097	Liver_F_3_001_170818212921.raw	F11	1.9	27	122	29.4		4,85	0	7,038E-11	R.YFATFGNLSSPAAIMGNPK.V	[42-60]
Checked	File ID	RT [min]	First Scan	Mass Analyzer	Activation Type	MS Order	# PSMs	Best PSM Ambiguity	Isolation Interference [%]	Average Reporter S/N	Ion Inject Time [ms]	Precursor m/z [Da]	Precursor MH+ [Da]	Precursor Charge	Spectrum File	Abundances (Normalized): 126	Abundances (Normalized): 127	Abundances (Normalized): 128	Abundances (Normalized): 129	Abundance: 126	Abundance: 127	Abundance: 128	Abundance: 129	Quan Info
FALSE	F11	126,9344	29097	Fourier Transform	HCD (High Energy Collision Dissociation)	MS2	1	Unambiguous	6,94776	45,1	200,000	815,43555	2444,29209	3	Liver_F_3_001_170818212921.raw	29.6	63.1	145.3	66.4	1.9	27	122	29.4
High	Sequest HT (A2)	Unambiguous	[R].cLIVYPWTQR.[Y]	N-Term(TMT6plex); C1(Carbamidomethyl)	1	2	ENSDARP00000092488.4	ENSDARP00000092488.4; ENSDARP00000105678.3	0	3	0,7815	0,0000	1	1	522,28638	1564,84458	1564,85074	-3,94	-0,00205	HCD (High Energy Collision Dissociation)	MS2	10,81485	17,5	200,000	94,1783	22308	Liver_F_2_002_170819170440.raw	F2	5.9	1.2	59.8	3.1		3,02	0	0,0005986	R.CLIVYPWTQR.Y	[32-41]
Checked	File ID	RT [min]	First Scan	Mass Analyzer	Activation Type	MS Order	# PSMs	Best PSM Ambiguity	Isolation Interference [%]	Average Reporter S/N	Ion Inject Time [ms]	Precursor m/z [Da]	Precursor MH+ [Da]	Precursor Charge	Spectrum File	Abundances (Normalized): 126	Abundances (Normalized): 127	Abundances (Normalized): 128	Abundances (Normalized): 129	Abundance: 126	Abundance: 127	Abundance: 128	Abundance: 129	Quan Info
FALSE	F2	94,1783	22308	Fourier Transform	HCD (High Energy Collision Dissociation)	MS2	1	Unambiguous	10,81485	17,5	200,000	522,28638	1564,84458	3	Liver_F_2_002_170819170440.raw	17.8	32.5	59.8	21.9	5.9	1.2	59.8	3.1
High	Sequest HT (A2)	Unambiguous	[R].cLIVYPWTQR.[Y]	N-Term(TMT6plex); C1(Carbamidomethyl)	1	2	ENSDARP00000092488.4	ENSDARP00000092488.4; ENSDARP00000105678.3	0	2	0,6991	0,0000	1	1	782,92596	1564,84465	1564,85074	-3,89	-0,00304	HCD (High Energy Collision Dissociation)	MS2	7,266957	136,9	200,000	94,1489	22301	Liver_F_2_002_170819170440.raw	F2	33.9	1.8	503.5	8.3		3,29	0	7,973E-05	R.CLIVYPWTQR.Y	[32-41]
Checked	File ID	RT [min]	First Scan	Mass Analyzer	Activation Type	MS Order	# PSMs	Best PSM Ambiguity	Isolation Interference [%]	Average Reporter S/N	Ion Inject Time [ms]	Precursor m/z [Da]	Precursor MH+ [Da]	Precursor Charge	Spectrum File	Abundances (Normalized): 126	Abundances (Normalized): 127	Abundances (Normalized): 128	Abundances (Normalized): 129	Abundance: 126	Abundance: 127	Abundance: 128	Abundance: 129	Quan Info
FALSE	F2	94,1489	22301	Fourier Transform	HCD (High Energy Collision Dissociation)	MS2	1	Unambiguous	7,266957	136,9	200,000	782,92596	1564,84465	2	Liver_F_2_002_170819170440.raw	102.4	48.7	503.5	58.6	33.9	1.8	503.5	8.3
High	Sequest HT (A2)	Unambiguous	[R].cLIVYPWTQR.[Y]	N-Term(TMT6plex); C1(Carbamidomethyl)	1	2	ENSDARP00000092488.4	ENSDARP00000092488.4; ENSDARP00000105678.3	0	2	0,7533	0,0000	1	1	782,92682	1564,84636	1564,85074	-2,80	-0,00219	HCD (High Energy Collision Dissociation)	MS2	23,08039	39,2	200,000	94,6714	22432	Liver_F_2_002_170819170440.raw	F2	13.8		137.6	5.2		3,04	0	6,173E-05	R.CLIVYPWTQR.Y	[32-41]
Checked	File ID	RT [min]	First Scan	Mass Analyzer	Activation Type	MS Order	# PSMs	Best PSM Ambiguity	Isolation Interference [%]	Average Reporter S/N	Ion Inject Time [ms]	Precursor m/z [Da]	Precursor MH+ [Da]	Precursor Charge	Spectrum File	Abundances (Normalized): 126	Abundances (Normalized): 127	Abundances (Normalized): 128	Abundances (Normalized): 129	Abundance: 126	Abundance: 127	Abundance: 128	Abundance: 129	Quan Info
FALSE	F2	94,6714	22432	Fourier Transform	HCD (High Energy Collision Dissociation)	MS2	1	Unambiguous	23,08039	39,2	200,000	782,92682	1564,84636	2	Liver_F_2_002_170819170440.raw	41.7		137.6	36.7	13.8		137.6	5.2
High	Sequest HT (A2)	Unambiguous	[R].yFATFGNLSSPAAIMGNPk.[V]	N-Term(TMT6plex); K19(TMT6plex)	1	1	ENSDARP00000092488.4	ENSDARP00000092488.4	0	3	0,8168	0,0000	1	1	815,43488	2444,29007	2444,30482	-6,03	-0,00492	HCD (High Energy Collision Dissociation)	MS2	0	61,5	200,000	126,4214	28967	Liver_F_3_001_170818212921.raw	F11		22.3	195.8	27.8		5,24	0	3,982E-11	R.YFATFGNLSSPAAIMGNPK.V	[42-60]
Checked	File ID	RT [min]	First Scan	Mass Analyzer	Activation Type	MS Order	# PSMs	Best PSM Ambiguity	Isolation Interference [%]	Average Reporter S/N	Ion Inject Time [ms]	Precursor m/z [Da]	Precursor MH+ [Da]	Precursor Charge	Spectrum File	Abundances (Normalized): 126	Abundances (Normalized): 127	Abundances (Normalized): 128	Abundances (Normalized): 129	Abundance: 126	Abundance: 127	Abundance: 128	Abundance: 129	Quan Info
FALSE	F11	126,4214	28967	Fourier Transform	HCD (High Energy Collision Dissociation)	MS2	1	Unambiguous	0	61,5	200,000	815,43488	2444,29007	3	Liver_F_3_001_170818212921.raw		52.1	233.1	62.6		22.3	195.8	27.8
High	Sequest HT (A2)	Unambiguous	[K].fGQAGFNADVQEAWQk.[F]	N-Term(TMT6plex); K16(TMT6plex)	1	1	ENSDARP00000092488.4	ENSDARP00000092488.4	0	3	0,7908	0,0000	1	1	752,05743	2254,15775	2254,16569	-3,52	-0,00265	HCD (High Energy Collision Dissociation)	MS2	0	22,4	200,000	93,5301	22146	Liver_F_2_002_170819170440.raw	F2	28.8		57.7	3		3,25	0	9,342E-08	K.FGQAGFNADVQEAWQK.F	[119-134]
Checked	File ID	RT [min]	First Scan	Mass Analyzer	Activation Type	MS Order	# PSMs	Best PSM Ambiguity	Isolation Interference [%]	Average Reporter S/N	Ion Inject Time [ms]	Precursor m/z [Da]	Precursor MH+ [Da]	Precursor Charge	Spectrum File	Abundances (Normalized): 126	Abundances (Normalized): 127	Abundances (Normalized): 128	Abundances (Normalized): 129	Abundance: 126	Abundance: 127	Abundance: 128	Abundance: 129	Quan Info
FALSE	F2	93,5301	22146	Fourier Transform	HCD (High Energy Collision Dissociation)	MS2	1	Unambiguous	0	22,4	200,000	752,05743	2254,15775	3	Liver_F_2_002_170819170440.raw	87		57.7	21.2	28.8		57.7	3
High	Sequest HT (A2)	Unambiguous	[K].fGQAGFNADVQEAWQk.[F]	N-Term(TMT6plex); K16(TMT6plex)	1	1	ENSDARP00000092488.4	ENSDARP00000092488.4	0	3	0,7426	0,0000	1	1	752,05786	2254,15903	2254,16569	-2,95	-0,00222	HCD (High Energy Collision Dissociation)	MS2	0	31,9	200,000	92,9987	22014	Liver_F_2_002_170819170440.raw	F2	35.9		85.9	5.7		3,38	0	9,525E-10	K.FGQAGFNADVQEAWQK.F	[119-134]
Checked	File ID	RT [min]	First Scan	Mass Analyzer	Activation Type	MS Order	# PSMs	Best PSM Ambiguity	Isolation Interference [%]	Average Reporter S/N	Ion Inject Time [ms]	Precursor m/z [Da]	Precursor MH+ [Da]	Precursor Charge	Spectrum File	Abundances (Normalized): 126	Abundances (Normalized): 127	Abundances (Normalized): 128	Abundances (Normalized): 129	Abundance: 126	Abundance: 127	Abundance: 128	Abundance: 129	Quan Info
FALSE	F2	92,9987	22014	Fourier Transform	HCD (High Energy Collision Dissociation)	MS2	1	Unambiguous	0	31,9	200,000	752,05786	2254,15903	3	Liver_F_2_002_170819170440.raw	108.5		85.9	40.2	35.9		85.9	5.7
High	Sequest HT (A2)	Unambiguous	[K].fGQAGFNADVQEAWQk.[F]	N-Term(TMT6plex); K16(TMT6plex)	1	1	ENSDARP00000092488.4	ENSDARP00000092488.4	0	3	0,7085	0,0000	1	1	752,05688	2254,15610	2254,16569	-4,25	-0,00320	HCD (High Energy Collision Dissociation)	MS2	22,7168	31,2	200,000	94,0428	22274	Liver_F_2_002_170819170440.raw	F2	36.6		82.2	6.1		2,71	0	0,0002306	K.FGQAGFNADVQEAWQK.F	[119-134]
Checked	File ID	RT [min]	First Scan	Mass Analyzer	Activation Type	MS Order	# PSMs	Best PSM Ambiguity	Isolation Interference [%]	Average Reporter S/N	Ion Inject Time [ms]	Precursor m/z [Da]	Precursor MH+ [Da]	Precursor Charge	Spectrum File	Abundances (Normalized): 126	Abundances (Normalized): 127	Abundances (Normalized): 128	Abundances (Normalized): 129	Abundance: 126	Abundance: 127	Abundance: 128	Abundance: 129	Quan Info
FALSE	F2	94,0428	22274	Fourier Transform	HCD (High Energy Collision Dissociation)	MS2	1	Unambiguous	22,7168	31,2	200,000	752,05688	2254,15610	3	Liver_F_2_002_170819170440.raw	110.6		82.2	43.1	36.6		82.2	6.1
High	Sequest HT (A2)	Unambiguous	[K].lHVDPDNFR.[L]	N-Term(TMT6plex)	1	2	ENSDARP00000092488.4	ENSDARP00000092488.4; ENSDARP00000105678.3	0	3	0,6803	0,0000	1	1	447,90659	1341,70520	1341,71126	-4,52	-0,00202	HCD (High Energy Collision Dissociation)	MS2	13,23948	25,7	200,000	87,2758	18963	Liver_F_2_001_170818185456.raw	F10	34.1	1.9	60.3	6.7		2,69	0	0,001105	K.LHVDPDNFR.L	[97-105]
Checked	File ID	RT [min]	First Scan	Mass Analyzer	Activation Type	MS Order	# PSMs	Best PSM Ambiguity	Isolation Interference [%]	Average Reporter S/N	Ion Inject Time [ms]	Precursor m/z [Da]	Precursor MH+ [Da]	Precursor Charge	Spectrum File	Abundances (Normalized): 126	Abundances (Normalized): 127	Abundances (Normalized): 128	Abundances (Normalized): 129	Abundance: 126	Abundance: 127	Abundance: 128	Abundance: 129	Quan Info
FALSE	F10	87,2758	18963	Fourier Transform	HCD (High Energy Collision Dissociation)	MS2	1	Unambiguous	13,23948	25,7	200,000	447,90659	1341,70520	3	Liver_F_2_001_170818185456.raw	109.5	53.8	66.2	50.5	34.1	1.9	60.3	6.7
High	Sequest HT (A2)	Unambiguous	[R].cLIVYPWTQR.[Y]	N-Term(TMT6plex); C1(Carbamidomethyl)	1	2	ENSDARP00000092488.4	ENSDARP00000092488.4; ENSDARP00000105678.3	0	2	0,7197	0,0000	1	1	782,92780	1564,84831	1564,85074	-1,55	-0,00121	HCD (High Energy Collision Dissociation)	MS2	0	29,2	200,000	93,6223	22169	Liver_F_2_002_170819170440.raw	F2	14	1.7	95.6	5.4		2,89	0	3,639E-05	R.CLIVYPWTQR.Y	[32-41]
Checked	File ID	RT [min]	First Scan	Mass Analyzer	Activation Type	MS Order	# PSMs	Best PSM Ambiguity	Isolation Interference [%]	Average Reporter S/N	Ion Inject Time [ms]	Precursor m/z [Da]	Precursor MH+ [Da]	Precursor Charge	Spectrum File	Abundances (Normalized): 126	Abundances (Normalized): 127	Abundances (Normalized): 128	Abundances (Normalized): 129	Abundance: 126	Abundance: 127	Abundance: 128	Abundance: 129	Quan Info
FALSE	F2	93,6223	22169	Fourier Transform	HCD (High Energy Collision Dissociation)	MS2	1	Unambiguous	0	29,2	200,000	782,92780	1564,84831	2	Liver_F_2_002_170819170440.raw	42.3	46	95.6	38.1	14	1.7	95.6	5.4
High	Sequest HT (A2)	Unambiguous	[K].lHVDPDNFR.[L]	N-Term(TMT6plex)	1	2	ENSDARP00000092488.4	ENSDARP00000092488.4; ENSDARP00000105678.3	0	3	0,7525	0,0000	1	1	447,90634	1341,70447	1341,71126	-5,06	-0,00226	HCD (High Energy Collision Dissociation)	MS2	3,071748	32,7	28,567	86,2416	18717	Liver_F_2_001_170818185456.raw	F10	48.2	1.4	75.7	5.5		2,95	0	0,001032	K.LHVDPDNFR.L	[97-105]
Checked	File ID	RT [min]	First Scan	Mass Analyzer	Activation Type	MS Order	# PSMs	Best PSM Ambiguity	Isolation Interference [%]	Average Reporter S/N	Ion Inject Time [ms]	Precursor m/z [Da]	Precursor MH+ [Da]	Precursor Charge	Spectrum File	Abundances (Normalized): 126	Abundances (Normalized): 127	Abundances (Normalized): 128	Abundances (Normalized): 129	Abundance: 126	Abundance: 127	Abundance: 128	Abundance: 129	Quan Info
FALSE	F10	86,2416	18717	Fourier Transform	HCD (High Energy Collision Dissociation)	MS2	1	Unambiguous	3,071748	32,7	28,567	447,90634	1341,70447	3	Liver_F_2_001_170818185456.raw	154.8	39.6	83.1	41.5	48.2	1.4	75.7	5.5
High	Sequest HT (A2)	Unambiguous	[R].lLADcITVcAAMk.[F]	N-Term(TMT6plex); C5(Carbamidomethyl); C9(Carbamidomethyl); K13(TMT6plex)	1	1	ENSDARP00000092488.4	ENSDARP00000092488.4	0	3	0,7414	0,0000	1	1	642,01825	1924,04020	1924,04702	-3,55	-0,00227	HCD (High Energy Collision Dissociation)	MS2	3,503285	89,5	200,000	96,0956	22785	Liver_F_2_002_170819170440.raw	F2	53.5	1.5	301.6	1.4		3,79	0	2,887E-08	R.LLADCITVCAAMK.F	[106-118]
Checked	File ID	RT [min]	First Scan	Mass Analyzer	Activation Type	MS Order	# PSMs	Best PSM Ambiguity	Isolation Interference [%]	Average Reporter S/N	Ion Inject Time [ms]	Precursor m/z [Da]	Precursor MH+ [Da]	Precursor Charge	Spectrum File	Abundances (Normalized): 126	Abundances (Normalized): 127	Abundances (Normalized): 128	Abundances (Normalized): 129	Abundance: 126	Abundance: 127	Abundance: 128	Abundance: 129	Quan Info
FALSE	F2	96,0956	22785	Fourier Transform	HCD (High Energy Collision Dissociation)	MS2	1	Unambiguous	3,503285	89,5	200,000	642,01825	1924,04020	3	Liver_F_2_002_170819170440.raw	161.6	40.6	301.6	9.9	53.5	1.5	301.6	1.4
High	Sequest HT (A2)	Unambiguous	[R].lLADcITVcAAMk.[F]	N-Term(TMT6plex); C5(Carbamidomethyl); C9(Carbamidomethyl); K13(TMT6plex)	1	1	ENSDARP00000092488.4	ENSDARP00000092488.4	0	2	0,7133	0,0000	1	1	962,52289	1924,03850	1924,04702	-4,43	-0,00426	HCD (High Energy Collision Dissociation)	MS2	7,034038	48,1	200,000	96,5184	22891	Liver_F_2_002_170819170440.raw	F2	22.9		169.6			4,43	0	1,558E-11	R.LLADCITVCAAMK.F	[106-118]
Checked	File ID	RT [min]	First Scan	Mass Analyzer	Activation Type	MS Order	# PSMs	Best PSM Ambiguity	Isolation Interference [%]	Average Reporter S/N	Ion Inject Time [ms]	Precursor m/z [Da]	Precursor MH+ [Da]	Precursor Charge	Spectrum File	Abundances (Normalized): 126	Abundances (Normalized): 127	Abundances (Normalized): 128	Abundances (Normalized): 129	Abundance: 126	Abundance: 127	Abundance: 128	Abundance: 129	Quan Info
FALSE	F2	96,5184	22891	Fourier Transform	HCD (High Energy Collision Dissociation)	MS2	1	Unambiguous	7,034038	48,1	200,000	962,52289	1924,03850	2	Liver_F_2_002_170819170440.raw	69.2		169.6		22.9		169.6
High	Sequest HT (A2)	Unambiguous	[K].fGQAGFNADVQEAWQk.[F]	N-Term(TMT6plex); K16(TMT6plex)	1	1	ENSDARP00000092488.4	ENSDARP00000092488.4	0	3	0,7772	0,0000	1	1	752,05652	2254,15500	2254,16569	-4,74	-0,00356	HCD (High Energy Collision Dissociation)	MS2	0	51,1	200,000	126,5541	29000	Liver_F_3_001_170818212921.raw	F11	6.8	72.5	82.6	42.2		3,77	0	1,027E-08	K.FGQAGFNADVQEAWQK.F	[119-134]
Checked	File ID	RT [min]	First Scan	Mass Analyzer	Activation Type	MS Order	# PSMs	Best PSM Ambiguity	Isolation Interference [%]	Average Reporter S/N	Ion Inject Time [ms]	Precursor m/z [Da]	Precursor MH+ [Da]	Precursor Charge	Spectrum File	Abundances (Normalized): 126	Abundances (Normalized): 127	Abundances (Normalized): 128	Abundances (Normalized): 129	Abundance: 126	Abundance: 127	Abundance: 128	Abundance: 129	Quan Info
FALSE	F11	126,5541	29000	Fourier Transform	HCD (High Energy Collision Dissociation)	MS2	1	Unambiguous	0	51,1	200,000	752,05652	2254,15500	3	Liver_F_3_001_170818212921.raw	106.3	169.5	98.3	95.1	6.8	72.5	82.6	42.2
High	Sequest HT (A2)	Unambiguous	[R].tAILGLWGk.[L]	N-Term(TMT6plex); K9(TMT6plex)	1	1	ENSDARP00000092488.4	ENSDARP00000092488.4	0	2	0,4240	0,0000	1	1	708,94977	1416,89226	1416,89789	-3,98	-0,00282	HCD (High Energy Collision Dissociation)	MS2	22,07736	94,9	200,000	126,4730	28980	Liver_F_3_001_170818212921.raw	F11	9.2	61.8	233.4	75.1		2,17	0	0,0003791	R.TAILGLWGK.L	[10-18]
Checked	File ID	RT [min]	First Scan	Mass Analyzer	Activation Type	MS Order	# PSMs	Best PSM Ambiguity	Isolation Interference [%]	Average Reporter S/N	Ion Inject Time [ms]	Precursor m/z [Da]	Precursor MH+ [Da]	Precursor Charge	Spectrum File	Abundances (Normalized): 126	Abundances (Normalized): 127	Abundances (Normalized): 128	Abundances (Normalized): 129	Abundance: 126	Abundance: 127	Abundance: 128	Abundance: 129	Quan Info
FALSE	F11	126,4730	28980	Fourier Transform	HCD (High Energy Collision Dissociation)	MS2	1	Unambiguous	22,07736	94,9	200,000	708,94977	1416,89226	2	Liver_F_3_001_170818212921.raw	142.8	144.5	277.9	169.4	9.2	61.8	233.4	75.1
High	Sequest HT (A2)	Unambiguous	[R].lLADcITVcAAmk.[F]	N-Term(TMT6plex); C5(Carbamidomethyl); C9(Carbamidomethyl); M12(Oxidation); K13(TMT6plex)	1	1	ENSDARP00000092488.4	ENSDARP00000092488.4	0	3	0,5783	0,0000	1	1	647,34937	1940,03354	1940,04193	-4,32	-0,00280	HCD (High Energy Collision Dissociation)	MS2	41,15834	19,3	200,000	96,5853	22908	Liver_F_2_002_170819170440.raw	F2	12.1		61.7	3.2		1,66	0	0,000721	R.LLADCITVCAAMK.F	[106-118]
Checked	File ID	RT [min]	First Scan	Mass Analyzer	Activation Type	MS Order	# PSMs	Best PSM Ambiguity	Isolation Interference [%]	Average Reporter S/N	Ion Inject Time [ms]	Precursor m/z [Da]	Precursor MH+ [Da]	Precursor Charge	Spectrum File	Abundances (Normalized): 126	Abundances (Normalized): 127	Abundances (Normalized): 128	Abundances (Normalized): 129	Abundance: 126	Abundance: 127	Abundance: 128	Abundance: 129	Quan Info
FALSE	F2	96,5853	22908	Fourier Transform	HCD (High Energy Collision Dissociation)	MS2	1	Unambiguous	41,15834	19,3	200,000	647,34937	1940,03354	3	Liver_F_2_002_170819170440.raw	36.6		61.7	22.6	12.1		61.7	3.2
High	Sequest HT (A2)	Unambiguous	[K].lHVDPDNFR.[L]	N-Term(TMT6plex)	1	2	ENSDARP00000092488.4	ENSDARP00000092488.4; ENSDARP00000105678.3	0	3	0,7635	0,0000	1	1	447,90646	1341,70484	1341,71126	-4,79	-0,00214	HCD (High Energy Collision Dissociation)	MS2	6,83877	48,9	155,372	53,6303	12509	Liver_F_1_002_170819143014.raw	F1	17.9	7.7	15.1	154.8		2,96	0,0001171	0,001271	K.LHVDPDNFR.L	[97-105]
Checked	File ID	RT [min]	First Scan	Mass Analyzer	Activation Type	MS Order	# PSMs	Best PSM Ambiguity	Isolation Interference [%]	Average Reporter S/N	Ion Inject Time [ms]	Precursor m/z [Da]	Precursor MH+ [Da]	Precursor Charge	Spectrum File	Abundances (Normalized): 126	Abundances (Normalized): 127	Abundances (Normalized): 128	Abundances (Normalized): 129	Abundance: 126	Abundance: 127	Abundance: 128	Abundance: 129	Quan Info
FALSE	F1	53,6303	12509	Fourier Transform	HCD (High Energy Collision Dissociation)	MS2	1	Unambiguous	6,83877	48,9	155,372	447,90646	1341,70484	3	Liver_F_1_002_170819143014.raw	140.7	96.1	102.4	291.9	17.9	7.7	15.1	154.8
High	Sequest HT (A2)	Unambiguous	[R].lLADcITVcAAMk.[F]	N-Term(TMT6plex); C5(Carbamidomethyl); C9(Carbamidomethyl); K13(TMT6plex)	1	1	ENSDARP00000092488.4	ENSDARP00000092488.4	0	2	0,5890	0,0000	1	1	962,52643	1924,04558	1924,04702	-0,75	-0,00072	HCD (High Energy Collision Dissociation)	MS2	0	12,0	200,000	97,0347	23021	Liver_F_2_002_170819170440.raw	F2	5.3		42.6			1,46	0,0001171	0,001334	R.LLADCITVCAAMK.F	[106-118]
Checked	File ID	RT [min]	First Scan	Mass Analyzer	Activation Type	MS Order	# PSMs	Best PSM Ambiguity	Isolation Interference [%]	Average Reporter S/N	Ion Inject Time [ms]	Precursor m/z [Da]	Precursor MH+ [Da]	Precursor Charge	Spectrum File	Abundances (Normalized): 126	Abundances (Normalized): 127	Abundances (Normalized): 128	Abundances (Normalized): 129	Abundance: 126	Abundance: 127	Abundance: 128	Abundance: 129	Quan Info
FALSE	F2	97,0347	23021	Fourier Transform	HCD (High Energy Collision Dissociation)	MS2	1	Unambiguous	0	12,0	200,000	962,52643	1924,04558	2	Liver_F_2_002_170819170440.raw	16		42.6		5.3		42.6
High	Sequest HT (A2)	Unambiguous	[K].lHVDPDNFR.[L]	N-Term(TMT6plex)	1	2	ENSDARP00000092488.4	ENSDARP00000092488.4; ENSDARP00000105678.3	0	3	0,7083	0,0000	1	1	447,90625	1341,70420	1341,71126	-5,27	-0,00236	HCD (High Energy Collision Dissociation)	MS2	16,69943	24,7	200,000	86,7081	19035	Liver_F_3_001_170818212921.raw	F11	3.1	35	37.8	22.8		2,40	0,0001171	0,001302	K.LHVDPDNFR.L	[97-105]
Checked	File ID	RT [min]	First Scan	Mass Analyzer	Activation Type	MS Order	# PSMs	Best PSM Ambiguity	Isolation Interference [%]	Average Reporter S/N	Ion Inject Time [ms]	Precursor m/z [Da]	Precursor MH+ [Da]	Precursor Charge	Spectrum File	Abundances (Normalized): 126	Abundances (Normalized): 127	Abundances (Normalized): 128	Abundances (Normalized): 129	Abundance: 126	Abundance: 127	Abundance: 128	Abundance: 129	Quan Info
FALSE	F11	86,7081	19035	Fourier Transform	HCD (High Energy Collision Dissociation)	MS2	1	Unambiguous	16,69943	24,7	200,000	447,90625	1341,70420	3	Liver_F_3_001_170818212921.raw	47.8	81.8	45	51.5	3.1	35	37.8	22.8
High	Sequest HT (A2)	Unambiguous	[R].tAILGLWGk.[L]	N-Term(TMT6plex); K9(TMT6plex)	1	1	ENSDARP00000092488.4	ENSDARP00000092488.4	0	3	0,5889	0,0000	1	1	472,96939	1416,89362	1416,89789	-3,02	-0,00142	HCD (High Energy Collision Dissociation)	MS2	80,9158	20,5	200,000	110,1005	26257	Liver_F_2_002_170819170440.raw	F2	4.7		77.3			2,53	0,0001171	0,001286	R.TAILGLWGK.L	[10-18]
Checked	File ID	RT [min]	First Scan	Mass Analyzer	Activation Type	MS Order	# PSMs	Best PSM Ambiguity	Isolation Interference [%]	Average Reporter S/N	Ion Inject Time [ms]	Precursor m/z [Da]	Precursor MH+ [Da]	Precursor Charge	Spectrum File	Abundances (Normalized): 126	Abundances (Normalized): 127	Abundances (Normalized): 128	Abundances (Normalized): 129	Abundance: 126	Abundance: 127	Abundance: 128	Abundance: 129	Quan Info
FALSE	F2	110,1005	26257	Fourier Transform	HCD (High Energy Collision Dissociation)	MS2	1	Unambiguous	80,9158	20,5	200,000	472,96939	1416,89362	3	Liver_F_2_002_170819170440.raw	14.2		77.3		4.7		77.3		Rejected By Method
High	Sequest HT (A2)	Unambiguous	[K].lHVDPDNFR.[L]	N-Term(TMT6plex)	1	2	ENSDARP00000092488.4	ENSDARP00000092488.4; ENSDARP00000105678.3	0	3	0,7287	0,0000	1	1	447,90671	1341,70557	1341,71126	-4,24	-0,00190	HCD (High Energy Collision Dissociation)	MS2	9,592157	31,9	200,000	83,8603	18675	Liver_F_4_001_170819000347.raw	F12	5.7	3.3	33.3	85.4		2,58	0,0002246	0,001361	K.LHVDPDNFR.L	[97-105]
Checked	File ID	RT [min]	First Scan	Mass Analyzer	Activation Type	MS Order	# PSMs	Best PSM Ambiguity	Isolation Interference [%]	Average Reporter S/N	Ion Inject Time [ms]	Precursor m/z [Da]	Precursor MH+ [Da]	Precursor Charge	Spectrum File	Abundances (Normalized): 126	Abundances (Normalized): 127	Abundances (Normalized): 128	Abundances (Normalized): 129	Abundance: 126	Abundance: 127	Abundance: 128	Abundance: 129	Quan Info
FALSE	F12	83,8603	18675	Fourier Transform	HCD (High Energy Collision Dissociation)	MS2	1	Unambiguous	9,592157	31,9	200,000	447,90671	1341,70557	3	Liver_F_4_001_170819000347.raw	140.5	54.9	135	146.4	5.7	3.3	33.3	85.4
High	Sequest HT (A2)	Unambiguous	[R].tAILGLWGk.[L]	N-Term(TMT6plex); K9(TMT6plex)	1	1	ENSDARP00000092488.4	ENSDARP00000092488.4	0	3	0,5806	0,0000	1	1	472,96875	1416,89170	1416,89789	-4,37	-0,00207	HCD (High Energy Collision Dissociation)	MS2	12,86643	9,5	200,000	102,4808	24602	Liver_F_3_002_170819193905.raw	F3		1.6	34.2	2.1		1,55	0,0002246	0,00172	R.TAILGLWGK.L	[10-18]
Checked	File ID	RT [min]	First Scan	Mass Analyzer	Activation Type	MS Order	# PSMs	Best PSM Ambiguity	Isolation Interference [%]	Average Reporter S/N	Ion Inject Time [ms]	Precursor m/z [Da]	Precursor MH+ [Da]	Precursor Charge	Spectrum File	Abundances (Normalized): 126	Abundances (Normalized): 127	Abundances (Normalized): 128	Abundances (Normalized): 129	Abundance: 126	Abundance: 127	Abundance: 128	Abundance: 129	Quan Info
FALSE	F3	102,4808	24602	Fourier Transform	HCD (High Energy Collision Dissociation)	MS2	1	Unambiguous	12,86643	9,5	200,000	472,96875	1416,89170	3	Liver_F_3_002_170819193905.raw		3.8	39.9	4.7		1.6	34.2	2.1	Rejected By Method
High	Sequest HT (A2)	Unambiguous	[R].cLIVYPWTQR.[Y]	N-Term(TMT6plex); C1(Carbamidomethyl)	1	2	ENSDARP00000092488.4	ENSDARP00000092488.4; ENSDARP00000105678.3	0	3	0,7690	0,0000	1	1	522,28625	1564,84421	1564,85074	-4,17	-0,00217	HCD (High Energy Collision Dissociation)	MS2	9,460421	21,1	200,000	88,4619	21107	Liver_F_3_002_170819193905.raw	F3	1.3	24.4	43.5	15.1		3,55	0,0002246	0,001409	R.CLIVYPWTQR.Y	[32-41]
Checked	File ID	RT [min]	First Scan	Mass Analyzer	Activation Type	MS Order	# PSMs	Best PSM Ambiguity	Isolation Interference [%]	Average Reporter S/N	Ion Inject Time [ms]	Precursor m/z [Da]	Precursor MH+ [Da]	Precursor Charge	Spectrum File	Abundances (Normalized): 126	Abundances (Normalized): 127	Abundances (Normalized): 128	Abundances (Normalized): 129	Abundance: 126	Abundance: 127	Abundance: 128	Abundance: 129	Quan Info
FALSE	F3	88,4619	21107	Fourier Transform	HCD (High Energy Collision Dissociation)	MS2	1	Unambiguous	9,460421	21,1	200,000	522,28625	1564,84421	3	Liver_F_3_002_170819193905.raw	22.1	57.4	50.7	34	1.3	24.4	43.5	15.1
High	Sequest HT (A2)	Unambiguous	[K].fGQAGFNADVQEAWQk.[F]	N-Term(TMT6plex); K16(TMT6plex)	1	1	ENSDARP00000092488.4	ENSDARP00000092488.4	0	3	0,6667	0,0000	1	1	752,05377	2254,14676	2254,16569	-8,40	-0,00631	HCD (High Energy Collision Dissociation)	MS2	0	14,1	200,000	90,9151	21508	Liver_F_2_002_170819170440.raw	F2	17.7		36.4	2.3		1,74	0,0002246	0,001715	K.FGQAGFNADVQEAWQK.F	[119-134]
Checked	File ID	RT [min]	First Scan	Mass Analyzer	Activation Type	MS Order	# PSMs	Best PSM Ambiguity	Isolation Interference [%]	Average Reporter S/N	Ion Inject Time [ms]	Precursor m/z [Da]	Precursor MH+ [Da]	Precursor Charge	Spectrum File	Abundances (Normalized): 126	Abundances (Normalized): 127	Abundances (Normalized): 128	Abundances (Normalized): 129	Abundance: 126	Abundance: 127	Abundance: 128	Abundance: 129	Quan Info
FALSE	F2	90,9151	21508	Fourier Transform	HCD (High Energy Collision Dissociation)	MS2	1	Unambiguous	0	14,1	200,000	752,05377	2254,14676	3	Liver_F_2_002_170819170440.raw	53.5		36.4	16.2	17.7		36.4	2.3
High	Sequest HT (A2)	Unambiguous	[R].tAILGLWGk.[L]	N-Term(TMT6plex); K9(TMT6plex)	1	1	ENSDARP00000092488.4	ENSDARP00000092488.4	0	2	0,6038	0,0000	1	1	708,95056	1416,89385	1416,89789	-2,86	-0,00202	HCD (High Energy Collision Dissociation)	MS2	75,105	61,3	200,000	127,4821	28956	Liver_F_2_001_170818185456.raw	F10	45.8	6.1	172.6	20.5		2,12	0,0002246	0,001669	R.TAILGLWGK.L	[10-18]
Checked	File ID	RT [min]	First Scan	Mass Analyzer	Activation Type	MS Order	# PSMs	Best PSM Ambiguity	Isolation Interference [%]	Average Reporter S/N	Ion Inject Time [ms]	Precursor m/z [Da]	Precursor MH+ [Da]	Precursor Charge	Spectrum File	Abundances (Normalized): 126	Abundances (Normalized): 127	Abundances (Normalized): 128	Abundances (Normalized): 129	Abundance: 126	Abundance: 127	Abundance: 128	Abundance: 129	Quan Info
FALSE	F10	127,4821	28956	Fourier Transform	HCD (High Energy Collision Dissociation)	MS2	1	Unambiguous	75,105	61,3	200,000	708,95056	1416,89385	2	Liver_F_2_001_170818185456.raw	147	172.6	189.4	154.6	45.8	6.1	172.6	20.5	Rejected By Method
High	Sequest HT (A2)	Unambiguous	[K].lHVDPDNFR.[L]	N-Term(TMT6plex)	1	2	ENSDARP00000092488.4	ENSDARP00000092488.4; ENSDARP00000105678.3	0	3	0,6918	0,0000	1	1	447,90683	1341,70594	1341,71126	-3,97	-0,00178	HCD (High Energy Collision Dissociation)	MS2	7,004274	35,6	200,000	36,3361	8122	Liver_F_4_002_170819221330.raw	F4	5.6	6.8	32.7	97.4		2,92	0,0002246	0,001635	K.LHVDPDNFR.L	[97-105]
Checked	File ID	RT [min]	First Scan	Mass Analyzer	Activation Type	MS Order	# PSMs	Best PSM Ambiguity	Isolation Interference [%]	Average Reporter S/N	Ion Inject Time [ms]	Precursor m/z [Da]	Precursor MH+ [Da]	Precursor Charge	Spectrum File	Abundances (Normalized): 126	Abundances (Normalized): 127	Abundances (Normalized): 128	Abundances (Normalized): 129	Abundance: 126	Abundance: 127	Abundance: 128	Abundance: 129	Quan Info
FALSE	F4	36,3361	8122	Fourier Transform	HCD (High Energy Collision Dissociation)	MS2	1	Unambiguous	7,004274	35,6	200,000	447,90683	1341,70594	3	Liver_F_4_002_170819221330.raw	145.4	121.9	140.1	179.2	5.6	6.8	32.7	97.4
High	Sequest HT (A2)	Unambiguous	[K].lHVDPDNFR.[L]	N-Term(TMT6plex)	1	2	ENSDARP00000092488.4	ENSDARP00000092488.4; ENSDARP00000105678.3	0	3	0,7310	0,0000	1	1	447,90683	1341,70594	1341,71126	-3,97	-0,00178	HCD (High Energy Collision Dissociation)	MS2	7,141912	43,2	200,000	40,6533	9174	Liver_F_3_002_170819193905.raw	F3	2.5	83.1	51.2	35.5		2,90	0,0003241	0,002122	K.LHVDPDNFR.L	[97-105]
Checked	File ID	RT [min]	First Scan	Mass Analyzer	Activation Type	MS Order	# PSMs	Best PSM Ambiguity	Isolation Interference [%]	Average Reporter S/N	Ion Inject Time [ms]	Precursor m/z [Da]	Precursor MH+ [Da]	Precursor Charge	Spectrum File	Abundances (Normalized): 126	Abundances (Normalized): 127	Abundances (Normalized): 128	Abundances (Normalized): 129	Abundance: 126	Abundance: 127	Abundance: 128	Abundance: 129	Quan Info
FALSE	F3	40,6533	9174	Fourier Transform	HCD (High Energy Collision Dissociation)	MS2	1	Unambiguous	7,141912	43,2	200,000	447,90683	1341,70594	3	Liver_F_3_002_170819193905.raw	42.1	195.4	59.7	80.4	2.5	83.1	51.2	35.5
High	Sequest HT (A2)	Unambiguous	[K].lHVDPDNFR.[L]	N-Term(TMT6plex)	1	2	ENSDARP00000092488.4	ENSDARP00000092488.4; ENSDARP00000105678.3	0	3	0,6373	0,0000	1	1	447,90625	1341,70420	1341,71126	-5,27	-0,00236	HCD (High Energy Collision Dissociation)	MS2	5,872073	51,6	143,910	86,7630	18838	Liver_F_2_001_170818185456.raw	F10	74.7	1.8	116.5	13.5		3,06	0,0003241	0,002143	K.LHVDPDNFR.L	[97-105]
Checked	File ID	RT [min]	First Scan	Mass Analyzer	Activation Type	MS Order	# PSMs	Best PSM Ambiguity	Isolation Interference [%]	Average Reporter S/N	Ion Inject Time [ms]	Precursor m/z [Da]	Precursor MH+ [Da]	Precursor Charge	Spectrum File	Abundances (Normalized): 126	Abundances (Normalized): 127	Abundances (Normalized): 128	Abundances (Normalized): 129	Abundance: 126	Abundance: 127	Abundance: 128	Abundance: 129	Quan Info
FALSE	F10	86,7630	18838	Fourier Transform	HCD (High Energy Collision Dissociation)	MS2	1	Unambiguous	5,872073	51,6	143,910	447,90625	1341,70420	3	Liver_F_2_001_170818185456.raw	239.9	50.9	127.9	101.8	74.7	1.8	116.5	13.5
High	Sequest HT (A2)	Unambiguous	[K].fLAVVVSALcR.[Q]	N-Term(TMT6plex); C10(Carbamidomethyl)	1	1	ENSDARP00000092488.4	ENSDARP00000092488.4	0	2	0,3219	0,0000	1	1	732,43213	1463,85698	1463,86057	-2,45	-0,00180	HCD (High Energy Collision Dissociation)	MS2	11,01125	10,0	200,000	124,2439	29497	Liver_F_4_002_170819221330.raw	F4		1.6	7.2	31.1		1,46	0,0003241	0,001815	K.FLAVVVSALCR.Q	[135-145]
Checked	File ID	RT [min]	First Scan	Mass Analyzer	Activation Type	MS Order	# PSMs	Best PSM Ambiguity	Isolation Interference [%]	Average Reporter S/N	Ion Inject Time [ms]	Precursor m/z [Da]	Precursor MH+ [Da]	Precursor Charge	Spectrum File	Abundances (Normalized): 126	Abundances (Normalized): 127	Abundances (Normalized): 128	Abundances (Normalized): 129	Abundance: 126	Abundance: 127	Abundance: 128	Abundance: 129	Quan Info
FALSE	F4	124,2439	29497	Fourier Transform	HCD (High Energy Collision Dissociation)	MS2	1	Unambiguous	11,01125	10,0	200,000	732,43213	1463,85698	2	Liver_F_4_002_170819221330.raw		28.7	30.8	57.2		1.6	7.2	31.1	Rejected By Method
High	Sequest HT (A2)	Unambiguous	[R].tVMGGLER.[A]	N-Term(TMT6plex)	1	1	ENSDARP00000092488.4	ENSDARP00000092488.4	0	2	0,5314	0,0000	1	1	546,30554	1091,60381	1091,60805	-3,88	-0,00212	HCD (High Energy Collision Dissociation)	MS2	7,275822	52,4	200,000	34,5294	7683	Liver_F_3_002_170819193905.raw	F3	7.1	49.8	94.8	57.7		1,75	0,0003241	0,001908	R.TVMGGLER.A	[67-74]
Checked	File ID	RT [min]	First Scan	Mass Analyzer	Activation Type	MS Order	# PSMs	Best PSM Ambiguity	Isolation Interference [%]	Average Reporter S/N	Ion Inject Time [ms]	Precursor m/z [Da]	Precursor MH+ [Da]	Precursor Charge	Spectrum File	Abundances (Normalized): 126	Abundances (Normalized): 127	Abundances (Normalized): 128	Abundances (Normalized): 129	Abundance: 126	Abundance: 127	Abundance: 128	Abundance: 129	Quan Info
FALSE	F3	34,5294	7683	Fourier Transform	HCD (High Energy Collision Dissociation)	MS2	1	Unambiguous	7,275822	52,4	200,000	546,30554	1091,60381	2	Liver_F_3_002_170819193905.raw	120.4	117.1	110.6	130.5	7.1	49.8	94.8	57.7
High	Sequest HT (A2)	Unambiguous	[K].lHVDPDNFR.[L]	N-Term(TMT6plex)	1	2	ENSDARP00000092488.4	ENSDARP00000092488.4; ENSDARP00000105678.3	0	3	0,7309	0,0000	1	1	447,90652	1341,70502	1341,71126	-4,65	-0,00208	HCD (High Energy Collision Dissociation)	MS2	5,346551	60,9	192,613	34,2934	7627	Liver_F_4_002_170819221330.raw	F4	4.8	7	45.8	186.1		3,01	0,0003241	0,002141	K.LHVDPDNFR.L	[97-105]
Checked	File ID	RT [min]	First Scan	Mass Analyzer	Activation Type	MS Order	# PSMs	Best PSM Ambiguity	Isolation Interference [%]	Average Reporter S/N	Ion Inject Time [ms]	Precursor m/z [Da]	Precursor MH+ [Da]	Precursor Charge	Spectrum File	Abundances (Normalized): 126	Abundances (Normalized): 127	Abundances (Normalized): 128	Abundances (Normalized): 129	Abundance: 126	Abundance: 127	Abundance: 128	Abundance: 129	Quan Info
FALSE	F4	34,2934	7627	Fourier Transform	HCD (High Energy Collision Dissociation)	MS2	1	Unambiguous	5,346551	60,9	192,613	447,90652	1341,70502	3	Liver_F_4_002_170819221330.raw	124.6	125.5	196.2	342.4	4.8	7	45.8	186.1
High	Sequest HT (A2)	Unambiguous	[K].lHVDPDNFR.[L]	N-Term(TMT6plex)	1	2	ENSDARP00000092488.4	ENSDARP00000092488.4; ENSDARP00000105678.3	0	3	0,6498	0,0000	1	1	447,90656	1341,70511	1341,71126	-4,59	-0,00205	HCD (High Energy Collision Dissociation)	MS2	2,221147	46,5	145,575	44,7450	10009	Liver_F_2_002_170819170440.raw	F2	68.3	1.7	105	11		3,17	0,0003241	0,002182	K.LHVDPDNFR.L	[97-105]
Checked	File ID	RT [min]	First Scan	Mass Analyzer	Activation Type	MS Order	# PSMs	Best PSM Ambiguity	Isolation Interference [%]	Average Reporter S/N	Ion Inject Time [ms]	Precursor m/z [Da]	Precursor MH+ [Da]	Precursor Charge	Spectrum File	Abundances (Normalized): 126	Abundances (Normalized): 127	Abundances (Normalized): 128	Abundances (Normalized): 129	Abundance: 126	Abundance: 127	Abundance: 128	Abundance: 129	Quan Info
FALSE	F2	44,7450	10009	Fourier Transform	HCD (High Energy Collision Dissociation)	MS2	1	Unambiguous	2,221147	46,5	145,575	447,90656	1341,70511	3	Liver_F_2_002_170819170440.raw	206.3	46	105	77.6	68.3	1.7	105	11
High	Sequest HT (A2)	Unambiguous	[K].lHVDPDNFR.[L]	N-Term(TMT6plex)	1	2	ENSDARP00000092488.4	ENSDARP00000092488.4; ENSDARP00000105678.3	0	3	0,7525	0,0000	1	1	447,90671	1341,70557	1341,71126	-4,24	-0,00190	HCD (High Energy Collision Dissociation)	MS2	4,526842	63,2	135,252	87,6605	20338	Liver_F_1_001_170818162030.raw	F9	27.4	15	25.3	185.2		2,99	0,0003241	0,002006	K.LHVDPDNFR.L	[97-105]
Checked	File ID	RT [min]	First Scan	Mass Analyzer	Activation Type	MS Order	# PSMs	Best PSM Ambiguity	Isolation Interference [%]	Average Reporter S/N	Ion Inject Time [ms]	Precursor m/z [Da]	Precursor MH+ [Da]	Precursor Charge	Spectrum File	Abundances (Normalized): 126	Abundances (Normalized): 127	Abundances (Normalized): 128	Abundances (Normalized): 129	Abundance: 126	Abundance: 127	Abundance: 128	Abundance: 129	Quan Info
FALSE	F9	87,6605	20338	Fourier Transform	HCD (High Energy Collision Dissociation)	MS2	1	Unambiguous	4,526842	63,2	135,252	447,90671	1341,70557	3	Liver_F_1_001_170818162030.raw	196.4	170.6	153.4	315.2	27.4	15	25.3	185.2
High	Sequest HT (A2)	Unambiguous	[R].tAILGLWGk.[L]	N-Term(TMT6plex); K9(TMT6plex)	1	1	ENSDARP00000092488.4	ENSDARP00000092488.4	0	2	0,5531	0,0000	1	1	708,94781	1416,88835	1416,89789	-6,73	-0,00477	HCD (High Energy Collision Dissociation)	MS2	11,41827	56,8	200,000	126,6897	30090	Liver_F_1_001_170818162030.raw	F9	22.7	29.8	77	97.3		2,26	0,0004072	0,002611	R.TAILGLWGK.L	[10-18]
Checked	File ID	RT [min]	First Scan	Mass Analyzer	Activation Type	MS Order	# PSMs	Best PSM Ambiguity	Isolation Interference [%]	Average Reporter S/N	Ion Inject Time [ms]	Precursor m/z [Da]	Precursor MH+ [Da]	Precursor Charge	Spectrum File	Abundances (Normalized): 126	Abundances (Normalized): 127	Abundances (Normalized): 128	Abundances (Normalized): 129	Abundance: 126	Abundance: 127	Abundance: 128	Abundance: 129	Quan Info
FALSE	F9	126,6897	30090	Fourier Transform	HCD (High Energy Collision Dissociation)	MS2	1	Unambiguous	11,41827	56,8	200,000	708,94781	1416,88835	2	Liver_F_1_001_170818162030.raw	162.4	338.9	467.1	165.7	22.7	29.8	77	97.3
High	Sequest HT (A2)	Unambiguous	[K].fGQAGFNADVQEAWQk.[F]	N-Term(TMT6plex); K16(TMT6plex)	1	1	ENSDARP00000092488.4	ENSDARP00000092488.4	0	3	0,6769	0,0000	1	1	752,05280	2254,14383	2254,16569	-9,69	-0,00728	HCD (High Energy Collision Dissociation)	MS2	8,451926	20,5	200,000	95,3995	22613	Liver_F_2_002_170819170440.raw	F2	21.4		57.7	2.7		1,95	0,0004072	0,002592	K.FGQAGFNADVQEAWQK.F	[119-134]
Checked	File ID	RT [min]	First Scan	Mass Analyzer	Activation Type	MS Order	# PSMs	Best PSM Ambiguity	Isolation Interference [%]	Average Reporter S/N	Ion Inject Time [ms]	Precursor m/z [Da]	Precursor MH+ [Da]	Precursor Charge	Spectrum File	Abundances (Normalized): 126	Abundances (Normalized): 127	Abundances (Normalized): 128	Abundances (Normalized): 129	Abundance: 126	Abundance: 127	Abundance: 128	Abundance: 129	Quan Info
FALSE	F2	95,3995	22613	Fourier Transform	HCD (High Energy Collision Dissociation)	MS2	1	Unambiguous	8,451926	20,5	200,000	752,05280	2254,14383	3	Liver_F_2_002_170819170440.raw	64.7		57.7	19.1	21.4		57.7	2.7
High	Sequest HT (A2)	Unambiguous	[K].lHVDPDNFR.[L]	N-Term(TMT6plex)	1	2	ENSDARP00000092488.4	ENSDARP00000092488.4; ENSDARP00000105678.3	0	3	0,7473	0,0000	1	1	447,90616	1341,70392	1341,71126	-5,47	-0,00245	HCD (High Energy Collision Dissociation)	MS2	7,735146	32,1	200,000	35,3067	7872	Liver_F_4_002_170819221330.raw	F4	6.5	3	24	95.1		2,77	0,0004072	0,00263	K.LHVDPDNFR.L	[97-105]
Checked	File ID	RT [min]	First Scan	Mass Analyzer	Activation Type	MS Order	# PSMs	Best PSM Ambiguity	Isolation Interference [%]	Average Reporter S/N	Ion Inject Time [ms]	Precursor m/z [Da]	Precursor MH+ [Da]	Precursor Charge	Spectrum File	Abundances (Normalized): 126	Abundances (Normalized): 127	Abundances (Normalized): 128	Abundances (Normalized): 129	Abundance: 126	Abundance: 127	Abundance: 128	Abundance: 129	Quan Info
FALSE	F4	35,3067	7872	Fourier Transform	HCD (High Energy Collision Dissociation)	MS2	1	Unambiguous	7,735146	32,1	200,000	447,90616	1341,70392	3	Liver_F_4_002_170819221330.raw	169.3	53.8	102.8	175	6.5	3	24	95.1
High	Sequest HT (A2)	Unambiguous	[K].lHVDPDNFR.[L]	N-Term(TMT6plex)	1	2	ENSDARP00000092488.4	ENSDARP00000092488.4; ENSDARP00000105678.3	0	3	0,7518	0,0000	1	1	447,90640	1341,70465	1341,71126	-4,93	-0,00220	HCD (High Energy Collision Dissociation)	MS2	6,637222	34,5	200,000	35,8210	7996	Liver_F_4_002_170819221330.raw	F4	6.2	5.6	30.2	96.1		2,74	0,0004072	0,00301	K.LHVDPDNFR.L	[97-105]
Checked	File ID	RT [min]	First Scan	Mass Analyzer	Activation Type	MS Order	# PSMs	Best PSM Ambiguity	Isolation Interference [%]	Average Reporter S/N	Ion Inject Time [ms]	Precursor m/z [Da]	Precursor MH+ [Da]	Precursor Charge	Spectrum File	Abundances (Normalized): 126	Abundances (Normalized): 127	Abundances (Normalized): 128	Abundances (Normalized): 129	Abundance: 126	Abundance: 127	Abundance: 128	Abundance: 129	Quan Info
FALSE	F4	35,8210	7996	Fourier Transform	HCD (High Energy Collision Dissociation)	MS2	1	Unambiguous	6,637222	34,5	200,000	447,90640	1341,70465	3	Liver_F_4_002_170819221330.raw	161.2	100.4	129.3	176.8	6.2	5.6	30.2	96.1
High	Sequest HT (A2)	Unambiguous	[K].lHVDPDNFR.[L]	N-Term(TMT6plex)	1	2	ENSDARP00000092488.4	ENSDARP00000092488.4; ENSDARP00000105678.3	0	3	0,7308	0,0000	1	1	447,90659	1341,70520	1341,71126	-4,52	-0,00202	HCD (High Energy Collision Dissociation)	MS2	7,109074	43,4	200,000	34,8004	7748	Liver_F_4_002_170819221330.raw	F4	5.8	5.6	38.9	123.3		2,86	0,0004072	0,00294	K.LHVDPDNFR.L	[97-105]
Checked	File ID	RT [min]	First Scan	Mass Analyzer	Activation Type	MS Order	# PSMs	Best PSM Ambiguity	Isolation Interference [%]	Average Reporter S/N	Ion Inject Time [ms]	Precursor m/z [Da]	Precursor MH+ [Da]	Precursor Charge	Spectrum File	Abundances (Normalized): 126	Abundances (Normalized): 127	Abundances (Normalized): 128	Abundances (Normalized): 129	Abundance: 126	Abundance: 127	Abundance: 128	Abundance: 129	Quan Info
FALSE	F4	34,8004	7748	Fourier Transform	HCD (High Energy Collision Dissociation)	MS2	1	Unambiguous	7,109074	43,4	200,000	447,90659	1341,70520	3	Liver_F_4_002_170819221330.raw	150.8	100.4	166.6	226.9	5.8	5.6	38.9	123.3
High	Sequest HT (A2)	Unambiguous	[K].lHVDPDNFR.[L]	N-Term(TMT6plex)	1	2	ENSDARP00000092488.4	ENSDARP00000092488.4; ENSDARP00000105678.3	0	3	0,6682	0,0000	1	1	447,90680	1341,70584	1341,71126	-4,04	-0,00181	HCD (High Energy Collision Dissociation)	MS2	5,869538	14,0	200,000	88,2670	19426	Liver_F_3_001_170818212921.raw	F11	2.6	25.6	14.3	13.4		2,20	0,0004072	0,002912	K.LHVDPDNFR.L	[97-105]
Checked	File ID	RT [min]	First Scan	Mass Analyzer	Activation Type	MS Order	# PSMs	Best PSM Ambiguity	Isolation Interference [%]	Average Reporter S/N	Ion Inject Time [ms]	Precursor m/z [Da]	Precursor MH+ [Da]	Precursor Charge	Spectrum File	Abundances (Normalized): 126	Abundances (Normalized): 127	Abundances (Normalized): 128	Abundances (Normalized): 129	Abundance: 126	Abundance: 127	Abundance: 128	Abundance: 129	Quan Info
FALSE	F11	88,2670	19426	Fourier Transform	HCD (High Energy Collision Dissociation)	MS2	1	Unambiguous	5,869538	14,0	200,000	447,90680	1341,70584	3	Liver_F_3_001_170818212921.raw	40.5	59.9	17	30.1	2.6	25.6	14.3	13.4
High	Sequest HT (A2)	Unambiguous	[K].lHVDPDNFR.[L]	N-Term(TMT6plex)	1	2	ENSDARP00000092488.4	ENSDARP00000092488.4; ENSDARP00000105678.3	0	3	0,6312	0,0000	1	1	447,90598	1341,70337	1341,71126	-5,88	-0,00263	HCD (High Energy Collision Dissociation)	MS2	3,55807	46,9	81,081	33,7857	7504	Liver_F_4_002_170819221330.raw	F4	2.2	2.3	29.8	153.2		3,01	0,0004072	0,002342	K.LHVDPDNFR.L	[97-105]
Checked	File ID	RT [min]	First Scan	Mass Analyzer	Activation Type	MS Order	# PSMs	Best PSM Ambiguity	Isolation Interference [%]	Average Reporter S/N	Ion Inject Time [ms]	Precursor m/z [Da]	Precursor MH+ [Da]	Precursor Charge	Spectrum File	Abundances (Normalized): 126	Abundances (Normalized): 127	Abundances (Normalized): 128	Abundances (Normalized): 129	Abundance: 126	Abundance: 127	Abundance: 128	Abundance: 129	Quan Info
FALSE	F4	33,7857	7504	Fourier Transform	HCD (High Energy Collision Dissociation)	MS2	1	Unambiguous	3,55807	46,9	81,081	447,90598	1341,70337	3	Liver_F_4_002_170819221330.raw	57.2	41.2	127.6	281.9	2.2	2.3	29.8	153.2
High	Sequest HT (A2)	Selected	[K].fLAVVVSALcR.[Q]	N-Term(TMT6plex); C10(Carbamidomethyl)	1	1	ENSDARP00000092488.4	ENSDARP00000092488.4	0	2		0,0144	2	2	732,43079	1463,85430	1463,86057	-4,29	-0,00314	HCD (High Energy Collision Dissociation)	MS2	0	10,8	200,000	125,0453	30131	Liver_F_3_002_170819193905.raw	F3		12.2	25.2	5.9		1,37	0,0004072	0,002641	K.FLAVVVSALCR.Q	[135-145]
Checked	File ID	RT [min]	First Scan	Mass Analyzer	Activation Type	MS Order	# PSMs	Best PSM Ambiguity	Isolation Interference [%]	Average Reporter S/N	Ion Inject Time [ms]	Precursor m/z [Da]	Precursor MH+ [Da]	Precursor Charge	Spectrum File	Abundances (Normalized): 126	Abundances (Normalized): 127	Abundances (Normalized): 128	Abundances (Normalized): 129	Abundance: 126	Abundance: 127	Abundance: 128	Abundance: 129	Quan Info
FALSE	F3	125,0453	30131	Fourier Transform	HCD (High Energy Collision Dissociation)	MS2	1	Selected	0	10,8	200,000	732,43079	1463,85430	2	Liver_F_3_002_170819193905.raw		28.7	29.4	13.3		12.2	25.2	5.9
High	Sequest HT (A2)	Unambiguous	[K].lHVDPDNFR.[L]	N-Term(TMT6plex)	1	2	ENSDARP00000092488.4	ENSDARP00000092488.4; ENSDARP00000105678.3	0	3	0,7179	0,0000	1	1	447,90619	1341,70401	1341,71126	-5,40	-0,00242	HCD (High Energy Collision Dissociation)	MS2	4,176815	44,8	200,000	33,2830	7384	Liver_F_4_002_170819221330.raw	F4	7.2	10	34.9	126.9		2,73	0,0004072	0,003039	K.LHVDPDNFR.L	[97-105]
Checked	File ID	RT [min]	First Scan	Mass Analyzer	Activation Type	MS Order	# PSMs	Best PSM Ambiguity	Isolation Interference [%]	Average Reporter S/N	Ion Inject Time [ms]	Precursor m/z [Da]	Precursor MH+ [Da]	Precursor Charge	Spectrum File	Abundances (Normalized): 126	Abundances (Normalized): 127	Abundances (Normalized): 128	Abundances (Normalized): 129	Abundance: 126	Abundance: 127	Abundance: 128	Abundance: 129	Quan Info
FALSE	F4	33,2830	7384	Fourier Transform	HCD (High Energy Collision Dissociation)	MS2	1	Unambiguous	4,176815	44,8	200,000	447,90619	1341,70401	3	Liver_F_4_002_170819221330.raw	186.9	179.2	149.5	233.5	7.2	10	34.9	126.9
High	Sequest HT (A2)	Unambiguous	[K].lHVDPDNFR.[L]	N-Term(TMT6plex)	1	2	ENSDARP00000092488.4	ENSDARP00000092488.4; ENSDARP00000105678.3	0	3	0,7229	0,0000	1	1	447,90683	1341,70594	1341,71126	-3,97	-0,00178	HCD (High Energy Collision Dissociation)	MS2	31,94238	24,5	200,000	38,5946	8681	Liver_F_3_002_170819193905.raw	F3	5.5	31.9	33.2	27.3		2,49	0,0004072	0,002601	K.LHVDPDNFR.L	[97-105]
Checked	File ID	RT [min]	First Scan	Mass Analyzer	Activation Type	MS Order	# PSMs	Best PSM Ambiguity	Isolation Interference [%]	Average Reporter S/N	Ion Inject Time [ms]	Precursor m/z [Da]	Precursor MH+ [Da]	Precursor Charge	Spectrum File	Abundances (Normalized): 126	Abundances (Normalized): 127	Abundances (Normalized): 128	Abundances (Normalized): 129	Abundance: 126	Abundance: 127	Abundance: 128	Abundance: 129	Quan Info
FALSE	F3	38,5946	8681	Fourier Transform	HCD (High Energy Collision Dissociation)	MS2	1	Unambiguous	31,94238	24,5	200,000	447,90683	1341,70594	3	Liver_F_3_002_170819193905.raw	92.8	75	38.7	61.8	5.5	31.9	33.2	27.3
High	Sequest HT (A2)	Unambiguous	[K].lHVDPDNFR.[L]	N-Term(TMT6plex)	1	2	ENSDARP00000092488.4	ENSDARP00000092488.4; ENSDARP00000105678.3	0	3	0,6967	0,0000	1	1	447,90674	1341,70566	1341,71126	-4,18	-0,00187	HCD (High Energy Collision Dissociation)	MS2	16,93126	24,8	200,000	43,2245	9654	Liver_F_2_002_170819170440.raw	F2	33.7	2.8	56	6.6		2,44	0,0004072	0,003279	K.LHVDPDNFR.L	[97-105]
Checked	File ID	RT [min]	First Scan	Mass Analyzer	Activation Type	MS Order	# PSMs	Best PSM Ambiguity	Isolation Interference [%]	Average Reporter S/N	Ion Inject Time [ms]	Precursor m/z [Da]	Precursor MH+ [Da]	Precursor Charge	Spectrum File	Abundances (Normalized): 126	Abundances (Normalized): 127	Abundances (Normalized): 128	Abundances (Normalized): 129	Abundance: 126	Abundance: 127	Abundance: 128	Abundance: 129	Quan Info
FALSE	F2	43,2245	9654	Fourier Transform	HCD (High Energy Collision Dissociation)	MS2	1	Unambiguous	16,93126	24,8	200,000	447,90674	1341,70566	3	Liver_F_2_002_170819170440.raw	101.8	75.8	56	46.6	33.7	2.8	56	6.6
High	Sequest HT (A2)	Unambiguous	[K].lHVDPDNFR.[L]	N-Term(TMT6plex)	1	2	ENSDARP00000092488.4	ENSDARP00000092488.4; ENSDARP00000105678.3	0	3	0,6912	0,0000	1	1	447,90594	1341,70328	1341,71126	-5,95	-0,00266	HCD (High Energy Collision Dissociation)	MS2	37,3656	22,6	200,000	52,6125	12266	Liver_F_1_002_170819143014.raw	F1	13.3	7.3	13.7	55.9		2,17	0,0004072	0,002827	K.LHVDPDNFR.L	[97-105]
Checked	File ID	RT [min]	First Scan	Mass Analyzer	Activation Type	MS Order	# PSMs	Best PSM Ambiguity	Isolation Interference [%]	Average Reporter S/N	Ion Inject Time [ms]	Precursor m/z [Da]	Precursor MH+ [Da]	Precursor Charge	Spectrum File	Abundances (Normalized): 126	Abundances (Normalized): 127	Abundances (Normalized): 128	Abundances (Normalized): 129	Abundance: 126	Abundance: 127	Abundance: 128	Abundance: 129	Quan Info
FALSE	F1	52,6125	12266	Fourier Transform	HCD (High Energy Collision Dissociation)	MS2	1	Unambiguous	37,3656	22,6	200,000	447,90594	1341,70328	3	Liver_F_1_002_170819143014.raw	104.5	91.1	92.9	105.4	13.3	7.3	13.7	55.9
High	Sequest HT (A2)	Unambiguous	[K].lHVDPDNFR.[L]	N-Term(TMT6plex)	1	2	ENSDARP00000092488.4	ENSDARP00000092488.4; ENSDARP00000105678.3	0	3	0,6950	0,0000	1	1	447,90668	1341,70548	1341,71126	-4,31	-0,00193	HCD (High Energy Collision Dissociation)	MS2	9,534305	50,5	200,000	82,3144	18309	Liver_F_4_001_170819000347.raw	F12	24.4	19	57.6	101		2,82	0,0004072	0,003091	K.LHVDPDNFR.L	[97-105]
Checked	File ID	RT [min]	First Scan	Mass Analyzer	Activation Type	MS Order	# PSMs	Best PSM Ambiguity	Isolation Interference [%]	Average Reporter S/N	Ion Inject Time [ms]	Precursor m/z [Da]	Precursor MH+ [Da]	Precursor Charge	Spectrum File	Abundances (Normalized): 126	Abundances (Normalized): 127	Abundances (Normalized): 128	Abundances (Normalized): 129	Abundance: 126	Abundance: 127	Abundance: 128	Abundance: 129	Quan Info
FALSE	F12	82,3144	18309	Fourier Transform	HCD (High Energy Collision Dissociation)	MS2	1	Unambiguous	9,534305	50,5	200,000	447,90668	1341,70548	3	Liver_F_4_001_170819000347.raw	603.4	316.1	233.4	173.1	24.4	19	57.6	101
High	Sequest HT (A2)	Unambiguous	[K].fLAVVVSALcR.[Q]	N-Term(TMT6plex); C10(Carbamidomethyl)	1	1	ENSDARP00000092488.4	ENSDARP00000092488.4	0	2	0,1250	0,0000	1	1	732,43420	1463,86113	1463,86057	0,38	0,00028	HCD (High Energy Collision Dissociation)	MS2	0	11,0	200,000	126,5167	30475	Liver_F_1_002_170819143014.raw	F1	3.3	3.3	3	34.6		1,28	0,0004072	0,00241	K.FLAVVVSALCR.Q	[135-145]
Checked	File ID	RT [min]	First Scan	Mass Analyzer	Activation Type	MS Order	# PSMs	Best PSM Ambiguity	Isolation Interference [%]	Average Reporter S/N	Ion Inject Time [ms]	Precursor m/z [Da]	Precursor MH+ [Da]	Precursor Charge	Spectrum File	Abundances (Normalized): 126	Abundances (Normalized): 127	Abundances (Normalized): 128	Abundances (Normalized): 129	Abundance: 126	Abundance: 127	Abundance: 128	Abundance: 129	Quan Info
FALSE	F1	126,5167	30475	Fourier Transform	HCD (High Energy Collision Dissociation)	MS2	1	Unambiguous	0	11,0	200,000	732,43420	1463,86113	2	Liver_F_1_002_170819143014.raw	25.9	41.2	20.4	65.2	3.3	3.3	3	34.6
High	Sequest HT (A2)	Unambiguous	[K].lHVDPDNFR.[L]	N-Term(TMT6plex)	1	2	ENSDARP00000092488.4	ENSDARP00000092488.4; ENSDARP00000105678.3	0	3	0,6860	0,0000	1	1	447,90643	1341,70475	1341,71126	-4,86	-0,00217	HCD (High Energy Collision Dissociation)	MS2	18,42043	30,4	200,000	7,7417	1552	Liver_F_3_002_170819193905.raw	F3	7.4	42	36.5	35.4		2,07	0,0004635	0,005934	K.LHVDPDNFR.L	[97-105]
Checked	File ID	RT [min]	First Scan	Mass Analyzer	Activation Type	MS Order	# PSMs	Best PSM Ambiguity	Isolation Interference [%]	Average Reporter S/N	Ion Inject Time [ms]	Precursor m/z [Da]	Precursor MH+ [Da]	Precursor Charge	Spectrum File	Abundances (Normalized): 126	Abundances (Normalized): 127	Abundances (Normalized): 128	Abundances (Normalized): 129	Abundance: 126	Abundance: 127	Abundance: 128	Abundance: 129	Quan Info
FALSE	F3	7,7417	1552	Fourier Transform	HCD (High Energy Collision Dissociation)	MS2	1	Unambiguous	18,42043	30,4	200,000	447,90643	1341,70475	3	Liver_F_3_002_170819193905.raw	126	98.8	42.6	80.1	7.4	42	36.5	35.4
High	Sequest HT (A2)	Unambiguous	[R].cLIVYPWTQR.[Y]	N-Term(TMT6plex); C1(Carbamidomethyl)	1	2	ENSDARP00000092488.4	ENSDARP00000092488.4; ENSDARP00000105678.3	0	3	0,6512	0,0000	1	1	522,28699	1564,84641	1564,85074	-2,76	-0,00144	HCD (High Energy Collision Dissociation)	MS2	44,08764	39,8	200,000	124,4825	29540	Liver_F_1_001_170818162030.raw	F9	29	14.2	21.5	94.6		2,58	0,0004635	0,004388	R.CLIVYPWTQR.Y	[32-41]
Checked	File ID	RT [min]	First Scan	Mass Analyzer	Activation Type	MS Order	# PSMs	Best PSM Ambiguity	Isolation Interference [%]	Average Reporter S/N	Ion Inject Time [ms]	Precursor m/z [Da]	Precursor MH+ [Da]	Precursor Charge	Spectrum File	Abundances (Normalized): 126	Abundances (Normalized): 127	Abundances (Normalized): 128	Abundances (Normalized): 129	Abundance: 126	Abundance: 127	Abundance: 128	Abundance: 129	Quan Info
FALSE	F9	124,4825	29540	Fourier Transform	HCD (High Energy Collision Dissociation)	MS2	1	Unambiguous	44,08764	39,8	200,000	522,28699	1564,84641	3	Liver_F_1_001_170818162030.raw	207.9	161.5	130.3	161	29	14.2	21.5	94.6
High	Sequest HT (A2)	Unambiguous	[R].tVMGGLER.[A]	N-Term(TMT6plex)	1	1	ENSDARP00000092488.4	ENSDARP00000092488.4	0	2	0,5025	0,0000	1	1	546,30518	1091,60307	1091,60805	-4,55	-0,00249	HCD (High Energy Collision Dissociation)	MS2	2,757921	58,3	200,000	31,9640	7058	Liver_F_3_002_170819193905.raw	F3	11.8	54.2	98.1	69		1,97	0,0004635	0,006271	R.TVMGGLER.A	[67-74]
Checked	File ID	RT [min]	First Scan	Mass Analyzer	Activation Type	MS Order	# PSMs	Best PSM Ambiguity	Isolation Interference [%]	Average Reporter S/N	Ion Inject Time [ms]	Precursor m/z [Da]	Precursor MH+ [Da]	Precursor Charge	Spectrum File	Abundances (Normalized): 126	Abundances (Normalized): 127	Abundances (Normalized): 128	Abundances (Normalized): 129	Abundance: 126	Abundance: 127	Abundance: 128	Abundance: 129	Quan Info
FALSE	F3	31,9640	7058	Fourier Transform	HCD (High Energy Collision Dissociation)	MS2	1	Unambiguous	2,757921	58,3	200,000	546,30518	1091,60307	2	Liver_F_3_002_170819193905.raw	199.7	127.5	114.4	156	11.8	54.2	98.1	69
High	Sequest HT (A2)	Unambiguous	[R].tVMGGLER.[A]	N-Term(TMT6plex)	1	1	ENSDARP00000092488.4	ENSDARP00000092488.4	0	2	0,5439	0,0000	1	1	546,30536	1091,60344	1091,60805	-4,22	-0,00230	HCD (High Energy Collision Dissociation)	MS2	1,538632	160,6	200,000	32,9942	7307	Liver_F_3_002_170819193905.raw	F3	20.3	146.3	291.1	183.6		2,28	0,0004635	0,004032	R.TVMGGLER.A	[67-74]
Checked	File ID	RT [min]	First Scan	Mass Analyzer	Activation Type	MS Order	# PSMs	Best PSM Ambiguity	Isolation Interference [%]	Average Reporter S/N	Ion Inject Time [ms]	Precursor m/z [Da]	Precursor MH+ [Da]	Precursor Charge	Spectrum File	Abundances (Normalized): 126	Abundances (Normalized): 127	Abundances (Normalized): 128	Abundances (Normalized): 129	Abundance: 126	Abundance: 127	Abundance: 128	Abundance: 129	Quan Info
FALSE	F3	32,9942	7307	Fourier Transform	HCD (High Energy Collision Dissociation)	MS2	1	Unambiguous	1,538632	160,6	200,000	546,30536	1091,60344	2	Liver_F_3_002_170819193905.raw	344.5	344.1	339.5	415.2	20.3	146.3	291.1	183.6
High	Sequest HT (A2)	Unambiguous	[K].lHVDPDNFR.[L]	N-Term(TMT6plex)	1	2	ENSDARP00000092488.4	ENSDARP00000092488.4; ENSDARP00000105678.3	0	3	0,7373	0,0000	1	1	447,90652	1341,70502	1341,71126	-4,65	-0,00208	HCD (High Energy Collision Dissociation)	MS2	4,227888	42,2	118,387	39,0975	8802	Liver_F_3_002_170819193905.raw	F3	1.2	77.4	54.3	35.4		2,55	0,0004635	0,00468	K.LHVDPDNFR.L	[97-105]
Checked	File ID	RT [min]	First Scan	Mass Analyzer	Activation Type	MS Order	# PSMs	Best PSM Ambiguity	Isolation Interference [%]	Average Reporter S/N	Ion Inject Time [ms]	Precursor m/z [Da]	Precursor MH+ [Da]	Precursor Charge	Spectrum File	Abundances (Normalized): 126	Abundances (Normalized): 127	Abundances (Normalized): 128	Abundances (Normalized): 129	Abundance: 126	Abundance: 127	Abundance: 128	Abundance: 129	Quan Info
FALSE	F3	39,0975	8802	Fourier Transform	HCD (High Energy Collision Dissociation)	MS2	1	Unambiguous	4,227888	42,2	118,387	447,90652	1341,70502	3	Liver_F_3_002_170819193905.raw	20.4	182	63.3	79.9	1.2	77.4	54.3	35.4
High	Sequest HT (A2)	Unambiguous	[K].lHVDPDNFR.[L]	N-Term(TMT6plex)	1	2	ENSDARP00000092488.4	ENSDARP00000092488.4; ENSDARP00000105678.3	0	3	0,6495	0,0000	1	1	447,90619	1341,70401	1341,71126	-5,40	-0,00242	HCD (High Energy Collision Dissociation)	MS2	2,84379	48,3	54,318	39,6150	8924	Liver_F_3_002_170819193905.raw	F3	1.4	89.7	57.9	43.7		3,11	0,0004635	0,006023	K.LHVDPDNFR.L	[97-105]
Checked	File ID	RT [min]	First Scan	Mass Analyzer	Activation Type	MS Order	# PSMs	Best PSM Ambiguity	Isolation Interference [%]	Average Reporter S/N	Ion Inject Time [ms]	Precursor m/z [Da]	Precursor MH+ [Da]	Precursor Charge	Spectrum File	Abundances (Normalized): 126	Abundances (Normalized): 127	Abundances (Normalized): 128	Abundances (Normalized): 129	Abundance: 126	Abundance: 127	Abundance: 128	Abundance: 129	Quan Info
FALSE	F3	39,6150	8924	Fourier Transform	HCD (High Energy Collision Dissociation)	MS2	1	Unambiguous	2,84379	48,3	54,318	447,90619	1341,70401	3	Liver_F_3_002_170819193905.raw	23	211	67.5	98.9	1.4	89.7	57.9	43.7
High	Sequest HT (A2)	Unambiguous	[K].lHVDPDNFR.[L]	N-Term(TMT6plex)	1	2	ENSDARP00000092488.4	ENSDARP00000092488.4; ENSDARP00000105678.3	0	3	0,6855	0,0000	1	1	447,90649	1341,70493	1341,71126	-4,72	-0,00211	HCD (High Energy Collision Dissociation)	MS2	3,580756	49,3	109,416	40,1300	9047	Liver_F_3_002_170819193905.raw	F3	2.1	92.6	58.4	43.6		2,83	0,0004635	0,003973	K.LHVDPDNFR.L	[97-105]
Checked	File ID	RT [min]	First Scan	Mass Analyzer	Activation Type	MS Order	# PSMs	Best PSM Ambiguity	Isolation Interference [%]	Average Reporter S/N	Ion Inject Time [ms]	Precursor m/z [Da]	Precursor MH+ [Da]	Precursor Charge	Spectrum File	Abundances (Normalized): 126	Abundances (Normalized): 127	Abundances (Normalized): 128	Abundances (Normalized): 129	Abundance: 126	Abundance: 127	Abundance: 128	Abundance: 129	Quan Info
FALSE	F3	40,1300	9047	Fourier Transform	HCD (High Energy Collision Dissociation)	MS2	1	Unambiguous	3,580756	49,3	109,416	447,90649	1341,70493	3	Liver_F_3_002_170819193905.raw	34.7	217.8	68.1	98.6	2.1	92.6	58.4	43.6
High	Sequest HT (A2)	Unambiguous	[R].lLADcITVcAAmk.[F]	N-Term(TMT6plex); C5(Carbamidomethyl); C9(Carbamidomethyl); M12(Oxidation); K13(TMT6plex)	1	1	ENSDARP00000092488.4	ENSDARP00000092488.4	0	3	0,5514	0,0000	1	1	647,34772	1940,02860	1940,04193	-6,87	-0,00444	HCD (High Energy Collision Dissociation)	MS2	59,8065	40,2	200,000	75,2708	17820	Liver_F_3_002_170819193905.raw	F3	5.8	41.5	75.4	37.8		1,85	0,0004635	0,00476	R.LLADCITVCAAMK.F	[106-118]
Checked	File ID	RT [min]	First Scan	Mass Analyzer	Activation Type	MS Order	# PSMs	Best PSM Ambiguity	Isolation Interference [%]	Average Reporter S/N	Ion Inject Time [ms]	Precursor m/z [Da]	Precursor MH+ [Da]	Precursor Charge	Spectrum File	Abundances (Normalized): 126	Abundances (Normalized): 127	Abundances (Normalized): 128	Abundances (Normalized): 129	Abundance: 126	Abundance: 127	Abundance: 128	Abundance: 129	Quan Info
FALSE	F3	75,2708	17820	Fourier Transform	HCD (High Energy Collision Dissociation)	MS2	1	Unambiguous	59,8065	40,2	200,000	647,34772	1940,02860	3	Liver_F_3_002_170819193905.raw	98.9	97.6	87.9	85.5	5.8	41.5	75.4	37.8	Rejected By Method
High	Sequest HT (A2)	Unambiguous	[K].lHVDPDNFR.[L]	N-Term(TMT6plex)	1	2	ENSDARP00000092488.4	ENSDARP00000092488.4; ENSDARP00000105678.3	0	3	0,6260	0,0000	1	1	447,90680	1341,70584	1341,71126	-4,04	-0,00181	HCD (High Energy Collision Dissociation)	MS2	14,01298	30,0	200,000	54,1352	12636	Liver_F_1_002_170819143014.raw	F1	15.5	9.4	13.5	81.5		2,54	0,0004635	0,003642	K.LHVDPDNFR.L	[97-105]
Checked	File ID	RT [min]	First Scan	Mass Analyzer	Activation Type	MS Order	# PSMs	Best PSM Ambiguity	Isolation Interference [%]	Average Reporter S/N	Ion Inject Time [ms]	Precursor m/z [Da]	Precursor MH+ [Da]	Precursor Charge	Spectrum File	Abundances (Normalized): 126	Abundances (Normalized): 127	Abundances (Normalized): 128	Abundances (Normalized): 129	Abundance: 126	Abundance: 127	Abundance: 128	Abundance: 129	Quan Info
FALSE	F1	54,1352	12636	Fourier Transform	HCD (High Energy Collision Dissociation)	MS2	1	Unambiguous	14,01298	30,0	200,000	447,90680	1341,70584	3	Liver_F_1_002_170819143014.raw	121.7	117.4	91.6	153.7	15.5	9.4	13.5	81.5
High	Sequest HT (A2)	Unambiguous	[K].lHVDPDNFR.[L]	N-Term(TMT6plex)	1	2	ENSDARP00000092488.4	ENSDARP00000092488.4; ENSDARP00000105678.3	0	3	0,6254	0,0000	1	1	447,90637	1341,70456	1341,71126	-5,00	-0,00223	HCD (High Energy Collision Dissociation)	MS2	4,899599	40,4	65,653	44,2387	9891	Liver_F_2_002_170819170440.raw	F2	55.8	1.9	94	10		2,83	0,0004635	0,003882	K.LHVDPDNFR.L	[97-105]
Checked	File ID	RT [min]	First Scan	Mass Analyzer	Activation Type	MS Order	# PSMs	Best PSM Ambiguity	Isolation Interference [%]	Average Reporter S/N	Ion Inject Time [ms]	Precursor m/z [Da]	Precursor MH+ [Da]	Precursor Charge	Spectrum File	Abundances (Normalized): 126	Abundances (Normalized): 127	Abundances (Normalized): 128	Abundances (Normalized): 129	Abundance: 126	Abundance: 127	Abundance: 128	Abundance: 129	Quan Info
FALSE	F2	44,2387	9891	Fourier Transform	HCD (High Energy Collision Dissociation)	MS2	1	Unambiguous	4,899599	40,4	65,653	447,90637	1341,70456	3	Liver_F_2_002_170819170440.raw	168.6	51.4	94	70.6	55.8	1.9	94	10
High	Sequest HT (A2)	Unambiguous	[R].tAILGLWGk.[L]	N-Term(TMT6plex); K9(TMT6plex)	1	1	ENSDARP00000092488.4	ENSDARP00000092488.4	0	3	0,6106	0,0000	1	1	472,96893	1416,89225	1416,89789	-3,99	-0,00188	HCD (High Energy Collision Dissociation)	MS2	34,97478	24,1	200,000	109,0393	25994	Liver_F_2_002_170819170440.raw	F2	2.9		93.4			2,26	0,0004635	0,004507	R.TAILGLWGK.L	[10-18]
Checked	File ID	RT [min]	First Scan	Mass Analyzer	Activation Type	MS Order	# PSMs	Best PSM Ambiguity	Isolation Interference [%]	Average Reporter S/N	Ion Inject Time [ms]	Precursor m/z [Da]	Precursor MH+ [Da]	Precursor Charge	Spectrum File	Abundances (Normalized): 126	Abundances (Normalized): 127	Abundances (Normalized): 128	Abundances (Normalized): 129	Abundance: 126	Abundance: 127	Abundance: 128	Abundance: 129	Quan Info
FALSE	F2	109,0393	25994	Fourier Transform	HCD (High Energy Collision Dissociation)	MS2	1	Unambiguous	34,97478	24,1	200,000	472,96893	1416,89225	3	Liver_F_2_002_170819170440.raw	8.8		93.4		2.9		93.4
High	Sequest HT (A2)	Unambiguous	[K].lHVDPDNFR.[L]	N-Term(TMT6plex)	1	2	ENSDARP00000092488.4	ENSDARP00000092488.4; ENSDARP00000105678.3	0	3	0,6957	0,0000	1	1	447,90668	1341,70548	1341,71126	-4,31	-0,00193	HCD (High Energy Collision Dissociation)	MS2	31,81158	18,4	200,000	87,7894	19091	Liver_F_2_001_170818185456.raw	F10	17.1		48.9	7.6		2,07	0,0004635	0,00549	K.LHVDPDNFR.L	[97-105]
Checked	File ID	RT [min]	First Scan	Mass Analyzer	Activation Type	MS Order	# PSMs	Best PSM Ambiguity	Isolation Interference [%]	Average Reporter S/N	Ion Inject Time [ms]	Precursor m/z [Da]	Precursor MH+ [Da]	Precursor Charge	Spectrum File	Abundances (Normalized): 126	Abundances (Normalized): 127	Abundances (Normalized): 128	Abundances (Normalized): 129	Abundance: 126	Abundance: 127	Abundance: 128	Abundance: 129	Quan Info
FALSE	F10	87,7894	19091	Fourier Transform	HCD (High Energy Collision Dissociation)	MS2	1	Unambiguous	31,81158	18,4	200,000	447,90668	1341,70548	3	Liver_F_2_001_170818185456.raw	54.9		53.7	57.3	17.1		48.9	7.6
High	Sequest HT (A2)	Unambiguous	[R].cLIVYPWTQR.[Y]	N-Term(TMT6plex); C1(Carbamidomethyl)	1	2	ENSDARP00000092488.4	ENSDARP00000092488.4; ENSDARP00000105678.3	0	3	0,6233	0,0000	1	1	522,28754	1564,84806	1564,85074	-1,71	-0,00089	HCD (High Energy Collision Dissociation)	MS2	30,70732	12,1	200,000	93,6657	22180	Liver_F_2_002_170819170440.raw	F2	10.4	1.4	33.5	3.2		2,23	0,0004635	0,004496	R.CLIVYPWTQR.Y	[32-41]
Checked	File ID	RT [min]	First Scan	Mass Analyzer	Activation Type	MS Order	# PSMs	Best PSM Ambiguity	Isolation Interference [%]	Average Reporter S/N	Ion Inject Time [ms]	Precursor m/z [Da]	Precursor MH+ [Da]	Precursor Charge	Spectrum File	Abundances (Normalized): 126	Abundances (Normalized): 127	Abundances (Normalized): 128	Abundances (Normalized): 129	Abundance: 126	Abundance: 127	Abundance: 128	Abundance: 129	Quan Info
FALSE	F2	93,6657	22180	Fourier Transform	HCD (High Energy Collision Dissociation)	MS2	1	Unambiguous	30,70732	12,1	200,000	522,28754	1564,84806	3	Liver_F_2_002_170819170440.raw	31.4	37.9	33.5	22.6	10.4	1.4	33.5	3.2
High	Sequest HT (A2)	Unambiguous	[R].cLIVYPWTQR.[Y]	N-Term(TMT6plex); C1(Carbamidomethyl)	1	2	ENSDARP00000092488.4	ENSDARP00000092488.4; ENSDARP00000105678.3	0	3	0,5655	0,0000	1	1	522,28632	1564,84439	1564,85074	-4,05	-0,00211	HCD (High Energy Collision Dissociation)	MS2	0	6,9	200,000	100,2235	24084	Liver_F_1_002_170819143014.raw	F1	2.5	2.5	5.4	17.1		1,68	0,0004635	0,005306	R.CLIVYPWTQR.Y	[32-41]
Checked	File ID	RT [min]	First Scan	Mass Analyzer	Activation Type	MS Order	# PSMs	Best PSM Ambiguity	Isolation Interference [%]	Average Reporter S/N	Ion Inject Time [ms]	Precursor m/z [Da]	Precursor MH+ [Da]	Precursor Charge	Spectrum File	Abundances (Normalized): 126	Abundances (Normalized): 127	Abundances (Normalized): 128	Abundances (Normalized): 129	Abundance: 126	Abundance: 127	Abundance: 128	Abundance: 129	Quan Info
FALSE	F1	100,2235	24084	Fourier Transform	HCD (High Energy Collision Dissociation)	MS2	1	Unambiguous	0	6,9	200,000	522,28632	1564,84439	3	Liver_F_1_002_170819143014.raw	19.6	31.2	36.7	32.2	2.5	2.5	5.4	17.1	Rejected By Method
High	Sequest HT (A2)	Unambiguous	[R].cLIVYPWTQR.[Y]	N-Term(TMT6plex); C1(Carbamidomethyl)	1	2	ENSDARP00000092488.4	ENSDARP00000092488.4; ENSDARP00000105678.3	0	2	0,6637	0,0000	1	1	782,92786	1564,84844	1564,85074	-1,47	-0,00115	HCD (High Energy Collision Dissociation)	MS2	13,86082	12,8	200,000	100,1753	24072	Liver_F_1_002_170819143014.raw	F1	2		5.7	43.4		1,13	0,0004635	0,005999	R.CLIVYPWTQR.Y	[32-41]
Checked	File ID	RT [min]	First Scan	Mass Analyzer	Activation Type	MS Order	# PSMs	Best PSM Ambiguity	Isolation Interference [%]	Average Reporter S/N	Ion Inject Time [ms]	Precursor m/z [Da]	Precursor MH+ [Da]	Precursor Charge	Spectrum File	Abundances (Normalized): 126	Abundances (Normalized): 127	Abundances (Normalized): 128	Abundances (Normalized): 129	Abundance: 126	Abundance: 127	Abundance: 128	Abundance: 129	Quan Info
FALSE	F1	100,1753	24072	Fourier Transform	HCD (High Energy Collision Dissociation)	MS2	1	Unambiguous	13,86082	12,8	200,000	782,92786	1564,84844	2	Liver_F_1_002_170819143014.raw	15.7		38.7	81.8	2		5.7	43.4
High	Sequest HT (A2)	Unambiguous	[K].lHVDPDNFR.[L]	N-Term(TMT6plex)	1	2	ENSDARP00000092488.4	ENSDARP00000092488.4; ENSDARP00000105678.3	0	3	0,6951	0,0000	1	1	447,90582	1341,70292	1341,71126	-6,22	-0,00278	HCD (High Energy Collision Dissociation)	MS2	49,70612	23,1	200,000	32,7642	7263	Liver_F_4_002_170819221330.raw	F4	7.1	6.9	20.1	58.2		2,23	0,0004635	0,004276	K.LHVDPDNFR.L	[97-105]
Checked	File ID	RT [min]	First Scan	Mass Analyzer	Activation Type	MS Order	# PSMs	Best PSM Ambiguity	Isolation Interference [%]	Average Reporter S/N	Ion Inject Time [ms]	Precursor m/z [Da]	Precursor MH+ [Da]	Precursor Charge	Spectrum File	Abundances (Normalized): 126	Abundances (Normalized): 127	Abundances (Normalized): 128	Abundances (Normalized): 129	Abundance: 126	Abundance: 127	Abundance: 128	Abundance: 129	Quan Info
FALSE	F4	32,7642	7263	Fourier Transform	HCD (High Energy Collision Dissociation)	MS2	1	Unambiguous	49,70612	23,1	200,000	447,90582	1341,70292	3	Liver_F_4_002_170819221330.raw	184.6	123.7	86.1	107.1	7.1	6.9	20.1	58.2
High	Sequest HT (A2)	Unambiguous	[K].lHVDPDNFR.[L]	N-Term(TMT6plex)	1	2	ENSDARP00000092488.4	ENSDARP00000092488.4; ENSDARP00000105678.3	0	2	0,6737	0,0000	1	1	671,35541	1341,70354	1341,71126	-5,76	-0,00386	HCD (High Energy Collision Dissociation)	MS2	17,87342	28,4	200,000	82,8784	18437	Liver_F_4_001_170819000347.raw	F12	2.2	2.5	34.4	74.4		1,90	0,0004635	0,004244	K.LHVDPDNFR.L	[97-105]
Checked	File ID	RT [min]	First Scan	Mass Analyzer	Activation Type	MS Order	# PSMs	Best PSM Ambiguity	Isolation Interference [%]	Average Reporter S/N	Ion Inject Time [ms]	Precursor m/z [Da]	Precursor MH+ [Da]	Precursor Charge	Spectrum File	Abundances (Normalized): 126	Abundances (Normalized): 127	Abundances (Normalized): 128	Abundances (Normalized): 129	Abundance: 126	Abundance: 127	Abundance: 128	Abundance: 129	Quan Info
FALSE	F12	82,8784	18437	Fourier Transform	HCD (High Energy Collision Dissociation)	MS2	1	Unambiguous	17,87342	28,4	200,000	671,35541	1341,70354	2	Liver_F_4_001_170819000347.raw	54.1	41.6	139.4	127.5	2.2	2.5	34.4	74.4
High	Sequest HT (A2)	Unambiguous	[K].lHVDPDNFR.[L]	N-Term(TMT6plex)	1	2	ENSDARP00000092488.4	ENSDARP00000092488.4; ENSDARP00000105678.3	0	3	0,7191	0,0000	1	1	447,90649	1341,70493	1341,71126	-4,72	-0,00211	HCD (High Energy Collision Dissociation)	MS2	4,225421	42,6	96,743	85,6767	18778	Liver_F_3_001_170818212921.raw	F11		76.2	56.3	37.7		2,67	0,0004635	0,005257	K.LHVDPDNFR.L	[97-105]
Checked	File ID	RT [min]	First Scan	Mass Analyzer	Activation Type	MS Order	# PSMs	Best PSM Ambiguity	Isolation Interference [%]	Average Reporter S/N	Ion Inject Time [ms]	Precursor m/z [Da]	Precursor MH+ [Da]	Precursor Charge	Spectrum File	Abundances (Normalized): 126	Abundances (Normalized): 127	Abundances (Normalized): 128	Abundances (Normalized): 129	Abundance: 126	Abundance: 127	Abundance: 128	Abundance: 129	Quan Info
FALSE	F11	85,6767	18778	Fourier Transform	HCD (High Energy Collision Dissociation)	MS2	1	Unambiguous	4,225421	42,6	96,743	447,90649	1341,70493	3	Liver_F_3_001_170818212921.raw		178.2	67	84.9		76.2	56.3	37.7
High	Sequest HT (A2)	Unambiguous	[R].lLADcITVcAAMk.[F]	N-Term(TMT6plex); C5(Carbamidomethyl); C9(Carbamidomethyl); K13(TMT6plex)	1	1	ENSDARP00000092488.4	ENSDARP00000092488.4	0	2	0,5115	0,0000	1	1	962,52173	1924,03618	1924,04702	-5,63	-0,00542	HCD (High Energy Collision Dissociation)	MS2	50,07093	11,8	200,000	90,1821	21536	Liver_F_3_002_170819193905.raw	F3		9.1	31.2	6.8		1,31	0,0004635	0,003388	R.LLADCITVCAAMK.F	[106-118]
Checked	File ID	RT [min]	First Scan	Mass Analyzer	Activation Type	MS Order	# PSMs	Best PSM Ambiguity	Isolation Interference [%]	Average Reporter S/N	Ion Inject Time [ms]	Precursor m/z [Da]	Precursor MH+ [Da]	Precursor Charge	Spectrum File	Abundances (Normalized): 126	Abundances (Normalized): 127	Abundances (Normalized): 128	Abundances (Normalized): 129	Abundance: 126	Abundance: 127	Abundance: 128	Abundance: 129	Quan Info
FALSE	F3	90,1821	21536	Fourier Transform	HCD (High Energy Collision Dissociation)	MS2	1	Unambiguous	50,07093	11,8	200,000	962,52173	1924,03618	2	Liver_F_3_002_170819193905.raw		21.4	36.4	15.3		9.1	31.2	6.8
High	Sequest HT (A2)	Unambiguous	[K].lHVDPDNFR.[L]	N-Term(TMT6plex)	1	2	ENSDARP00000092488.4	ENSDARP00000092488.4; ENSDARP00000105678.3	0	2	0,6583	0,0000	1	1	671,35706	1341,70683	1341,71126	-3,30	-0,00222	HCD (High Energy Collision Dissociation)	MS2	23,19228	31,4	200,000	86,9310	20157	Liver_F_1_001_170818162030.raw	F9	14.3	5.9	11.9	93.3		1,99	0,0004635	0,005628	K.LHVDPDNFR.L	[97-105]
Checked	File ID	RT [min]	First Scan	Mass Analyzer	Activation Type	MS Order	# PSMs	Best PSM Ambiguity	Isolation Interference [%]	Average Reporter S/N	Ion Inject Time [ms]	Precursor m/z [Da]	Precursor MH+ [Da]	Precursor Charge	Spectrum File	Abundances (Normalized): 126	Abundances (Normalized): 127	Abundances (Normalized): 128	Abundances (Normalized): 129	Abundance: 126	Abundance: 127	Abundance: 128	Abundance: 129	Quan Info
FALSE	F9	86,9310	20157	Fourier Transform	HCD (High Energy Collision Dissociation)	MS2	1	Unambiguous	23,19228	31,4	200,000	671,35706	1341,70683	2	Liver_F_1_001_170818162030.raw	102.2	67.1	72.1	158.8	14.3	5.9	11.9	93.3
High	Sequest HT (A2)	Unambiguous	[K].lHVDPDNFR.[L]	N-Term(TMT6plex)	1	2	ENSDARP00000092488.4	ENSDARP00000092488.4; ENSDARP00000105678.3	0	2	0,6919	0,0000	1	1	671,35516	1341,70305	1341,71126	-6,12	-0,00411	HCD (High Energy Collision Dissociation)	MS2	0	31,1	200,000	85,2352	18671	Liver_F_3_001_170818212921.raw	F11	2.2	51.2	41.2	29.5		2,11	0,0006407	0,00693	K.LHVDPDNFR.L	[97-105]
Checked	File ID	RT [min]	First Scan	Mass Analyzer	Activation Type	MS Order	# PSMs	Best PSM Ambiguity	Isolation Interference [%]	Average Reporter S/N	Ion Inject Time [ms]	Precursor m/z [Da]	Precursor MH+ [Da]	Precursor Charge	Spectrum File	Abundances (Normalized): 126	Abundances (Normalized): 127	Abundances (Normalized): 128	Abundances (Normalized): 129	Abundance: 126	Abundance: 127	Abundance: 128	Abundance: 129	Quan Info
FALSE	F11	85,2352	18671	Fourier Transform	HCD (High Energy Collision Dissociation)	MS2	1	Unambiguous	0	31,1	200,000	671,35516	1341,70305	2	Liver_F_3_001_170818212921.raw	34.4	119.7	49.1	66.6	2.2	51.2	41.2	29.5
High	Sequest HT (A2)	Unambiguous	[K].lHVDPDNFR.[L]	N-Term(TMT6plex)	1	2	ENSDARP00000092488.4	ENSDARP00000092488.4; ENSDARP00000105678.3	0	3	0,6779	0,0000	1	1	447,90665	1341,70539	1341,71126	-4,38	-0,00196	HCD (High Energy Collision Dissociation)	MS2	18,95731	17,6	200,000	84,3838	18806	Liver_F_4_001_170819000347.raw	F12	2.6	2	17.1	48.8		2,08	0,0006407	0,006556	K.LHVDPDNFR.L	[97-105]
Checked	File ID	RT [min]	First Scan	Mass Analyzer	Activation Type	MS Order	# PSMs	Best PSM Ambiguity	Isolation Interference [%]	Average Reporter S/N	Ion Inject Time [ms]	Precursor m/z [Da]	Precursor MH+ [Da]	Precursor Charge	Spectrum File	Abundances (Normalized): 126	Abundances (Normalized): 127	Abundances (Normalized): 128	Abundances (Normalized): 129	Abundance: 126	Abundance: 127	Abundance: 128	Abundance: 129	Quan Info
FALSE	F12	84,3838	18806	Fourier Transform	HCD (High Energy Collision Dissociation)	MS2	1	Unambiguous	18,95731	17,6	200,000	447,90665	1341,70539	3	Liver_F_4_001_170819000347.raw	64	33.3	69.3	83.7	2.6	2	17.1	48.8
High	Sequest HT (A2)	Unambiguous	[R].tVMGGLER.[A]	N-Term(TMT6plex)	1	1	ENSDARP00000092488.4	ENSDARP00000092488.4	0	2	0,5200	0,0000	1	1	546,30505	1091,60283	1091,60805	-4,78	-0,00261	HCD (High Energy Collision Dissociation)	MS2	3,201941	141,6	200,000	77,4947	16605	Liver_F_2_001_170818185456.raw	F10	49.6	18.3	465.4	33		2,25	0,0007057	0,007751	R.TVMGGLER.A	[67-74]
Checked	File ID	RT [min]	First Scan	Mass Analyzer	Activation Type	MS Order	# PSMs	Best PSM Ambiguity	Isolation Interference [%]	Average Reporter S/N	Ion Inject Time [ms]	Precursor m/z [Da]	Precursor MH+ [Da]	Precursor Charge	Spectrum File	Abundances (Normalized): 126	Abundances (Normalized): 127	Abundances (Normalized): 128	Abundances (Normalized): 129	Abundance: 126	Abundance: 127	Abundance: 128	Abundance: 129	Quan Info
FALSE	F10	77,4947	16605	Fourier Transform	HCD (High Energy Collision Dissociation)	MS2	1	Unambiguous	3,201941	141,6	200,000	546,30505	1091,60283	2	Liver_F_2_001_170818185456.raw	159.4	517.9	510.9	248.7	49.6	18.3	465.4	33
High	Sequest HT (A2)	Unambiguous	[R].cLIVYPWTQR.[Y]	N-Term(TMT6plex); C1(Carbamidomethyl)	1	2	ENSDARP00000092488.4	ENSDARP00000092488.4; ENSDARP00000105678.3	0	2	0,5659	0,0000	1	1	782,92316	1564,83904	1564,85074	-7,48	-0,00585	HCD (High Energy Collision Dissociation)	MS2	0	48,8	200,000	123,5046	28480	Liver_F_4_001_170819000347.raw	F12	8.3	10.1	49.8	127		1,82	0,0007057	0,007402	R.CLIVYPWTQR.Y	[32-41]
Checked	File ID	RT [min]	First Scan	Mass Analyzer	Activation Type	MS Order	# PSMs	Best PSM Ambiguity	Isolation Interference [%]	Average Reporter S/N	Ion Inject Time [ms]	Precursor m/z [Da]	Precursor MH+ [Da]	Precursor Charge	Spectrum File	Abundances (Normalized): 126	Abundances (Normalized): 127	Abundances (Normalized): 128	Abundances (Normalized): 129	Abundance: 126	Abundance: 127	Abundance: 128	Abundance: 129	Quan Info
FALSE	F12	123,5046	28480	Fourier Transform	HCD (High Energy Collision Dissociation)	MS2	1	Unambiguous	0	48,8	200,000	782,92316	1564,83904	2	Liver_F_4_001_170819000347.raw	204.1	168	201.8	217.7	8.3	10.1	49.8	127
High	Sequest HT (A2)	Unambiguous	[R].cLIVYPWTQR.[Y]	N-Term(TMT6plex); C1(Carbamidomethyl)	1	2	ENSDARP00000092488.4	ENSDARP00000092488.4; ENSDARP00000105678.3	0	2	0,7255	0,0000	1	1	782,92395	1564,84062	1564,85074	-6,46	-0,00506	HCD (High Energy Collision Dissociation)	MS2	0	12,9	200,000	101,2235	24328	Liver_F_1_002_170819143014.raw	F1	5.1	1.8	6.6	38.1		1,53	0,0007057	0,009024	R.CLIVYPWTQR.Y	[32-41]
Checked	File ID	RT [min]	First Scan	Mass Analyzer	Activation Type	MS Order	# PSMs	Best PSM Ambiguity	Isolation Interference [%]	Average Reporter S/N	Ion Inject Time [ms]	Precursor m/z [Da]	Precursor MH+ [Da]	Precursor Charge	Spectrum File	Abundances (Normalized): 126	Abundances (Normalized): 127	Abundances (Normalized): 128	Abundances (Normalized): 129	Abundance: 126	Abundance: 127	Abundance: 128	Abundance: 129	Quan Info
FALSE	F1	101,2235	24328	Fourier Transform	HCD (High Energy Collision Dissociation)	MS2	1	Unambiguous	0	12,9	200,000	782,92395	1564,84062	2	Liver_F_1_002_170819143014.raw	40.1	22.5	44.8	71.8	5.1	1.8	6.6	38.1
High	Sequest HT (A2)	Unambiguous	[K].lHVDPDNFR.[L]	N-Term(TMT6plex)	1	2	ENSDARP00000092488.4	ENSDARP00000092488.4; ENSDARP00000105678.3	0	3	0,7253	0,0000	1	1	447,90668	1341,70548	1341,71126	-4,31	-0,00193	HCD (High Energy Collision Dissociation)	MS2	32,73996	14,0	200,000	46,9662	10557	Liver_F_2_002_170819170440.raw	F2	16.4	5	22.7	11.7		1,82	0,0007057	0,008681	K.LHVDPDNFR.L	[97-105]
Checked	File ID	RT [min]	First Scan	Mass Analyzer	Activation Type	MS Order	# PSMs	Best PSM Ambiguity	Isolation Interference [%]	Average Reporter S/N	Ion Inject Time [ms]	Precursor m/z [Da]	Precursor MH+ [Da]	Precursor Charge	Spectrum File	Abundances (Normalized): 126	Abundances (Normalized): 127	Abundances (Normalized): 128	Abundances (Normalized): 129	Abundance: 126	Abundance: 127	Abundance: 128	Abundance: 129	Quan Info
FALSE	F2	46,9662	10557	Fourier Transform	HCD (High Energy Collision Dissociation)	MS2	1	Unambiguous	32,73996	14,0	200,000	447,90668	1341,70548	3	Liver_F_2_002_170819170440.raw	49.5	135.4	22.7	82.5	16.4	5	22.7	11.7
High	Sequest HT (A2)	Unambiguous	[K].lHVDPDNFR.[L]	N-Term(TMT6plex)	1	2	ENSDARP00000092488.4	ENSDARP00000092488.4; ENSDARP00000105678.3	0	3	0,6630	0,0000	1	1	447,90686	1341,70603	1341,71126	-3,90	-0,00175	HCD (High Energy Collision Dissociation)	MS2	35,18063	19,7	200,000	46,3063	10391	Liver_F_2_002_170819170440.raw	F2	19.8	5.7	44.9	8.4		1,84	0,0007057	0,007487	K.LHVDPDNFR.L	[97-105]
Checked	File ID	RT [min]	First Scan	Mass Analyzer	Activation Type	MS Order	# PSMs	Best PSM Ambiguity	Isolation Interference [%]	Average Reporter S/N	Ion Inject Time [ms]	Precursor m/z [Da]	Precursor MH+ [Da]	Precursor Charge	Spectrum File	Abundances (Normalized): 126	Abundances (Normalized): 127	Abundances (Normalized): 128	Abundances (Normalized): 129	Abundance: 126	Abundance: 127	Abundance: 128	Abundance: 129	Quan Info
FALSE	F2	46,3063	10391	Fourier Transform	HCD (High Energy Collision Dissociation)	MS2	1	Unambiguous	35,18063	19,7	200,000	447,90686	1341,70603	3	Liver_F_2_002_170819170440.raw	59.8	154.3	44.9	59.2	19.8	5.7	44.9	8.4
High	Sequest HT (A2)	Unambiguous	[R].tAILGLWGk.[L]	N-Term(TMT6plex); K9(TMT6plex)	1	1	ENSDARP00000092488.4	ENSDARP00000092488.4	0	3	0,5754	0,0000	1	1	472,96930	1416,89334	1416,89789	-3,21	-0,00152	HCD (High Energy Collision Dissociation)	MS2	44,26574	43,5	200,000	126,4326	28695	Liver_F_2_001_170818185456.raw	F10	12.3	2.9	149.8	8.8		2,52	0,0007057	0,007471	R.TAILGLWGK.L	[10-18]
Checked	File ID	RT [min]	First Scan	Mass Analyzer	Activation Type	MS Order	# PSMs	Best PSM Ambiguity	Isolation Interference [%]	Average Reporter S/N	Ion Inject Time [ms]	Precursor m/z [Da]	Precursor MH+ [Da]	Precursor Charge	Spectrum File	Abundances (Normalized): 126	Abundances (Normalized): 127	Abundances (Normalized): 128	Abundances (Normalized): 129	Abundance: 126	Abundance: 127	Abundance: 128	Abundance: 129	Quan Info
FALSE	F10	126,4326	28695	Fourier Transform	HCD (High Energy Collision Dissociation)	MS2	1	Unambiguous	44,26574	43,5	200,000	472,96930	1416,89334	3	Liver_F_2_001_170818185456.raw	39.5	82.1	164.4	66.4	12.3	2.9	149.8	8.8
High	Sequest HT (A2)	Unambiguous	[K].lHVDPDNFR.[L]	N-Term(TMT6plex)	1	2	ENSDARP00000092488.4	ENSDARP00000092488.4; ENSDARP00000105678.3	0	3	0,6979	0,0000	1	1	447,90607	1341,70365	1341,71126	-5,68	-0,00254	HCD (High Energy Collision Dissociation)	MS2	3,597153	50,2	35,670	82,8314	18427	Liver_F_4_001_170819000347.raw	F12	3.2	2.9	36.2	158.7		2,88	0,0007057	0,007941	K.LHVDPDNFR.L	[97-105]
Checked	File ID	RT [min]	First Scan	Mass Analyzer	Activation Type	MS Order	# PSMs	Best PSM Ambiguity	Isolation Interference [%]	Average Reporter S/N	Ion Inject Time [ms]	Precursor m/z [Da]	Precursor MH+ [Da]	Precursor Charge	Spectrum File	Abundances (Normalized): 126	Abundances (Normalized): 127	Abundances (Normalized): 128	Abundances (Normalized): 129	Abundance: 126	Abundance: 127	Abundance: 128	Abundance: 129	Quan Info
FALSE	F12	82,8314	18427	Fourier Transform	HCD (High Energy Collision Dissociation)	MS2	1	Unambiguous	3,597153	50,2	35,670	447,90607	1341,70365	3	Liver_F_4_001_170819000347.raw	78.8	48.3	146.7	272.1	3.2	2.9	36.2	158.7
High	Sequest HT (A2)	Unambiguous	[K].lHVDPDNFR.[L]	N-Term(TMT6plex)	1	2	ENSDARP00000092488.4	ENSDARP00000092488.4; ENSDARP00000105678.3	0	3	0,6901	0,0000	1	1	447,90637	1341,70456	1341,71126	-5,00	-0,00223	HCD (High Energy Collision Dissociation)	MS2	3,804538	52,3	121,360	83,3539	18550	Liver_F_4_001_170819000347.raw	F12	5.1	8.7	40.4	155.2		2,84	0,0007057	0,007836	K.LHVDPDNFR.L	[97-105]
Checked	File ID	RT [min]	First Scan	Mass Analyzer	Activation Type	MS Order	# PSMs	Best PSM Ambiguity	Isolation Interference [%]	Average Reporter S/N	Ion Inject Time [ms]	Precursor m/z [Da]	Precursor MH+ [Da]	Precursor Charge	Spectrum File	Abundances (Normalized): 126	Abundances (Normalized): 127	Abundances (Normalized): 128	Abundances (Normalized): 129	Abundance: 126	Abundance: 127	Abundance: 128	Abundance: 129	Quan Info
FALSE	F12	83,3539	18550	Fourier Transform	HCD (High Energy Collision Dissociation)	MS2	1	Unambiguous	3,804538	52,3	121,360	447,90637	1341,70456	3	Liver_F_4_001_170819000347.raw	125.2	144.8	163.7	266	5.1	8.7	40.4	155.2
High	Sequest HT (A2)	Unambiguous	[R].tAILGLWGk.[L]	N-Term(TMT6plex); K9(TMT6plex)	1	1	ENSDARP00000092488.4	ENSDARP00000092488.4	0	3	0,5935	0,0000	1	1	472,96881	1416,89188	1416,89789	-4,24	-0,00200	HCD (High Energy Collision Dissociation)	MS2	21,59801	66,1	200,000	102,9959	24731	Liver_F_3_002_170819193905.raw	F3		8.3	248.7	7.3		2,78	0,0007057	0,008883	R.TAILGLWGK.L	[10-18]
Checked	File ID	RT [min]	First Scan	Mass Analyzer	Activation Type	MS Order	# PSMs	Best PSM Ambiguity	Isolation Interference [%]	Average Reporter S/N	Ion Inject Time [ms]	Precursor m/z [Da]	Precursor MH+ [Da]	Precursor Charge	Spectrum File	Abundances (Normalized): 126	Abundances (Normalized): 127	Abundances (Normalized): 128	Abundances (Normalized): 129	Abundance: 126	Abundance: 127	Abundance: 128	Abundance: 129	Quan Info
FALSE	F3	102,9959	24731	Fourier Transform	HCD (High Energy Collision Dissociation)	MS2	1	Unambiguous	21,59801	66,1	200,000	472,96881	1416,89188	3	Liver_F_3_002_170819193905.raw		19.5	290	16.5		8.3	248.7	7.3
High	Sequest HT (A2)	Unambiguous	[K].lHVDPDNFR.[L]	N-Term(TMT6plex)	1	2	ENSDARP00000092488.4	ENSDARP00000092488.4; ENSDARP00000105678.3	0	3	0,7067	0,0000	1	1	447,90561	1341,70227	1341,71126	-6,70	-0,00300	HCD (High Energy Collision Dissociation)	MS2	27,1326	21,3	200,000	86,6026	20082	Liver_F_1_001_170818162030.raw	F9	11	6.7	11.6	55.9		2,08	0,0009506	0,01045	K.LHVDPDNFR.L	[97-105]
Checked	File ID	RT [min]	First Scan	Mass Analyzer	Activation Type	MS Order	# PSMs	Best PSM Ambiguity	Isolation Interference [%]	Average Reporter S/N	Ion Inject Time [ms]	Precursor m/z [Da]	Precursor MH+ [Da]	Precursor Charge	Spectrum File	Abundances (Normalized): 126	Abundances (Normalized): 127	Abundances (Normalized): 128	Abundances (Normalized): 129	Abundance: 126	Abundance: 127	Abundance: 128	Abundance: 129	Quan Info
FALSE	F9	86,6026	20082	Fourier Transform	HCD (High Energy Collision Dissociation)	MS2	1	Unambiguous	27,1326	21,3	200,000	447,90561	1341,70227	3	Liver_F_1_001_170818162030.raw	78.5	76.2	70.3	95.1	11	6.7	11.6	55.9
High	Sequest HT (A2)	Unambiguous	[K].lHVDPDNFR.[L]	N-Term(TMT6plex)	1	2	ENSDARP00000092488.4	ENSDARP00000092488.4; ENSDARP00000105678.3	0	3	0,7414	0,0000	1	1	447,90628	1341,70429	1341,71126	-5,20	-0,00233	HCD (High Energy Collision Dissociation)	MS2	10,92275	54,0	200,000	88,1912	20471	Liver_F_1_001_170818162030.raw	F9	28.3	19.4	31	137.3		2,63	0,0009506	0,01029	K.LHVDPDNFR.L	[97-105]
Checked	File ID	RT [min]	First Scan	Mass Analyzer	Activation Type	MS Order	# PSMs	Best PSM Ambiguity	Isolation Interference [%]	Average Reporter S/N	Ion Inject Time [ms]	Precursor m/z [Da]	Precursor MH+ [Da]	Precursor Charge	Spectrum File	Abundances (Normalized): 126	Abundances (Normalized): 127	Abundances (Normalized): 128	Abundances (Normalized): 129	Abundance: 126	Abundance: 127	Abundance: 128	Abundance: 129	Quan Info
FALSE	F9	88,1912	20471	Fourier Transform	HCD (High Energy Collision Dissociation)	MS2	1	Unambiguous	10,92275	54,0	200,000	447,90628	1341,70429	3	Liver_F_1_001_170818162030.raw	202.7	220.7	187.9	233.6	28.3	19.4	31	137.3
High	Sequest HT (A2)	Unambiguous	[R].yFATFGNLSSPAAIMGNPk.[V]	N-Term(TMT6plex); K19(TMT6plex)	1	1	ENSDARP00000092488.4	ENSDARP00000092488.4	0	4	0,5245	0,0000	1	1	611,82983	2444,29751	2444,30482	-2,99	-0,00183	HCD (High Energy Collision Dissociation)	MS2	14,41581	5,5	200,000	112,0933	26991	Liver_F_3_002_170819193905.raw	F3		2.8	16.1	3.2		1,43	0,0009506	0,01055	R.YFATFGNLSSPAAIMGNPK.V	[42-60]
Checked	File ID	RT [min]	First Scan	Mass Analyzer	Activation Type	MS Order	# PSMs	Best PSM Ambiguity	Isolation Interference [%]	Average Reporter S/N	Ion Inject Time [ms]	Precursor m/z [Da]	Precursor MH+ [Da]	Precursor Charge	Spectrum File	Abundances (Normalized): 126	Abundances (Normalized): 127	Abundances (Normalized): 128	Abundances (Normalized): 129	Abundance: 126	Abundance: 127	Abundance: 128	Abundance: 129	Quan Info
FALSE	F3	112,0933	26991	Fourier Transform	HCD (High Energy Collision Dissociation)	MS2	1	Unambiguous	14,41581	5,5	200,000	611,82983	2444,29751	4	Liver_F_3_002_170819193905.raw		6.6	18.8	7.2		2.8	16.1	3.2	Rejected By Method
High	Sequest HT (A2)	Unambiguous	[R].tVMGGLER.[A]	N-Term(TMT6plex)	1	1	ENSDARP00000092488.4	ENSDARP00000092488.4	0	2	0,4639	0,0000	1	1	546,30481	1091,60234	1091,60805	-5,22	-0,00285	HCD (High Energy Collision Dissociation)	MS2	7,77263	72,0	200,000	74,1435	16319	Liver_F_4_001_170819000347.raw	F12	18.9	38.9	109.6	120.4		1,94	0,001029	0,0111	R.TVMGGLER.A	[67-74]
Checked	File ID	RT [min]	First Scan	Mass Analyzer	Activation Type	MS Order	# PSMs	Best PSM Ambiguity	Isolation Interference [%]	Average Reporter S/N	Ion Inject Time [ms]	Precursor m/z [Da]	Precursor MH+ [Da]	Precursor Charge	Spectrum File	Abundances (Normalized): 126	Abundances (Normalized): 127	Abundances (Normalized): 128	Abundances (Normalized): 129	Abundance: 126	Abundance: 127	Abundance: 128	Abundance: 129	Quan Info
FALSE	F12	74,1435	16319	Fourier Transform	HCD (High Energy Collision Dissociation)	MS2	1	Unambiguous	7,77263	72,0	200,000	546,30481	1091,60234	2	Liver_F_4_001_170819000347.raw	465.7	647.2	444.2	206.5	18.9	38.9	109.6	120.4
High	Sequest HT (A2)	Unambiguous	[K].lHVDPDNFR.[L]	N-Term(TMT6plex)	1	2	ENSDARP00000092488.4	ENSDARP00000092488.4; ENSDARP00000105678.3	0	3	0,7225	0,0000	1	1	447,90573	1341,70264	1341,71126	-6,43	-0,00287	HCD (High Energy Collision Dissociation)	MS2	71,37414	15,7	200,000	84,8919	18930	Liver_F_4_001_170819000347.raw	F12	1.9	7	13.6	40.4		1,73	0,001265	0,01266	K.LHVDPDNFR.L	[97-105]
Checked	File ID	RT [min]	First Scan	Mass Analyzer	Activation Type	MS Order	# PSMs	Best PSM Ambiguity	Isolation Interference [%]	Average Reporter S/N	Ion Inject Time [ms]	Precursor m/z [Da]	Precursor MH+ [Da]	Precursor Charge	Spectrum File	Abundances (Normalized): 126	Abundances (Normalized): 127	Abundances (Normalized): 128	Abundances (Normalized): 129	Abundance: 126	Abundance: 127	Abundance: 128	Abundance: 129	Quan Info
FALSE	F12	84,8919	18930	Fourier Transform	HCD (High Energy Collision Dissociation)	MS2	1	Unambiguous	71,37414	15,7	200,000	447,90573	1341,70264	3	Liver_F_4_001_170819000347.raw	46.3	116.5	55.1	69.2	1.9	7	13.6	40.4	Rejected By Method
High	Sequest HT (A2)	Unambiguous	[K].lHVDPDNFR.[L]	N-Term(TMT6plex)	1	2	ENSDARP00000092488.4	ENSDARP00000092488.4; ENSDARP00000105678.3	0	3	0,6827	0,0000	1	1	447,90552	1341,70200	1341,71126	-6,91	-0,00309	HCD (High Energy Collision Dissociation)	MS2	17,69022	28,5	200,000	88,7063	20601	Liver_F_1_001_170818162030.raw	F9	16.7	10.8	18.2	68.1		2,08	0,001265	0,01241	K.LHVDPDNFR.L	[97-105]
Checked	File ID	RT [min]	First Scan	Mass Analyzer	Activation Type	MS Order	# PSMs	Best PSM Ambiguity	Isolation Interference [%]	Average Reporter S/N	Ion Inject Time [ms]	Precursor m/z [Da]	Precursor MH+ [Da]	Precursor Charge	Spectrum File	Abundances (Normalized): 126	Abundances (Normalized): 127	Abundances (Normalized): 128	Abundances (Normalized): 129	Abundance: 126	Abundance: 127	Abundance: 128	Abundance: 129	Quan Info
FALSE	F9	88,7063	20601	Fourier Transform	HCD (High Energy Collision Dissociation)	MS2	1	Unambiguous	17,69022	28,5	200,000	447,90552	1341,70200	3	Liver_F_1_001_170818162030.raw	119.2	122.8	110.3	115.9	16.7	10.8	18.2	68.1
High	Sequest HT (A2)	Unambiguous	[K].lHVDPDNFR.[L]	N-Term(TMT6plex)	1	2	ENSDARP00000092488.4	ENSDARP00000092488.4; ENSDARP00000105678.3	0	3	0,7045	0,0000	1	1	447,90628	1341,70429	1341,71126	-5,20	-0,00233	HCD (High Energy Collision Dissociation)	MS2	24,36352	16,9	200,000	85,2250	18475	Liver_F_2_001_170818185456.raw	F10	20.2	7.2	31.5	8.8		1,76	0,001324	0,0148	K.LHVDPDNFR.L	[97-105]
Checked	File ID	RT [min]	First Scan	Mass Analyzer	Activation Type	MS Order	# PSMs	Best PSM Ambiguity	Isolation Interference [%]	Average Reporter S/N	Ion Inject Time [ms]	Precursor m/z [Da]	Precursor MH+ [Da]	Precursor Charge	Spectrum File	Abundances (Normalized): 126	Abundances (Normalized): 127	Abundances (Normalized): 128	Abundances (Normalized): 129	Abundance: 126	Abundance: 127	Abundance: 128	Abundance: 129	Quan Info
FALSE	F10	85,2250	18475	Fourier Transform	HCD (High Energy Collision Dissociation)	MS2	1	Unambiguous	24,36352	16,9	200,000	447,90628	1341,70429	3	Liver_F_2_001_170818185456.raw	64.8	203.8	34.6	66.3	20.2	7.2	31.5	8.8
High	Sequest HT (A2)	Unambiguous	[K].lHVDPDNFR.[L]	N-Term(TMT6plex)	1	2	ENSDARP00000092488.4	ENSDARP00000092488.4; ENSDARP00000105678.3	0	3	0,6505	0,0000	1	1	447,90604	1341,70356	1341,71126	-5,75	-0,00257	HCD (High Energy Collision Dissociation)	MS2	21,58215	22,0	200,000	41,6648	9422	Liver_F_3_002_170819193905.raw	F3	2.6	25.8	35.4	24		2,06	0,001324	0,01437	K.LHVDPDNFR.L	[97-105]
Checked	File ID	RT [min]	First Scan	Mass Analyzer	Activation Type	MS Order	# PSMs	Best PSM Ambiguity	Isolation Interference [%]	Average Reporter S/N	Ion Inject Time [ms]	Precursor m/z [Da]	Precursor MH+ [Da]	Precursor Charge	Spectrum File	Abundances (Normalized): 126	Abundances (Normalized): 127	Abundances (Normalized): 128	Abundances (Normalized): 129	Abundance: 126	Abundance: 127	Abundance: 128	Abundance: 129	Quan Info
FALSE	F3	41,6648	9422	Fourier Transform	HCD (High Energy Collision Dissociation)	MS2	1	Unambiguous	21,58215	22,0	200,000	447,90604	1341,70356	3	Liver_F_3_002_170819193905.raw	44.1	60.7	41.3	54.2	2.6	25.8	35.4	24
High	Sequest HT (A2)	Unambiguous	[K].lHVDPDNFR.[L]	N-Term(TMT6plex)	1	2	ENSDARP00000092488.4	ENSDARP00000092488.4; ENSDARP00000105678.3	0	3	0,7249	0,0000	1	1	447,90738	1341,70758	1341,71126	-2,74	-0,00123	HCD (High Energy Collision Dissociation)	MS2	40,58149	14,7	200,000	37,3956	8386	Liver_F_4_002_170819221330.raw	F4	1.9	2.9	17.3	36.7		1,89	0,001324	0,01337	K.LHVDPDNFR.L	[97-105]
Checked	File ID	RT [min]	First Scan	Mass Analyzer	Activation Type	MS Order	# PSMs	Best PSM Ambiguity	Isolation Interference [%]	Average Reporter S/N	Ion Inject Time [ms]	Precursor m/z [Da]	Precursor MH+ [Da]	Precursor Charge	Spectrum File	Abundances (Normalized): 126	Abundances (Normalized): 127	Abundances (Normalized): 128	Abundances (Normalized): 129	Abundance: 126	Abundance: 127	Abundance: 128	Abundance: 129	Quan Info
FALSE	F4	37,3956	8386	Fourier Transform	HCD (High Energy Collision Dissociation)	MS2	1	Unambiguous	40,58149	14,7	200,000	447,90738	1341,70758	3	Liver_F_4_002_170819221330.raw	49.3	52	74.1	67.5	1.9	2.9	17.3	36.7
High	Sequest HT (A2)	Unambiguous	[R].tVMGGLER.[A]	N-Term(TMT6plex)	1	1	ENSDARP00000092488.4	ENSDARP00000092488.4	0	2	0,5294	0,0000	1	1	546,30530	1091,60332	1091,60805	-4,33	-0,00236	HCD (High Energy Collision Dissociation)	MS2	20,5772	61,8	200,000	78,0183	16730	Liver_F_2_001_170818185456.raw	F10	30.1	10.4	179.9	26.7		1,70	0,001324	0,01418	R.TVMGGLER.A	[67-74]
Checked	File ID	RT [min]	First Scan	Mass Analyzer	Activation Type	MS Order	# PSMs	Best PSM Ambiguity	Isolation Interference [%]	Average Reporter S/N	Ion Inject Time [ms]	Precursor m/z [Da]	Precursor MH+ [Da]	Precursor Charge	Spectrum File	Abundances (Normalized): 126	Abundances (Normalized): 127	Abundances (Normalized): 128	Abundances (Normalized): 129	Abundance: 126	Abundance: 127	Abundance: 128	Abundance: 129	Quan Info
FALSE	F10	78,0183	16730	Fourier Transform	HCD (High Energy Collision Dissociation)	MS2	1	Unambiguous	20,5772	61,8	200,000	546,30530	1091,60332	2	Liver_F_2_001_170818185456.raw	96.5	294.3	197.5	201.3	30.1	10.4	179.9	26.7
High	Sequest HT (A2)	Unambiguous	[R].tVMGGLER.[A]	N-Term(TMT6plex)	1	1	ENSDARP00000092488.4	ENSDARP00000092488.4	0	2	0,4826	0,0000	1	1	546,30511	1091,60295	1091,60805	-4,67	-0,00255	HCD (High Energy Collision Dissociation)	MS2	2,922987	141,1	200,000	76,9913	16489	Liver_F_2_001_170818185456.raw	F10	49.5	15.6	471	28.3		2,30	0,001324	0,01285	R.TVMGGLER.A	[67-74]
Checked	File ID	RT [min]	First Scan	Mass Analyzer	Activation Type	MS Order	# PSMs	Best PSM Ambiguity	Isolation Interference [%]	Average Reporter S/N	Ion Inject Time [ms]	Precursor m/z [Da]	Precursor MH+ [Da]	Precursor Charge	Spectrum File	Abundances (Normalized): 126	Abundances (Normalized): 127	Abundances (Normalized): 128	Abundances (Normalized): 129	Abundance: 126	Abundance: 127	Abundance: 128	Abundance: 129	Quan Info
FALSE	F10	76,9913	16489	Fourier Transform	HCD (High Energy Collision Dissociation)	MS2	1	Unambiguous	2,922987	141,1	200,000	546,30511	1091,60295	2	Liver_F_2_001_170818185456.raw	159.1	441.5	517	213.3	49.5	15.6	471	28.3
High	Sequest HT (A2)	Unambiguous	[R].cLIVYPWTQR.[Y]	N-Term(TMT6plex); C1(Carbamidomethyl)	1	2	ENSDARP00000092488.4	ENSDARP00000092488.4; ENSDARP00000105678.3	0	3	0,6667	0,0000	1	1	522,28455	1564,83908	1564,85074	-7,45	-0,00388	HCD (High Energy Collision Dissociation)	MS2	76,33202	58,3	200,000	124,4339	28194	Liver_F_2_001_170818185456.raw	F10	61.8	12.8	118	40.7		2,55	0,001324	0,01293	R.CLIVYPWTQR.Y	[32-41]
Checked	File ID	RT [min]	First Scan	Mass Analyzer	Activation Type	MS Order	# PSMs	Best PSM Ambiguity	Isolation Interference [%]	Average Reporter S/N	Ion Inject Time [ms]	Precursor m/z [Da]	Precursor MH+ [Da]	Precursor Charge	Spectrum File	Abundances (Normalized): 126	Abundances (Normalized): 127	Abundances (Normalized): 128	Abundances (Normalized): 129	Abundance: 126	Abundance: 127	Abundance: 128	Abundance: 129	Quan Info
FALSE	F10	124,4339	28194	Fourier Transform	HCD (High Energy Collision Dissociation)	MS2	1	Unambiguous	76,33202	58,3	200,000	522,28455	1564,83908	3	Liver_F_2_001_170818185456.raw	198.3	362.3	129.6	306.9	61.8	12.8	118	40.7	Rejected By Method
High	Sequest HT (A2)	Unambiguous	[R].tVMGGLER.[A]	N-Term(TMT6plex)	1	1	ENSDARP00000092488.4	ENSDARP00000092488.4	0	2	0,5771	0,0000	1	1	546,30554	1091,60381	1091,60805	-3,88	-0,00212	HCD (High Energy Collision Dissociation)	MS2	3,295612	90,7	200,000	33,5120	7434	Liver_F_3_002_170819193905.raw	F3	16	85.3	165.5	95.5		2,27	0,001399	0,01502	R.TVMGGLER.A	[67-74]
Checked	File ID	RT [min]	First Scan	Mass Analyzer	Activation Type	MS Order	# PSMs	Best PSM Ambiguity	Isolation Interference [%]	Average Reporter S/N	Ion Inject Time [ms]	Precursor m/z [Da]	Precursor MH+ [Da]	Precursor Charge	Spectrum File	Abundances (Normalized): 126	Abundances (Normalized): 127	Abundances (Normalized): 128	Abundances (Normalized): 129	Abundance: 126	Abundance: 127	Abundance: 128	Abundance: 129	Quan Info
FALSE	F3	33,5120	7434	Fourier Transform	HCD (High Energy Collision Dissociation)	MS2	1	Unambiguous	3,295612	90,7	200,000	546,30554	1091,60381	2	Liver_F_3_002_170819193905.raw	270.5	200.6	193	216	16	85.3	165.5	95.5
High	Sequest HT (A2)	Unambiguous	[R].tVMGGLER.[A]	N-Term(TMT6plex)	1	1	ENSDARP00000092488.4	ENSDARP00000092488.4	0	2	0,5066	0,0000	1	1	546,30530	1091,60332	1091,60805	-4,33	-0,00236	HCD (High Energy Collision Dissociation)	MS2	8,031904	40,6	200,000	35,2649	7729	Liver_F_2_002_170819170440.raw	F2	24.3	10.2	111.5	16.4		1,52	0,001399	0,01507	R.TVMGGLER.A	[67-74]
Checked	File ID	RT [min]	First Scan	Mass Analyzer	Activation Type	MS Order	# PSMs	Best PSM Ambiguity	Isolation Interference [%]	Average Reporter S/N	Ion Inject Time [ms]	Precursor m/z [Da]	Precursor MH+ [Da]	Precursor Charge	Spectrum File	Abundances (Normalized): 126	Abundances (Normalized): 127	Abundances (Normalized): 128	Abundances (Normalized): 129	Abundance: 126	Abundance: 127	Abundance: 128	Abundance: 129	Quan Info
FALSE	F2	35,2649	7729	Fourier Transform	HCD (High Energy Collision Dissociation)	MS2	1	Unambiguous	8,031904	40,6	200,000	546,30530	1091,60332	2	Liver_F_2_002_170819170440.raw	73.3	276.2	111.5	115.6	24.3	10.2	111.5	16.4
High	Sequest HT (A2)	Unambiguous	[K].fGQAGFNADVQEAWQk.[F]	N-Term(TMT6plex); K16(TMT6plex)	1	1	ENSDARP00000092488.4	ENSDARP00000092488.4	0	3	0,5935	0,0000	1	1	752,05536	2254,15152	2254,16569	-6,28	-0,00472	HCD (High Energy Collision Dissociation)	MS2	0	6,2	200,000	147,8783	33408	Liver_F_3_001_170818212921.raw	F11		9.9	9.4	5.7		1,23	0,001472	0,01594	K.FGQAGFNADVQEAWQK.F	[119-134]
Checked	File ID	RT [min]	First Scan	Mass Analyzer	Activation Type	MS Order	# PSMs	Best PSM Ambiguity	Isolation Interference [%]	Average Reporter S/N	Ion Inject Time [ms]	Precursor m/z [Da]	Precursor MH+ [Da]	Precursor Charge	Spectrum File	Abundances (Normalized): 126	Abundances (Normalized): 127	Abundances (Normalized): 128	Abundances (Normalized): 129	Abundance: 126	Abundance: 127	Abundance: 128	Abundance: 129	Quan Info
FALSE	F11	147,8783	33408	Fourier Transform	HCD (High Energy Collision Dissociation)	MS2	1	Unambiguous	0	6,2	200,000	752,05536	2254,15152	3	Liver_F_3_001_170818212921.raw		23.1	11.2	12.8		9.9	9.4	5.7	Rejected By Method
High	Sequest HT (A2)	Unambiguous	[K].lHVDPDNFR.[L]	N-Term(TMT6plex)	1	2	ENSDARP00000092488.4	ENSDARP00000092488.4; ENSDARP00000105678.3	0	3	0,7368	0,0000	1	1	447,90576	1341,70273	1341,71126	-6,36	-0,00284	HCD (High Energy Collision Dissociation)	MS2	58,87237	15,1	200,000	37,5700	8432	Liver_F_3_002_170819193905.raw	F3	2.6	16.4	25.2	16		1,52	0,00155	0,01619	K.LHVDPDNFR.L	[97-105]
Checked	File ID	RT [min]	First Scan	Mass Analyzer	Activation Type	MS Order	# PSMs	Best PSM Ambiguity	Isolation Interference [%]	Average Reporter S/N	Ion Inject Time [ms]	Precursor m/z [Da]	Precursor MH+ [Da]	Precursor Charge	Spectrum File	Abundances (Normalized): 126	Abundances (Normalized): 127	Abundances (Normalized): 128	Abundances (Normalized): 129	Abundance: 126	Abundance: 127	Abundance: 128	Abundance: 129	Quan Info
FALSE	F3	37,5700	8432	Fourier Transform	HCD (High Energy Collision Dissociation)	MS2	1	Unambiguous	58,87237	15,1	200,000	447,90576	1341,70273	3	Liver_F_3_002_170819193905.raw	44.7	38.6	29.4	36.1	2.6	16.4	25.2	16	Rejected By Method
High	Sequest HT (A2)	Unambiguous	[K].fGQAGFNADVQEAWQk.[F]	N-Term(TMT6plex); K16(TMT6plex)	1	1	ENSDARP00000092488.4	ENSDARP00000092488.4	0	3	0,4898	0,0000	1	1	752,05725	2254,15720	2254,16569	-3,77	-0,00283	HCD (High Energy Collision Dissociation)	MS2	0	3,9	200,000	148,3820	33510	Liver_F_3_001_170818212921.raw	F11		5.3	8.1	2.3		0,98	0,0017	0,01692	K.FGQAGFNADVQEAWQK.F	[119-134]
Checked	File ID	RT [min]	First Scan	Mass Analyzer	Activation Type	MS Order	# PSMs	Best PSM Ambiguity	Isolation Interference [%]	Average Reporter S/N	Ion Inject Time [ms]	Precursor m/z [Da]	Precursor MH+ [Da]	Precursor Charge	Spectrum File	Abundances (Normalized): 126	Abundances (Normalized): 127	Abundances (Normalized): 128	Abundances (Normalized): 129	Abundance: 126	Abundance: 127	Abundance: 128	Abundance: 129	Quan Info
FALSE	F11	148,3820	33510	Fourier Transform	HCD (High Energy Collision Dissociation)	MS2	1	Unambiguous	0	3,9	200,000	752,05725	2254,15720	3	Liver_F_3_001_170818212921.raw		12.4	9.6	5.2		5.3	8.1	2.3	Rejected By Method
High	Sequest HT (A2)	Unambiguous	[K].fGQAGFNADVQEAWQk.[F]	N-Term(TMT6plex); K16(TMT6plex)	1	1	ENSDARP00000092488.4	ENSDARP00000092488.4	0	3	0,4845	0,0000	1	1	752,05737	2254,15757	2254,16569	-3,60	-0,00271	HCD (High Energy Collision Dissociation)	MS2	0	3,0	200,000	136,2070	31116	Liver_F_3_001_170818212921.raw	F11		2.8	6.9	2.3		0,97	0,0017	0,017	K.FGQAGFNADVQEAWQK.F	[119-134]
Checked	File ID	RT [min]	First Scan	Mass Analyzer	Activation Type	MS Order	# PSMs	Best PSM Ambiguity	Isolation Interference [%]	Average Reporter S/N	Ion Inject Time [ms]	Precursor m/z [Da]	Precursor MH+ [Da]	Precursor Charge	Spectrum File	Abundances (Normalized): 126	Abundances (Normalized): 127	Abundances (Normalized): 128	Abundances (Normalized): 129	Abundance: 126	Abundance: 127	Abundance: 128	Abundance: 129	Quan Info
FALSE	F11	136,2070	31116	Fourier Transform	HCD (High Energy Collision Dissociation)	MS2	1	Unambiguous	0	3,0	200,000	752,05737	2254,15757	3	Liver_F_3_001_170818212921.raw		6.5	8.2	5.2		2.8	6.9	2.3	Rejected By Method
High	Sequest HT (A2)	Unambiguous	[R].tVMGGLER.[A]	N-Term(TMT6plex)	1	1	ENSDARP00000092488.4	ENSDARP00000092488.4	0	2	0,4066	0,0000	1	1	546,30530	1091,60332	1091,60805	-4,33	-0,00236	HCD (High Energy Collision Dissociation)	MS2	1,707522	81,9	200,000	35,7677	7851	Liver_F_2_002_170819170440.raw	F2	38	13.9	252.6	22.9		1,82	0,001752	0,01878	R.TVMGGLER.A	[67-74]
Checked	File ID	RT [min]	First Scan	Mass Analyzer	Activation Type	MS Order	# PSMs	Best PSM Ambiguity	Isolation Interference [%]	Average Reporter S/N	Ion Inject Time [ms]	Precursor m/z [Da]	Precursor MH+ [Da]	Precursor Charge	Spectrum File	Abundances (Normalized): 126	Abundances (Normalized): 127	Abundances (Normalized): 128	Abundances (Normalized): 129	Abundance: 126	Abundance: 127	Abundance: 128	Abundance: 129	Quan Info
FALSE	F2	35,7677	7851	Fourier Transform	HCD (High Energy Collision Dissociation)	MS2	1	Unambiguous	1,707522	81,9	200,000	546,30530	1091,60332	2	Liver_F_2_002_170819170440.raw	114.9	376.4	252.6	161.5	38	13.9	252.6	22.9
High	Sequest HT (A2)	Unambiguous	[K].fLAVVVSALcR.[Q]	N-Term(TMT6plex); C10(Carbamidomethyl)	1	1	ENSDARP00000092488.4	ENSDARP00000092488.4	0	3	0,3243	0,0000	1	1	488,62424	1463,85816	1463,86057	-1,65	-0,00080	HCD (High Energy Collision Dissociation)	MS2	0	2,9	200,000	126,7560	30531	Liver_F_1_002_170819143014.raw	F1	2.3	1.9	2	5.4		0,74	0,001752	0,01807	K.FLAVVVSALCR.Q	[135-145]
Checked	File ID	RT [min]	First Scan	Mass Analyzer	Activation Type	MS Order	# PSMs	Best PSM Ambiguity	Isolation Interference [%]	Average Reporter S/N	Ion Inject Time [ms]	Precursor m/z [Da]	Precursor MH+ [Da]	Precursor Charge	Spectrum File	Abundances (Normalized): 126	Abundances (Normalized): 127	Abundances (Normalized): 128	Abundances (Normalized): 129	Abundance: 126	Abundance: 127	Abundance: 128	Abundance: 129	Quan Info
FALSE	F1	126,7560	30531	Fourier Transform	HCD (High Energy Collision Dissociation)	MS2	1	Unambiguous	0	2,9	200,000	488,62424	1463,85816	3	Liver_F_1_002_170819143014.raw	18.1	23.7	13.6	10.2	2.3	1.9	2	5.4	Rejected By Method
High	Sequest HT (A2)	Unambiguous	[R].tVMGGLER.[A]	N-Term(TMT6plex)	1	1	ENSDARP00000092488.4	ENSDARP00000092488.4	0	2	0,5198	0,0000	1	1	546,30524	1091,60320	1091,60805	-4,44	-0,00242	HCD (High Energy Collision Dissociation)	MS2	6,947883	112,8	200,000	79,2951	18254	Liver_F_1_001_170818162030.raw	F9	78.6	50.6	58.2	263.4		2,27	0,001752	0,01779	R.TVMGGLER.A	[67-74]
Checked	File ID	RT [min]	First Scan	Mass Analyzer	Activation Type	MS Order	# PSMs	Best PSM Ambiguity	Isolation Interference [%]	Average Reporter S/N	Ion Inject Time [ms]	Precursor m/z [Da]	Precursor MH+ [Da]	Precursor Charge	Spectrum File	Abundances (Normalized): 126	Abundances (Normalized): 127	Abundances (Normalized): 128	Abundances (Normalized): 129	Abundance: 126	Abundance: 127	Abundance: 128	Abundance: 129	Quan Info
FALSE	F9	79,2951	18254	Fourier Transform	HCD (High Energy Collision Dissociation)	MS2	1	Unambiguous	6,947883	112,8	200,000	546,30524	1091,60320	2	Liver_F_1_001_170818162030.raw	562.6	575.5	353.3	448.3	78.6	50.6	58.2	263.4
High	Sequest HT (A2)	Unambiguous	[R].tVMGGLER.[A]	N-Term(TMT6plex)	1	1	ENSDARP00000092488.4	ENSDARP00000092488.4	0	2	0,4058	0,0000	1	1	546,30536	1091,60344	1091,60805	-4,22	-0,00230	HCD (High Energy Collision Dissociation)	MS2	24,53022	31,4	200,000	77,6507	16810	Liver_F_3_001_170818212921.raw	F11	5.4	34.9	46.6	38.4		1,38	0,001752	0,01821	R.TVMGGLER.A	[67-74]
Checked	File ID	RT [min]	First Scan	Mass Analyzer	Activation Type	MS Order	# PSMs	Best PSM Ambiguity	Isolation Interference [%]	Average Reporter S/N	Ion Inject Time [ms]	Precursor m/z [Da]	Precursor MH+ [Da]	Precursor Charge	Spectrum File	Abundances (Normalized): 126	Abundances (Normalized): 127	Abundances (Normalized): 128	Abundances (Normalized): 129	Abundance: 126	Abundance: 127	Abundance: 128	Abundance: 129	Quan Info
FALSE	F11	77,6507	16810	Fourier Transform	HCD (High Energy Collision Dissociation)	MS2	1	Unambiguous	24,53022	31,4	200,000	546,30536	1091,60344	2	Liver_F_3_001_170818212921.raw	83.6	81.6	55.5	86.7	5.4	34.9	46.6	38.4
High	Sequest HT (A2)	Unambiguous	[K].lHVDPDNFR.[L]	N-Term(TMT6plex)	1	2	ENSDARP00000092488.4	ENSDARP00000092488.4; ENSDARP00000105678.3	0	3	0,6837	0,0000	1	1	447,90598	1341,70337	1341,71126	-5,88	-0,00263	HCD (High Energy Collision Dissociation)	MS2	75,9671	15,8	200,000	38,0822	8557	Liver_F_3_002_170819193905.raw	F3	1.3	20.1	21.8	19.8		1,96	0,001752	0,01807	K.LHVDPDNFR.L	[97-105]
Checked	File ID	RT [min]	First Scan	Mass Analyzer	Activation Type	MS Order	# PSMs	Best PSM Ambiguity	Isolation Interference [%]	Average Reporter S/N	Ion Inject Time [ms]	Precursor m/z [Da]	Precursor MH+ [Da]	Precursor Charge	Spectrum File	Abundances (Normalized): 126	Abundances (Normalized): 127	Abundances (Normalized): 128	Abundances (Normalized): 129	Abundance: 126	Abundance: 127	Abundance: 128	Abundance: 129	Quan Info
FALSE	F3	38,0822	8557	Fourier Transform	HCD (High Energy Collision Dissociation)	MS2	1	Unambiguous	75,9671	15,8	200,000	447,90598	1341,70337	3	Liver_F_3_002_170819193905.raw	22.4	47.3	25.4	44.7	1.3	20.1	21.8	19.8	Rejected By Method
High	Sequest HT (A2)	Unambiguous	[R].lLADcITVcAAmk.[F]	N-Term(TMT6plex); C5(Carbamidomethyl); C9(Carbamidomethyl); M12(Oxidation); K13(TMT6plex)	1	1	ENSDARP00000092488.4	ENSDARP00000092488.4	0	3	0,4967	0,0000	1	1	647,34766	1940,02842	1940,04193	-6,97	-0,00451	HCD (High Energy Collision Dissociation)	MS2	55,5094	48,9	200,000	120,0333	27368	Liver_F_3_001_170818212921.raw	F11	5.4	56.1	93.3	40.4		1,53	0,001752	0,01898	R.LLADCITVCAAMK.F	[106-118]
Checked	File ID	RT [min]	First Scan	Mass Analyzer	Activation Type	MS Order	# PSMs	Best PSM Ambiguity	Isolation Interference [%]	Average Reporter S/N	Ion Inject Time [ms]	Precursor m/z [Da]	Precursor MH+ [Da]	Precursor Charge	Spectrum File	Abundances (Normalized): 126	Abundances (Normalized): 127	Abundances (Normalized): 128	Abundances (Normalized): 129	Abundance: 126	Abundance: 127	Abundance: 128	Abundance: 129	Quan Info
FALSE	F11	120,0333	27368	Fourier Transform	HCD (High Energy Collision Dissociation)	MS2	1	Unambiguous	55,5094	48,9	200,000	647,34766	1940,02842	3	Liver_F_3_001_170818212921.raw	83.9	131.2	111.1	91.1	5.4	56.1	93.3	40.4	Rejected By Method
High	Sequest HT (A2)	Unambiguous	[K].lHVDPDNFR.[L]	N-Term(TMT6plex)	1	2	ENSDARP00000092488.4	ENSDARP00000092488.4; ENSDARP00000105678.3	0	3	0,6958	0,0000	1	1	447,90631	1341,70438	1341,71126	-5,13	-0,00229	HCD (High Energy Collision Dissociation)	MS2	3,214887	43,1	31,818	87,1201	20203	Liver_F_1_001_170818162030.raw	F9	15.5	2.4	7.2	147.4		2,86	0,001906	0,01961	K.LHVDPDNFR.L	[97-105]
Checked	File ID	RT [min]	First Scan	Mass Analyzer	Activation Type	MS Order	# PSMs	Best PSM Ambiguity	Isolation Interference [%]	Average Reporter S/N	Ion Inject Time [ms]	Precursor m/z [Da]	Precursor MH+ [Da]	Precursor Charge	Spectrum File	Abundances (Normalized): 126	Abundances (Normalized): 127	Abundances (Normalized): 128	Abundances (Normalized): 129	Abundance: 126	Abundance: 127	Abundance: 128	Abundance: 129	Quan Info
FALSE	F9	87,1201	20203	Fourier Transform	HCD (High Energy Collision Dissociation)	MS2	1	Unambiguous	3,214887	43,1	31,818	447,90631	1341,70438	3	Liver_F_1_001_170818162030.raw	110.9	27.3	43.6	250.9	15.5	2.4	7.2	147.4
High	Sequest HT (A2)	Unambiguous	[K].lHVDPDNFR.[L]	N-Term(TMT6plex)	1	2	ENSDARP00000092488.4	ENSDARP00000092488.4; ENSDARP00000105678.3	0	3	0,6397	0,0000	1	1	447,90692	1341,70621	1341,71126	-3,77	-0,00168	HCD (High Energy Collision Dissociation)	MS2	21,99216	17,5	200,000	90,4204	21035	Liver_F_1_001_170818162030.raw	F9	11.3	10	10.9	37.9		1,36	0,002055	0,02027	K.LHVDPDNFR.L	[97-105]
Checked	File ID	RT [min]	First Scan	Mass Analyzer	Activation Type	MS Order	# PSMs	Best PSM Ambiguity	Isolation Interference [%]	Average Reporter S/N	Ion Inject Time [ms]	Precursor m/z [Da]	Precursor MH+ [Da]	Precursor Charge	Spectrum File	Abundances (Normalized): 126	Abundances (Normalized): 127	Abundances (Normalized): 128	Abundances (Normalized): 129	Abundance: 126	Abundance: 127	Abundance: 128	Abundance: 129	Quan Info
FALSE	F9	90,4204	21035	Fourier Transform	HCD (High Energy Collision Dissociation)	MS2	1	Unambiguous	21,99216	17,5	200,000	447,90692	1341,70621	3	Liver_F_1_001_170818162030.raw	80.6	113.7	66.1	64.5	11.3	10	10.9	37.9
High	Sequest HT (A2)	Unambiguous	[R].tVMGGLER.[A]	N-Term(TMT6plex)	1	1	ENSDARP00000092488.4	ENSDARP00000092488.4	0	2	0,4551	0,0000	1	1	546,30524	1091,60320	1091,60805	-4,44	-0,00242	HCD (High Energy Collision Dissociation)	MS2	11,91116	64,6	200,000	77,1266	16681	Liver_F_3_001_170818212921.raw	F11	13.4	53.6	110.6	80.6		1,56	0,002055	0,02012	R.TVMGGLER.A	[67-74]
Checked	File ID	RT [min]	First Scan	Mass Analyzer	Activation Type	MS Order	# PSMs	Best PSM Ambiguity	Isolation Interference [%]	Average Reporter S/N	Ion Inject Time [ms]	Precursor m/z [Da]	Precursor MH+ [Da]	Precursor Charge	Spectrum File	Abundances (Normalized): 126	Abundances (Normalized): 127	Abundances (Normalized): 128	Abundances (Normalized): 129	Abundance: 126	Abundance: 127	Abundance: 128	Abundance: 129	Quan Info
FALSE	F11	77,1266	16681	Fourier Transform	HCD (High Energy Collision Dissociation)	MS2	1	Unambiguous	11,91116	64,6	200,000	546,30524	1091,60320	2	Liver_F_3_001_170818212921.raw	208.7	125.3	131.7	181.8	13.4	53.6	110.6	80.6
High	Sequest HT (A2)	Unambiguous	[R].tAILGLWGk.[L]	N-Term(TMT6plex); K9(TMT6plex)	1	1	ENSDARP00000092488.4	ENSDARP00000092488.4	0	3	0,6040	0,0000	1	1	472,96750	1416,88794	1416,89789	-7,02	-0,00332	HCD (High Energy Collision Dissociation)	MS2		46,1	200,000	126,5133	28715	Liver_F_2_001_170818185456.raw	F10	12.7	8.8	156.4	6.7		2,50	0,002126	0,02061	R.TAILGLWGK.L	[10-18]
Checked	File ID	RT [min]	First Scan	Mass Analyzer	Activation Type	MS Order	# PSMs	Best PSM Ambiguity	Isolation Interference [%]	Average Reporter S/N	Ion Inject Time [ms]	Precursor m/z [Da]	Precursor MH+ [Da]	Precursor Charge	Spectrum File	Abundances (Normalized): 126	Abundances (Normalized): 127	Abundances (Normalized): 128	Abundances (Normalized): 129	Abundance: 126	Abundance: 127	Abundance: 128	Abundance: 129	Quan Info
FALSE	F10	126,5133	28715	Fourier Transform	HCD (High Energy Collision Dissociation)	MS2	1	Unambiguous		46,1	200,000	472,96750	1416,88794	3	Liver_F_2_001_170818185456.raw	40.7	249.1	171.7	50.4	12.7	8.8	156.4	6.7
High	Sequest HT (A2)	Unambiguous	[K].lHVDPDNFR.[L]	N-Term(TMT6plex)	1	2	ENSDARP00000092488.4	ENSDARP00000092488.4; ENSDARP00000105678.3	0	3	0,7442	0,0000	1	1	447,90643	1341,70475	1341,71126	-4,86	-0,00217	HCD (High Energy Collision Dissociation)	MS2	32,84244	15,0	200,000	42,2105	9408	Liver_F_2_002_170819170440.raw	F2	13.1	5	34.5	7.2		1,72	0,002126	0,02091	K.LHVDPDNFR.L	[97-105]
Checked	File ID	RT [min]	First Scan	Mass Analyzer	Activation Type	MS Order	# PSMs	Best PSM Ambiguity	Isolation Interference [%]	Average Reporter S/N	Ion Inject Time [ms]	Precursor m/z [Da]	Precursor MH+ [Da]	Precursor Charge	Spectrum File	Abundances (Normalized): 126	Abundances (Normalized): 127	Abundances (Normalized): 128	Abundances (Normalized): 129	Abundance: 126	Abundance: 127	Abundance: 128	Abundance: 129	Quan Info
FALSE	F2	42,2105	9408	Fourier Transform	HCD (High Energy Collision Dissociation)	MS2	1	Unambiguous	32,84244	15,0	200,000	447,90643	1341,70475	3	Liver_F_2_002_170819170440.raw	39.5	135.4	34.5	50.8	13.1	5	34.5	7.2
High	Sequest HT (A2)	Unambiguous	[K].lHVDPDNFR.[L]	N-Term(TMT6plex)	1	2	ENSDARP00000092488.4	ENSDARP00000092488.4; ENSDARP00000105678.3	0	3	0,7128	0,0000	1	1	447,90628	1341,70429	1341,71126	-5,20	-0,00233	HCD (High Energy Collision Dissociation)	MS2	1,837883	43,1	28,682	85,1748	18657	Liver_F_3_001_170818212921.raw	F11	1.4	84.9	51	34.7		2,89	0,002126	0,0206	K.LHVDPDNFR.L	[97-105]
Checked	File ID	RT [min]	First Scan	Mass Analyzer	Activation Type	MS Order	# PSMs	Best PSM Ambiguity	Isolation Interference [%]	Average Reporter S/N	Ion Inject Time [ms]	Precursor m/z [Da]	Precursor MH+ [Da]	Precursor Charge	Spectrum File	Abundances (Normalized): 126	Abundances (Normalized): 127	Abundances (Normalized): 128	Abundances (Normalized): 129	Abundance: 126	Abundance: 127	Abundance: 128	Abundance: 129	Quan Info
FALSE	F11	85,1748	18657	Fourier Transform	HCD (High Energy Collision Dissociation)	MS2	1	Unambiguous	1,837883	43,1	28,682	447,90628	1341,70429	3	Liver_F_3_001_170818212921.raw	21.5	198.5	60.7	78.4	1.4	84.9	51	34.7
High	Sequest HT (A2)	Unambiguous	[K].lHVDPDNFR.[L]	N-Term(TMT6plex)	1	2	ENSDARP00000092488.4	ENSDARP00000092488.4; ENSDARP00000105678.3	0	3	0,6588	0,0000	1	1	447,90637	1341,70456	1341,71126	-5,00	-0,00223	HCD (High Energy Collision Dissociation)	MS2	24,66666	22,2	200,000	45,7695	10258	Liver_F_2_002_170819170440.raw	F2	24.1	3.2	53	8.5		2,11	0,002194	0,02109	K.LHVDPDNFR.L	[97-105]
Checked	File ID	RT [min]	First Scan	Mass Analyzer	Activation Type	MS Order	# PSMs	Best PSM Ambiguity	Isolation Interference [%]	Average Reporter S/N	Ion Inject Time [ms]	Precursor m/z [Da]	Precursor MH+ [Da]	Precursor Charge	Spectrum File	Abundances (Normalized): 126	Abundances (Normalized): 127	Abundances (Normalized): 128	Abundances (Normalized): 129	Abundance: 126	Abundance: 127	Abundance: 128	Abundance: 129	Quan Info
FALSE	F2	45,7695	10258	Fourier Transform	HCD (High Energy Collision Dissociation)	MS2	1	Unambiguous	24,66666	22,2	200,000	447,90637	1341,70456	3	Liver_F_2_002_170819170440.raw	72.8	86.6	53	60	24.1	3.2	53	8.5
High	Sequest HT (A2)	Unambiguous	[R].tVMGGLER.[A]	N-Term(TMT6plex)	1	1	ENSDARP00000092488.4	ENSDARP00000092488.4	0	2	0,5928	0,0000	1	1	546,30566	1091,60405	1091,60805	-3,66	-0,00200	HCD (High Energy Collision Dissociation)	MS2	4,103685	62,1	200,000	34,0198	7559	Liver_F_3_002_170819193905.raw	F3	13.1	55.3	110.1	69.5		1,94	0,002194	0,0217	R.TVMGGLER.A	[67-74]
Checked	File ID	RT [min]	First Scan	Mass Analyzer	Activation Type	MS Order	# PSMs	Best PSM Ambiguity	Isolation Interference [%]	Average Reporter S/N	Ion Inject Time [ms]	Precursor m/z [Da]	Precursor MH+ [Da]	Precursor Charge	Spectrum File	Abundances (Normalized): 126	Abundances (Normalized): 127	Abundances (Normalized): 128	Abundances (Normalized): 129	Abundance: 126	Abundance: 127	Abundance: 128	Abundance: 129	Quan Info
FALSE	F3	34,0198	7559	Fourier Transform	HCD (High Energy Collision Dissociation)	MS2	1	Unambiguous	4,103685	62,1	200,000	546,30566	1091,60405	2	Liver_F_3_002_170819193905.raw	221.6	130.1	128.4	157.1	13.1	55.3	110.1	69.5
High	Sequest HT (A2)	Unambiguous	[K].fGQAGFNADVQEAWQk.[F]	N-Term(TMT6plex); K16(TMT6plex)	1	1	ENSDARP00000092488.4	ENSDARP00000092488.4	0	3	0,4845	0,0000	1	1	752,05627	2254,15427	2254,16569	-5,06	-0,00381	HCD (High Energy Collision Dissociation)	MS2	0	2,9	200,000	137,7736	31183	Liver_F_2_001_170818185456.raw	F10	6.3		5.3			0,97	0,002336	0,02217	K.FGQAGFNADVQEAWQK.F	[119-134]
Checked	File ID	RT [min]	First Scan	Mass Analyzer	Activation Type	MS Order	# PSMs	Best PSM Ambiguity	Isolation Interference [%]	Average Reporter S/N	Ion Inject Time [ms]	Precursor m/z [Da]	Precursor MH+ [Da]	Precursor Charge	Spectrum File	Abundances (Normalized): 126	Abundances (Normalized): 127	Abundances (Normalized): 128	Abundances (Normalized): 129	Abundance: 126	Abundance: 127	Abundance: 128	Abundance: 129	Quan Info
FALSE	F10	137,7736	31183	Fourier Transform	HCD (High Energy Collision Dissociation)	MS2	1	Unambiguous	0	2,9	200,000	752,05627	2254,15427	3	Liver_F_2_001_170818185456.raw	20.2		5.8		6.3		5.3		Rejected By Method
High	Sequest HT (A2)	Unambiguous	[K].lHVDPDNFR.[L]	N-Term(TMT6plex)	1	2	ENSDARP00000092488.4	ENSDARP00000092488.4; ENSDARP00000105678.3	0	3	0,7113	0,0000	1	1	447,90616	1341,70392	1341,71126	-5,47	-0,00245	HCD (High Energy Collision Dissociation)	MS2	18,53158	25,5	200,000	55,3651	12941	Liver_F_1_002_170819143014.raw	F1	18.1	15.8	19.6	48.5		1,94	0,00248	0,0236	K.LHVDPDNFR.L	[97-105]
Checked	File ID	RT [min]	First Scan	Mass Analyzer	Activation Type	MS Order	# PSMs	Best PSM Ambiguity	Isolation Interference [%]	Average Reporter S/N	Ion Inject Time [ms]	Precursor m/z [Da]	Precursor MH+ [Da]	Precursor Charge	Spectrum File	Abundances (Normalized): 126	Abundances (Normalized): 127	Abundances (Normalized): 128	Abundances (Normalized): 129	Abundance: 126	Abundance: 127	Abundance: 128	Abundance: 129	Quan Info
FALSE	F1	55,3651	12941	Fourier Transform	HCD (High Energy Collision Dissociation)	MS2	1	Unambiguous	18,53158	25,5	200,000	447,90616	1341,70392	3	Liver_F_1_002_170819143014.raw	142.8	197.3	133	91.4	18.1	15.8	19.6	48.5
High	Sequest HT (A2)	Unambiguous	[K].lHVDPDNFR.[L]	N-Term(TMT6plex)	1	2	ENSDARP00000092488.4	ENSDARP00000092488.4; ENSDARP00000105678.3	0	2	0,5474	0,0000	1	1	671,35718	1341,70708	1341,71126	-3,12	-0,00209	HCD (High Energy Collision Dissociation)	MS2	0	18,8	200,000	44,1869	9879	Liver_F_2_002_170819170440.raw	F2	23.4	1.7	38.9	11		1,37	0,00248	0,02333	K.LHVDPDNFR.L	[97-105]
Checked	File ID	RT [min]	First Scan	Mass Analyzer	Activation Type	MS Order	# PSMs	Best PSM Ambiguity	Isolation Interference [%]	Average Reporter S/N	Ion Inject Time [ms]	Precursor m/z [Da]	Precursor MH+ [Da]	Precursor Charge	Spectrum File	Abundances (Normalized): 126	Abundances (Normalized): 127	Abundances (Normalized): 128	Abundances (Normalized): 129	Abundance: 126	Abundance: 127	Abundance: 128	Abundance: 129	Quan Info
FALSE	F2	44,1869	9879	Fourier Transform	HCD (High Energy Collision Dissociation)	MS2	1	Unambiguous	0	18,8	200,000	671,35718	1341,70708	2	Liver_F_2_002_170819170440.raw	70.7	46	38.9	77.6	23.4	1.7	38.9	11
High	Sequest HT (A2)	Unambiguous	[K].fLAVVVSALcR.[Q]	N-Term(TMT6plex); C10(Carbamidomethyl)	1	1	ENSDARP00000092488.4	ENSDARP00000092488.4	0	2	0,1799	0,0000	1	1	732,43158	1463,85588	1463,86057	-3,20	-0,00234	HCD (High Energy Collision Dissociation)	MS2	0	14,6	200,000	129,8303	29792	Liver_F_3_001_170818212921.raw	F11		15.1	34	9.4		1,39	0,002534	0,02424	K.FLAVVVSALCR.Q	[135-145]
Checked	File ID	RT [min]	First Scan	Mass Analyzer	Activation Type	MS Order	# PSMs	Best PSM Ambiguity	Isolation Interference [%]	Average Reporter S/N	Ion Inject Time [ms]	Precursor m/z [Da]	Precursor MH+ [Da]	Precursor Charge	Spectrum File	Abundances (Normalized): 126	Abundances (Normalized): 127	Abundances (Normalized): 128	Abundances (Normalized): 129	Abundance: 126	Abundance: 127	Abundance: 128	Abundance: 129	Quan Info
FALSE	F11	129,8303	29792	Fourier Transform	HCD (High Energy Collision Dissociation)	MS2	1	Unambiguous	0	14,6	200,000	732,43158	1463,85588	2	Liver_F_3_001_170818212921.raw		35.3	40.5	21.1		15.1	34	9.4
High	Sequest HT (A2)	Unambiguous	[R].tVMGGLER.[A]	N-Term(TMT6plex)	1	1	ENSDARP00000092488.4	ENSDARP00000092488.4	0	2	0,4802	0,0000	1	1	546,30518	1091,60307	1091,60805	-4,55	-0,00249	HCD (High Energy Collision Dissociation)	MS2	1,56134	63,6	200,000	75,6023	16318	Liver_F_3_001_170818212921.raw	F11	7.8	62.5	118.6	65.1		1,77	0,002534	0,02414	R.TVMGGLER.A	[67-74]
Checked	File ID	RT [min]	First Scan	Mass Analyzer	Activation Type	MS Order	# PSMs	Best PSM Ambiguity	Isolation Interference [%]	Average Reporter S/N	Ion Inject Time [ms]	Precursor m/z [Da]	Precursor MH+ [Da]	Precursor Charge	Spectrum File	Abundances (Normalized): 126	Abundances (Normalized): 127	Abundances (Normalized): 128	Abundances (Normalized): 129	Abundance: 126	Abundance: 127	Abundance: 128	Abundance: 129	Quan Info
FALSE	F11	75,6023	16318	Fourier Transform	HCD (High Energy Collision Dissociation)	MS2	1	Unambiguous	1,56134	63,6	200,000	546,30518	1091,60307	2	Liver_F_3_001_170818212921.raw	120.9	146.1	141.2	146.8	7.8	62.5	118.6	65.1
High	Sequest HT (A2)	Unambiguous	[R].tVMGGLER.[A]	N-Term(TMT6plex)	1	1	ENSDARP00000092488.4	ENSDARP00000092488.4	0	2	0,5446	0,0000	1	1	546,30536	1091,60344	1091,60805	-4,22	-0,00230	HCD (High Energy Collision Dissociation)	MS2	2,38469	128,0	200,000	32,4708	7181	Liver_F_3_002_170819193905.raw	F3	11.7	115.6	227.6	156.4		2,13	0,002534	0,02376	R.TVMGGLER.A	[67-74]
Checked	File ID	RT [min]	First Scan	Mass Analyzer	Activation Type	MS Order	# PSMs	Best PSM Ambiguity	Isolation Interference [%]	Average Reporter S/N	Ion Inject Time [ms]	Precursor m/z [Da]	Precursor MH+ [Da]	Precursor Charge	Spectrum File	Abundances (Normalized): 126	Abundances (Normalized): 127	Abundances (Normalized): 128	Abundances (Normalized): 129	Abundance: 126	Abundance: 127	Abundance: 128	Abundance: 129	Quan Info
FALSE	F3	32,4708	7181	Fourier Transform	HCD (High Energy Collision Dissociation)	MS2	1	Unambiguous	2,38469	128,0	200,000	546,30536	1091,60344	2	Liver_F_3_002_170819193905.raw	197.5	271.9	265.4	353.6	11.7	115.6	227.6	156.4
High	Sequest HT (A2)	Selected	[K].fLAVVVSALcR.[Q]	N-Term(TMT6plex); C10(Carbamidomethyl)	1	1	ENSDARP00000092488.4	ENSDARP00000092488.4	0	2		0,0385	2	2	732,43103	1463,85478	1463,86057	-3,95	-0,00289	HCD (High Energy Collision Dissociation)	MS2	14,14776	20,0	200,000	130,1600	29593	Liver_F_2_001_170818185456.raw	F10	13.5	1.5	65.2			1,25	0,002534	0,02502	K.FLAVVVSALCR.Q	[135-145]
Checked	File ID	RT [min]	First Scan	Mass Analyzer	Activation Type	MS Order	# PSMs	Best PSM Ambiguity	Isolation Interference [%]	Average Reporter S/N	Ion Inject Time [ms]	Precursor m/z [Da]	Precursor MH+ [Da]	Precursor Charge	Spectrum File	Abundances (Normalized): 126	Abundances (Normalized): 127	Abundances (Normalized): 128	Abundances (Normalized): 129	Abundance: 126	Abundance: 127	Abundance: 128	Abundance: 129	Quan Info
FALSE	F10	130,1600	29593	Fourier Transform	HCD (High Energy Collision Dissociation)	MS2	1	Selected	14,14776	20,0	200,000	732,43103	1463,85478	2	Liver_F_2_001_170818185456.raw	43.3	42.5	71.6		13.5	1.5	65.2
High	Sequest HT (A2)	Unambiguous	[K].lHVDPDNFR.[L]	N-Term(TMT6plex)	1	2	ENSDARP00000092488.4	ENSDARP00000092488.4; ENSDARP00000105678.3	0	3	0,6919	0,0000	1	1	447,90689	1341,70612	1341,71126	-3,84	-0,00172	HCD (High Energy Collision Dissociation)	MS2	35,66072	19,3	200,000	42,9801	9753	Liver_F_3_002_170819193905.raw	F3	6.5	28.7	23.1	18.7		1,85	0,002823	0,02633	K.LHVDPDNFR.L	[97-105]
Checked	File ID	RT [min]	First Scan	Mass Analyzer	Activation Type	MS Order	# PSMs	Best PSM Ambiguity	Isolation Interference [%]	Average Reporter S/N	Ion Inject Time [ms]	Precursor m/z [Da]	Precursor MH+ [Da]	Precursor Charge	Spectrum File	Abundances (Normalized): 126	Abundances (Normalized): 127	Abundances (Normalized): 128	Abundances (Normalized): 129	Abundance: 126	Abundance: 127	Abundance: 128	Abundance: 129	Quan Info
FALSE	F3	42,9801	9753	Fourier Transform	HCD (High Energy Collision Dissociation)	MS2	1	Unambiguous	35,66072	19,3	200,000	447,90689	1341,70612	3	Liver_F_3_002_170819193905.raw	109.9	67.5	26.9	42.4	6.5	28.7	23.1	18.7
High	Sequest HT (A2)	Unambiguous	[R].tAILGLWGk.[L]	N-Term(TMT6plex); K9(TMT6plex)	1	1	ENSDARP00000092488.4	ENSDARP00000092488.4	0	2	0,5025	0,0000	1	1	708,95001	1416,89275	1416,89789	-3,63	-0,00257	HCD (High Energy Collision Dissociation)	MS2	19,58532	44,7	200,000	128,0258	29092	Liver_F_2_001_170818185456.raw	F10	29.5	4.6	132	12.6		2,01	0,002823	0,02706	R.TAILGLWGK.L	[10-18]
Checked	File ID	RT [min]	First Scan	Mass Analyzer	Activation Type	MS Order	# PSMs	Best PSM Ambiguity	Isolation Interference [%]	Average Reporter S/N	Ion Inject Time [ms]	Precursor m/z [Da]	Precursor MH+ [Da]	Precursor Charge	Spectrum File	Abundances (Normalized): 126	Abundances (Normalized): 127	Abundances (Normalized): 128	Abundances (Normalized): 129	Abundance: 126	Abundance: 127	Abundance: 128	Abundance: 129	Quan Info
FALSE	F10	128,0258	29092	Fourier Transform	HCD (High Energy Collision Dissociation)	MS2	1	Unambiguous	19,58532	44,7	200,000	708,95001	1416,89275	2	Liver_F_2_001_170818185456.raw	94.7	130.2	144.9	95	29.5	4.6	132	12.6
High	Sequest HT (A2)	Unambiguous	[R].lLADcITVcAAmk.[F]	N-Term(TMT6plex); C5(Carbamidomethyl); C9(Carbamidomethyl); M12(Oxidation); K13(TMT6plex)	1	1	ENSDARP00000092488.4	ENSDARP00000092488.4	0	3	0,5366	0,0000	1	1	647,35052	1940,03702	1940,04193	-2,53	-0,00164	HCD (High Energy Collision Dissociation)	MS2	63,60161	31,2	200,000	81,1001	19053	Liver_F_2_002_170819170440.raw	F2	26	2	84.4	12.2		1,64	0,003112	0,02785	R.LLADCITVCAAMK.F	[106-118]
Checked	File ID	RT [min]	First Scan	Mass Analyzer	Activation Type	MS Order	# PSMs	Best PSM Ambiguity	Isolation Interference [%]	Average Reporter S/N	Ion Inject Time [ms]	Precursor m/z [Da]	Precursor MH+ [Da]	Precursor Charge	Spectrum File	Abundances (Normalized): 126	Abundances (Normalized): 127	Abundances (Normalized): 128	Abundances (Normalized): 129	Abundance: 126	Abundance: 127	Abundance: 128	Abundance: 129	Quan Info
FALSE	F2	81,1001	19053	Fourier Transform	HCD (High Energy Collision Dissociation)	MS2	1	Unambiguous	63,60161	31,2	200,000	647,35052	1940,03702	3	Liver_F_2_002_170819170440.raw	78.5	54.2	84.4	86.1	26	2	84.4	12.2	Rejected By Method
High	Sequest HT (A2)	Unambiguous	[R].tVMGGLER.[A]	N-Term(TMT6plex)	1	1	ENSDARP00000092488.4	ENSDARP00000092488.4	0	2	0,4737	0,0000	1	1	546,30548	1091,60369	1091,60805	-3,99	-0,00218	HCD (High Energy Collision Dissociation)	MS2	0	43,4	200,000	76,4799	16367	Liver_F_2_001_170818185456.raw	F10	22.2	5.8	132.7	12.8		1,52	0,003254	0,02847	R.TVMGGLER.A	[67-74]
Checked	File ID	RT [min]	First Scan	Mass Analyzer	Activation Type	MS Order	# PSMs	Best PSM Ambiguity	Isolation Interference [%]	Average Reporter S/N	Ion Inject Time [ms]	Precursor m/z [Da]	Precursor MH+ [Da]	Precursor Charge	Spectrum File	Abundances (Normalized): 126	Abundances (Normalized): 127	Abundances (Normalized): 128	Abundances (Normalized): 129	Abundance: 126	Abundance: 127	Abundance: 128	Abundance: 129	Quan Info
FALSE	F10	76,4799	16367	Fourier Transform	HCD (High Energy Collision Dissociation)	MS2	1	Unambiguous	0	43,4	200,000	546,30548	1091,60369	2	Liver_F_2_001_170818185456.raw	71.2	164.1	145.7	96.5	22.2	5.8	132.7	12.8
High	Sequest HT (A2)	Unambiguous	[R].tVMGGLER.[A]	N-Term(TMT6plex)	1	1	ENSDARP00000092488.4	ENSDARP00000092488.4	0	2	0,5044	0,0000	1	1	546,30530	1091,60332	1091,60805	-4,33	-0,00236	HCD (High Energy Collision Dissociation)	MS2	2,478321	187,5	139,428	76,1114	16441	Liver_F_3_001_170818212921.raw	F11	13.4	175	362.2	198.3		2,28	0,003254	0,02859	R.TVMGGLER.A	[67-74]
Checked	File ID	RT [min]	First Scan	Mass Analyzer	Activation Type	MS Order	# PSMs	Best PSM Ambiguity	Isolation Interference [%]	Average Reporter S/N	Ion Inject Time [ms]	Precursor m/z [Da]	Precursor MH+ [Da]	Precursor Charge	Spectrum File	Abundances (Normalized): 126	Abundances (Normalized): 127	Abundances (Normalized): 128	Abundances (Normalized): 129	Abundance: 126	Abundance: 127	Abundance: 128	Abundance: 129	Quan Info
FALSE	F11	76,1114	16441	Fourier Transform	HCD (High Energy Collision Dissociation)	MS2	1	Unambiguous	2,478321	187,5	139,428	546,30530	1091,60332	2	Liver_F_3_001_170818212921.raw	209.3	409.2	431.2	447.2	13.4	175	362.2	198.3
High	Sequest HT (A2)	Unambiguous	[K].lHVDPDNFR.[L]	N-Term(TMT6plex)	1	2	ENSDARP00000092488.4	ENSDARP00000092488.4; ENSDARP00000105678.3	0	3	0,7489	0,0000	1	1	447,90643	1341,70475	1341,71126	-4,86	-0,00217	HCD (High Energy Collision Dissociation)	MS2	23,41424	18,0	200,000	87,2326	19166	Liver_F_3_001_170818212921.raw	F11	1.5	23.3	28.8	18.3		2,19	0,003382	0,03032	K.LHVDPDNFR.L	[97-105]
Checked	File ID	RT [min]	First Scan	Mass Analyzer	Activation Type	MS Order	# PSMs	Best PSM Ambiguity	Isolation Interference [%]	Average Reporter S/N	Ion Inject Time [ms]	Precursor m/z [Da]	Precursor MH+ [Da]	Precursor Charge	Spectrum File	Abundances (Normalized): 126	Abundances (Normalized): 127	Abundances (Normalized): 128	Abundances (Normalized): 129	Abundance: 126	Abundance: 127	Abundance: 128	Abundance: 129	Quan Info
FALSE	F11	87,2326	19166	Fourier Transform	HCD (High Energy Collision Dissociation)	MS2	1	Unambiguous	23,41424	18,0	200,000	447,90643	1341,70475	3	Liver_F_3_001_170818212921.raw	23.5	54.5	34.3	41.2	1.5	23.3	28.8	18.3
High	Sequest HT (A2)	Unambiguous	[R].tAILGLWGk.[L]	N-Term(TMT6plex); K9(TMT6plex)	1	1	ENSDARP00000092488.4	ENSDARP00000092488.4	0	3	0,6073	0,0000	1	1	472,96985	1416,89499	1416,89789	-2,05	-0,00097	HCD (High Energy Collision Dissociation)	MS2	25,14366	99,7	200,000	125,9226	28568	Liver_F_2_001_170818185456.raw	F10	22.1	3.4	366	7.1		2,75	0,003382	0,02975	R.TAILGLWGK.L	[10-18]
Checked	File ID	RT [min]	First Scan	Mass Analyzer	Activation Type	MS Order	# PSMs	Best PSM Ambiguity	Isolation Interference [%]	Average Reporter S/N	Ion Inject Time [ms]	Precursor m/z [Da]	Precursor MH+ [Da]	Precursor Charge	Spectrum File	Abundances (Normalized): 126	Abundances (Normalized): 127	Abundances (Normalized): 128	Abundances (Normalized): 129	Abundance: 126	Abundance: 127	Abundance: 128	Abundance: 129	Quan Info
FALSE	F10	125,9226	28568	Fourier Transform	HCD (High Energy Collision Dissociation)	MS2	1	Unambiguous	25,14366	99,7	200,000	472,96985	1416,89499	3	Liver_F_2_001_170818185456.raw	70.9	96.2	401.8	53.5	22.1	3.4	366	7.1
High	Sequest HT (A2)	Unambiguous	[K].lHVDPDNFR.[L]	N-Term(TMT6plex)	1	2	ENSDARP00000092488.4	ENSDARP00000092488.4; ENSDARP00000105678.3	0	3	0,6734	0,0000	1	1	447,90561	1341,70227	1341,71126	-6,70	-0,00300	HCD (High Energy Collision Dissociation)	MS2	23,52507	15,7	200,000	42,1984	9556	Liver_F_3_002_170819193905.raw	F3	2.5	23.6	17.4	19.4		1,99	0,003382	0,02981	K.LHVDPDNFR.L	[97-105]
Checked	File ID	RT [min]	First Scan	Mass Analyzer	Activation Type	MS Order	# PSMs	Best PSM Ambiguity	Isolation Interference [%]	Average Reporter S/N	Ion Inject Time [ms]	Precursor m/z [Da]	Precursor MH+ [Da]	Precursor Charge	Spectrum File	Abundances (Normalized): 126	Abundances (Normalized): 127	Abundances (Normalized): 128	Abundances (Normalized): 129	Abundance: 126	Abundance: 127	Abundance: 128	Abundance: 129	Quan Info
FALSE	F3	42,1984	9556	Fourier Transform	HCD (High Energy Collision Dissociation)	MS2	1	Unambiguous	23,52507	15,7	200,000	447,90561	1341,70227	3	Liver_F_3_002_170819193905.raw	42.5	55.5	20.3	43.8	2.5	23.6	17.4	19.4
High	Sequest HT (A2)	Unambiguous	[R].tAILGLWGk.[L]	N-Term(TMT6plex); K9(TMT6plex)	1	1	ENSDARP00000092488.4	ENSDARP00000092488.4	0	2	0,3958	0,0000	1	1	708,94971	1416,89214	1416,89789	-4,06	-0,00288	HCD (High Energy Collision Dissociation)	MS2	0	24,5	200,000	108,9546	25973	Liver_F_2_002_170819170440.raw	F2	6.3		90.5	1.3		1,44	0,003569	0,03229	R.TAILGLWGK.L	[10-18]
Checked	File ID	RT [min]	First Scan	Mass Analyzer	Activation Type	MS Order	# PSMs	Best PSM Ambiguity	Isolation Interference [%]	Average Reporter S/N	Ion Inject Time [ms]	Precursor m/z [Da]	Precursor MH+ [Da]	Precursor Charge	Spectrum File	Abundances (Normalized): 126	Abundances (Normalized): 127	Abundances (Normalized): 128	Abundances (Normalized): 129	Abundance: 126	Abundance: 127	Abundance: 128	Abundance: 129	Quan Info
FALSE	F2	108,9546	25973	Fourier Transform	HCD (High Energy Collision Dissociation)	MS2	1	Unambiguous	0	24,5	200,000	708,94971	1416,89214	2	Liver_F_2_002_170819170440.raw	19		90.5	9.2	6.3		90.5	1.3
High	Sequest HT (A2)	Unambiguous	[K].lHVDPDNFR.[L]	N-Term(TMT6plex)	1	2	ENSDARP00000092488.4	ENSDARP00000092488.4; ENSDARP00000105678.3	0	3	0,7452	0,0000	1	1	447,90591	1341,70319	1341,71126	-6,02	-0,00269	HCD (High Energy Collision Dissociation)	MS2	26,41664	37,8	200,000	54,6656	12768	Liver_F_1_002_170819143014.raw	F1	23.5	19.7	25.8	82.2		2,08	0,003637	0,03299	K.LHVDPDNFR.L	[97-105]
Checked	File ID	RT [min]	First Scan	Mass Analyzer	Activation Type	MS Order	# PSMs	Best PSM Ambiguity	Isolation Interference [%]	Average Reporter S/N	Ion Inject Time [ms]	Precursor m/z [Da]	Precursor MH+ [Da]	Precursor Charge	Spectrum File	Abundances (Normalized): 126	Abundances (Normalized): 127	Abundances (Normalized): 128	Abundances (Normalized): 129	Abundance: 126	Abundance: 127	Abundance: 128	Abundance: 129	Quan Info
FALSE	F1	54,6656	12768	Fourier Transform	HCD (High Energy Collision Dissociation)	MS2	1	Unambiguous	26,41664	37,8	200,000	447,90591	1341,70319	3	Liver_F_1_002_170819143014.raw	185.2	246	175	154.9	23.5	19.7	25.8	82.2
High	Sequest HT (A2)	Unambiguous	[K].fGQAGFNADVQEAWQk.[F]	N-Term(TMT6plex); K16(TMT6plex)	1	1	ENSDARP00000092488.4	ENSDARP00000092488.4	0	3	0,4949	0,0000	1	1	752,05798	2254,15940	2254,16569	-2,79	-0,00210	HCD (High Energy Collision Dissociation)	MS2	5,850889	3,8	200,000	147,3736	33304	Liver_F_3_001_170818212921.raw	F11		7.7	7.5			0,99	0,003833	0,03452	K.FGQAGFNADVQEAWQK.F	[119-134]
Checked	File ID	RT [min]	First Scan	Mass Analyzer	Activation Type	MS Order	# PSMs	Best PSM Ambiguity	Isolation Interference [%]	Average Reporter S/N	Ion Inject Time [ms]	Precursor m/z [Da]	Precursor MH+ [Da]	Precursor Charge	Spectrum File	Abundances (Normalized): 126	Abundances (Normalized): 127	Abundances (Normalized): 128	Abundances (Normalized): 129	Abundance: 126	Abundance: 127	Abundance: 128	Abundance: 129	Quan Info
FALSE	F11	147,3736	33304	Fourier Transform	HCD (High Energy Collision Dissociation)	MS2	1	Unambiguous	5,850889	3,8	200,000	752,05798	2254,15940	3	Liver_F_3_001_170818212921.raw		18	8.9			7.7	7.5		Rejected By Method
High	Sequest HT (A2)	Unambiguous	[R].tVMGGLER.[A]	N-Term(TMT6plex)	1	1	ENSDARP00000092488.4	ENSDARP00000092488.4	0	2	0,5435	0,0000	1	1	546,30524	1091,60320	1091,60805	-4,44	-0,00242	HCD (High Energy Collision Dissociation)	MS2	27,33134	53,2	200,000	28,5592	6256	Liver_F_4_002_170819221330.raw	F4	13.7	31.6	80.2	87		1,84	0,003884	0,03609	R.TVMGGLER.A	[67-74]
Checked	File ID	RT [min]	First Scan	Mass Analyzer	Activation Type	MS Order	# PSMs	Best PSM Ambiguity	Isolation Interference [%]	Average Reporter S/N	Ion Inject Time [ms]	Precursor m/z [Da]	Precursor MH+ [Da]	Precursor Charge	Spectrum File	Abundances (Normalized): 126	Abundances (Normalized): 127	Abundances (Normalized): 128	Abundances (Normalized): 129	Abundance: 126	Abundance: 127	Abundance: 128	Abundance: 129	Quan Info
FALSE	F4	28,5592	6256	Fourier Transform	HCD (High Energy Collision Dissociation)	MS2	1	Unambiguous	27,33134	53,2	200,000	546,30524	1091,60320	2	Liver_F_4_002_170819221330.raw	357	566.4	343.5	160.2	13.7	31.6	80.2	87
High	Sequest HT (A2)	Unambiguous	[K].fGQAGFNADVQEAWQk.[F]	N-Term(TMT6plex); K16(TMT6plex)	1	1	ENSDARP00000092488.4	ENSDARP00000092488.4	0	3	0,3151	0,0000	1	1	752,05402	2254,14750	2254,16569	-8,07	-0,00606	HCD (High Energy Collision Dissociation)	MS2	11,78842	2,2	200,000	148,0747	33197	Liver_F_2_001_170818185456.raw	F10	2.4		6.3			0,73	0,004219	0,03708	K.FGQAGFNADVQEAWQK.F	[119-134]
Checked	File ID	RT [min]	First Scan	Mass Analyzer	Activation Type	MS Order	# PSMs	Best PSM Ambiguity	Isolation Interference [%]	Average Reporter S/N	Ion Inject Time [ms]	Precursor m/z [Da]	Precursor MH+ [Da]	Precursor Charge	Spectrum File	Abundances (Normalized): 126	Abundances (Normalized): 127	Abundances (Normalized): 128	Abundances (Normalized): 129	Abundance: 126	Abundance: 127	Abundance: 128	Abundance: 129	Quan Info
FALSE	F10	148,0747	33197	Fourier Transform	HCD (High Energy Collision Dissociation)	MS2	1	Unambiguous	11,78842	2,2	200,000	752,05402	2254,14750	3	Liver_F_2_001_170818185456.raw	7.7		6.9		2.4		6.3		Rejected By Method
High	Sequest HT (A2)	Unambiguous	[R].tVMGGLER.[A]	N-Term(TMT6plex)	1	1	ENSDARP00000092488.4	ENSDARP00000092488.4	0	2	0,5236	0,0000	1	1	546,30530	1091,60332	1091,60805	-4,33	-0,00236	HCD (High Energy Collision Dissociation)	MS2	27,01816	108,6	200,000	46,3664	10704	Liver_F_1_002_170819143014.raw	F1	81.5	37.8	68.4	246.4		2,33	0,004219	0,03777	R.TVMGGLER.A	[67-74]
Checked	File ID	RT [min]	First Scan	Mass Analyzer	Activation Type	MS Order	# PSMs	Best PSM Ambiguity	Isolation Interference [%]	Average Reporter S/N	Ion Inject Time [ms]	Precursor m/z [Da]	Precursor MH+ [Da]	Precursor Charge	Spectrum File	Abundances (Normalized): 126	Abundances (Normalized): 127	Abundances (Normalized): 128	Abundances (Normalized): 129	Abundance: 126	Abundance: 127	Abundance: 128	Abundance: 129	Quan Info
FALSE	F1	46,3664	10704	Fourier Transform	HCD (High Energy Collision Dissociation)	MS2	1	Unambiguous	27,01816	108,6	200,000	546,30530	1091,60332	2	Liver_F_1_002_170819143014.raw	641.3	472	464.6	464.7	81.5	37.8	68.4	246.4
High	Sequest HT (A2)	Unambiguous	[R].tVMGGLER.[A]	N-Term(TMT6plex)	1	1	ENSDARP00000092488.4	ENSDARP00000092488.4	0	2	0,5120	0,0000	1	1	546,30530	1091,60332	1091,60805	-4,33	-0,00236	HCD (High Energy Collision Dissociation)	MS2	7,330555	50,4	200,000	37,8140	8340	Liver_F_2_002_170819170440.raw	F2	19.3	10.7	151.6	20		1,66	0,004332	0,03959	R.TVMGGLER.A	[67-74]
Checked	File ID	RT [min]	First Scan	Mass Analyzer	Activation Type	MS Order	# PSMs	Best PSM Ambiguity	Isolation Interference [%]	Average Reporter S/N	Ion Inject Time [ms]	Precursor m/z [Da]	Precursor MH+ [Da]	Precursor Charge	Spectrum File	Abundances (Normalized): 126	Abundances (Normalized): 127	Abundances (Normalized): 128	Abundances (Normalized): 129	Abundance: 126	Abundance: 127	Abundance: 128	Abundance: 129	Quan Info
FALSE	F2	37,8140	8340	Fourier Transform	HCD (High Energy Collision Dissociation)	MS2	1	Unambiguous	7,330555	50,4	200,000	546,30530	1091,60332	2	Liver_F_2_002_170819170440.raw	58.2	289.7	151.6	141.1	19.3	10.7	151.6	20
High	Sequest HT (A2)	Unambiguous	[R].tVMGGLER.[A]	N-Term(TMT6plex)	1	1	ENSDARP00000092488.4	ENSDARP00000092488.4	0	2	0,5196	0,0000	1	1	546,30487	1091,60246	1091,60805	-5,11	-0,00279	HCD (High Energy Collision Dissociation)	MS2	15,12051	53,8	200,000	28,0458	6130	Liver_F_4_002_170819221330.raw	F4	10.8	31.5	83.8	88.9		1,79	0,004332	0,03967	R.TVMGGLER.A	[67-74]
Checked	File ID	RT [min]	First Scan	Mass Analyzer	Activation Type	MS Order	# PSMs	Best PSM Ambiguity	Isolation Interference [%]	Average Reporter S/N	Ion Inject Time [ms]	Precursor m/z [Da]	Precursor MH+ [Da]	Precursor Charge	Spectrum File	Abundances (Normalized): 126	Abundances (Normalized): 127	Abundances (Normalized): 128	Abundances (Normalized): 129	Abundance: 126	Abundance: 127	Abundance: 128	Abundance: 129	Quan Info
FALSE	F4	28,0458	6130	Fourier Transform	HCD (High Energy Collision Dissociation)	MS2	1	Unambiguous	15,12051	53,8	200,000	546,30487	1091,60246	2	Liver_F_4_002_170819221330.raw	281.3	564.6	358.9	163.7	10.8	31.5	83.8	88.9
High	Sequest HT (A2)	Unambiguous	[K].lHVDPDNFR.[L]	N-Term(TMT6plex)	1	2	ENSDARP00000092488.4	ENSDARP00000092488.4; ENSDARP00000105678.3	0	3	0,6183	0,0000	1	1	447,90527	1341,70127	1341,71126	-7,45	-0,00333	HCD (High Energy Collision Dissociation)	MS2	4,842548	11,9	200,000	88,5394	19279	Liver_F_2_001_170818185456.raw	F10	14		26.8	6.7		1,31	0,004606	0,04098	K.LHVDPDNFR.L	[97-105]
Checked	File ID	RT [min]	First Scan	Mass Analyzer	Activation Type	MS Order	# PSMs	Best PSM Ambiguity	Isolation Interference [%]	Average Reporter S/N	Ion Inject Time [ms]	Precursor m/z [Da]	Precursor MH+ [Da]	Precursor Charge	Spectrum File	Abundances (Normalized): 126	Abundances (Normalized): 127	Abundances (Normalized): 128	Abundances (Normalized): 129	Abundance: 126	Abundance: 127	Abundance: 128	Abundance: 129	Quan Info
FALSE	F10	88,5394	19279	Fourier Transform	HCD (High Energy Collision Dissociation)	MS2	1	Unambiguous	4,842548	11,9	200,000	447,90527	1341,70127	3	Liver_F_2_001_170818185456.raw	45		29.4	50.6	14		26.8	6.7
High	Sequest HT (A2)	Unambiguous	[K].fGQAGFNADVQEAWQk.[F]	N-Term(TMT6plex); K16(TMT6plex)	1	1	ENSDARP00000092488.4	ENSDARP00000092488.4	0	3	0,5000	0,0000	1	1	752,05475	2254,14969	2254,16569	-7,10	-0,00533	HCD (High Energy Collision Dissociation)	MS2	0	1,1	200,000	134,6278	32054	Liver_F_3_002_170819193905.raw	F3		2.8	1.6			0,74	0,005189	0,04458	K.FGQAGFNADVQEAWQK.F	[119-134]
Checked	File ID	RT [min]	First Scan	Mass Analyzer	Activation Type	MS Order	# PSMs	Best PSM Ambiguity	Isolation Interference [%]	Average Reporter S/N	Ion Inject Time [ms]	Precursor m/z [Da]	Precursor MH+ [Da]	Precursor Charge	Spectrum File	Abundances (Normalized): 126	Abundances (Normalized): 127	Abundances (Normalized): 128	Abundances (Normalized): 129	Abundance: 126	Abundance: 127	Abundance: 128	Abundance: 129	Quan Info
FALSE	F3	134,6278	32054	Fourier Transform	HCD (High Energy Collision Dissociation)	MS2	1	Unambiguous	0	1,1	200,000	752,05475	2254,14969	3	Liver_F_3_002_170819193905.raw		6.6	1.9			2.8	1.6		Rejected By Method
High	Sequest HT (A2)	Unambiguous	[K].lHVDPDNFR.[L]	N-Term(TMT6plex)	1	2	ENSDARP00000092488.4	ENSDARP00000092488.4; ENSDARP00000105678.3	0	2	0,5584	0,0000	1	1	671,35632	1341,70537	1341,71126	-4,39	-0,00295	HCD (High Energy Collision Dissociation)	MS2	0	22,2	200,000	86,3614	18745	Liver_F_2_001_170818185456.raw	F10	27.5	2	51.8	7.7		1,54	0,00525	0,04482	K.LHVDPDNFR.L	[97-105]
Checked	File ID	RT [min]	First Scan	Mass Analyzer	Activation Type	MS Order	# PSMs	Best PSM Ambiguity	Isolation Interference [%]	Average Reporter S/N	Ion Inject Time [ms]	Precursor m/z [Da]	Precursor MH+ [Da]	Precursor Charge	Spectrum File	Abundances (Normalized): 126	Abundances (Normalized): 127	Abundances (Normalized): 128	Abundances (Normalized): 129	Abundance: 126	Abundance: 127	Abundance: 128	Abundance: 129	Quan Info
FALSE	F10	86,3614	18745	Fourier Transform	HCD (High Energy Collision Dissociation)	MS2	1	Unambiguous	0	22,2	200,000	671,35632	1341,70537	2	Liver_F_2_001_170818185456.raw	88.3	56.6	56.8	58.1	27.5	2	51.8	7.7
High	Sequest HT (A2)	Unambiguous	[R].tVMGGLER.[A]	N-Term(TMT6plex)	1	1	ENSDARP00000092488.4	ENSDARP00000092488.4	0	2	0,5506	0,0000	1	1	546,30548	1091,60369	1091,60805	-3,99	-0,00218	HCD (High Energy Collision Dissociation)	MS2	53,53317	65,2	200,000	79,8182	18384	Liver_F_1_001_170818162030.raw	F9	50.2	23.3	57	130.3		1,58	0,00525	0,04502	R.TVMGGLER.A	[67-74]
Checked	File ID	RT [min]	First Scan	Mass Analyzer	Activation Type	MS Order	# PSMs	Best PSM Ambiguity	Isolation Interference [%]	Average Reporter S/N	Ion Inject Time [ms]	Precursor m/z [Da]	Precursor MH+ [Da]	Precursor Charge	Spectrum File	Abundances (Normalized): 126	Abundances (Normalized): 127	Abundances (Normalized): 128	Abundances (Normalized): 129	Abundance: 126	Abundance: 127	Abundance: 128	Abundance: 129	Quan Info
FALSE	F9	79,8182	18384	Fourier Transform	HCD (High Energy Collision Dissociation)	MS2	1	Unambiguous	53,53317	65,2	200,000	546,30548	1091,60369	2	Liver_F_1_001_170818162030.raw	359.3	265	345.6	221.7	50.2	23.3	57	130.3	Rejected By Method
High	Sequest HT (A2)	Unambiguous	[R].tVMGGLER.[A]	N-Term(TMT6plex)	1	1	ENSDARP00000092488.4	ENSDARP00000092488.4	0	2	0,4691	0,0000	1	1	546,30566	1091,60405	1091,60805	-3,66	-0,00200	HCD (High Energy Collision Dissociation)	MS2	1,493586	96,9	200,000	36,7777	8090	Liver_F_2_002_170819170440.raw	F2	40.9	14.8	301.9	30.1		1,62	0,005704	0,04794	R.TVMGGLER.A	[67-74]
Checked	File ID	RT [min]	First Scan	Mass Analyzer	Activation Type	MS Order	# PSMs	Best PSM Ambiguity	Isolation Interference [%]	Average Reporter S/N	Ion Inject Time [ms]	Precursor m/z [Da]	Precursor MH+ [Da]	Precursor Charge	Spectrum File	Abundances (Normalized): 126	Abundances (Normalized): 127	Abundances (Normalized): 128	Abundances (Normalized): 129	Abundance: 126	Abundance: 127	Abundance: 128	Abundance: 129	Quan Info
FALSE	F2	36,7777	8090	Fourier Transform	HCD (High Energy Collision Dissociation)	MS2	1	Unambiguous	1,493586	96,9	200,000	546,30566	1091,60405	2	Liver_F_2_002_170819170440.raw	123.7	400.7	301.9	212.3	40.9	14.8	301.9	30.1
High	Sequest HT (A2)	Unambiguous	[K].fGQAGFNADVQEAWQk.[F]	N-Term(TMT6plex); K16(TMT6plex)	1	1	ENSDARP00000092488.4	ENSDARP00000092488.4	0	3	0,5614	0,0000	1	1	752,05579	2254,15281	2254,16569	-5,71	-0,00429	HCD (High Energy Collision Dissociation)	MS2	0	4,9	200,000	137,2374	31321	Liver_F_3_001_170818212921.raw	F11		9.2	7.6	2.8		1,14	0,006312	0,04973	K.FGQAGFNADVQEAWQK.F	[119-134]
Checked	File ID	RT [min]	First Scan	Mass Analyzer	Activation Type	MS Order	# PSMs	Best PSM Ambiguity	Isolation Interference [%]	Average Reporter S/N	Ion Inject Time [ms]	Precursor m/z [Da]	Precursor MH+ [Da]	Precursor Charge	Spectrum File	Abundances (Normalized): 126	Abundances (Normalized): 127	Abundances (Normalized): 128	Abundances (Normalized): 129	Abundance: 126	Abundance: 127	Abundance: 128	Abundance: 129	Quan Info
FALSE	F11	137,2374	31321	Fourier Transform	HCD (High Energy Collision Dissociation)	MS2	1	Unambiguous	0	4,9	200,000	752,05579	2254,15281	3	Liver_F_3_001_170818212921.raw		21.5	9	6.3		9.2	7.6	2.8	Rejected By Method
High	Sequest HT (A2)	Unambiguous	[K].fGQAGFNADVQEAWQk.[F]	N-Term(TMT6plex); K16(TMT6plex)	1	1	ENSDARP00000092488.4	ENSDARP00000092488.4	0	3	0,3866	0,0000	1	1	752,05414	2254,14786	2254,16569	-7,91	-0,00594	HCD (High Energy Collision Dissociation)	MS2	17,12484	11,2	200,000	94,9809	22742	Liver_F_3_002_170819193905.raw	F3	1.6	13.3	16.5	13.2		1,19	0,006372	0,04997	K.FGQAGFNADVQEAWQK.F	[119-134]
Checked	File ID	RT [min]	First Scan	Mass Analyzer	Activation Type	MS Order	# PSMs	Best PSM Ambiguity	Isolation Interference [%]	Average Reporter S/N	Ion Inject Time [ms]	Precursor m/z [Da]	Precursor MH+ [Da]	Precursor Charge	Spectrum File	Abundances (Normalized): 126	Abundances (Normalized): 127	Abundances (Normalized): 128	Abundances (Normalized): 129	Abundance: 126	Abundance: 127	Abundance: 128	Abundance: 129	Quan Info
FALSE	F3	94,9809	22742	Fourier Transform	HCD (High Energy Collision Dissociation)	MS2	1	Unambiguous	17,12484	11,2	200,000	752,05414	2254,14786	3	Liver_F_3_002_170819193905.raw	27.9	31.3	19.2	29.8	1.6	13.3	16.5	13.2
High	Sequest HT (A2)	Unambiguous	[K].lHVDPDNFR.[L]	N-Term(TMT6plex)	1	2	ENSDARP00000092488.4	ENSDARP00000092488.4; ENSDARP00000105678.3	0	3	0,7178	0,0000	1	1	447,90594	1341,70328	1341,71126	-5,95	-0,00266	HCD (High Energy Collision Dissociation)	MS2	45,03863	17,7	200,000	32,2609	7147	Liver_F_4_002_170819221330.raw	F4	5	6.7	19	40.2		1,63	0,006488	0,0509	K.LHVDPDNFR.L	[97-105]
Checked	File ID	RT [min]	First Scan	Mass Analyzer	Activation Type	MS Order	# PSMs	Best PSM Ambiguity	Isolation Interference [%]	Average Reporter S/N	Ion Inject Time [ms]	Precursor m/z [Da]	Precursor MH+ [Da]	Precursor Charge	Spectrum File	Abundances (Normalized): 126	Abundances (Normalized): 127	Abundances (Normalized): 128	Abundances (Normalized): 129	Abundance: 126	Abundance: 127	Abundance: 128	Abundance: 129	Quan Info
FALSE	F4	32,2609	7147	Fourier Transform	HCD (High Energy Collision Dissociation)	MS2	1	Unambiguous	45,03863	17,7	200,000	447,90594	1341,70328	3	Liver_F_4_002_170819221330.raw	129.8	120.1	81.4	74	5	6.7	19	40.2
High	Sequest HT (A2)	Unambiguous	[K].lHVDPDNFR.[L]	N-Term(TMT6plex)	1	2	ENSDARP00000092488.4	ENSDARP00000092488.4; ENSDARP00000105678.3	0	3	0,6485	0,0000	1	1	447,90680	1341,70584	1341,71126	-4,04	-0,00181	HCD (High Energy Collision Dissociation)	MS2	45,38704	19,2	200,000	42,7181	9531	Liver_F_2_002_170819170440.raw	F2	18.3	2.1	49	7.4		2,02	0,006543	0,05195	K.LHVDPDNFR.L	[97-105]
Checked	File ID	RT [min]	First Scan	Mass Analyzer	Activation Type	MS Order	# PSMs	Best PSM Ambiguity	Isolation Interference [%]	Average Reporter S/N	Ion Inject Time [ms]	Precursor m/z [Da]	Precursor MH+ [Da]	Precursor Charge	Spectrum File	Abundances (Normalized): 126	Abundances (Normalized): 127	Abundances (Normalized): 128	Abundances (Normalized): 129	Abundance: 126	Abundance: 127	Abundance: 128	Abundance: 129	Quan Info
FALSE	F2	42,7181	9531	Fourier Transform	HCD (High Energy Collision Dissociation)	MS2	1	Unambiguous	45,38704	19,2	200,000	447,90680	1341,70584	3	Liver_F_2_002_170819170440.raw	55.3	56.9	49	52.2	18.3	2.1	49	7.4
High	Sequest HT (A2)	Unambiguous	[R].tVMGGLER.[A]	N-Term(TMT6plex)	1	1	ENSDARP00000092488.4	ENSDARP00000092488.4	0	2	0,4975	0,0000	1	1	546,30554	1091,60381	1091,60805	-3,88	-0,00212	HCD (High Energy Collision Dissociation)	MS2	3,430447	141,3	200,000	36,2741	7971	Liver_F_2_002_170819170440.raw	F2	53.8	19.8	453.4	37.8		1,99	0,00683	0,05559	R.TVMGGLER.A	[67-74]
Checked	File ID	RT [min]	First Scan	Mass Analyzer	Activation Type	MS Order	# PSMs	Best PSM Ambiguity	Isolation Interference [%]	Average Reporter S/N	Ion Inject Time [ms]	Precursor m/z [Da]	Precursor MH+ [Da]	Precursor Charge	Spectrum File	Abundances (Normalized): 126	Abundances (Normalized): 127	Abundances (Normalized): 128	Abundances (Normalized): 129	Abundance: 126	Abundance: 127	Abundance: 128	Abundance: 129	Quan Info
FALSE	F2	36,2741	7971	Fourier Transform	HCD (High Energy Collision Dissociation)	MS2	1	Unambiguous	3,430447	141,3	200,000	546,30554	1091,60381	2	Liver_F_2_002_170819170440.raw	162.6	536.1	453.4	266.6	53.8	19.8	453.4	37.8
High	Sequest HT (A2)	Unambiguous	[R].lLADcITVcAAmk.[F]	N-Term(TMT6plex); C5(Carbamidomethyl); C9(Carbamidomethyl); M12(Oxidation); K13(TMT6plex)	1	1	ENSDARP00000092488.4	ENSDARP00000092488.4	0	3	0,6048	0,0000	1	1	647,34821	1940,03006	1940,04193	-6,12	-0,00396	HCD (High Energy Collision Dissociation)	MS2	27,36829	11,4	200,000	97,1509	23050	Liver_F_2_002_170819170440.raw	F2	7.8		35.9	2		1,24	0,007084	0,05704	R.LLADCITVCAAMK.F	[106-118]
Checked	File ID	RT [min]	First Scan	Mass Analyzer	Activation Type	MS Order	# PSMs	Best PSM Ambiguity	Isolation Interference [%]	Average Reporter S/N	Ion Inject Time [ms]	Precursor m/z [Da]	Precursor MH+ [Da]	Precursor Charge	Spectrum File	Abundances (Normalized): 126	Abundances (Normalized): 127	Abundances (Normalized): 128	Abundances (Normalized): 129	Abundance: 126	Abundance: 127	Abundance: 128	Abundance: 129	Quan Info
FALSE	F2	97,1509	23050	Fourier Transform	HCD (High Energy Collision Dissociation)	MS2	1	Unambiguous	27,36829	11,4	200,000	647,34821	1940,03006	3	Liver_F_2_002_170819170440.raw	23.6		35.9	14.1	7.8		35.9	2
High	Sequest HT (A2)	Unambiguous	[R].lLADcITVcAAmk.[F]	N-Term(TMT6plex); C5(Carbamidomethyl); C9(Carbamidomethyl); M12(Oxidation); K13(TMT6plex)	1	1	ENSDARP00000092488.4	ENSDARP00000092488.4	0	3	0,4658	0,0000	1	1	647,34772	1940,02860	1940,04193	-6,87	-0,00444	HCD (High Energy Collision Dissociation)	MS2	34,59162	39,8	200,000	121,2973	27405	Liver_F_2_001_170818185456.raw	F10	37.5	6.9	99.4	15.2		1,46	0,007084	0,05704	R.LLADCITVCAAMK.F	[106-118]
Checked	File ID	RT [min]	First Scan	Mass Analyzer	Activation Type	MS Order	# PSMs	Best PSM Ambiguity	Isolation Interference [%]	Average Reporter S/N	Ion Inject Time [ms]	Precursor m/z [Da]	Precursor MH+ [Da]	Precursor Charge	Spectrum File	Abundances (Normalized): 126	Abundances (Normalized): 127	Abundances (Normalized): 128	Abundances (Normalized): 129	Abundance: 126	Abundance: 127	Abundance: 128	Abundance: 129	Quan Info
FALSE	F10	121,2973	27405	Fourier Transform	HCD (High Energy Collision Dissociation)	MS2	1	Unambiguous	34,59162	39,8	200,000	647,34772	1940,02860	3	Liver_F_2_001_170818185456.raw	120.4	195.3	109.1	114.6	37.5	6.9	99.4	15.2
High	Sequest HT (A2)	Unambiguous	[R].tVMGGLER.[A]	N-Term(TMT6plex)	1	1	ENSDARP00000092488.4	ENSDARP00000092488.4	0	2	0,4049	0,0000	1	1	546,30542	1091,60356	1091,60805	-4,11	-0,00224	HCD (High Energy Collision Dissociation)	MS2	25,42269	28,9	200,000	38,3230	8465	Liver_F_2_002_170819170440.raw	F2	18.2	5.1	77.8	14.3		1,63	0,007299	0,05909	R.TVMGGLER.A	[67-74]
Checked	File ID	RT [min]	First Scan	Mass Analyzer	Activation Type	MS Order	# PSMs	Best PSM Ambiguity	Isolation Interference [%]	Average Reporter S/N	Ion Inject Time [ms]	Precursor m/z [Da]	Precursor MH+ [Da]	Precursor Charge	Spectrum File	Abundances (Normalized): 126	Abundances (Normalized): 127	Abundances (Normalized): 128	Abundances (Normalized): 129	Abundance: 126	Abundance: 127	Abundance: 128	Abundance: 129	Quan Info
FALSE	F2	38,3230	8465	Fourier Transform	HCD (High Energy Collision Dissociation)	MS2	1	Unambiguous	25,42269	28,9	200,000	546,30542	1091,60356	2	Liver_F_2_002_170819170440.raw	54.9	138.1	77.8	100.9	18.2	5.1	77.8	14.3
High	Sequest HT (A2)	Unambiguous	[R].tVMGGLER.[A]	N-Term(TMT6plex)	1	1	ENSDARP00000092488.4	ENSDARP00000092488.4	0	2	0,4955	0,0000	1	1	546,30518	1091,60307	1091,60805	-4,55	-0,00249	HCD (High Energy Collision Dissociation)	MS2	1,889656	166,7	200,000	76,6240	16560	Liver_F_3_001_170818212921.raw	F11	18	154.7	314.8	178.3		2,20	0,007299	0,05837	R.TVMGGLER.A	[67-74]
Checked	File ID	RT [min]	First Scan	Mass Analyzer	Activation Type	MS Order	# PSMs	Best PSM Ambiguity	Isolation Interference [%]	Average Reporter S/N	Ion Inject Time [ms]	Precursor m/z [Da]	Precursor MH+ [Da]	Precursor Charge	Spectrum File	Abundances (Normalized): 126	Abundances (Normalized): 127	Abundances (Normalized): 128	Abundances (Normalized): 129	Abundance: 126	Abundance: 127	Abundance: 128	Abundance: 129	Quan Info
FALSE	F11	76,6240	16560	Fourier Transform	HCD (High Energy Collision Dissociation)	MS2	1	Unambiguous	1,889656	166,7	200,000	546,30518	1091,60307	2	Liver_F_3_001_170818212921.raw	280.6	361.7	374.8	402.2	18	154.7	314.8	178.3
High	Sequest HT (A2)	Unambiguous	[R].tVMGGLER.[A]	N-Term(TMT6plex)	1	1	ENSDARP00000092488.4	ENSDARP00000092488.4	0	2	0,4226	0,0000	1	1	546,30542	1091,60356	1091,60805	-4,11	-0,00224	HCD (High Energy Collision Dissociation)	MS2	10,46694	55,1	200,000	37,2975	8216	Liver_F_2_002_170819170440.raw	F2	23.1	11.5	164	21.8		1,68	0,007755	0,06238	R.TVMGGLER.A	[67-74]
Checked	File ID	RT [min]	First Scan	Mass Analyzer	Activation Type	MS Order	# PSMs	Best PSM Ambiguity	Isolation Interference [%]	Average Reporter S/N	Ion Inject Time [ms]	Precursor m/z [Da]	Precursor MH+ [Da]	Precursor Charge	Spectrum File	Abundances (Normalized): 126	Abundances (Normalized): 127	Abundances (Normalized): 128	Abundances (Normalized): 129	Abundance: 126	Abundance: 127	Abundance: 128	Abundance: 129	Quan Info
FALSE	F2	37,2975	8216	Fourier Transform	HCD (High Energy Collision Dissociation)	MS2	1	Unambiguous	10,46694	55,1	200,000	546,30542	1091,60356	2	Liver_F_2_002_170819170440.raw	69.7	311.4	164	153.8	23.1	11.5	164	21.8
High	Sequest HT (A2)	Unambiguous	[K].lHVDPDNFR.[L]	N-Term(TMT6plex)	1	2	ENSDARP00000092488.4	ENSDARP00000092488.4; ENSDARP00000105678.3	0	2	0,5827	0,0000	1	1	671,35602	1341,70476	1341,71126	-4,85	-0,00325	HCD (High Energy Collision Dissociation)	MS2	12,4136	28,3	200,000	53,2549	12418	Liver_F_1_002_170819143014.raw	F1	9.5	9.2	13.5	80.8		1,39	0,008237	0,06644	K.LHVDPDNFR.L	[97-105]
Checked	File ID	RT [min]	First Scan	Mass Analyzer	Activation Type	MS Order	# PSMs	Best PSM Ambiguity	Isolation Interference [%]	Average Reporter S/N	Ion Inject Time [ms]	Precursor m/z [Da]	Precursor MH+ [Da]	Precursor Charge	Spectrum File	Abundances (Normalized): 126	Abundances (Normalized): 127	Abundances (Normalized): 128	Abundances (Normalized): 129	Abundance: 126	Abundance: 127	Abundance: 128	Abundance: 129	Quan Info
FALSE	F1	53,2549	12418	Fourier Transform	HCD (High Energy Collision Dissociation)	MS2	1	Unambiguous	12,4136	28,3	200,000	671,35602	1341,70476	2	Liver_F_1_002_170819143014.raw	74.5	114.9	91.6	152.3	9.5	9.2	13.5	80.8
High	Sequest HT (A2)	Unambiguous	[K].lHVDPDNFR.[L]	N-Term(TMT6plex)	1	2	ENSDARP00000092488.4	ENSDARP00000092488.4; ENSDARP00000105678.3	0	3	0,7263	0,0000	1	1	447,90607	1341,70365	1341,71126	-5,68	-0,00254	HCD (High Energy Collision Dissociation)	MS2	25,14212	29,8	200,000	7,9286	1576	Liver_F_2_002_170819170440.raw	F2	31.9	11.3	51.9	24.1		1,79	0,00857	0,07004	K.LHVDPDNFR.L	[97-105]
Checked	File ID	RT [min]	First Scan	Mass Analyzer	Activation Type	MS Order	# PSMs	Best PSM Ambiguity	Isolation Interference [%]	Average Reporter S/N	Ion Inject Time [ms]	Precursor m/z [Da]	Precursor MH+ [Da]	Precursor Charge	Spectrum File	Abundances (Normalized): 126	Abundances (Normalized): 127	Abundances (Normalized): 128	Abundances (Normalized): 129	Abundance: 126	Abundance: 127	Abundance: 128	Abundance: 129	Quan Info
FALSE	F2	7,9286	1576	Fourier Transform	HCD (High Energy Collision Dissociation)	MS2	1	Unambiguous	25,14212	29,8	200,000	447,90607	1341,70365	3	Liver_F_2_002_170819170440.raw	96.2	306	51.9	170	31.9	11.3	51.9	24.1
High	Sequest HT (A2)	Unambiguous	[K].lHVDPDNFR.[L]	N-Term(TMT6plex)	1	2	ENSDARP00000092488.4	ENSDARP00000092488.4; ENSDARP00000105678.3	0	3	0,7019	0,0000	1	1	447,90720	1341,70703	1341,71126	-3,15	-0,00141	HCD (High Energy Collision Dissociation)	MS2	16,06429	14,8	200,000	84,1501	18406	Liver_F_3_001_170818212921.raw	F11	7.7	15.2	22.9	13.3		1,61	0,00874	0,07239	K.LHVDPDNFR.L	[97-105]
Checked	File ID	RT [min]	First Scan	Mass Analyzer	Activation Type	MS Order	# PSMs	Best PSM Ambiguity	Isolation Interference [%]	Average Reporter S/N	Ion Inject Time [ms]	Precursor m/z [Da]	Precursor MH+ [Da]	Precursor Charge	Spectrum File	Abundances (Normalized): 126	Abundances (Normalized): 127	Abundances (Normalized): 128	Abundances (Normalized): 129	Abundance: 126	Abundance: 127	Abundance: 128	Abundance: 129	Quan Info
FALSE	F11	84,1501	18406	Fourier Transform	HCD (High Energy Collision Dissociation)	MS2	1	Unambiguous	16,06429	14,8	200,000	447,90720	1341,70703	3	Liver_F_3_001_170818212921.raw	120.6	35.5	27.3	29.9	7.7	15.2	22.9	13.3
High	Sequest HT (A2)	Unambiguous	[K].lHVDPDNFR.[L]	N-Term(TMT6plex)	1	2	ENSDARP00000092488.4	ENSDARP00000092488.4; ENSDARP00000105678.3	0	3	0,7083	0,0000	1	1	447,90665	1341,70539	1341,71126	-4,38	-0,00196	HCD (High Energy Collision Dissociation)	MS2	40,95564	21,4	200,000	89,2286	20734	Liver_F_1_001_170818162030.raw	F9	14.6	8.1	14.6	48.2		1,92	0,008879	0,07531	K.LHVDPDNFR.L	[97-105]
Checked	File ID	RT [min]	First Scan	Mass Analyzer	Activation Type	MS Order	# PSMs	Best PSM Ambiguity	Isolation Interference [%]	Average Reporter S/N	Ion Inject Time [ms]	Precursor m/z [Da]	Precursor MH+ [Da]	Precursor Charge	Spectrum File	Abundances (Normalized): 126	Abundances (Normalized): 127	Abundances (Normalized): 128	Abundances (Normalized): 129	Abundance: 126	Abundance: 127	Abundance: 128	Abundance: 129	Quan Info
FALSE	F9	89,2286	20734	Fourier Transform	HCD (High Energy Collision Dissociation)	MS2	1	Unambiguous	40,95564	21,4	200,000	447,90665	1341,70539	3	Liver_F_1_001_170818162030.raw	104.3	92.1	88.5	82	14.6	8.1	14.6	48.2
High	Sequest HT (A2)	Selected	[R].yFATFGNLSSPAAIMGNPk.[V]	N-Term(TMT6plex); K19(TMT6plex)	1	1	ENSDARP00000092488.4	ENSDARP00000092488.4	0	3		0,0000	3	3	815,43420	2444,28806	2444,30482	-6,86	-0,00559	HCD (High Energy Collision Dissociation)	MS2	70,17179	0,6	200,000	146,1722	32816	Liver_F_2_001_170818185456.raw	F10			2.3			0,25	0,008879	0,07523	R.YFATFGNLSSPAAIMGNPK.V	[42-60]
Checked	File ID	RT [min]	First Scan	Mass Analyzer	Activation Type	MS Order	# PSMs	Best PSM Ambiguity	Isolation Interference [%]	Average Reporter S/N	Ion Inject Time [ms]	Precursor m/z [Da]	Precursor MH+ [Da]	Precursor Charge	Spectrum File	Abundances (Normalized): 126	Abundances (Normalized): 127	Abundances (Normalized): 128	Abundances (Normalized): 129	Abundance: 126	Abundance: 127	Abundance: 128	Abundance: 129	Quan Info
FALSE	F10	146,1722	32816	Fourier Transform	HCD (High Energy Collision Dissociation)	MS2	1	Selected	70,17179	0,6	200,000	815,43420	2444,28806	3	Liver_F_2_001_170818185456.raw			2.5				2.3		Rejected By Method
High	Sequest HT (A2)	Unambiguous	[K].fGQAGFNADVQEAWQk.[F]	N-Term(TMT6plex); K16(TMT6plex)	1	1	ENSDARP00000092488.4	ENSDARP00000092488.4	0	3	0,3243	0,0000	1	1	752,05865	2254,16141	2254,16569	-1,90	-0,00143	HCD (High Energy Collision Dissociation)	MS2	56,20153	3,8	200,000	148,8830	33607	Liver_F_3_001_170818212921.raw	F11		7.8	2.7	4.7		0,74	0,009904	0,0835	K.FGQAGFNADVQEAWQK.F	[119-134]
Checked	File ID	RT [min]	First Scan	Mass Analyzer	Activation Type	MS Order	# PSMs	Best PSM Ambiguity	Isolation Interference [%]	Average Reporter S/N	Ion Inject Time [ms]	Precursor m/z [Da]	Precursor MH+ [Da]	Precursor Charge	Spectrum File	Abundances (Normalized): 126	Abundances (Normalized): 127	Abundances (Normalized): 128	Abundances (Normalized): 129	Abundance: 126	Abundance: 127	Abundance: 128	Abundance: 129	Quan Info
FALSE	F11	148,8830	33607	Fourier Transform	HCD (High Energy Collision Dissociation)	MS2	1	Unambiguous	56,20153	3,8	200,000	752,05865	2254,16141	3	Liver_F_3_001_170818212921.raw		18.2	3.2	10.6		7.8	2.7	4.7	Rejected By Method
ENSDARP00000033600.5	ribosomal protein, large, P1 [OS=Danio rerio]	67	3	10	2	1	113	11,5	4,26	18.88	3	cell differentiation;metabolic process;regulation of biological process	ribosome	enzyme regulator activity;RNA binding;structural molecule activity	Pf00428	[GO:0002181]; GO:0006412; GO:0010467; GO:0034645; GO:0043043; GO:0044267; GO:0043170; GO:0009059; GO:0044249; GO:0044260; GO:0006518; GO:0043604; GO:1901566; GO:0019538; GO:0071704; GO:1901576; GO:0009058; GO:0044237; GO:0043603; GO:1901564; GO:0044271; GO:0044238; GO:0008152; GO:0009987; GO:0034641; GO:0006807; GO:0008150 [GO:0003735]; GO:0005198; GO:0003674 [GO:0005622]; GO:0044464; GO:0005575;…	336719	ENSDARG00000021864.8	rplp1	19	dre03010	Ribosome	Cytoplasmic Ribosomal Proteins	0.879	0.1	0.128	-0.19	-3.33	-2.96		2.842	0.272			0.995	0.01			1.649	0.01			1.51	-1.88			-0.01	-6.64
Confidence	Identifying Node	PSM Ambiguity	Annotated Sequence	Modifications	# Protein Groups	# Proteins	Master Protein Accessions	Protein Accessions	# Missed Cleavages	Charge	DeltaScore	DeltaCn	Rank	Search Engine Rank	m/z [Da]	MH+ [Da]	Theo. MH+ [Da]	DeltaM [ppm]	Deltam/z [Da]	Activation Type	MS Order	Isolation Interference [%]	Average Reporter S/N	Ion Inject Time [ms]	RT [min]	First Scan	Spectrum File	File ID	Abundance: 126	Abundance: 127	Abundance: 128	Abundance: 129	Quan Info	XCorr	Percolator q-Value	Percolator PEP	Sequences in Protein	Positions in Protein	PSM Modification Positions in Protein
High	Sequest HT (A2)	Unambiguous	[K].kEESEESDDDMGFGLFD.[-]	N-Term(TMT6plex); K1(TMT6plex)	2	3	ENSDARP00000022552.6; ENSDARP00000033600.5	ENSDARP00000022552.6; ENSDARP00000139347.1; ENSDARP00000033600.5	1	3	0,9225	0,0000	1	1	803,36310	2408,07474	2408,08517	-4,33	-0,00348	HCD (High Energy Collision Dissociation)	MS2	2,042479	25,7	200,000	95,2025	22798	Liver_F_3_002_170819193905.raw	F3	8.6	19.9	45.4	28.9		3,74	0	5,064E-08	K.KEESEESDDDMGFGLFD.-	[97-113]
Checked	File ID	RT [min]	First Scan	Mass Analyzer	Activation Type	MS Order	# PSMs	Best PSM Ambiguity	Isolation Interference [%]	Average Reporter S/N	Ion Inject Time [ms]	Precursor m/z [Da]	Precursor MH+ [Da]	Precursor Charge	Spectrum File	Abundances (Normalized): 126	Abundances (Normalized): 127	Abundances (Normalized): 128	Abundances (Normalized): 129	Abundance: 126	Abundance: 127	Abundance: 128	Abundance: 129	Quan Info
FALSE	F3	95,2025	22798	Fourier Transform	HCD (High Energy Collision Dissociation)	MS2	1	Unambiguous	2,042479	25,7	200,000	803,36310	2408,07474	3	Liver_F_3_002_170819193905.raw	146	46.8	52.9	65.3	8.6	19.9	45.4	28.9
High	Sequest HT (A2)	Unambiguous	[K].kEESEESDDDMGFGLFD.[-]	N-Term(TMT6plex); K1(TMT6plex)	2	3	ENSDARP00000022552.6; ENSDARP00000033600.5	ENSDARP00000022552.6; ENSDARP00000139347.1; ENSDARP00000033600.5	1	3	0,9640	0,0000	1	1	803,36188	2408,07108	2408,08517	-5,85	-0,00470	HCD (High Energy Collision Dissociation)	MS2	0	27,2	200,000	92,7795	21971	Liver_F_4_002_170819221330.raw	F4	28.1	10.4	16.4	53.9		3,33	0	2,189E-08	K.KEESEESDDDMGFGLFD.-	[97-113]
Checked	File ID	RT [min]	First Scan	Mass Analyzer	Activation Type	MS Order	# PSMs	Best PSM Ambiguity	Isolation Interference [%]	Average Reporter S/N	Ion Inject Time [ms]	Precursor m/z [Da]	Precursor MH+ [Da]	Precursor Charge	Spectrum File	Abundances (Normalized): 126	Abundances (Normalized): 127	Abundances (Normalized): 128	Abundances (Normalized): 129	Abundance: 126	Abundance: 127	Abundance: 128	Abundance: 129	Quan Info
FALSE	F4	92,7795	21971	Fourier Transform	HCD (High Energy Collision Dissociation)	MS2	1	Unambiguous	0	27,2	200,000	803,36188	2408,07108	3	Liver_F_4_002_170819221330.raw	732.2	186.4	70.1	99.2	28.1	10.4	16.4	53.9
High	Sequest HT (A2)	Unambiguous	[K].aAGVTIEPFWPGLFAk.[A]	N-Term(TMT6plex); K16(TMT6plex)	1	2	ENSDARP00000033600.5	ENSDARP00000139347.1; ENSDARP00000033600.5	0	3	0,6804	0,0000	1	1	721,41467	2162,22947	2162,24142	-5,53	-0,00398	HCD (High Energy Collision Dissociation)	MS2	0	14,5	200,000	129,2148	29388	Liver_F_2_001_170818185456.raw	F10	10.4	1.5	43.3	2.8		1,94	0	0,0006047	K.AAGVTIEPFWPGLFAK.A	[34-49]
Checked	File ID	RT [min]	First Scan	Mass Analyzer	Activation Type	MS Order	# PSMs	Best PSM Ambiguity	Isolation Interference [%]	Average Reporter S/N	Ion Inject Time [ms]	Precursor m/z [Da]	Precursor MH+ [Da]	Precursor Charge	Spectrum File	Abundances (Normalized): 126	Abundances (Normalized): 127	Abundances (Normalized): 128	Abundances (Normalized): 129	Abundance: 126	Abundance: 127	Abundance: 128	Abundance: 129	Quan Info
FALSE	F10	129,2148	29388	Fourier Transform	HCD (High Energy Collision Dissociation)	MS2	1	Unambiguous	0	14,5	200,000	721,41467	2162,22947	3	Liver_F_2_001_170818185456.raw	33.4	42.5	47.5	21.1	10.4	1.5	43.3	2.8
High	Sequest HT (A2)	Unambiguous	[K].aAGVTIEPFWPGLFAk.[A]	N-Term(TMT6plex); K16(TMT6plex)	1	2	ENSDARP00000033600.5	ENSDARP00000139347.1; ENSDARP00000033600.5	0	3	0,7192	0,0000	1	1	721,41321	2162,22507	2162,24142	-7,56	-0,00545	HCD (High Energy Collision Dissociation)	MS2	0	14,8	200,000	122,8934	29602	Liver_F_3_002_170819193905.raw	F3			52	7.3		2,92	0	4,419E-07	K.AAGVTIEPFWPGLFAK.A	[34-49]
Checked	File ID	RT [min]	First Scan	Mass Analyzer	Activation Type	MS Order	# PSMs	Best PSM Ambiguity	Isolation Interference [%]	Average Reporter S/N	Ion Inject Time [ms]	Precursor m/z [Da]	Precursor MH+ [Da]	Precursor Charge	Spectrum File	Abundances (Normalized): 126	Abundances (Normalized): 127	Abundances (Normalized): 128	Abundances (Normalized): 129	Abundance: 126	Abundance: 127	Abundance: 128	Abundance: 129	Quan Info
FALSE	F3	122,8934	29602	Fourier Transform	HCD (High Energy Collision Dissociation)	MS2	1	Unambiguous	0	14,8	200,000	721,41321	2162,22507	3	Liver_F_3_002_170819193905.raw			60.6	16.5			52	7.3
High	Sequest HT (A2)	Unambiguous	[K].kEESEESDDDMGFGLFD.[-]	N-Term(TMT6plex); K1(TMT6plex)	2	3	ENSDARP00000022552.6; ENSDARP00000033600.5	ENSDARP00000022552.6; ENSDARP00000139347.1; ENSDARP00000033600.5	1	3	0,9159	0,0000	1	1	803,36261	2408,07328	2408,08517	-4,94	-0,00397	HCD (High Energy Collision Dissociation)	MS2	0	25,0	200,000	107,1994	25787	Liver_F_1_002_170819143014.raw	F1	19.4	22.5	10.9	46.9		3,45	0	1,127E-06	K.KEESEESDDDMGFGLFD.-	[97-113]
Checked	File ID	RT [min]	First Scan	Mass Analyzer	Activation Type	MS Order	# PSMs	Best PSM Ambiguity	Isolation Interference [%]	Average Reporter S/N	Ion Inject Time [ms]	Precursor m/z [Da]	Precursor MH+ [Da]	Precursor Charge	Spectrum File	Abundances (Normalized): 126	Abundances (Normalized): 127	Abundances (Normalized): 128	Abundances (Normalized): 129	Abundance: 126	Abundance: 127	Abundance: 128	Abundance: 129	Quan Info
FALSE	F1	107,1994	25787	Fourier Transform	HCD (High Energy Collision Dissociation)	MS2	1	Unambiguous	0	25,0	200,000	803,36261	2408,07328	3	Liver_F_1_002_170819143014.raw	152.8	280.9	73.9	88.4	19.4	22.5	10.9	46.9
High	Sequest HT (A2)	Unambiguous	[K].aAGVTIEPFWPGLFAk.[A]	N-Term(TMT6plex); K16(TMT6plex)	1	2	ENSDARP00000033600.5	ENSDARP00000139347.1; ENSDARP00000033600.5	0	3	0,7468	0,0000	1	1	721,41718	2162,23697	2162,24142	-2,06	-0,00148	HCD (High Energy Collision Dissociation)	MS2	5,78196	18,3	200,000	123,9927	29652	Liver_F_2_002_170819170440.raw	F2	7		66.3			3,12	0	1,364E-07	K.AAGVTIEPFWPGLFAK.A	[34-49]
Checked	File ID	RT [min]	First Scan	Mass Analyzer	Activation Type	MS Order	# PSMs	Best PSM Ambiguity	Isolation Interference [%]	Average Reporter S/N	Ion Inject Time [ms]	Precursor m/z [Da]	Precursor MH+ [Da]	Precursor Charge	Spectrum File	Abundances (Normalized): 126	Abundances (Normalized): 127	Abundances (Normalized): 128	Abundances (Normalized): 129	Abundance: 126	Abundance: 127	Abundance: 128	Abundance: 129	Quan Info
FALSE	F2	123,9927	29652	Fourier Transform	HCD (High Energy Collision Dissociation)	MS2	1	Unambiguous	5,78196	18,3	200,000	721,41718	2162,23697	3	Liver_F_2_002_170819170440.raw	21.1		66.3		7		66.3
High	Sequest HT (A2)	Unambiguous	[K].aAGVTIEPFWPGLFAk.[A]	N-Term(TMT6plex); K16(TMT6plex)	1	2	ENSDARP00000033600.5	ENSDARP00000139347.1; ENSDARP00000033600.5	0	3	0,6970	0,0000	1	1	721,41541	2162,23166	2162,24142	-4,51	-0,00325	HCD (High Energy Collision Dissociation)	MS2	0	20,2	200,000	128,7009	29262	Liver_F_2_001_170818185456.raw	F10	11.4		66.6	2.8		2,31	0,0002246	0,001406	K.AAGVTIEPFWPGLFAK.A	[34-49]
Checked	File ID	RT [min]	First Scan	Mass Analyzer	Activation Type	MS Order	# PSMs	Best PSM Ambiguity	Isolation Interference [%]	Average Reporter S/N	Ion Inject Time [ms]	Precursor m/z [Da]	Precursor MH+ [Da]	Precursor Charge	Spectrum File	Abundances (Normalized): 126	Abundances (Normalized): 127	Abundances (Normalized): 128	Abundances (Normalized): 129	Abundance: 126	Abundance: 127	Abundance: 128	Abundance: 129	Quan Info
FALSE	F10	128,7009	29262	Fourier Transform	HCD (High Energy Collision Dissociation)	MS2	1	Unambiguous	0	20,2	200,000	721,41541	2162,23166	3	Liver_F_2_001_170818185456.raw	36.6		73.1	21.1	11.4		66.6	2.8
High	Sequest HT (A2)	Unambiguous	[K].aLASVDIGSLIcNVGAGGGAAPAAAAGAAAPAGGDAPAkEEEk.[K]	N-Term(TMT6plex); C12(Carbamidomethyl); K39(TMT6plex); K43(TMT6plex)	1	1	ENSDARP00000033600.5	ENSDARP00000033600.5	1	6	0,6402	0,0000	1	1	749,39722	4491,34692	4491,37565	-6,40	-0,00479	HCD (High Energy Collision Dissociation)	MS2	38,63762	9,9	200,000	104,7842	24940	Liver_F_2_002_170819170440.raw	F2	3		36.6			2,14	0,0004635	0,003626	K.ALASVDIGSLICNVGAGGGAAPAAAAGAAAPAGGDAPAKEEEK.K	[50-92]
Checked	File ID	RT [min]	First Scan	Mass Analyzer	Activation Type	MS Order	# PSMs	Best PSM Ambiguity	Isolation Interference [%]	Average Reporter S/N	Ion Inject Time [ms]	Precursor m/z [Da]	Precursor MH+ [Da]	Precursor Charge	Spectrum File	Abundances (Normalized): 126	Abundances (Normalized): 127	Abundances (Normalized): 128	Abundances (Normalized): 129	Abundance: 126	Abundance: 127	Abundance: 128	Abundance: 129	Quan Info
FALSE	F2	104,7842	24940	Fourier Transform	HCD (High Energy Collision Dissociation)	MS2	1	Unambiguous	38,63762	9,9	200,000	749,39722	4491,34692	6	Liver_F_2_002_170819170440.raw	9.1		36.6		3		36.6		Rejected By Method
High	Sequest HT (A2)	Unambiguous	[K].kEESEESDDDMGFGLFD.[-]	N-Term(TMT6plex); K1(TMT6plex)	2	3	ENSDARP00000022552.6; ENSDARP00000033600.5	ENSDARP00000022552.6; ENSDARP00000139347.1; ENSDARP00000033600.5	1	3	0,9669	0,0000	1	1	803,36346	2408,07584	2408,08517	-3,88	-0,00311	HCD (High Energy Collision Dissociation)	MS2	45,84052	12,6	200,000	93,2930	22095	Liver_F_4_002_170819221330.raw	F4	8.6	2.2	11.9	27.9		1,81	0,0007057	0,008318	K.KEESEESDDDMGFGLFD.-	[97-113]
Checked	File ID	RT [min]	First Scan	Mass Analyzer	Activation Type	MS Order	# PSMs	Best PSM Ambiguity	Isolation Interference [%]	Average Reporter S/N	Ion Inject Time [ms]	Precursor m/z [Da]	Precursor MH+ [Da]	Precursor Charge	Spectrum File	Abundances (Normalized): 126	Abundances (Normalized): 127	Abundances (Normalized): 128	Abundances (Normalized): 129	Abundance: 126	Abundance: 127	Abundance: 128	Abundance: 129	Quan Info
FALSE	F4	93,2930	22095	Fourier Transform	HCD (High Energy Collision Dissociation)	MS2	1	Unambiguous	45,84052	12,6	200,000	803,36346	2408,07584	3	Liver_F_4_002_170819221330.raw	224.2	39.4	50.9	51.3	8.6	2.2	11.9	27.9
High	Sequest HT (A2)	Unambiguous	[K].kEESEESDDDMGFGLFD.[-]	N-Term(TMT6plex); K1(TMT6plex)	2	3	ENSDARP00000022552.6; ENSDARP00000033600.5	ENSDARP00000022552.6; ENSDARP00000139347.1; ENSDARP00000033600.5	1	3	0,8610	0,0000	1	1	803,36273	2408,07364	2408,08517	-4,79	-0,00384	HCD (High Energy Collision Dissociation)	MS2	0	18,6	200,000	101,2619	24072	Liver_F_2_002_170819170440.raw	F2	13.4	10.2	35.5	15.4		1,87	0,001324	0,01334	K.KEESEESDDDMGFGLFD.-	[97-113]
Checked	File ID	RT [min]	First Scan	Mass Analyzer	Activation Type	MS Order	# PSMs	Best PSM Ambiguity	Isolation Interference [%]	Average Reporter S/N	Ion Inject Time [ms]	Precursor m/z [Da]	Precursor MH+ [Da]	Precursor Charge	Spectrum File	Abundances (Normalized): 126	Abundances (Normalized): 127	Abundances (Normalized): 128	Abundances (Normalized): 129	Abundance: 126	Abundance: 127	Abundance: 128	Abundance: 129	Quan Info
FALSE	F2	101,2619	24072	Fourier Transform	HCD (High Energy Collision Dissociation)	MS2	1	Unambiguous	0	18,6	200,000	803,36273	2408,07364	3	Liver_F_2_002_170819170440.raw	40.4	276.2	35.5	108.6	13.4	10.2	35.5	15.4
ENSDARP00000101541.3	hemoglobin, alpha adult 1 [OS=Danio rerio]	65	10	317	2	1	143	15,5	8,37	877.02	10	response to stimulus;transport		metal ion binding;transporter activity	Pf00042	[GO:0001666]; GO:0006950; GO:0036293; GO:0050896; GO:0070482; GO:0008150; GO:0009628 [GO:0005344]; GO:0022892; GO:0005215; GO:0003674 [GO:0005506]; GO:0046914; GO:0046872; GO:0043169; GO:0043167; GO:0005488; GO:0003674 [GO:0005833]; GO:0043234; GO:0044445; GO:0032991; GO:0005829; GO:0044444; GO:0005575; GO:0005737; GO:0044424; GO:0005622; GO:0044464; GO:0005623 [GO:0006810]; GO:0051234; GO:005117…	30507	ENSDARG00000097011.2	hbaa1	3				0.894	0.858	1.215	-0.16	-0.22	0.28	1.493	4.379	0.535	0.316	1.411	1.053	0.115	0.7	1.749	1.751	0.719	0.844	0.58	2.13	-0.9	-1.66	0.5	0.07	-3.12	-0.52
Confidence	Identifying Node	PSM Ambiguity	Annotated Sequence	Modifications	# Protein Groups	# Proteins	Master Protein Accessions	Protein Accessions	# Missed Cleavages	Charge	DeltaScore	DeltaCn	Rank	Search Engine Rank	m/z [Da]	MH+ [Da]	Theo. MH+ [Da]	DeltaM [ppm]	Deltam/z [Da]	Activation Type	MS Order	Isolation Interference [%]	Average Reporter S/N	Ion Inject Time [ms]	RT [min]	First Scan	Spectrum File	File ID	Abundance: 126	Abundance: 127	Abundance: 128	Abundance: 129	Quan Info	XCorr	Percolator q-Value	Percolator PEP	Sequences in Protein	Positions in Protein	PSM Modification Positions in Protein
High	Sequest HT (A2)	Unambiguous	[K].tYFSHWADLSPGSGPVk.[K]	N-Term(TMT6plex); K17(TMT6plex)	1	1	ENSDARP00000101541.3	ENSDARP00000101541.3	0	3	0,7900	0,0000	1	1	769,74054	2307,20707	2307,21739	-4,47	-0,00344	HCD (High Energy Collision Dissociation)	MS2	0	99,2	200,000	81,4193	19356	Liver_F_3_002_170819193905.raw	F3		86.8	249.1	60.5		5,19	0	3,307E-13	K.TYFSHWADLSPGSGPVK.K	[42-58]
Checked	File ID	RT [min]	First Scan	Mass Analyzer	Activation Type	MS Order	# PSMs	Best PSM Ambiguity	Isolation Interference [%]	Average Reporter S/N	Ion Inject Time [ms]	Precursor m/z [Da]	Precursor MH+ [Da]	Precursor Charge	Spectrum File	Abundances (Normalized): 126	Abundances (Normalized): 127	Abundances (Normalized): 128	Abundances (Normalized): 129	Abundance: 126	Abundance: 127	Abundance: 128	Abundance: 129	Quan Info
FALSE	F3	81,4193	19356	Fourier Transform	HCD (High Energy Collision Dissociation)	MS2	1	Unambiguous	0	99,2	200,000	769,74054	2307,20707	3	Liver_F_3_002_170819193905.raw		204.1	290.5	136.9		86.8	249.1	60.5
High	Sequest HT (A2)	Unambiguous	[K].tYFSHWADLSPGSGPVk.[K]	N-Term(TMT6plex); K17(TMT6plex)	1	1	ENSDARP00000101541.3	ENSDARP00000101541.3	0	4	0,7510	0,0000	1	1	577,55707	2307,20644	2307,21739	-4,74	-0,00274	HCD (High Energy Collision Dissociation)	MS2	8,641117	93,2	200,000	81,0853	19272	Liver_F_3_002_170819193905.raw	F3		82.2	236.9	53.4		4,90	0	4,992E-13	K.TYFSHWADLSPGSGPVK.K	[42-58]
Checked	File ID	RT [min]	First Scan	Mass Analyzer	Activation Type	MS Order	# PSMs	Best PSM Ambiguity	Isolation Interference [%]	Average Reporter S/N	Ion Inject Time [ms]	Precursor m/z [Da]	Precursor MH+ [Da]	Precursor Charge	Spectrum File	Abundances (Normalized): 126	Abundances (Normalized): 127	Abundances (Normalized): 128	Abundances (Normalized): 129	Abundance: 126	Abundance: 127	Abundance: 128	Abundance: 129	Quan Info
FALSE	F3	81,0853	19272	Fourier Transform	HCD (High Energy Collision Dissociation)	MS2	1	Unambiguous	8,641117	93,2	200,000	577,55707	2307,20644	4	Liver_F_3_002_170819193905.raw		193.3	276.3	120.8		82.2	236.9	53.4
High	Sequest HT (A2)	Unambiguous	[K].tYFSHWADLSPGSGPVk.[K]	N-Term(TMT6plex); K17(TMT6plex)	1	1	ENSDARP00000101541.3	ENSDARP00000101541.3	0	3	0,8155	0,0000	1	1	769,73999	2307,20542	2307,21739	-5,19	-0,00399	HCD (High Energy Collision Dissociation)	MS2	0	172,0	135,558	80,9100	19229	Liver_F_3_002_170819193905.raw	F3	1.3	151.8	435.4	98.6		6,56	0	9,688E-15	K.TYFSHWADLSPGSGPVK.K	[42-58]
Checked	File ID	RT [min]	First Scan	Mass Analyzer	Activation Type	MS Order	# PSMs	Best PSM Ambiguity	Isolation Interference [%]	Average Reporter S/N	Ion Inject Time [ms]	Precursor m/z [Da]	Precursor MH+ [Da]	Precursor Charge	Spectrum File	Abundances (Normalized): 126	Abundances (Normalized): 127	Abundances (Normalized): 128	Abundances (Normalized): 129	Abundance: 126	Abundance: 127	Abundance: 128	Abundance: 129	Quan Info
FALSE	F3	80,9100	19229	Fourier Transform	HCD (High Energy Collision Dissociation)	MS2	1	Unambiguous	0	172,0	135,558	769,73999	2307,20542	3	Liver_F_3_002_170819193905.raw	22.5	357	507.8	223	1.3	151.8	435.4	98.6
High	Sequest HT (A2)	Unambiguous	[K].tYFSHWADLSPGSGPVk.[K]	N-Term(TMT6plex); K17(TMT6plex)	1	1	ENSDARP00000101541.3	ENSDARP00000101541.3	0	4	0,6771	0,0000	1	1	577,55725	2307,20717	2307,21739	-4,43	-0,00255	HCD (High Energy Collision Dissociation)	MS2	0	29,6	200,000	81,5990	19401	Liver_F_3_002_170819193905.raw	F3		27.1	72	19.1		3,50	0	1,181E-09	K.TYFSHWADLSPGSGPVK.K	[42-58]
Checked	File ID	RT [min]	First Scan	Mass Analyzer	Activation Type	MS Order	# PSMs	Best PSM Ambiguity	Isolation Interference [%]	Average Reporter S/N	Ion Inject Time [ms]	Precursor m/z [Da]	Precursor MH+ [Da]	Precursor Charge	Spectrum File	Abundances (Normalized): 126	Abundances (Normalized): 127	Abundances (Normalized): 128	Abundances (Normalized): 129	Abundance: 126	Abundance: 127	Abundance: 128	Abundance: 129	Quan Info
FALSE	F3	81,5990	19401	Fourier Transform	HCD (High Energy Collision Dissociation)	MS2	1	Unambiguous	0	29,6	200,000	577,55725	2307,20717	4	Liver_F_3_002_170819193905.raw		63.7	84	43.3		27.1	72	19.1
High	Sequest HT (A2)	Unambiguous	[K].tIMGAVGEAISk.[I]	N-Term(TMT6plex); K12(TMT6plex)	2	2	ENSDARP00000101541.3; ENSDARP00000100779.1	ENSDARP00000101541.3; ENSDARP00000100779.1	0	3	0,6590	0,0000	1	1	545,65527	1634,95127	1634,95515	-2,37	-0,00129	HCD (High Energy Collision Dissociation)	MS2	8,624712	164,0	200,000	124,7672	28278	Liver_F_2_001_170818185456.raw	F10	197.6	18.3	376.5	63.3		3,49	0	1,16E-07	K.TIMGAVGEAISK.I	[63-74]
Checked	File ID	RT [min]	First Scan	Mass Analyzer	Activation Type	MS Order	# PSMs	Best PSM Ambiguity	Isolation Interference [%]	Average Reporter S/N	Ion Inject Time [ms]	Precursor m/z [Da]	Precursor MH+ [Da]	Precursor Charge	Spectrum File	Abundances (Normalized): 126	Abundances (Normalized): 127	Abundances (Normalized): 128	Abundances (Normalized): 129	Abundance: 126	Abundance: 127	Abundance: 128	Abundance: 129	Quan Info
FALSE	F10	124,7672	28278	Fourier Transform	HCD (High Energy Collision Dissociation)	MS2	1	Unambiguous	8,624712	164,0	200,000	545,65527	1634,95127	3	Liver_F_2_001_170818185456.raw	634.7	517.9	413.3	477.4	197.6	18.3	376.5	63.3
High	Sequest HT (A2)	Unambiguous	[K].tYFSHWADLSPGSGPVk.[K]	N-Term(TMT6plex); K17(TMT6plex)	1	1	ENSDARP00000101541.3	ENSDARP00000101541.3	0	4	0,6740	0,0000	1	1	577,55634	2307,20351	2307,21739	-6,01	-0,00347	HCD (High Energy Collision Dissociation)	MS2	0	25,0	200,000	80,5698	19147	Liver_F_3_002_170819193905.raw	F3	2.2	17.9	63.5	16.5		2,73	0	8,182E-08	K.TYFSHWADLSPGSGPVK.K	[42-58]
Checked	File ID	RT [min]	First Scan	Mass Analyzer	Activation Type	MS Order	# PSMs	Best PSM Ambiguity	Isolation Interference [%]	Average Reporter S/N	Ion Inject Time [ms]	Precursor m/z [Da]	Precursor MH+ [Da]	Precursor Charge	Spectrum File	Abundances (Normalized): 126	Abundances (Normalized): 127	Abundances (Normalized): 128	Abundances (Normalized): 129	Abundance: 126	Abundance: 127	Abundance: 128	Abundance: 129	Quan Info
FALSE	F3	80,5698	19147	Fourier Transform	HCD (High Energy Collision Dissociation)	MS2	1	Unambiguous	0	25,0	200,000	577,55634	2307,20351	4	Liver_F_3_002_170819193905.raw	37.8	42.1	74.1	37.2	2.2	17.9	63.5	16.5
High	Sequest HT (A2)	Unambiguous	[K].tImGAVGEAISk.[I]	N-Term(TMT6plex); M3(Oxidation); K12(TMT6plex)	2	2	ENSDARP00000101541.3; ENSDARP00000100779.1	ENSDARP00000101541.3; ENSDARP00000100779.1	0	3	0,6812	0,0000	1	1	550,98669	1650,94553	1650,95006	-2,75	-0,00151	HCD (High Energy Collision Dissociation)	MS2	22,50335	61,9	200,000	124,6699	28254	Liver_F_2_001_170818185456.raw	F10	58.3	6.9	155.9	26.6		3,45	0	2,336E-07	K.TIMGAVGEAISK.I	[63-74]
Checked	File ID	RT [min]	First Scan	Mass Analyzer	Activation Type	MS Order	# PSMs	Best PSM Ambiguity	Isolation Interference [%]	Average Reporter S/N	Ion Inject Time [ms]	Precursor m/z [Da]	Precursor MH+ [Da]	Precursor Charge	Spectrum File	Abundances (Normalized): 126	Abundances (Normalized): 127	Abundances (Normalized): 128	Abundances (Normalized): 129	Abundance: 126	Abundance: 127	Abundance: 128	Abundance: 129	Quan Info
FALSE	F10	124,6699	28254	Fourier Transform	HCD (High Energy Collision Dissociation)	MS2	1	Unambiguous	22,50335	61,9	200,000	550,98669	1650,94553	3	Liver_F_2_001_170818185456.raw	187.2	195.3	171.2	200.6	58.3	6.9	155.9	26.6
High	Sequest HT (A2)	Unambiguous	[K].tIMGAVGEAISk.[I]	N-Term(TMT6plex); K12(TMT6plex)	2	2	ENSDARP00000101541.3; ENSDARP00000100779.1	ENSDARP00000101541.3; ENSDARP00000100779.1	0	2	0,6681	0,0000	1	1	817,98016	1634,95305	1634,95515	-1,28	-0,00105	HCD (High Energy Collision Dissociation)	MS2	9,049363	109,3	200,000	124,8104	28289	Liver_F_2_001_170818185456.raw	F10	130.1	14.2	246.5	46		4,52	0	3,438E-11	K.TIMGAVGEAISK.I	[63-74]
Checked	File ID	RT [min]	First Scan	Mass Analyzer	Activation Type	MS Order	# PSMs	Best PSM Ambiguity	Isolation Interference [%]	Average Reporter S/N	Ion Inject Time [ms]	Precursor m/z [Da]	Precursor MH+ [Da]	Precursor Charge	Spectrum File	Abundances (Normalized): 126	Abundances (Normalized): 127	Abundances (Normalized): 128	Abundances (Normalized): 129	Abundance: 126	Abundance: 127	Abundance: 128	Abundance: 129	Quan Info
FALSE	F10	124,8104	28289	Fourier Transform	HCD (High Energy Collision Dissociation)	MS2	1	Unambiguous	9,049363	109,3	200,000	817,98016	1634,95305	2	Liver_F_2_001_170818185456.raw	418	401.9	270.6	346.9	130.1	14.2	246.5	46
High	Sequest HT (A2)	Unambiguous	[K].tYFSHWADLSPGSGPVkk.[H]	N-Term(TMT6plex); K17(TMT6plex); K18(TMT6plex)	1	1	ENSDARP00000101541.3	ENSDARP00000101541.3	1	4	0,7445	0,0000	1	1	666,87012	2664,45864	2664,47528	-6,25	-0,00416	HCD (High Energy Collision Dissociation)	MS2	0	36,5	200,000	72,2769	17073	Liver_F_3_002_170819193905.raw	F3	1.6	31	79.7	33.6		3,21	0	1,507E-08	K.TYFSHWADLSPGSGPVKK.H	[42-59]
Checked	File ID	RT [min]	First Scan	Mass Analyzer	Activation Type	MS Order	# PSMs	Best PSM Ambiguity	Isolation Interference [%]	Average Reporter S/N	Ion Inject Time [ms]	Precursor m/z [Da]	Precursor MH+ [Da]	Precursor Charge	Spectrum File	Abundances (Normalized): 126	Abundances (Normalized): 127	Abundances (Normalized): 128	Abundances (Normalized): 129	Abundance: 126	Abundance: 127	Abundance: 128	Abundance: 129	Quan Info
FALSE	F3	72,2769	17073	Fourier Transform	HCD (High Energy Collision Dissociation)	MS2	1	Unambiguous	0	36,5	200,000	666,87012	2664,45864	4	Liver_F_3_002_170819193905.raw	26.8	72.9	92.9	76.1	1.6	31	79.7	33.6
High	Sequest HT (A2)	Unambiguous	[K].tYFSHWADLSPGSGPVkk.[H]	N-Term(TMT6plex); K17(TMT6plex); K18(TMT6plex)	1	1	ENSDARP00000101541.3	ENSDARP00000101541.3	1	4	0,8023	0,0000	1	1	666,87042	2664,45986	2664,47528	-5,79	-0,00386	HCD (High Energy Collision Dissociation)	MS2	5,935804	57,1	200,000	72,7851	17201	Liver_F_3_002_170819193905.raw	F3		51.2	119.7	57.6		4,35	0	3,856E-10	K.TYFSHWADLSPGSGPVKK.H	[42-59]
Checked	File ID	RT [min]	First Scan	Mass Analyzer	Activation Type	MS Order	# PSMs	Best PSM Ambiguity	Isolation Interference [%]	Average Reporter S/N	Ion Inject Time [ms]	Precursor m/z [Da]	Precursor MH+ [Da]	Precursor Charge	Spectrum File	Abundances (Normalized): 126	Abundances (Normalized): 127	Abundances (Normalized): 128	Abundances (Normalized): 129	Abundance: 126	Abundance: 127	Abundance: 128	Abundance: 129	Quan Info
FALSE	F3	72,7851	17201	Fourier Transform	HCD (High Energy Collision Dissociation)	MS2	1	Unambiguous	5,935804	57,1	200,000	666,87042	2664,45986	4	Liver_F_3_002_170819193905.raw		120.4	139.6	130.3		51.2	119.7	57.6
High	Sequest HT (A2)	Unambiguous	[K].tYFSHWADLSPGSGPVk.[K]	N-Term(TMT6plex); K17(TMT6plex)	1	1	ENSDARP00000101541.3	ENSDARP00000101541.3	0	3	0,6891	0,0000	1	1	769,73920	2307,20304	2307,21739	-6,22	-0,00478	HCD (High Energy Collision Dissociation)	MS2	8,962507	38,0	200,000	124,5911	28234	Liver_F_2_001_170818185456.raw	F10	28.6	5.4	106.1	11.8		1,93	0	0,0003469	K.TYFSHWADLSPGSGPVK.K	[42-58]
Checked	File ID	RT [min]	First Scan	Mass Analyzer	Activation Type	MS Order	# PSMs	Best PSM Ambiguity	Isolation Interference [%]	Average Reporter S/N	Ion Inject Time [ms]	Precursor m/z [Da]	Precursor MH+ [Da]	Precursor Charge	Spectrum File	Abundances (Normalized): 126	Abundances (Normalized): 127	Abundances (Normalized): 128	Abundances (Normalized): 129	Abundance: 126	Abundance: 127	Abundance: 128	Abundance: 129	Quan Info
FALSE	F10	124,5911	28234	Fourier Transform	HCD (High Energy Collision Dissociation)	MS2	1	Unambiguous	8,962507	38,0	200,000	769,73920	2307,20304	3	Liver_F_2_001_170818185456.raw	91.8	152.8	116.5	89	28.6	5.4	106.1	11.8
High	Sequest HT (A2)	Unambiguous	[K].tIMGAVGEAISk.[I]	N-Term(TMT6plex); K12(TMT6plex)	2	2	ENSDARP00000101541.3; ENSDARP00000100779.1	ENSDARP00000101541.3; ENSDARP00000100779.1	0	2	0,7232	0,0000	1	1	817,97699	1634,94670	1634,95515	-5,17	-0,00422	HCD (High Energy Collision Dissociation)	MS2	14,54395	52,4	200,000	85,9622	20490	Liver_F_3_002_170819193905.raw	F3	2.8	92.5	68.2	45.7		4,19	0	2,361E-10	K.TIMGAVGEAISK.I	[63-74]
Checked	File ID	RT [min]	First Scan	Mass Analyzer	Activation Type	MS Order	# PSMs	Best PSM Ambiguity	Isolation Interference [%]	Average Reporter S/N	Ion Inject Time [ms]	Precursor m/z [Da]	Precursor MH+ [Da]	Precursor Charge	Spectrum File	Abundances (Normalized): 126	Abundances (Normalized): 127	Abundances (Normalized): 128	Abundances (Normalized): 129	Abundance: 126	Abundance: 127	Abundance: 128	Abundance: 129	Quan Info
FALSE	F3	85,9622	20490	Fourier Transform	HCD (High Energy Collision Dissociation)	MS2	1	Unambiguous	14,54395	52,4	200,000	817,97699	1634,94670	2	Liver_F_3_002_170819193905.raw	46.6	217.5	79.5	103.4	2.8	92.5	68.2	45.7
High	Sequest HT (A2)	Unambiguous	[K].tIMGAVGEAISk.[I]	N-Term(TMT6plex); K12(TMT6plex)	2	2	ENSDARP00000101541.3; ENSDARP00000100779.1	ENSDARP00000101541.3; ENSDARP00000100779.1	0	3	0,5641	0,0000	1	1	545,65308	1634,94468	1634,95515	-6,41	-0,00349	HCD (High Energy Collision Dissociation)	MS2	49,89671	20,3	200,000	94,2027	22547	Liver_F_3_002_170819193905.raw	F3	1.7	28.6	28.4	22.3		2,34	0	1,122E-05	K.TIMGAVGEAISK.I	[63-74]
Checked	File ID	RT [min]	First Scan	Mass Analyzer	Activation Type	MS Order	# PSMs	Best PSM Ambiguity	Isolation Interference [%]	Average Reporter S/N	Ion Inject Time [ms]	Precursor m/z [Da]	Precursor MH+ [Da]	Precursor Charge	Spectrum File	Abundances (Normalized): 126	Abundances (Normalized): 127	Abundances (Normalized): 128	Abundances (Normalized): 129	Abundance: 126	Abundance: 127	Abundance: 128	Abundance: 129	Quan Info
FALSE	F3	94,2027	22547	Fourier Transform	HCD (High Energy Collision Dissociation)	MS2	1	Unambiguous	49,89671	20,3	200,000	545,65308	1634,94468	3	Liver_F_3_002_170819193905.raw	28.6	67.3	33.1	50.5	1.7	28.6	28.4	22.3
High	Sequest HT (A2)	Unambiguous	[K].tIMGAVGEAISk.[I]	N-Term(TMT6plex); K12(TMT6plex)	2	2	ENSDARP00000101541.3; ENSDARP00000100779.1	ENSDARP00000101541.3; ENSDARP00000100779.1	0	3	0,5374	0,0000	1	1	545,65411	1634,94779	1634,95515	-4,50	-0,00245	HCD (High Energy Collision Dissociation)	MS2	0	18,3	200,000	94,7251	22678	Liver_F_3_002_170819193905.raw	F3	2.3	27	24.3	19.5		2,14	0	0,0001075	K.TIMGAVGEAISK.I	[63-74]
Checked	File ID	RT [min]	First Scan	Mass Analyzer	Activation Type	MS Order	# PSMs	Best PSM Ambiguity	Isolation Interference [%]	Average Reporter S/N	Ion Inject Time [ms]	Precursor m/z [Da]	Precursor MH+ [Da]	Precursor Charge	Spectrum File	Abundances (Normalized): 126	Abundances (Normalized): 127	Abundances (Normalized): 128	Abundances (Normalized): 129	Abundance: 126	Abundance: 127	Abundance: 128	Abundance: 129	Quan Info
FALSE	F3	94,7251	22678	Fourier Transform	HCD (High Energy Collision Dissociation)	MS2	1	Unambiguous	0	18,3	200,000	545,65411	1634,94779	3	Liver_F_3_002_170819193905.raw	38.9	63.5	28.3	44.2	2.3	27	24.3	19.5
High	Sequest HT (A2)	Unambiguous	[K].tIMGAVGEAISk.[I]	N-Term(TMT6plex); K12(TMT6plex)	2	2	ENSDARP00000101541.3; ENSDARP00000100779.1	ENSDARP00000101541.3; ENSDARP00000100779.1	0	3	0,5000	0,0000	1	1	545,65289	1634,94413	1634,95515	-6,74	-0,00367	HCD (High Energy Collision Dissociation)	MS2	24,30696	21,2	200,000	93,0370	22254	Liver_F_3_002_170819193905.raw	F3	6.2	41.3	23.1	14.1		2,34	0	7,815E-07	K.TIMGAVGEAISK.I	[63-74]
Checked	File ID	RT [min]	First Scan	Mass Analyzer	Activation Type	MS Order	# PSMs	Best PSM Ambiguity	Isolation Interference [%]	Average Reporter S/N	Ion Inject Time [ms]	Precursor m/z [Da]	Precursor MH+ [Da]	Precursor Charge	Spectrum File	Abundances (Normalized): 126	Abundances (Normalized): 127	Abundances (Normalized): 128	Abundances (Normalized): 129	Abundance: 126	Abundance: 127	Abundance: 128	Abundance: 129	Quan Info
FALSE	F3	93,0370	22254	Fourier Transform	HCD (High Energy Collision Dissociation)	MS2	1	Unambiguous	24,30696	21,2	200,000	545,65289	1634,94413	3	Liver_F_3_002_170819193905.raw	105.7	97.1	26.9	31.9	6.2	41.3	23.1	14.1
High	Sequest HT (A2)	Unambiguous	[K].tIMGAVGEAISk.[I]	N-Term(TMT6plex); K12(TMT6plex)	2	2	ENSDARP00000101541.3; ENSDARP00000100779.1	ENSDARP00000101541.3; ENSDARP00000100779.1	0	3	0,5099	0,0000	1	1	545,65356	1634,94614	1634,95515	-5,51	-0,00300	HCD (High Energy Collision Dissociation)	MS2	15,40065	16,6	200,000	93,6268	22402	Liver_F_3_002_170819193905.raw	F3	1.9	22.9	24.1	17.2		2,02	0	9,393E-07	K.TIMGAVGEAISK.I	[63-74]
Checked	File ID	RT [min]	First Scan	Mass Analyzer	Activation Type	MS Order	# PSMs	Best PSM Ambiguity	Isolation Interference [%]	Average Reporter S/N	Ion Inject Time [ms]	Precursor m/z [Da]	Precursor MH+ [Da]	Precursor Charge	Spectrum File	Abundances (Normalized): 126	Abundances (Normalized): 127	Abundances (Normalized): 128	Abundances (Normalized): 129	Abundance: 126	Abundance: 127	Abundance: 128	Abundance: 129	Quan Info
FALSE	F3	93,6268	22402	Fourier Transform	HCD (High Energy Collision Dissociation)	MS2	1	Unambiguous	15,40065	16,6	200,000	545,65356	1634,94614	3	Liver_F_3_002_170819193905.raw	32.4	53.9	28.1	38.8	1.9	22.9	24.1	17.2
High	Sequest HT (A2)	Unambiguous	[K].tIMGAVGEAISk.[I]	N-Term(TMT6plex); K12(TMT6plex)	2	2	ENSDARP00000101541.3; ENSDARP00000100779.1	ENSDARP00000101541.3; ENSDARP00000100779.1	0	3	0,4885	0,0000	1	1	545,65436	1634,94852	1634,95515	-4,05	-0,00221	HCD (High Energy Collision Dissociation)	MS2	66,48587	26,2	200,000	97,7727	23436	Liver_F_3_002_170819193905.raw	F3	2.1	22.3	59.9	20.4		2,17	0	0,0003639	K.TIMGAVGEAISK.I	[63-74]
Checked	File ID	RT [min]	First Scan	Mass Analyzer	Activation Type	MS Order	# PSMs	Best PSM Ambiguity	Isolation Interference [%]	Average Reporter S/N	Ion Inject Time [ms]	Precursor m/z [Da]	Precursor MH+ [Da]	Precursor Charge	Spectrum File	Abundances (Normalized): 126	Abundances (Normalized): 127	Abundances (Normalized): 128	Abundances (Normalized): 129	Abundance: 126	Abundance: 127	Abundance: 128	Abundance: 129	Quan Info
FALSE	F3	97,7727	23436	Fourier Transform	HCD (High Energy Collision Dissociation)	MS2	1	Unambiguous	66,48587	26,2	200,000	545,65436	1634,94852	3	Liver_F_3_002_170819193905.raw	35.8	52.4	69.9	46	2.1	22.3	59.9	20.4	Rejected By Method
High	Sequest HT (A2)	Unambiguous	[K].tIMGAVGEAISk.[I]	N-Term(TMT6plex); K12(TMT6plex)	2	2	ENSDARP00000101541.3; ENSDARP00000100779.1	ENSDARP00000101541.3; ENSDARP00000100779.1	0	3	0,5192	0,0000	1	1	545,65363	1634,94632	1634,95515	-5,40	-0,00294	HCD (High Energy Collision Dissociation)	MS2	25,81905	15,4	200,000	95,3181	22827	Liver_F_3_002_170819193905.raw	F3	1.6	25.3	20.1	14.5		2,60	0	3,042E-06	K.TIMGAVGEAISK.I	[63-74]
Checked	File ID	RT [min]	First Scan	Mass Analyzer	Activation Type	MS Order	# PSMs	Best PSM Ambiguity	Isolation Interference [%]	Average Reporter S/N	Ion Inject Time [ms]	Precursor m/z [Da]	Precursor MH+ [Da]	Precursor Charge	Spectrum File	Abundances (Normalized): 126	Abundances (Normalized): 127	Abundances (Normalized): 128	Abundances (Normalized): 129	Abundance: 126	Abundance: 127	Abundance: 128	Abundance: 129	Quan Info
FALSE	F3	95,3181	22827	Fourier Transform	HCD (High Energy Collision Dissociation)	MS2	1	Unambiguous	25,81905	15,4	200,000	545,65363	1634,94632	3	Liver_F_3_002_170819193905.raw	27.2	59.5	23.4	32.7	1.6	25.3	20.1	14.5
High	Sequest HT (A2)	Unambiguous	[K].tIMGAVGEAISk.[I]	N-Term(TMT6plex); K12(TMT6plex)	2	2	ENSDARP00000101541.3; ENSDARP00000100779.1	ENSDARP00000101541.3; ENSDARP00000100779.1	0	3	0,7098	0,0000	1	1	545,65601	1634,95346	1634,95515	-1,03	-0,00056	HCD (High Energy Collision Dissociation)	MS2	7,905918	142,9	200,000	125,2916	28410	Liver_F_2_001_170818185456.raw	F10	137.3	20.6	352.2	61.2		3,79	0	1,366E-06	K.TIMGAVGEAISK.I	[63-74]
Checked	File ID	RT [min]	First Scan	Mass Analyzer	Activation Type	MS Order	# PSMs	Best PSM Ambiguity	Isolation Interference [%]	Average Reporter S/N	Ion Inject Time [ms]	Precursor m/z [Da]	Precursor MH+ [Da]	Precursor Charge	Spectrum File	Abundances (Normalized): 126	Abundances (Normalized): 127	Abundances (Normalized): 128	Abundances (Normalized): 129	Abundance: 126	Abundance: 127	Abundance: 128	Abundance: 129	Quan Info
FALSE	F10	125,2916	28410	Fourier Transform	HCD (High Energy Collision Dissociation)	MS2	1	Unambiguous	7,905918	142,9	200,000	545,65601	1634,95346	3	Liver_F_2_001_170818185456.raw	441	583	386.6	461.5	137.3	20.6	352.2	61.2
High	Sequest HT (A2)	Unambiguous	[K].tIMGAVGEAISk.[I]	N-Term(TMT6plex); K12(TMT6plex)	2	2	ENSDARP00000101541.3; ENSDARP00000100779.1	ENSDARP00000101541.3; ENSDARP00000100779.1	0	2	0,7170	0,0000	1	1	817,97766	1634,94805	1634,95515	-4,34	-0,00355	HCD (High Energy Collision Dissociation)	MS2	16,11838	83,3	200,000	88,0281	20998	Liver_F_3_002_170819193905.raw	F3	9	158.9	95.7	68.7		4,17	0	5,014E-13	K.TIMGAVGEAISK.I	[63-74]
Checked	File ID	RT [min]	First Scan	Mass Analyzer	Activation Type	MS Order	# PSMs	Best PSM Ambiguity	Isolation Interference [%]	Average Reporter S/N	Ion Inject Time [ms]	Precursor m/z [Da]	Precursor MH+ [Da]	Precursor Charge	Spectrum File	Abundances (Normalized): 126	Abundances (Normalized): 127	Abundances (Normalized): 128	Abundances (Normalized): 129	Abundance: 126	Abundance: 127	Abundance: 128	Abundance: 129	Quan Info
FALSE	F3	88,0281	20998	Fourier Transform	HCD (High Energy Collision Dissociation)	MS2	1	Unambiguous	16,11838	83,3	200,000	817,97766	1634,94805	2	Liver_F_3_002_170819193905.raw	152.4	373.7	111.6	155.3	9	158.9	95.7	68.7
High	Sequest HT (A2)	Unambiguous	[K].tIMGAVGEAISk.[I]	N-Term(TMT6plex); K12(TMT6plex)	2	2	ENSDARP00000101541.3; ENSDARP00000100779.1	ENSDARP00000101541.3; ENSDARP00000100779.1	0	3	0,6826	0,0000	1	1	545,65485	1634,94999	1634,95515	-3,16	-0,00172	HCD (High Energy Collision Dissociation)	MS2	1,612414	114,0	200,000	87,9715	20984	Liver_F_3_002_170819193905.raw	F3	16.1	239.3	101.1	98		3,97	0	4,208E-08	K.TIMGAVGEAISK.I	[63-74]
Checked	File ID	RT [min]	First Scan	Mass Analyzer	Activation Type	MS Order	# PSMs	Best PSM Ambiguity	Isolation Interference [%]	Average Reporter S/N	Ion Inject Time [ms]	Precursor m/z [Da]	Precursor MH+ [Da]	Precursor Charge	Spectrum File	Abundances (Normalized): 126	Abundances (Normalized): 127	Abundances (Normalized): 128	Abundances (Normalized): 129	Abundance: 126	Abundance: 127	Abundance: 128	Abundance: 129	Quan Info
FALSE	F3	87,9715	20984	Fourier Transform	HCD (High Energy Collision Dissociation)	MS2	1	Unambiguous	1,612414	114,0	200,000	545,65485	1634,94999	3	Liver_F_3_002_170819193905.raw	272.5	562.8	117.9	221.7	16.1	239.3	101.1	98
High	Sequest HT (A2)	Unambiguous	[K].tIMGAVGEAISk.[I]	N-Term(TMT6plex); K12(TMT6plex)	2	2	ENSDARP00000101541.3; ENSDARP00000100779.1	ENSDARP00000101541.3; ENSDARP00000100779.1	0	3	0,6119	0,0000	1	1	545,65472	1634,94962	1634,95515	-3,38	-0,00184	HCD (High Energy Collision Dissociation)	MS2	4,963189	62,2	200,000	88,5012	21117	Liver_F_3_002_170819193905.raw	F3	6.9	128.9	59.7	52.8		3,35	0	4,377E-08	K.TIMGAVGEAISK.I	[63-74]
Checked	File ID	RT [min]	First Scan	Mass Analyzer	Activation Type	MS Order	# PSMs	Best PSM Ambiguity	Isolation Interference [%]	Average Reporter S/N	Ion Inject Time [ms]	Precursor m/z [Da]	Precursor MH+ [Da]	Precursor Charge	Spectrum File	Abundances (Normalized): 126	Abundances (Normalized): 127	Abundances (Normalized): 128	Abundances (Normalized): 129	Abundance: 126	Abundance: 127	Abundance: 128	Abundance: 129	Quan Info
FALSE	F3	88,5012	21117	Fourier Transform	HCD (High Energy Collision Dissociation)	MS2	1	Unambiguous	4,963189	62,2	200,000	545,65472	1634,94962	3	Liver_F_3_002_170819193905.raw	117	303.1	69.6	119.3	6.9	128.9	59.7	52.8
High	Sequest HT (A2)	Unambiguous	[K].tIMGAVGEAISk.[I]	N-Term(TMT6plex); K12(TMT6plex)	2	2	ENSDARP00000101541.3; ENSDARP00000100779.1	ENSDARP00000101541.3; ENSDARP00000100779.1	0	2	0,6096	0,0000	1	1	817,97791	1634,94853	1634,95515	-4,05	-0,00331	HCD (High Energy Collision Dissociation)	MS2	0	30,7	200,000	89,0981	21266	Liver_F_3_002_170819193905.raw	F3		63.6	35.5	23.7		2,51	0	5,871E-08	K.TIMGAVGEAISK.I	[63-74]
Checked	File ID	RT [min]	First Scan	Mass Analyzer	Activation Type	MS Order	# PSMs	Best PSM Ambiguity	Isolation Interference [%]	Average Reporter S/N	Ion Inject Time [ms]	Precursor m/z [Da]	Precursor MH+ [Da]	Precursor Charge	Spectrum File	Abundances (Normalized): 126	Abundances (Normalized): 127	Abundances (Normalized): 128	Abundances (Normalized): 129	Abundance: 126	Abundance: 127	Abundance: 128	Abundance: 129	Quan Info
FALSE	F3	89,0981	21266	Fourier Transform	HCD (High Energy Collision Dissociation)	MS2	1	Unambiguous	0	30,7	200,000	817,97791	1634,94853	2	Liver_F_3_002_170819193905.raw		149.6	41.4	53.5		63.6	35.5	23.7
High	Sequest HT (A2)	Unambiguous	[K].tIMGAVGEAISk.[I]	N-Term(TMT6plex); K12(TMT6plex)	2	2	ENSDARP00000101541.3; ENSDARP00000100779.1	ENSDARP00000101541.3; ENSDARP00000100779.1	0	3	0,6657	0,0000	1	1	545,65460	1634,94925	1634,95515	-3,61	-0,00197	HCD (High Energy Collision Dissociation)	MS2	5,927932	42,4	200,000	89,0452	21253	Liver_F_3_002_170819193905.raw	F3	2.5	79.3	53.6	33.8		3,41	0	6,118E-07	K.TIMGAVGEAISK.I	[63-74]
Checked	File ID	RT [min]	First Scan	Mass Analyzer	Activation Type	MS Order	# PSMs	Best PSM Ambiguity	Isolation Interference [%]	Average Reporter S/N	Ion Inject Time [ms]	Precursor m/z [Da]	Precursor MH+ [Da]	Precursor Charge	Spectrum File	Abundances (Normalized): 126	Abundances (Normalized): 127	Abundances (Normalized): 128	Abundances (Normalized): 129	Abundance: 126	Abundance: 127	Abundance: 128	Abundance: 129	Quan Info
FALSE	F3	89,0452	21253	Fourier Transform	HCD (High Energy Collision Dissociation)	MS2	1	Unambiguous	5,927932	42,4	200,000	545,65460	1634,94925	3	Liver_F_3_002_170819193905.raw	42.3	186.5	62.5	76.3	2.5	79.3	53.6	33.8
High	Sequest HT (A2)	Unambiguous	[K].tIMGAVGEAISk.[I]	N-Term(TMT6plex); K12(TMT6plex)	2	2	ENSDARP00000101541.3; ENSDARP00000100779.1	ENSDARP00000101541.3; ENSDARP00000100779.1	0	2	0,6207	0,0000	1	1	817,97876	1634,95024	1634,95515	-3,00	-0,00245	HCD (High Energy Collision Dissociation)	MS2	2,98276	44,6	200,000	88,5699	21134	Liver_F_3_002_170819193905.raw	F3	4.7	86.9	52.3	34.1		3,48	0	4,173E-09	K.TIMGAVGEAISK.I	[63-74]
Checked	File ID	RT [min]	First Scan	Mass Analyzer	Activation Type	MS Order	# PSMs	Best PSM Ambiguity	Isolation Interference [%]	Average Reporter S/N	Ion Inject Time [ms]	Precursor m/z [Da]	Precursor MH+ [Da]	Precursor Charge	Spectrum File	Abundances (Normalized): 126	Abundances (Normalized): 127	Abundances (Normalized): 128	Abundances (Normalized): 129	Abundance: 126	Abundance: 127	Abundance: 128	Abundance: 129	Quan Info
FALSE	F3	88,5699	21134	Fourier Transform	HCD (High Energy Collision Dissociation)	MS2	1	Unambiguous	2,98276	44,6	200,000	817,97876	1634,95024	2	Liver_F_3_002_170819193905.raw	79.1	204.4	61	77.2	4.7	86.9	52.3	34.1
High	Sequest HT (A2)	Unambiguous	[K].tImGAVGEAISk.[I]	N-Term(TMT6plex); M3(Oxidation); K12(TMT6plex)	2	2	ENSDARP00000101541.3; ENSDARP00000100779.1	ENSDARP00000101541.3; ENSDARP00000100779.1	0	3	0,5206	0,0000	1	1	550,98303	1650,93454	1650,95006	-9,40	-0,00517	HCD (High Energy Collision Dissociation)	MS2	39,20338	135,0	200,000	86,5347	20626	Liver_F_3_002_170819193905.raw	F3	17.5	235.4	150.6	135.3		2,67	0	3,526E-07	K.TIMGAVGEAISK.I	[63-74]
Checked	File ID	RT [min]	First Scan	Mass Analyzer	Activation Type	MS Order	# PSMs	Best PSM Ambiguity	Isolation Interference [%]	Average Reporter S/N	Ion Inject Time [ms]	Precursor m/z [Da]	Precursor MH+ [Da]	Precursor Charge	Spectrum File	Abundances (Normalized): 126	Abundances (Normalized): 127	Abundances (Normalized): 128	Abundances (Normalized): 129	Abundance: 126	Abundance: 127	Abundance: 128	Abundance: 129	Quan Info
FALSE	F3	86,5347	20626	Fourier Transform	HCD (High Energy Collision Dissociation)	MS2	1	Unambiguous	39,20338	135,0	200,000	550,98303	1650,93454	3	Liver_F_3_002_170819193905.raw	296.5	553.6	175.6	305.8	17.5	235.4	150.6	135.3
High	Sequest HT (A2)	Unambiguous	[K].tIMGAVGEAISk.[I]	N-Term(TMT6plex); K12(TMT6plex)	2	2	ENSDARP00000101541.3; ENSDARP00000100779.1	ENSDARP00000101541.3; ENSDARP00000100779.1	0	2	0,7438	0,0000	1	1	817,97705	1634,94682	1634,95515	-5,09	-0,00416	HCD (High Energy Collision Dissociation)	MS2	4,761302	238,1	23,974	86,4729	20612	Liver_F_3_002_170819193905.raw	F3	23.4	429.1	269.8	227.6		5,23	0	6,899E-12	K.TIMGAVGEAISK.I	[63-74]
Checked	File ID	RT [min]	First Scan	Mass Analyzer	Activation Type	MS Order	# PSMs	Best PSM Ambiguity	Isolation Interference [%]	Average Reporter S/N	Ion Inject Time [ms]	Precursor m/z [Da]	Precursor MH+ [Da]	Precursor Charge	Spectrum File	Abundances (Normalized): 126	Abundances (Normalized): 127	Abundances (Normalized): 128	Abundances (Normalized): 129	Abundance: 126	Abundance: 127	Abundance: 128	Abundance: 129	Quan Info
FALSE	F3	86,4729	20612	Fourier Transform	HCD (High Energy Collision Dissociation)	MS2	1	Unambiguous	4,761302	238,1	23,974	817,97705	1634,94682	2	Liver_F_3_002_170819193905.raw	395.8	1009.1	314.6	514.6	23.4	429.1	269.8	227.6
High	Sequest HT (A2)	Unambiguous	[K].tIMGAVGEAISk.[I]	N-Term(TMT6plex); K12(TMT6plex)	2	2	ENSDARP00000101541.3; ENSDARP00000100779.1	ENSDARP00000101541.3; ENSDARP00000100779.1	0	3	0,6764	0,0000	1	1	545,65387	1634,94706	1634,95515	-4,95	-0,00270	HCD (High Energy Collision Dissociation)	MS2	4,976213	189,8	10,510	86,4450	20605	Liver_F_3_002_170819193905.raw	F3	27.9	349.5	194.5	185.3		4,11	0	1,063E-06	K.TIMGAVGEAISK.I	[63-74]
Checked	File ID	RT [min]	First Scan	Mass Analyzer	Activation Type	MS Order	# PSMs	Best PSM Ambiguity	Isolation Interference [%]	Average Reporter S/N	Ion Inject Time [ms]	Precursor m/z [Da]	Precursor MH+ [Da]	Precursor Charge	Spectrum File	Abundances (Normalized): 126	Abundances (Normalized): 127	Abundances (Normalized): 128	Abundances (Normalized): 129	Abundance: 126	Abundance: 127	Abundance: 128	Abundance: 129	Quan Info
FALSE	F3	86,4450	20605	Fourier Transform	HCD (High Energy Collision Dissociation)	MS2	1	Unambiguous	4,976213	189,8	10,510	545,65387	1634,94706	3	Liver_F_3_002_170819193905.raw	472	821.9	226.8	419.1	27.9	349.5	194.5	185.3
High	Sequest HT (A2)	Unambiguous	[K].tIMGAVGEAISk.[I]	N-Term(TMT6plex); K12(TMT6plex)	2	2	ENSDARP00000101541.3; ENSDARP00000100779.1	ENSDARP00000101541.3; ENSDARP00000100779.1	0	3	0,6715	0,0000	1	1	545,65460	1634,94925	1634,95515	-3,61	-0,00197	HCD (High Energy Collision Dissociation)	MS2	4,725805	203,6	43,754	86,9513	20730	Liver_F_3_002_170819193905.raw	F3	20.6	378.5	212.7	200.4		4,11	0	4,263E-08	K.TIMGAVGEAISK.I	[63-74]
Checked	File ID	RT [min]	First Scan	Mass Analyzer	Activation Type	MS Order	# PSMs	Best PSM Ambiguity	Isolation Interference [%]	Average Reporter S/N	Ion Inject Time [ms]	Precursor m/z [Da]	Precursor MH+ [Da]	Precursor Charge	Spectrum File	Abundances (Normalized): 126	Abundances (Normalized): 127	Abundances (Normalized): 128	Abundances (Normalized): 129	Abundance: 126	Abundance: 127	Abundance: 128	Abundance: 129	Quan Info
FALSE	F3	86,9513	20730	Fourier Transform	HCD (High Energy Collision Dissociation)	MS2	1	Unambiguous	4,725805	203,6	43,754	545,65460	1634,94925	3	Liver_F_3_002_170819193905.raw	348.3	890.1	248	453.1	20.6	378.5	212.7	200.4
High	Sequest HT (A2)	Unambiguous	[K].tIMGAVGEAISk.[I]	N-Term(TMT6plex); K12(TMT6plex)	2	2	ENSDARP00000101541.3; ENSDARP00000100779.1	ENSDARP00000101541.3; ENSDARP00000100779.1	0	2	0,7105	0,0000	1	1	817,97748	1634,94768	1634,95515	-4,57	-0,00373	HCD (High Energy Collision Dissociation)	MS2	4,574296	272,5	95,148	86,9866	20739	Liver_F_3_002_170819193905.raw	F3	35.2	495.2	295.9	261		4,94	0	8,222E-11	K.TIMGAVGEAISK.I	[63-74]
Checked	File ID	RT [min]	First Scan	Mass Analyzer	Activation Type	MS Order	# PSMs	Best PSM Ambiguity	Isolation Interference [%]	Average Reporter S/N	Ion Inject Time [ms]	Precursor m/z [Da]	Precursor MH+ [Da]	Precursor Charge	Spectrum File	Abundances (Normalized): 126	Abundances (Normalized): 127	Abundances (Normalized): 128	Abundances (Normalized): 129	Abundance: 126	Abundance: 127	Abundance: 128	Abundance: 129	Quan Info
FALSE	F3	86,9866	20739	Fourier Transform	HCD (High Energy Collision Dissociation)	MS2	1	Unambiguous	4,574296	272,5	95,148	817,97748	1634,94768	2	Liver_F_3_002_170819193905.raw	596.5	1164.6	345	590.1	35.2	495.2	295.9	261
High	Sequest HT (A2)	Unambiguous	[K].tIMGAVGEAISk.[I]	N-Term(TMT6plex); K12(TMT6plex)	2	2	ENSDARP00000101541.3; ENSDARP00000100779.1	ENSDARP00000101541.3; ENSDARP00000100779.1	0	2	0,6965	0,0000	1	1	817,97833	1634,94939	1634,95515	-3,52	-0,00288	HCD (High Energy Collision Dissociation)	MS2	4,675656	131,7	200,000	87,5076	20869	Liver_F_3_002_170819193905.raw	F3	15.5	235.8	146.5	127.7		4,81	0	1,656E-12	K.TIMGAVGEAISK.I	[63-74]
Checked	File ID	RT [min]	First Scan	Mass Analyzer	Activation Type	MS Order	# PSMs	Best PSM Ambiguity	Isolation Interference [%]	Average Reporter S/N	Ion Inject Time [ms]	Precursor m/z [Da]	Precursor MH+ [Da]	Precursor Charge	Spectrum File	Abundances (Normalized): 126	Abundances (Normalized): 127	Abundances (Normalized): 128	Abundances (Normalized): 129	Abundance: 126	Abundance: 127	Abundance: 128	Abundance: 129	Quan Info
FALSE	F3	87,5076	20869	Fourier Transform	HCD (High Energy Collision Dissociation)	MS2	1	Unambiguous	4,675656	131,7	200,000	817,97833	1634,94939	2	Liver_F_3_002_170819193905.raw	262.6	554.5	170.8	288.6	15.5	235.8	146.5	127.7
High	Sequest HT (A2)	Unambiguous	[K].tIMGAVGEAISk.[I]	N-Term(TMT6plex); K12(TMT6plex)	2	2	ENSDARP00000101541.3; ENSDARP00000100779.1	ENSDARP00000101541.3; ENSDARP00000100779.1	0	3	0,6675	0,0000	1	1	545,65515	1634,95090	1634,95515	-2,60	-0,00142	HCD (High Energy Collision Dissociation)	MS2	3,882877	211,9	200,000	87,4642	20858	Liver_F_3_002_170819193905.raw	F3	26.8	385.3	221.7	211.6		3,91	0	7,08E-08	K.TIMGAVGEAISK.I	[63-74]
Checked	File ID	RT [min]	First Scan	Mass Analyzer	Activation Type	MS Order	# PSMs	Best PSM Ambiguity	Isolation Interference [%]	Average Reporter S/N	Ion Inject Time [ms]	Precursor m/z [Da]	Precursor MH+ [Da]	Precursor Charge	Spectrum File	Abundances (Normalized): 126	Abundances (Normalized): 127	Abundances (Normalized): 128	Abundances (Normalized): 129	Abundance: 126	Abundance: 127	Abundance: 128	Abundance: 129	Quan Info
FALSE	F3	87,4642	20858	Fourier Transform	HCD (High Energy Collision Dissociation)	MS2	1	Unambiguous	3,882877	211,9	200,000	545,65515	1634,95090	3	Liver_F_3_002_170819193905.raw	454.5	906.1	258.5	478.4	26.8	385.3	221.7	211.6
High	Sequest HT (A2)	Unambiguous	[K].tImGAVGEAISk.[I]	N-Term(TMT6plex); M3(Oxidation); K12(TMT6plex)	2	2	ENSDARP00000101541.3; ENSDARP00000100779.1	ENSDARP00000101541.3; ENSDARP00000100779.1	0	3	0,3497	0,0000	1	1	550,98688	1650,94608	1650,95006	-2,41	-0,00133	HCD (High Energy Collision Dissociation)	MS2	9,401532	34,4	200,000	87,2162	20796	Liver_F_3_002_170819193905.raw	F3	5.5	56	40	35.8		1,63	0	6,396E-05	K.TIMGAVGEAISK.I	[63-74]
Checked	File ID	RT [min]	First Scan	Mass Analyzer	Activation Type	MS Order	# PSMs	Best PSM Ambiguity	Isolation Interference [%]	Average Reporter S/N	Ion Inject Time [ms]	Precursor m/z [Da]	Precursor MH+ [Da]	Precursor Charge	Spectrum File	Abundances (Normalized): 126	Abundances (Normalized): 127	Abundances (Normalized): 128	Abundances (Normalized): 129	Abundance: 126	Abundance: 127	Abundance: 128	Abundance: 129	Quan Info
FALSE	F3	87,2162	20796	Fourier Transform	HCD (High Energy Collision Dissociation)	MS2	1	Unambiguous	9,401532	34,4	200,000	550,98688	1650,94608	3	Liver_F_3_002_170819193905.raw	92.9	131.7	46.6	80.9	5.5	56	40	35.8
High	Sequest HT (A2)	Unambiguous	[K].tIMGAVGEAISk.[I]	N-Term(TMT6plex); K12(TMT6plex)	2	2	ENSDARP00000101541.3; ENSDARP00000100779.1	ENSDARP00000101541.3; ENSDARP00000100779.1	0	2	0,6492	0,0000	1	1	817,98016	1634,95305	1634,95515	-1,28	-0,00105	HCD (High Energy Collision Dissociation)	MS2	39,31876	95,0	200,000	125,3269	28419	Liver_F_2_001_170818185456.raw	F10	88.7	15.5	240.8	34.8		3,82	0	1,733E-10	K.TIMGAVGEAISK.I	[63-74]
Checked	File ID	RT [min]	First Scan	Mass Analyzer	Activation Type	MS Order	# PSMs	Best PSM Ambiguity	Isolation Interference [%]	Average Reporter S/N	Ion Inject Time [ms]	Precursor m/z [Da]	Precursor MH+ [Da]	Precursor Charge	Spectrum File	Abundances (Normalized): 126	Abundances (Normalized): 127	Abundances (Normalized): 128	Abundances (Normalized): 129	Abundance: 126	Abundance: 127	Abundance: 128	Abundance: 129	Quan Info
FALSE	F10	125,3269	28419	Fourier Transform	HCD (High Energy Collision Dissociation)	MS2	1	Unambiguous	39,31876	95,0	200,000	817,98016	1634,95305	2	Liver_F_2_001_170818185456.raw	285	438.7	264.4	262.4	88.7	15.5	240.8	34.8
High	Sequest HT (A2)	Unambiguous	[K].tIMGAVGEAISk.[I]	N-Term(TMT6plex); K12(TMT6plex)	2	2	ENSDARP00000101541.3; ENSDARP00000100779.1	ENSDARP00000101541.3; ENSDARP00000100779.1	0	3	0,6228	0,0000	1	1	545,65485	1634,94999	1634,95515	-3,16	-0,00172	HCD (High Energy Collision Dissociation)	MS2	9,958488	31,2	200,000	91,1829	21788	Liver_F_3_002_170819193905.raw	F3	4.1	55.5	33.6	31.4		2,89	0	8,192E-06	K.TIMGAVGEAISK.I	[63-74]
Checked	File ID	RT [min]	First Scan	Mass Analyzer	Activation Type	MS Order	# PSMs	Best PSM Ambiguity	Isolation Interference [%]	Average Reporter S/N	Ion Inject Time [ms]	Precursor m/z [Da]	Precursor MH+ [Da]	Precursor Charge	Spectrum File	Abundances (Normalized): 126	Abundances (Normalized): 127	Abundances (Normalized): 128	Abundances (Normalized): 129	Abundance: 126	Abundance: 127	Abundance: 128	Abundance: 129	Quan Info
FALSE	F3	91,1829	21788	Fourier Transform	HCD (High Energy Collision Dissociation)	MS2	1	Unambiguous	9,958488	31,2	200,000	545,65485	1634,94999	3	Liver_F_3_002_170819193905.raw	69.3	130.5	39.2	71	4.1	55.5	33.6	31.4
High	Sequest HT (A2)	Unambiguous	[K].tIMGAVGEAISk.[I]	N-Term(TMT6plex); K12(TMT6plex)	2	2	ENSDARP00000101541.3; ENSDARP00000100779.1	ENSDARP00000101541.3; ENSDARP00000100779.1	0	3	0,6314	0,0000	1	1	545,65582	1634,95292	1634,95515	-1,37	-0,00074	HCD (High Energy Collision Dissociation)	MS2		28,1	200,000	92,5059	22120	Liver_F_3_002_170819193905.raw	F3	9.3	48.9	27.7	26		2,55	0	3,394E-06	K.TIMGAVGEAISK.I	[63-74]
Checked	File ID	RT [min]	First Scan	Mass Analyzer	Activation Type	MS Order	# PSMs	Best PSM Ambiguity	Isolation Interference [%]	Average Reporter S/N	Ion Inject Time [ms]	Precursor m/z [Da]	Precursor MH+ [Da]	Precursor Charge	Spectrum File	Abundances (Normalized): 126	Abundances (Normalized): 127	Abundances (Normalized): 128	Abundances (Normalized): 129	Abundance: 126	Abundance: 127	Abundance: 128	Abundance: 129	Quan Info
FALSE	F3	92,5059	22120	Fourier Transform	HCD (High Energy Collision Dissociation)	MS2	1	Unambiguous		28,1	200,000	545,65582	1634,95292	3	Liver_F_3_002_170819193905.raw	157.7	115	32.3	58.8	9.3	48.9	27.7	26
High	Sequest HT (A2)	Unambiguous	[K].tIMGAVGEAISk.[I]	N-Term(TMT6plex); K12(TMT6plex)	2	2	ENSDARP00000101541.3; ENSDARP00000100779.1	ENSDARP00000101541.3; ENSDARP00000100779.1	0	3	0,6237	0,0000	1	1	545,65454	1634,94907	1634,95515	-3,72	-0,00203	HCD (High Energy Collision Dissociation)	MS2	17,25806	27,5	200,000	91,9922	21991	Liver_F_3_002_170819193905.raw	F3	2.2	53.8	31	22.6		2,95	0	9,405E-07	K.TIMGAVGEAISK.I	[63-74]
Checked	File ID	RT [min]	First Scan	Mass Analyzer	Activation Type	MS Order	# PSMs	Best PSM Ambiguity	Isolation Interference [%]	Average Reporter S/N	Ion Inject Time [ms]	Precursor m/z [Da]	Precursor MH+ [Da]	Precursor Charge	Spectrum File	Abundances (Normalized): 126	Abundances (Normalized): 127	Abundances (Normalized): 128	Abundances (Normalized): 129	Abundance: 126	Abundance: 127	Abundance: 128	Abundance: 129	Quan Info
FALSE	F3	91,9922	21991	Fourier Transform	HCD (High Energy Collision Dissociation)	MS2	1	Unambiguous	17,25806	27,5	200,000	545,65454	1634,94907	3	Liver_F_3_002_170819193905.raw	37.2	126.5	36.2	51.1	2.2	53.8	31	22.6
High	Sequest HT (A2)	Unambiguous	[K].tYFSHWADLSPGSGPVk.[K]	N-Term(TMT6plex); K17(TMT6plex)	1	1	ENSDARP00000101541.3	ENSDARP00000101541.3	0	3	0,7521	0,0000	1	1	769,73889	2307,20212	2307,21739	-6,62	-0,00509	HCD (High Energy Collision Dissociation)	MS2	0	25,7	200,000	122,8318	29127	Liver_F_1_001_170818162030.raw	F9	9.4	8.8	15.6	68.9		2,38	0	0,0001473	K.TYFSHWADLSPGSGPVK.K	[42-58]
Checked	File ID	RT [min]	First Scan	Mass Analyzer	Activation Type	MS Order	# PSMs	Best PSM Ambiguity	Isolation Interference [%]	Average Reporter S/N	Ion Inject Time [ms]	Precursor m/z [Da]	Precursor MH+ [Da]	Precursor Charge	Spectrum File	Abundances (Normalized): 126	Abundances (Normalized): 127	Abundances (Normalized): 128	Abundances (Normalized): 129	Abundance: 126	Abundance: 127	Abundance: 128	Abundance: 129	Quan Info
FALSE	F9	122,8318	29127	Fourier Transform	HCD (High Energy Collision Dissociation)	MS2	1	Unambiguous	0	25,7	200,000	769,73889	2307,20212	3	Liver_F_1_001_170818162030.raw	67	100.1	94.6	117.2	9.4	8.8	15.6	68.9
High	Sequest HT (A2)	Unambiguous	[K].tIMGAVGEAISk.[I]	N-Term(TMT6plex); K12(TMT6plex)	2	2	ENSDARP00000101541.3; ENSDARP00000100779.1	ENSDARP00000101541.3; ENSDARP00000100779.1	0	3	0,6852	0,0000	1	1	545,65436	1634,94852	1634,95515	-4,05	-0,00221	HCD (High Energy Collision Dissociation)	MS2	3,695738	130,3	23,152	123,7221	28015	Liver_F_2_001_170818185456.raw	F10	152.2	9	311	49		3,24	0	7,414E-08	K.TIMGAVGEAISK.I	[63-74]
Checked	File ID	RT [min]	First Scan	Mass Analyzer	Activation Type	MS Order	# PSMs	Best PSM Ambiguity	Isolation Interference [%]	Average Reporter S/N	Ion Inject Time [ms]	Precursor m/z [Da]	Precursor MH+ [Da]	Precursor Charge	Spectrum File	Abundances (Normalized): 126	Abundances (Normalized): 127	Abundances (Normalized): 128	Abundances (Normalized): 129	Abundance: 126	Abundance: 127	Abundance: 128	Abundance: 129	Quan Info
FALSE	F10	123,7221	28015	Fourier Transform	HCD (High Energy Collision Dissociation)	MS2	1	Unambiguous	3,695738	130,3	23,152	545,65436	1634,94852	3	Liver_F_2_001_170818185456.raw	488.7	254.7	341.4	369.6	152.2	9	311	49
High	Sequest HT (A2)	Unambiguous	[K].tIMGAVGEAISk.[I]	N-Term(TMT6plex); K12(TMT6plex)	2	2	ENSDARP00000101541.3; ENSDARP00000100779.1	ENSDARP00000101541.3; ENSDARP00000100779.1	0	3	0,6701	0,0000	1	1	545,65479	1634,94980	1634,95515	-3,27	-0,00178	HCD (High Energy Collision Dissociation)	MS2	14,35529	168,7	200,000	123,7850	29367	Liver_F_1_001_170818162030.raw	F9	79	21.7	85.3	488.7		3,94	0	5,852E-09	K.TIMGAVGEAISK.I	[63-74]
Checked	File ID	RT [min]	First Scan	Mass Analyzer	Activation Type	MS Order	# PSMs	Best PSM Ambiguity	Isolation Interference [%]	Average Reporter S/N	Ion Inject Time [ms]	Precursor m/z [Da]	Precursor MH+ [Da]	Precursor Charge	Spectrum File	Abundances (Normalized): 126	Abundances (Normalized): 127	Abundances (Normalized): 128	Abundances (Normalized): 129	Abundance: 126	Abundance: 127	Abundance: 128	Abundance: 129	Quan Info
FALSE	F9	123,7850	29367	Fourier Transform	HCD (High Energy Collision Dissociation)	MS2	1	Unambiguous	14,35529	168,7	200,000	545,65479	1634,94980	3	Liver_F_1_001_170818162030.raw	565.5	246.8	517.8	831.7	79	21.7	85.3	488.7
High	Sequest HT (A2)	Unambiguous	[K].tIMGAVGEAISk.[I]	N-Term(TMT6plex); K12(TMT6plex)	2	2	ENSDARP00000101541.3; ENSDARP00000100779.1	ENSDARP00000101541.3; ENSDARP00000100779.1	0	2	0,7322	0,0000	1	1	817,97778	1634,94829	1634,95515	-4,20	-0,00343	HCD (High Energy Collision Dissociation)	MS2	9,387952	121,3	200,000	123,7890	29368	Liver_F_1_001_170818162030.raw	F9	50	14.3	61.3	359.6		4,78	0	2,954E-12	K.TIMGAVGEAISK.I	[63-74]
Checked	File ID	RT [min]	First Scan	Mass Analyzer	Activation Type	MS Order	# PSMs	Best PSM Ambiguity	Isolation Interference [%]	Average Reporter S/N	Ion Inject Time [ms]	Precursor m/z [Da]	Precursor MH+ [Da]	Precursor Charge	Spectrum File	Abundances (Normalized): 126	Abundances (Normalized): 127	Abundances (Normalized): 128	Abundances (Normalized): 129	Abundance: 126	Abundance: 127	Abundance: 128	Abundance: 129	Quan Info
FALSE	F9	123,7890	29368	Fourier Transform	HCD (High Energy Collision Dissociation)	MS2	1	Unambiguous	9,387952	121,3	200,000	817,97778	1634,94829	2	Liver_F_1_001_170818162030.raw	358.2	162.6	371.7	612	50	14.3	61.3	359.6
High	Sequest HT (A2)	Unambiguous	[K].aDEIGAEALAR.[M]	N-Term(TMT6plex)	2	2	ENSDARP00000101541.3; ENSDARP00000100779.1	ENSDARP00000101541.3; ENSDARP00000100779.1	0	2	0,6737	0,0000	1	1	672,86646	1344,72563	1344,73206	-4,78	-0,00321	HCD (High Energy Collision Dissociation)	MS2	8,719425	73,3	200,000	40,2317	9071	Liver_F_3_002_170819193905.raw	F3	1.2	15	260.1	16.8		3,80	0	5,916E-08	K.ADEIGAEALAR.M	[22-32]
Checked	File ID	RT [min]	First Scan	Mass Analyzer	Activation Type	MS Order	# PSMs	Best PSM Ambiguity	Isolation Interference [%]	Average Reporter S/N	Ion Inject Time [ms]	Precursor m/z [Da]	Precursor MH+ [Da]	Precursor Charge	Spectrum File	Abundances (Normalized): 126	Abundances (Normalized): 127	Abundances (Normalized): 128	Abundances (Normalized): 129	Abundance: 126	Abundance: 127	Abundance: 128	Abundance: 129	Quan Info
FALSE	F3	40,2317	9071	Fourier Transform	HCD (High Energy Collision Dissociation)	MS2	1	Unambiguous	8,719425	73,3	200,000	672,86646	1344,72563	2	Liver_F_3_002_170819193905.raw	21.1	35.3	303.3	37.9	1.2	15	260.1	16.8
High	Sequest HT (A2)	Unambiguous	[K].aDEIGAEALAR.[M]	N-Term(TMT6plex)	2	2	ENSDARP00000101541.3; ENSDARP00000100779.1	ENSDARP00000101541.3; ENSDARP00000100779.1	0	2	0,6268	0,0000	1	1	672,86639	1344,72551	1344,73206	-4,87	-0,00327	HCD (High Energy Collision Dissociation)	MS2	22,42441	19,4	200,000	41,7958	9455	Liver_F_3_002_170819193905.raw	F3	1.9	12.1	53.7	9.7		2,09	0	0,000406	K.ADEIGAEALAR.M	[22-32]
Checked	File ID	RT [min]	First Scan	Mass Analyzer	Activation Type	MS Order	# PSMs	Best PSM Ambiguity	Isolation Interference [%]	Average Reporter S/N	Ion Inject Time [ms]	Precursor m/z [Da]	Precursor MH+ [Da]	Precursor Charge	Spectrum File	Abundances (Normalized): 126	Abundances (Normalized): 127	Abundances (Normalized): 128	Abundances (Normalized): 129	Abundance: 126	Abundance: 127	Abundance: 128	Abundance: 129	Quan Info
FALSE	F3	41,7958	9455	Fourier Transform	HCD (High Energy Collision Dissociation)	MS2	1	Unambiguous	22,42441	19,4	200,000	672,86639	1344,72551	2	Liver_F_3_002_170819193905.raw	31.4	28.5	62.6	21.9	1.9	12.1	53.7	9.7
High	Sequest HT (A2)	Unambiguous	[K].aDEIGAEALAR.[M]	N-Term(TMT6plex)	2	2	ENSDARP00000101541.3; ENSDARP00000100779.1	ENSDARP00000101541.3; ENSDARP00000100779.1	0	2	0,6667	0,0000	1	1	672,86627	1344,72527	1344,73206	-5,05	-0,00340	HCD (High Energy Collision Dissociation)	MS2	0	46,5	200,000	41,2645	9324	Liver_F_3_002_170819193905.raw	F3	1.6	8.8	160.9	14.8		3,39	0	4,949E-08	K.ADEIGAEALAR.M	[22-32]
Checked	File ID	RT [min]	First Scan	Mass Analyzer	Activation Type	MS Order	# PSMs	Best PSM Ambiguity	Isolation Interference [%]	Average Reporter S/N	Ion Inject Time [ms]	Precursor m/z [Da]	Precursor MH+ [Da]	Precursor Charge	Spectrum File	Abundances (Normalized): 126	Abundances (Normalized): 127	Abundances (Normalized): 128	Abundances (Normalized): 129	Abundance: 126	Abundance: 127	Abundance: 128	Abundance: 129	Quan Info
FALSE	F3	41,2645	9324	Fourier Transform	HCD (High Energy Collision Dissociation)	MS2	1	Unambiguous	0	46,5	200,000	672,86627	1344,72527	2	Liver_F_3_002_170819193905.raw	26.5	20.7	187.6	33.4	1.6	8.8	160.9	14.8
High	Sequest HT (A2)	Unambiguous	[K].aDEIGAEALAR.[M]	N-Term(TMT6plex)	2	2	ENSDARP00000101541.3; ENSDARP00000100779.1	ENSDARP00000101541.3; ENSDARP00000100779.1	0	2	0,6770	0,0000	1	1	672,86621	1344,72515	1344,73206	-5,14	-0,00346	HCD (High Energy Collision Dissociation)	MS2	2,426711	77,1	200,000	40,7380	9194	Liver_F_3_002_170819193905.raw	F3	2	14.2	278.2	13.9		3,87	0	2,699E-10	K.ADEIGAEALAR.M	[22-32]
Checked	File ID	RT [min]	First Scan	Mass Analyzer	Activation Type	MS Order	# PSMs	Best PSM Ambiguity	Isolation Interference [%]	Average Reporter S/N	Ion Inject Time [ms]	Precursor m/z [Da]	Precursor MH+ [Da]	Precursor Charge	Spectrum File	Abundances (Normalized): 126	Abundances (Normalized): 127	Abundances (Normalized): 128	Abundances (Normalized): 129	Abundance: 126	Abundance: 127	Abundance: 128	Abundance: 129	Quan Info
FALSE	F3	40,7380	9194	Fourier Transform	HCD (High Energy Collision Dissociation)	MS2	1	Unambiguous	2,426711	77,1	200,000	672,86621	1344,72515	2	Liver_F_3_002_170819193905.raw	34.6	33.4	324.4	31.4	2	14.2	278.2	13.9
High	Sequest HT (A2)	Unambiguous	[K].tIMGAVGEAISk.[I]	N-Term(TMT6plex); K12(TMT6plex)	2	2	ENSDARP00000101541.3; ENSDARP00000100779.1	ENSDARP00000101541.3; ENSDARP00000100779.1	0	2	0,7314	0,0000	1	1	817,97797	1634,94866	1634,95515	-3,97	-0,00325	HCD (High Energy Collision Dissociation)	MS2	2,870984	280,0	111,521	123,7652	28026	Liver_F_2_001_170818185456.raw	F10	323.3	25.9	649.1	121.2		5,10	0	3,434E-12	K.TIMGAVGEAISK.I	[63-74]
Checked	File ID	RT [min]	First Scan	Mass Analyzer	Activation Type	MS Order	# PSMs	Best PSM Ambiguity	Isolation Interference [%]	Average Reporter S/N	Ion Inject Time [ms]	Precursor m/z [Da]	Precursor MH+ [Da]	Precursor Charge	Spectrum File	Abundances (Normalized): 126	Abundances (Normalized): 127	Abundances (Normalized): 128	Abundances (Normalized): 129	Abundance: 126	Abundance: 127	Abundance: 128	Abundance: 129	Quan Info
FALSE	F10	123,7652	28026	Fourier Transform	HCD (High Energy Collision Dissociation)	MS2	1	Unambiguous	2,870984	280,0	111,521	817,97797	1634,94866	2	Liver_F_2_001_170818185456.raw	1038.3	733	712.6	914.1	323.3	25.9	649.1	121.2
High	Sequest HT (A2)	Unambiguous	[K].tImGAVGEAISk.[I]	N-Term(TMT6plex); M3(Oxidation); K12(TMT6plex)	2	2	ENSDARP00000101541.3; ENSDARP00000100779.1	ENSDARP00000101541.3; ENSDARP00000100779.1	0	3	0,7354	0,0000	1	1	550,98608	1650,94370	1650,95006	-3,86	-0,00212	HCD (High Energy Collision Dissociation)	MS2	16,49344	44,6	200,000	105,8881	24906	Liver_F_1_001_170818162030.raw	F9	21.9	9.9	27.8	119		3,25	0	9,791E-09	K.TIMGAVGEAISK.I	[63-74]
Checked	File ID	RT [min]	First Scan	Mass Analyzer	Activation Type	MS Order	# PSMs	Best PSM Ambiguity	Isolation Interference [%]	Average Reporter S/N	Ion Inject Time [ms]	Precursor m/z [Da]	Precursor MH+ [Da]	Precursor Charge	Spectrum File	Abundances (Normalized): 126	Abundances (Normalized): 127	Abundances (Normalized): 128	Abundances (Normalized): 129	Abundance: 126	Abundance: 127	Abundance: 128	Abundance: 129	Quan Info
[truncated: 43,108 more rows]
[truncated: 21 more columns]

## Sheet: Raw - Protein Groups
Checked	Master	Accession	Ensembl Gene ID	Uniprot ID	Description	Gene	Gene names	Coverage [%]	Contaminant	# Peptides	# PSMs	# Unique Peptides	# Protein Groups	# AAs	MW [kDa]	calc. pI	Score Sequest HT: Sequest HT	# Peptides (by Search Engine): Sequest HT	Biological Process	Cellular Component	Molecular Function	Pfam IDs	Entrez Gene ID	Ensembl Gene ID	Gene Symbol	Chromosome	KEGG Pathways	WikiPathways	Abundance Ratio: (Concentration 1) / (Control)	Abundance Ratio: (Concentration 2) / (Control)	Abundance Ratio: (Concentration 3) / (Control)	Abundance Ratio Variability [%]: (Concentration 1) / (Control)	Abundance Ratio Variability [%]: (Concentration 2) / (Control)	Abundance Ratio Variability [%]: (Concentration 3) / (Control)	Abundance Ratios (log2) (by Bio. Rep.): (Concentration 1,Rep 1) / (Control,Rep 1)	Abundance Ratios (log2) (by Bio. Rep.): (Concentration 1,Rep 2) / (Control,Rep 2)	Abundance Ratios (log2) (by Bio. Rep.): (Concentration 1,Rep 3) / (Control,Rep 3)	Abundance Ratios (log2) (by Bio. Rep.): (Concentration 1,Rep 4) / (Control,Rep 4)	Abundance Ratios (log2) (by Bio. Rep.): (Concentration 2,Rep 1) / (Control,Rep 1)	Abundance Ratios (log2) (by Bio. Rep.): (Concentration 2,Rep 2) / (Control,Rep 2)	Abundance Ratios (log2) (by Bio. Rep.): (Concentration 2,Rep 3) / (Control,Rep 3)	Abundance Ratios (log2) (by Bio. Rep.): (Concentration 2,Rep 4) / (Control,Rep 4)	Abundance Ratios (log2) (by Bio. Rep.): (Concentration 3,Rep 1) / (Control,Rep 1)	Abundance Ratios (log2) (by Bio. Rep.): (Concentration 3,Rep 2) / (Control,Rep 2)	Abundance Ratios (log2) (by Bio. Rep.): (Concentration 3,Rep 3) / (Control,Rep 3)	Abundance Ratios (log2) (by Bio. Rep.): (Concentration 3,Rep 4) / (Control,Rep 4)	Abundances (Grouped): Control	Abundances (Grouped): Concentration 1	Abundances (Grouped): Concentration 2
[truncated: 464 more rows]
[truncated: 37 more columns]

[truncated: 11 more sheets: Concentration 1 (0.1 µg L) , Concentration 2 (1 µg L), Concentration 3 (10 µg L) , Biological process, Cellular component, Molecular function, Hallmark_FATTY_ACID_METABOLISM, Hallmark_MTORC1_SIGNALING, DAVID_Vitellogenin, DAVID_estrogen stimulus, Enrichr_esr1]
