# Supplementary material for: A combined FSTRA-shotgun proteomics approach to identify molecular changes in zebrafish upon chemical exposure
Source: Sci Rep. 2019 Apr 29;9:6599. doi: 10.1038/s41598-019-43089-7 (PMC6488664; doi:10.1038/s41598-019-43089-7)
Supplement: Supplementary file 3 — Liver Male [file 41598_2019_43089_MOESM3_ESM.xlsx]

## Sheet: Proteins
Master	Accession	Description	Coverage [%]	Contaminant	# Peptides	# PSMs	# Unique Peptides	# Protein Groups	# AAs	MW [kDa]	calc. pI	Score Sequest HT: Sequest HT	# Peptides (by Search Engine): Sequest HT	Biological Process	Cellular Component	Molecular Function	Pfam IDs	GO Accessions	Entrez Gene ID	Ensembl Gene ID	Gene Symbol	WikiPathways	KEGG Pathway Accessions	KEGG Pathways	Abundance Ratio: (1) / (0)	Abundance Ratio: (2) / (0)	Abundance Ratio: (3) / (0)	Abundance Ratio (log2): (1) / (0)	Abundance Ratio (log2): (2) / (0)	Abundance Ratio (log2): (3) / (0)	Abundance Ratios (by Bio. Rep.): (1,rep1) / (0,rep1)	Abundance Ratios (by Bio. Rep.): (1,rep2) / (0,rep2)	Abundance Ratios (by Bio. Rep.): (1,rep3) / (0,rep3)	Abundance Ratios (by Bio. Rep.): (1,rep4) / (0,rep4)	Abundance Ratios (by Bio. Rep.): (2,rep1) / (0,rep1)	Abundance Ratios (by Bio. Rep.): (2,rep2) / (0,rep2)	Abundance Ratios (by Bio. Rep.): (2,rep3) / (0,rep3)	Abundance Ratios (by Bio. Rep.): (2,rep4) / (0,rep4)	Abundance Ratios (by Bio. Rep.): (3,rep1) / (0,rep1)	Abundance Ratios (by Bio. Rep.): (3,rep2) / (0,rep2)	Abundance Ratios (by Bio. Rep.): (3,rep3) / (0,rep3)	Abundance Ratios (by Bio. Rep.): (3,rep4) / (0,rep4)	Abundance Ratios (log2) (by Bio. Rep.): (1,rep1) / (0,rep1)	Abundance Ratios (log2) (by Bio. Rep.): (1,rep2) / (0,rep2)	Abundance Ratios (log2) (by Bio. Rep.): (1,rep3) / (0,rep3)	Abundance Ratios (log2) (by Bio. Rep.): (1,rep4) / (0,rep4)	Abundance Ratios (log2) (by Bio. Rep.): (2,rep1) / (0,rep1)	Abundance Ratios (log2) (by Bio. Rep.): (2,rep2) / (0,rep2)	Abundance Ratios (log2) (by Bio. Rep.): (2,rep3) / (0,rep3)
Master Protein	ENSDARP00000092488.4	bA1 globin [OS=Danio rerio]	82	FALSE	11	383	10	1	148	16,4	7,83	693.36	11	response to stimulus;transport		metal ion binding;transporter activity	Pf00042	[GO:0001666]; GO:0006950; GO:0036293; GO:0050896; GO:0070482; GO:0008150; GO:0009628 [GO:0005344]; GO:0022892; GO:0005215; GO:0003674 [GO:0005506]; GO:0046914; GO:0046872; GO:0043169; GO:0043167; GO:0005488; GO:0003674 [GO:0005833]; GO:0043234; GO:0044445; GO:0032991; GO:0005829; GO:0044444; GO:0005575; GO:0005737; GO:0044424; GO:0005622; GO:0044464; GO:0005623 [GO:0006810]; GO:0051234; GO:005117…	30216; 504174	ENSDARG00000089087.5; ENSDARG00000097238.2	ba1; ba1l	Nodal Signaling Pathway			2.104	0.726	3.451	1.07	-0.46	1.79	6.483	1.72	0.507	2.574	20.407	0.887	0.355	0.595	5.093	5.844	0.675	2.338	2.7	0.78	-0.98	1.36	4.35	-0.17	-1.49
	Checked	Confidence	Identifying Node	PSM Ambiguity	Annotated Sequence	Modifications	# Protein Groups	# Proteins	Master Protein Accessions	Protein Accessions	# Missed Cleavages	Charge	DeltaScore	DeltaCn	Rank	Search Engine Rank	m/z [Da]	MH+ [Da]	Theo. MH+ [Da]	DeltaM [ppm]	Deltam/z [Da]	Activation Type	MS Order	Isolation Interference [%]	Average Reporter S/N	Ion Inject Time [ms]	RT [min]	First Scan	Spectrum File	File ID	Abundance: 126	Abundance: 127	Abundance: 128	Abundance: 129	Quan Info	XCorr	Contaminant	Percolator q-Value	Percolator PEP	Sequences in Protein	Positions in Protein	PSM Modification Positions in Protein
	FALSE	High	Sequest HT (A2)	Unambiguous	[R].lLADcITVcAAmk.[F]	N-Term(TMT6plex); C5(Carbamidomethyl); C9(Carbamidomethyl); M12(Oxidation); K13(TMT6plex)	1	1	ENSDARP00000092488.4	ENSDARP00000092488.4	0	3	0,6338	0,0000	1	1	647,35065	1940,03739	1940,04193	-2,34	-0,00152	HCD (High Energy Collision Dissociation)	MS2	24,91702	30,1	200,000	57,2429	13023	Liver_M_2_001.raw	F2	68.1	16.2	16.3	19.7		2,13	FALSE	0	0,0009159	R.LLADCITVCAAMK.F	[106-118]
		Checked	File ID	RT [min]	First Scan	Mass Analyzer	Activation Type	MS Order	# PSMs	Best PSM Ambiguity	Isolation Interference [%]	Average Reporter S/N	Ion Inject Time [ms]	Precursor m/z [Da]	Precursor MH+ [Da]	Precursor Charge	Spectrum File	Abundances (Normalized): 126	Abundances (Normalized): 127	Abundances (Normalized): 128	Abundances (Normalized): 129	Abundance: 126	Abundance: 127	Abundance: 128	Abundance: 129	Quan Info
		FALSE	F2	57,2429	13023	Fourier Transform	HCD (High Energy Collision Dissociation)	MS2	1	Unambiguous	24,91702	30,1	200,000	647,35065	1940,03739	3	Liver_M_2_001.raw	250.1	99.9	131	149.8	68.1	16.2	16.3	19.7
	FALSE	High	Sequest HT (A2)	Unambiguous	[K].lNIDEIGPQALSR.[C]	N-Term(TMT6plex)	1	1	ENSDARP00000092488.4	ENSDARP00000092488.4	0	2	0,4840	0,0000	1	1	827,96594	1654,92461	1654,93255	-4,80	-0,00397	HCD (High Energy Collision Dissociation)	MS2	0	25,2	200,000	60,6791	13878	Liver_M_2_001.raw	F2	86.8	2.5	8.7	2.6		3,12	FALSE	0	2,184E-09	K.LNIDEIGPQALSR.C	[19-31]
		Checked	File ID	RT [min]	First Scan	Mass Analyzer	Activation Type	MS Order	# PSMs	Best PSM Ambiguity	Isolation Interference [%]	Average Reporter S/N	Ion Inject Time [ms]	Precursor m/z [Da]	Precursor MH+ [Da]	Precursor Charge	Spectrum File	Abundances (Normalized): 126	Abundances (Normalized): 127	Abundances (Normalized): 128	Abundances (Normalized): 129	Abundance: 126	Abundance: 127	Abundance: 128	Abundance: 129	Quan Info
		FALSE	F2	60,6791	13878	Fourier Transform	HCD (High Energy Collision Dissociation)	MS2	1	Unambiguous	0	25,2	200,000	827,96594	1654,92461	2	Liver_M_2_001.raw	318.6	15.4	69.9	19.8	86.8	2.5	8.7	2.6
	FALSE	High	Sequest HT (A2)	Unambiguous	[K].lNIDEIGPQALSR.[C]	N-Term(TMT6plex)	1	1	ENSDARP00000092488.4	ENSDARP00000092488.4	0	3	0,6303	0,0000	1	1	552,31360	1654,92624	1654,93255	-3,81	-0,00210	HCD (High Energy Collision Dissociation)	MS2	9,280145	16,7	200,000	60,5941	13857	Liver_M_2_001.raw	F2	45	5.7	8.6	7.6		2,84	FALSE	0	0,000171	K.LNIDEIGPQALSR.C	[19-31]
		Checked	File ID	RT [min]	First Scan	Mass Analyzer	Activation Type	MS Order	# PSMs	Best PSM Ambiguity	Isolation Interference [%]	Average Reporter S/N	Ion Inject Time [ms]	Precursor m/z [Da]	Precursor MH+ [Da]	Precursor Charge	Spectrum File	Abundances (Normalized): 126	Abundances (Normalized): 127	Abundances (Normalized): 128	Abundances (Normalized): 129	Abundance: 126	Abundance: 127	Abundance: 128	Abundance: 129	Quan Info
		FALSE	F2	60,5941	13857	Fourier Transform	HCD (High Energy Collision Dissociation)	MS2	1	Unambiguous	9,280145	16,7	200,000	552,31360	1654,92624	3	Liver_M_2_001.raw	165.1	35.2	68.6	57.8	45	5.7	8.6	7.6
	FALSE	High	Sequest HT (A2)	Unambiguous	[K].lNIDEIGPQALSR.[C]	N-Term(TMT6plex)	1	1	ENSDARP00000092488.4	ENSDARP00000092488.4	0	2	0,4551	0,0000	1	1	827,96771	1654,92815	1654,93255	-2,66	-0,00220	HCD (High Energy Collision Dissociation)	MS2	0	10,0	200,000	60,1666	13750	Liver_M_2_001.raw	F2	31	1.7	4.7	2.6		1,56	FALSE	0	0,0009685	K.LNIDEIGPQALSR.C	[19-31]
		Checked	File ID	RT [min]	First Scan	Mass Analyzer	Activation Type	MS Order	# PSMs	Best PSM Ambiguity	Isolation Interference [%]	Average Reporter S/N	Ion Inject Time [ms]	Precursor m/z [Da]	Precursor MH+ [Da]	Precursor Charge	Spectrum File	Abundances (Normalized): 126	Abundances (Normalized): 127	Abundances (Normalized): 128	Abundances (Normalized): 129	Abundance: 126	Abundance: 127	Abundance: 128	Abundance: 129	Quan Info
		FALSE	F2	60,1666	13750	Fourier Transform	HCD (High Energy Collision Dissociation)	MS2	1	Unambiguous	0	10,0	200,000	827,96771	1654,92815	2	Liver_M_2_001.raw	113.8	10.5	37.5	19.8	31	1.7	4.7	2.6	Rejected By Method
	FALSE	High	Sequest HT (A2)	Unambiguous	[K].nTYAALSVMHSEk.[L]	N-Term(TMT6plex); K13(TMT6plex)	1	1	ENSDARP00000092488.4	ENSDARP00000092488.4	0	3	0,6476	0,0000	1	1	637,00922	1909,01310	1909,02535	-6,42	-0,00409	HCD (High Energy Collision Dissociation)	MS2	7,821558	27,6	200,000	31,3885	6574	Liver_M_2_001.raw	F2	59.4	11.5	20.3	18.9		2,27	FALSE	0	0,0001438	K.NTYAALSVMHSEK.L	[84-96]
		Checked	File ID	RT [min]	First Scan	Mass Analyzer	Activation Type	MS Order	# PSMs	Best PSM Ambiguity	Isolation Interference [%]	Average Reporter S/N	Ion Inject Time [ms]	Precursor m/z [Da]	Precursor MH+ [Da]	Precursor Charge	Spectrum File	Abundances (Normalized): 126	Abundances (Normalized): 127	Abundances (Normalized): 128	Abundances (Normalized): 129	Abundance: 126	Abundance: 127	Abundance: 128	Abundance: 129	Quan Info
		FALSE	F2	31,3885	6574	Fourier Transform	HCD (High Energy Collision Dissociation)	MS2	1	Unambiguous	7,821558	27,6	200,000	637,00922	1909,01310	3	Liver_M_2_001.raw	217.9	70.9	163.1	143.8	59.4	11.5	20.3	18.9
	FALSE	High	Sequest HT (A2)	Unambiguous	[K].fGQAGFNADVQEAWQk.[F]	N-Term(TMT6plex); K16(TMT6plex)	1	1	ENSDARP00000092488.4	ENSDARP00000092488.4	0	3	0,7344	0,0000	1	1	752,05560	2254,15226	2254,16569	-5,96	-0,00448	HCD (High Energy Collision Dissociation)	MS2	10,52257	6,1	200,000	133,4915	29974	Liver_M_2_001.raw	F2	11.1	3.1	6.9	3.2		1,92	FALSE	0	6,313E-05	K.FGQAGFNADVQEAWQK.F	[119-134]
		Checked	File ID	RT [min]	First Scan	Mass Analyzer	Activation Type	MS Order	# PSMs	Best PSM Ambiguity	Isolation Interference [%]	Average Reporter S/N	Ion Inject Time [ms]	Precursor m/z [Da]	Precursor MH+ [Da]	Precursor Charge	Spectrum File	Abundances (Normalized): 126	Abundances (Normalized): 127	Abundances (Normalized): 128	Abundances (Normalized): 129	Abundance: 126	Abundance: 127	Abundance: 128	Abundance: 129	Quan Info
		FALSE	F2	133,4915	29974	Fourier Transform	HCD (High Energy Collision Dissociation)	MS2	1	Unambiguous	10,52257	6,1	200,000	752,05560	2254,15226	3	Liver_M_2_001.raw	40.7	19.1	55.2	24.3	11.1	3.1	6.9	3.2	Rejected By Method
	FALSE	High	Sequest HT (A2)	Unambiguous	[K].fLAVVVSALcR.[Q]	N-Term(TMT6plex); C10(Carbamidomethyl)	1	1	ENSDARP00000092488.4	ENSDARP00000092488.4	0	3	0,5116	0,0000	1	1	488,62274	1463,85367	1463,86057	-4,71	-0,00230	HCD (High Energy Collision Dissociation)	MS2	43,19817	2,3	200,000	120,8560	27475	Liver_M_2_001.raw	F2	9.2					2,58	FALSE	0	0,0004836	K.FLAVVVSALCR.Q	[135-145]
		Checked	File ID	RT [min]	First Scan	Mass Analyzer	Activation Type	MS Order	# PSMs	Best PSM Ambiguity	Isolation Interference [%]	Average Reporter S/N	Ion Inject Time [ms]	Precursor m/z [Da]	Precursor MH+ [Da]	Precursor Charge	Spectrum File	Abundances (Normalized): 126	Abundances (Normalized): 127	Abundances (Normalized): 128	Abundances (Normalized): 129	Abundance: 126	Abundance: 127	Abundance: 128	Abundance: 129	Quan Info
		FALSE	F2	120,8560	27475	Fourier Transform	HCD (High Energy Collision Dissociation)	MS2	1	Unambiguous	43,19817	2,3	200,000	488,62274	1463,85367	3	Liver_M_2_001.raw	33.8				9.2				Rejected By Method
	FALSE	High	Sequest HT (A2)	Unambiguous	[K].nTYAALSVMHSEk.[L]	N-Term(TMT6plex); K13(TMT6plex)	1	1	ENSDARP00000092488.4	ENSDARP00000092488.4	0	3	0,7456	0,0000	1	1	637,00903	1909,01255	1909,02535	-6,71	-0,00427	HCD (High Energy Collision Dissociation)	MS2	21,3227	18,6	200,000	32,7552	6716	Liver_M_3_001.raw	F3	8.4	9.4	47.1	9.5		1,69	FALSE	0	1,078E-05	K.NTYAALSVMHSEK.L	[84-96]
		Checked	File ID	RT [min]	First Scan	Mass Analyzer	Activation Type	MS Order	# PSMs	Best PSM Ambiguity	Isolation Interference [%]	Average Reporter S/N	Ion Inject Time [ms]	Precursor m/z [Da]	Precursor MH+ [Da]	Precursor Charge	Spectrum File	Abundances (Normalized): 126	Abundances (Normalized): 127	Abundances (Normalized): 128	Abundances (Normalized): 129	Abundance: 126	Abundance: 127	Abundance: 128	Abundance: 129	Quan Info
		FALSE	F3	32,7552	6716	Fourier Transform	HCD (High Energy Collision Dissociation)	MS2	1	Unambiguous	21,3227	18,6	200,000	637,00903	1909,01255	3	Liver_M_3_001.raw	69.2	67	297.4	83.2	8.4	9.4	47.1	9.5
	FALSE	High	Sequest HT (A2)	Unambiguous	[R].yFATFGNLSSPAAImGNPk.[V]	N-Term(TMT6plex); M15(Oxidation); K19(TMT6plex)	1	1	ENSDARP00000092488.4	ENSDARP00000092488.4	0	3	0,8188	0,0000	1	1	820,76721	2460,28708	2460,29974	-5,14	-0,00422	HCD (High Energy Collision Dissociation)	MS2	0	5,4	200,000	75,7149	17559	Liver_M_2_001.raw	F2	19.8	1.9				1,60	FALSE	0	7,377E-05	R.YFATFGNLSSPAAIMGNPK.V	[42-60]
		Checked	File ID	RT [min]	First Scan	Mass Analyzer	Activation Type	MS Order	# PSMs	Best PSM Ambiguity	Isolation Interference [%]	Average Reporter S/N	Ion Inject Time [ms]	Precursor m/z [Da]	Precursor MH+ [Da]	Precursor Charge	Spectrum File	Abundances (Normalized): 126	Abundances (Normalized): 127	Abundances (Normalized): 128	Abundances (Normalized): 129	Abundance: 126	Abundance: 127	Abundance: 128	Abundance: 129	Quan Info
		FALSE	F2	75,7149	17559	Fourier Transform	HCD (High Energy Collision Dissociation)	MS2	1	Unambiguous	0	5,4	200,000	820,76721	2460,28708	3	Liver_M_2_001.raw	72.7	11.7			19.8	1.9			Rejected By Method
	FALSE	High	Sequest HT (A2)	Unambiguous	[K].fGQAGFNADVQEAWQk.[F]	N-Term(TMT6plex); K16(TMT6plex)	1	1	ENSDARP00000092488.4	ENSDARP00000092488.4	0	3	0,7071	0,0000	1	1	752,05841	2254,16068	2254,16569	-2,22	-0,00167	HCD (High Energy Collision Dissociation)	MS2	8,921581	15,1	200,000	74,2494	17205	Liver_M_2_001.raw	F2	34	12.6	8.5	5.3		1,98	FALSE	0	0,0007036	K.FGQAGFNADVQEAWQK.F	[119-134]
		Checked	File ID	RT [min]	First Scan	Mass Analyzer	Activation Type	MS Order	# PSMs	Best PSM Ambiguity	Isolation Interference [%]	Average Reporter S/N	Ion Inject Time [ms]	Precursor m/z [Da]	Precursor MH+ [Da]	Precursor Charge	Spectrum File	Abundances (Normalized): 126	Abundances (Normalized): 127	Abundances (Normalized): 128	Abundances (Normalized): 129	Abundance: 126	Abundance: 127	Abundance: 128	Abundance: 129	Quan Info
		FALSE	F2	74,2494	17205	Fourier Transform	HCD (High Energy Collision Dissociation)	MS2	1	Unambiguous	8,921581	15,1	200,000	752,05841	2254,16068	3	Liver_M_2_001.raw	124.6	77.7	67.9	40.2	34	12.6	8.5	5.3
	FALSE	High	Sequest HT (A2)	Unambiguous	[R].lLADcITVcAAMk.[F]	N-Term(TMT6plex); C5(Carbamidomethyl); C9(Carbamidomethyl); K13(TMT6plex)	1	1	ENSDARP00000092488.4	ENSDARP00000092488.4	0	2	0,5733	0,0000	1	1	962,52429	1924,04131	1924,04702	-2,97	-0,00286	HCD (High Energy Collision Dissociation)	MS2	8,534077	14,4	200,000	73,8296	17106	Liver_M_2_001.raw	F2	54.7	1.4	1.4			1,50	FALSE	0	0,0005487	R.LLADCITVCAAMK.F	[106-118]
		Checked	File ID	RT [min]	First Scan	Mass Analyzer	Activation Type	MS Order	# PSMs	Best PSM Ambiguity	Isolation Interference [%]	Average Reporter S/N	Ion Inject Time [ms]	Precursor m/z [Da]	Precursor MH+ [Da]	Precursor Charge	Spectrum File	Abundances (Normalized): 126	Abundances (Normalized): 127	Abundances (Normalized): 128	Abundances (Normalized): 129	Abundance: 126	Abundance: 127	Abundance: 128	Abundance: 129	Quan Info
		FALSE	F2	73,8296	17106	Fourier Transform	HCD (High Energy Collision Dissociation)	MS2	1	Unambiguous	8,534077	14,4	200,000	962,52429	1924,04131	2	Liver_M_2_001.raw	200.8	8.6	11.6		54.7	1.4	1.4
	FALSE	High	Sequest HT (A2)	Unambiguous	[R].lLADcITVcAAMk.[F]	N-Term(TMT6plex); C5(Carbamidomethyl); C9(Carbamidomethyl); K13(TMT6plex)	1	1	ENSDARP00000092488.4	ENSDARP00000092488.4	0	3	0,7793	0,0000	1	1	642,01813	1924,03983	1924,04702	-3,74	-0,00240	HCD (High Energy Collision Dissociation)	MS2	6,604897	72,0	200,000	73,6994	17074	Liver_M_2_001.raw	F2	258.5	14.5	9.9	4.9		3,58	FALSE	0	1,385E-06	R.LLADCITVCAAMK.F	[106-118]
		Checked	File ID	RT [min]	First Scan	Mass Analyzer	Activation Type	MS Order	# PSMs	Best PSM Ambiguity	Isolation Interference [%]	Average Reporter S/N	Ion Inject Time [ms]	Precursor m/z [Da]	Precursor MH+ [Da]	Precursor Charge	Spectrum File	Abundances (Normalized): 126	Abundances (Normalized): 127	Abundances (Normalized): 128	Abundances (Normalized): 129	Abundance: 126	Abundance: 127	Abundance: 128	Abundance: 129	Quan Info
		FALSE	F2	73,6994	17074	Fourier Transform	HCD (High Energy Collision Dissociation)	MS2	1	Unambiguous	6,604897	72,0	200,000	642,01813	1924,03983	3	Liver_M_2_001.raw	949	89.4	79	37.1	258.5	14.5	9.9	4.9
	FALSE	High	Sequest HT (A2)	Unambiguous	[R].lLADcITVcAAMk.[F]	N-Term(TMT6plex); C5(Carbamidomethyl); C9(Carbamidomethyl); K13(TMT6plex)	1	1	ENSDARP00000092488.4	ENSDARP00000092488.4	0	3	0,6622	0,0000	1	1	642,01868	1924,04148	1924,04702	-2,88	-0,00185	HCD (High Energy Collision Dissociation)	MS2	73,36959	6,7	200,000	73,1744	16945	Liver_M_2_001.raw	F2	18.5	2.9	3.2	2.1		1,48	FALSE	0	0,001184	R.LLADCITVCAAMK.F	[106-118]
		Checked	File ID	RT [min]	First Scan	Mass Analyzer	Activation Type	MS Order	# PSMs	Best PSM Ambiguity	Isolation Interference [%]	Average Reporter S/N	Ion Inject Time [ms]	Precursor m/z [Da]	Precursor MH+ [Da]	Precursor Charge	Spectrum File	Abundances (Normalized): 126	Abundances (Normalized): 127	Abundances (Normalized): 128	Abundances (Normalized): 129	Abundance: 126	Abundance: 127	Abundance: 128	Abundance: 129	Quan Info
		FALSE	F2	73,1744	16945	Fourier Transform	HCD (High Energy Collision Dissociation)	MS2	1	Unambiguous	73,36959	6,7	200,000	642,01868	1924,04148	3	Liver_M_2_001.raw	67.9	17.9	25.5	16	18.5	2.9	3.2	2.1	Rejected By Method
	FALSE	High	Sequest HT (A2)	Unambiguous	[K].fGQAGFNADVQEAWQk.[F]	N-Term(TMT6plex); K16(TMT6plex)	1	1	ENSDARP00000092488.4	ENSDARP00000092488.4	0	3	0,8010	0,0000	1	1	752,05798	2254,15940	2254,16569	-2,79	-0,00210	HCD (High Energy Collision Dissociation)	MS2	0	56,6	200,000	69,1572	15970	Liver_M_2_001.raw	F2	138	37.7	26.8	23.6		3,92	FALSE	0	5,824E-09	K.FGQAGFNADVQEAWQK.F	[119-134]
		Checked	File ID	RT [min]	First Scan	Mass Analyzer	Activation Type	MS Order	# PSMs	Best PSM Ambiguity	Isolation Interference [%]	Average Reporter S/N	Ion Inject Time [ms]	Precursor m/z [Da]	Precursor MH+ [Da]	Precursor Charge	Spectrum File	Abundances (Normalized): 126	Abundances (Normalized): 127	Abundances (Normalized): 128	Abundances (Normalized): 129	Abundance: 126	Abundance: 127	Abundance: 128	Abundance: 129	Quan Info
		FALSE	F2	69,1572	15970	Fourier Transform	HCD (High Energy Collision Dissociation)	MS2	1	Unambiguous	0	56,6	200,000	752,05798	2254,15940	3	Liver_M_2_001.raw	506.4	232.5	214.7	180	138	37.7	26.8	23.6
	FALSE	High	Sequest HT (A2)	Unambiguous	[K].fGQAGFNADVQEAWQk.[F]	N-Term(TMT6plex); K16(TMT6plex)	1	1	ENSDARP00000092488.4	ENSDARP00000092488.4	0	2	0,8458	0,0000	1	1	1127,58044	2254,15361	2254,16569	-5,36	-0,00604	HCD (High Energy Collision Dissociation)	MS2	0	29,1	200,000	68,7628	15874	Liver_M_2_001.raw	F2	71.8	19.4	14.4	10.6		2,40	FALSE	0	6,25E-07	K.FGQAGFNADVQEAWQK.F	[119-134]
		Checked	File ID	RT [min]	First Scan	Mass Analyzer	Activation Type	MS Order	# PSMs	Best PSM Ambiguity	Isolation Interference [%]	Average Reporter S/N	Ion Inject Time [ms]	Precursor m/z [Da]	Precursor MH+ [Da]	Precursor Charge	Spectrum File	Abundances (Normalized): 126	Abundances (Normalized): 127	Abundances (Normalized): 128	Abundances (Normalized): 129	Abundance: 126	Abundance: 127	Abundance: 128	Abundance: 129	Quan Info
		FALSE	F2	68,7628	15874	Fourier Transform	HCD (High Energy Collision Dissociation)	MS2	1	Unambiguous	0	29,1	200,000	1127,58044	2254,15361	2	Liver_M_2_001.raw	263.6	119.7	115.7	80.5	71.8	19.4	14.4	10.6
	FALSE	High	Sequest HT (A2)	Unambiguous	[K].fGQAGFNADVQEAWQk.[F]	N-Term(TMT6plex); K16(TMT6plex)	1	1	ENSDARP00000092488.4	ENSDARP00000092488.4	0	3	0,7930	0,0000	1	1	752,05640	2254,15464	2254,16569	-4,90	-0,00368	HCD (High Energy Collision Dissociation)	MS2	0	197,9	43,478	68,6229	15841	Liver_M_2_001.raw	F2	481.5	122.7	92.6	93.7		4,83	FALSE	0	2,889E-10	K.FGQAGFNADVQEAWQK.F	[119-134]
		Checked	File ID	RT [min]	First Scan	Mass Analyzer	Activation Type	MS Order	# PSMs	Best PSM Ambiguity	Isolation Interference [%]	Average Reporter S/N	Ion Inject Time [ms]	Precursor m/z [Da]	Precursor MH+ [Da]	Precursor Charge	Spectrum File	Abundances (Normalized): 126	Abundances (Normalized): 127	Abundances (Normalized): 128	Abundances (Normalized): 129	Abundance: 126	Abundance: 127	Abundance: 128	Abundance: 129	Quan Info
		FALSE	F2	68,6229	15841	Fourier Transform	HCD (High Energy Collision Dissociation)	MS2	1	Unambiguous	0	197,9	43,478	752,05640	2254,15464	3	Liver_M_2_001.raw	1767.5	756.8	742.9	713.4	481.5	122.7	92.6	93.7
	FALSE	High	Sequest HT (A2)	Unambiguous	[K].fGQAGFNADVQEAWQk.[F]	N-Term(TMT6plex); K16(TMT6plex)	1	1	ENSDARP00000092488.4	ENSDARP00000092488.4	0	3	0,7299	0,0000	1	1	752,05676	2254,15573	2254,16569	-4,42	-0,00332	HCD (High Energy Collision Dissociation)	MS2	10,68197	29,9	200,000	68,1204	15726	Liver_M_2_001.raw	F2	83	15.5	12.6	8.2		2,74	FALSE	0	1,69E-07	K.FGQAGFNADVQEAWQK.F	[119-134]
		Checked	File ID	RT [min]	First Scan	Mass Analyzer	Activation Type	MS Order	# PSMs	Best PSM Ambiguity	Isolation Interference [%]	Average Reporter S/N	Ion Inject Time [ms]	Precursor m/z [Da]	Precursor MH+ [Da]	Precursor Charge	Spectrum File	Abundances (Normalized): 126	Abundances (Normalized): 127	Abundances (Normalized): 128	Abundances (Normalized): 129	Abundance: 126	Abundance: 127	Abundance: 128	Abundance: 129	Quan Info
		FALSE	F2	68,1204	15726	Fourier Transform	HCD (High Energy Collision Dissociation)	MS2	1	Unambiguous	10,68197	29,9	200,000	752,05676	2254,15573	3	Liver_M_2_001.raw	304.8	95.6	101.2	62.2	83	15.5	12.6	8.2
	FALSE	High	Sequest HT (A2)	Unambiguous	[K].fGQAGFNADVQEAWQk.[F]	N-Term(TMT6plex); K16(TMT6plex)	1	1	ENSDARP00000092488.4	ENSDARP00000092488.4	0	3	0,5405	0,0000	1	1	752,05627	2254,15427	2254,16569	-5,06	-0,00381	HCD (High Energy Collision Dissociation)	MS2	10,67502	9,7	200,000	71,9364	16644	Liver_M_2_001.raw	F2	18.7	8.3	5.5	6.4		1,85	FALSE	0	0,0005237	K.FGQAGFNADVQEAWQK.F	[119-134]
		Checked	File ID	RT [min]	First Scan	Mass Analyzer	Activation Type	MS Order	# PSMs	Best PSM Ambiguity	Isolation Interference [%]	Average Reporter S/N	Ion Inject Time [ms]	Precursor m/z [Da]	Precursor MH+ [Da]	Precursor Charge	Spectrum File	Abundances (Normalized): 126	Abundances (Normalized): 127	Abundances (Normalized): 128	Abundances (Normalized): 129	Abundance: 126	Abundance: 127	Abundance: 128	Abundance: 129	Quan Info
		FALSE	F2	71,9364	16644	Fourier Transform	HCD (High Energy Collision Dissociation)	MS2	1	Unambiguous	10,67502	9,7	200,000	752,05627	2254,15427	3	Liver_M_2_001.raw	68.5	51.2	44	48.6	18.7	8.3	5.5	6.4	Rejected By Method
	FALSE	High	Sequest HT (A2)	Unambiguous	[K].fGQAGFNADVQEAWQk.[F]	N-Term(TMT6plex); K16(TMT6plex)	1	1	ENSDARP00000092488.4	ENSDARP00000092488.4	0	3	0,7067	0,0000	1	1	752,05634	2254,15445	2254,16569	-4,98	-0,00374	HCD (High Energy Collision Dissociation)	MS2	0	29,9	200,000	69,7100	16103	Liver_M_2_001.raw	F2	65.4	16.5	14	23.5		2,83	FALSE	0	3,243E-06	K.FGQAGFNADVQEAWQK.F	[119-134]
		Checked	File ID	RT [min]	First Scan	Mass Analyzer	Activation Type	MS Order	# PSMs	Best PSM Ambiguity	Isolation Interference [%]	Average Reporter S/N	Ion Inject Time [ms]	Precursor m/z [Da]	Precursor MH+ [Da]	Precursor Charge	Spectrum File	Abundances (Normalized): 126	Abundances (Normalized): 127	Abundances (Normalized): 128	Abundances (Normalized): 129	Abundance: 126	Abundance: 127	Abundance: 128	Abundance: 129	Quan Info
		FALSE	F2	69,7100	16103	Fourier Transform	HCD (High Energy Collision Dissociation)	MS2	1	Unambiguous	0	29,9	200,000	752,05634	2254,15445	3	Liver_M_2_001.raw	240.2	101.8	112.6	178.8	65.4	16.5	14	23.5
	FALSE	High	Sequest HT (A2)	Unambiguous	[R].cLIVYPWTQR.[Y]	N-Term(TMT6plex); C1(Carbamidomethyl)	1	2	ENSDARP00000092488.4	ENSDARP00000092488.4; ENSDARP00000105678.3	0	2	0,7297	0,0000	1	1	782,92639	1564,84551	1564,85074	-3,34	-0,00261	HCD (High Energy Collision Dissociation)	MS2	0	25,0	200,000	70,1770	16216	Liver_M_2_001.raw	F2	70	15	12.5	2.2		2,22	FALSE	0	0,000135	R.CLIVYPWTQR.Y	[32-41]
		Checked	File ID	RT [min]	First Scan	Mass Analyzer	Activation Type	MS Order	# PSMs	Best PSM Ambiguity	Isolation Interference [%]	Average Reporter S/N	Ion Inject Time [ms]	Precursor m/z [Da]	Precursor MH+ [Da]	Precursor Charge	Spectrum File	Abundances (Normalized): 126	Abundances (Normalized): 127	Abundances (Normalized): 128	Abundances (Normalized): 129	Abundance: 126	Abundance: 127	Abundance: 128	Abundance: 129	Quan Info
		FALSE	F2	70,1770	16216	Fourier Transform	HCD (High Energy Collision Dissociation)	MS2	1	Unambiguous	0	25,0	200,000	782,92639	1564,84551	2	Liver_M_2_001.raw	257.1	92.5	100.5	16.5	70	15	12.5	2.2
	FALSE	High	Sequest HT (A2)	Unambiguous	[K].fGQAGFNADVQEAWQk.[F]	N-Term(TMT6plex); K16(TMT6plex)	1	1	ENSDARP00000092488.4	ENSDARP00000092488.4	0	3	0,7229	0,0000	1	1	752,05731	2254,15738	2254,16569	-3,68	-0,00277	HCD (High Energy Collision Dissociation)	MS2	0	17,9	200,000	70,2270	16228	Liver_M_2_001.raw	F2	41	11.6	9.8	9		2,31	FALSE	0	2,627E-07	K.FGQAGFNADVQEAWQK.F	[119-134]
		Checked	File ID	RT [min]	First Scan	Mass Analyzer	Activation Type	MS Order	# PSMs	Best PSM Ambiguity	Isolation Interference [%]	Average Reporter S/N	Ion Inject Time [ms]	Precursor m/z [Da]	Precursor MH+ [Da]	Precursor Charge	Spectrum File	Abundances (Normalized): 126	Abundances (Normalized): 127	Abundances (Normalized): 128	Abundances (Normalized): 129	Abundance: 126	Abundance: 127	Abundance: 128	Abundance: 129	Quan Info
		FALSE	F2	70,2270	16228	Fourier Transform	HCD (High Energy Collision Dissociation)	MS2	1	Unambiguous	0	17,9	200,000	752,05731	2254,15738	3	Liver_M_2_001.raw	150.3	71.6	78.3	68.4	41	11.6	9.8	9
	FALSE	High	Sequest HT (A2)	Unambiguous	[K].fGQAGFNADVQEAWQk.[F]	N-Term(TMT6plex); K16(TMT6plex)	1	1	ENSDARP00000092488.4	ENSDARP00000092488.4	0	3	0,7675	0,0000	1	1	752,05621	2254,15409	2254,16569	-5,15	-0,00387	HCD (High Energy Collision Dissociation)	MS2	4,263917	26,3	200,000	70,7334	16350	Liver_M_2_001.raw	F2	37.1	31.1	17.8	18.9		2,71	FALSE	0	4,211E-06	K.FGQAGFNADVQEAWQK.F	[119-134]
		Checked	File ID	RT [min]	First Scan	Mass Analyzer	Activation Type	MS Order	# PSMs	Best PSM Ambiguity	Isolation Interference [%]	Average Reporter S/N	Ion Inject Time [ms]	Precursor m/z [Da]	Precursor MH+ [Da]	Precursor Charge	Spectrum File	Abundances (Normalized): 126	Abundances (Normalized): 127	Abundances (Normalized): 128	Abundances (Normalized): 129	Abundance: 126	Abundance: 127	Abundance: 128	Abundance: 129	Quan Info
		FALSE	F2	70,7334	16350	Fourier Transform	HCD (High Energy Collision Dissociation)	MS2	1	Unambiguous	4,263917	26,3	200,000	752,05621	2254,15409	3	Liver_M_2_001.raw	136.1	191.8	142.5	144.3	37.1	31.1	17.8	18.9
	FALSE	High	Sequest HT (A2)	Unambiguous	[R].cLIVYPWTQR.[Y]	N-Term(TMT6plex); C1(Carbamidomethyl)	1	2	ENSDARP00000092488.4	ENSDARP00000092488.4; ENSDARP00000105678.3	0	2	0,7550	0,0000	1	1	782,92566	1564,84404	1564,85074	-4,28	-0,00335	HCD (High Energy Collision Dissociation)	MS2	3,227142	187,3	200,000	70,6906	16340	Liver_M_2_001.raw	F2	563	87.5	75.9	22		3,51	FALSE	0	0,0009285	R.CLIVYPWTQR.Y	[32-41]
		Checked	File ID	RT [min]	First Scan	Mass Analyzer	Activation Type	MS Order	# PSMs	Best PSM Ambiguity	Isolation Interference [%]	Average Reporter S/N	Ion Inject Time [ms]	Precursor m/z [Da]	Precursor MH+ [Da]	Precursor Charge	Spectrum File	Abundances (Normalized): 126	Abundances (Normalized): 127	Abundances (Normalized): 128	Abundances (Normalized): 129	Abundance: 126	Abundance: 127	Abundance: 128	Abundance: 129	Quan Info
		FALSE	F2	70,6906	16340	Fourier Transform	HCD (High Energy Collision Dissociation)	MS2	1	Unambiguous	3,227142	187,3	200,000	782,92566	1564,84404	2	Liver_M_2_001.raw	2066.4	539.7	608.4	167.8	563	87.5	75.9	22
	FALSE	High	Sequest HT (A2)	Unambiguous	[R].yFATFGNLSSPAAImGNPk.[V]	N-Term(TMT6plex); M15(Oxidation); K19(TMT6plex)	1	1	ENSDARP00000092488.4	ENSDARP00000092488.4	0	4	0,6302	0,0000	1	1	615,82648	2460,28408	2460,29974	-6,36	-0,00391	HCD (High Energy Collision Dissociation)	MS2	0	5,8	200,000	97,3330	22493	Liver_M_2_001.raw	F2	23.3					1,92	FALSE	0	9,956E-06	R.YFATFGNLSSPAAIMGNPK.V	[42-60]
		Checked	File ID	RT [min]	First Scan	Mass Analyzer	Activation Type	MS Order	# PSMs	Best PSM Ambiguity	Isolation Interference [%]	Average Reporter S/N	Ion Inject Time [ms]	Precursor m/z [Da]	Precursor MH+ [Da]	Precursor Charge	Spectrum File	Abundances (Normalized): 126	Abundances (Normalized): 127	Abundances (Normalized): 128	Abundances (Normalized): 129	Abundance: 126	Abundance: 127	Abundance: 128	Abundance: 129	Quan Info
		FALSE	F2	97,3330	22493	Fourier Transform	HCD (High Energy Collision Dissociation)	MS2	1	Unambiguous	0	5,8	200,000	615,82648	2460,28408	4	Liver_M_2_001.raw	85.5				23.3				Rejected By Method
	FALSE	High	Sequest HT (A2)	Unambiguous	[R].yFATFGNLSSPAAIMGNPk.[V]	N-Term(TMT6plex); K19(TMT6plex)	1	1	ENSDARP00000092488.4	ENSDARP00000092488.4	0	4	0,7566	0,0000	1	1	611,82806	2444,29043	2444,30482	-5,89	-0,00360	HCD (High Energy Collision Dissociation)	MS2	0	71,1	200,000	97,1404	22453	Liver_M_2_001.raw	F2	263.5	7.2	11.9	1.7		4,56	FALSE	0	1,622E-07	R.YFATFGNLSSPAAIMGNPK.V	[42-60]
		Checked	File ID	RT [min]	First Scan	Mass Analyzer	Activation Type	MS Order	# PSMs	Best PSM Ambiguity	Isolation Interference [%]	Average Reporter S/N	Ion Inject Time [ms]	Precursor m/z [Da]	Precursor MH+ [Da]	Precursor Charge	Spectrum File	Abundances (Normalized): 126	Abundances (Normalized): 127	Abundances (Normalized): 128	Abundances (Normalized): 129	Abundance: 126	Abundance: 127	Abundance: 128	Abundance: 129	Quan Info
		FALSE	F2	97,1404	22453	Fourier Transform	HCD (High Energy Collision Dissociation)	MS2	1	Unambiguous	0	71,1	200,000	611,82806	2444,29043	4	Liver_M_2_001.raw	967.1	44.4	95	12.8	263.5	7.2	11.9	1.7
	FALSE	High	Sequest HT (A2)	Unambiguous	[R].yFATFGNLSSPAAImGNPk.[V]	N-Term(TMT6plex); M15(Oxidation); K19(TMT6plex)	1	1	ENSDARP00000092488.4	ENSDARP00000092488.4	0	3	0,7892	0,0000	1	1	820,76556	2460,28214	2460,29974	-7,15	-0,00587	HCD (High Energy Collision Dissociation)	MS2	0	36,4	200,000	97,0422	22431	Liver_M_2_001.raw	F2	135	2.3	5.8	2.4		4,27	FALSE	0	8,102E-10	R.YFATFGNLSSPAAIMGNPK.V	[42-60]
		Checked	File ID	RT [min]	First Scan	Mass Analyzer	Activation Type	MS Order	# PSMs	Best PSM Ambiguity	Isolation Interference [%]	Average Reporter S/N	Ion Inject Time [ms]	Precursor m/z [Da]	Precursor MH+ [Da]	Precursor Charge	Spectrum File	Abundances (Normalized): 126	Abundances (Normalized): 127	Abundances (Normalized): 128	Abundances (Normalized): 129	Abundance: 126	Abundance: 127	Abundance: 128	Abundance: 129	Quan Info
		FALSE	F2	97,0422	22431	Fourier Transform	HCD (High Energy Collision Dissociation)	MS2	1	Unambiguous	0	36,4	200,000	820,76556	2460,28214	3	Liver_M_2_001.raw	495.5	14.2	46.3	18.2	135	2.3	5.8	2.4
	FALSE	High	Sequest HT (A2)	Unambiguous	[R].yFATFGNLSSPAAIMGNPk.[V]	N-Term(TMT6plex); K19(TMT6plex)	1	1	ENSDARP00000092488.4	ENSDARP00000092488.4	0	3	0,8061	0,0000	1	1	815,43530	2444,29135	2444,30482	-5,51	-0,00449	HCD (High Energy Collision Dissociation)	MS2	0	191,5	200,000	96,9499	22411	Liver_M_2_001.raw	F2	713.1	17.2	29.4	5.5		5,93	FALSE	0	3,423E-12	R.YFATFGNLSSPAAIMGNPK.V	[42-60]
		Checked	File ID	RT [min]	First Scan	Mass Analyzer	Activation Type	MS Order	# PSMs	Best PSM Ambiguity	Isolation Interference [%]	Average Reporter S/N	Ion Inject Time [ms]	Precursor m/z [Da]	Precursor MH+ [Da]	Precursor Charge	Spectrum File	Abundances (Normalized): 126	Abundances (Normalized): 127	Abundances (Normalized): 128	Abundances (Normalized): 129	Abundance: 126	Abundance: 127	Abundance: 128	Abundance: 129	Quan Info
		FALSE	F2	96,9499	22411	Fourier Transform	HCD (High Energy Collision Dissociation)	MS2	1	Unambiguous	0	191,5	200,000	815,43530	2444,29135	3	Liver_M_2_001.raw	2617.6	106.1	236	41.6	713.1	17.2	29.4	5.5
	FALSE	High	Sequest HT (A2)	Unambiguous	[R].yFATFGNLSSPAAIMGNPk.[V]	N-Term(TMT6plex); K19(TMT6plex)	1	1	ENSDARP00000092488.4	ENSDARP00000092488.4	0	4	0,6759	0,0000	1	1	611,82800	2444,29018	2444,30482	-5,99	-0,00366	HCD (High Energy Collision Dissociation)	MS2	9,252667	7,6	200,000	96,6320	22343	Liver_M_2_001.raw	F2	28.4		2.1			2,53	FALSE	0	1,136E-05	R.YFATFGNLSSPAAIMGNPK.V	[42-60]
		Checked	File ID	RT [min]	First Scan	Mass Analyzer	Activation Type	MS Order	# PSMs	Best PSM Ambiguity	Isolation Interference [%]	Average Reporter S/N	Ion Inject Time [ms]	Precursor m/z [Da]	Precursor MH+ [Da]	Precursor Charge	Spectrum File	Abundances (Normalized): 126	Abundances (Normalized): 127	Abundances (Normalized): 128	Abundances (Normalized): 129	Abundance: 126	Abundance: 127	Abundance: 128	Abundance: 129	Quan Info
		FALSE	F2	96,6320	22343	Fourier Transform	HCD (High Energy Collision Dissociation)	MS2	1	Unambiguous	9,252667	7,6	200,000	611,82800	2444,29018	4	Liver_M_2_001.raw	104.2		16.6		28.4		2.1		Rejected By Method
	FALSE	High	Sequest HT (A2)	Unambiguous	[R].yFATFGNLSSPAAIMGNPk.[V]	N-Term(TMT6plex); K19(TMT6plex)	1	1	ENSDARP00000092488.4	ENSDARP00000092488.4	0	3	0,6698	0,0000	1	1	815,43549	2444,29190	2444,30482	-5,29	-0,00431	HCD (High Energy Collision Dissociation)	MS2	6,848255	5,9	200,000	96,4445	22302	Liver_M_2_001.raw	F2	21	1.4	1.3			2,12	FALSE	0	0,0002083	R.YFATFGNLSSPAAIMGNPK.V	[42-60]
		Checked	File ID	RT [min]	First Scan	Mass Analyzer	Activation Type	MS Order	# PSMs	Best PSM Ambiguity	Isolation Interference [%]	Average Reporter S/N	Ion Inject Time [ms]	Precursor m/z [Da]	Precursor MH+ [Da]	Precursor Charge	Spectrum File	Abundances (Normalized): 126	Abundances (Normalized): 127	Abundances (Normalized): 128	Abundances (Normalized): 129	Abundance: 126	Abundance: 127	Abundance: 128	Abundance: 129	Quan Info
		FALSE	F2	96,4445	22302	Fourier Transform	HCD (High Energy Collision Dissociation)	MS2	1	Unambiguous	6,848255	5,9	200,000	815,43549	2444,29190	3	Liver_M_2_001.raw	77.1	8.6	10.3		21	1.4	1.3		Rejected By Method
	FALSE	High	Sequest HT (A2)	Unambiguous	[R].yFATFGNLSSPAAIMGNPk.[V]	N-Term(TMT6plex); K19(TMT6plex)	1	1	ENSDARP00000092488.4	ENSDARP00000092488.4	0	3	0,7452	0,0000	1	1	815,43701	2444,29648	2444,30482	-3,41	-0,00278	HCD (High Energy Collision Dissociation)	MS2	10,91067	6,4	200,000	97,9753	22634	Liver_M_2_001.raw	F2	21.6		2.6	1.3		2,08	FALSE	0	3,682E-08	R.YFATFGNLSSPAAIMGNPK.V	[42-60]
		Checked	File ID	RT [min]	First Scan	Mass Analyzer	Activation Type	MS Order	# PSMs	Best PSM Ambiguity	Isolation Interference [%]	Average Reporter S/N	Ion Inject Time [ms]	Precursor m/z [Da]	Precursor MH+ [Da]	Precursor Charge	Spectrum File	Abundances (Normalized): 126	Abundances (Normalized): 127	Abundances (Normalized): 128	Abundances (Normalized): 129	Abundance: 126	Abundance: 127	Abundance: 128	Abundance: 129	Quan Info
		FALSE	F2	97,9753	22634	Fourier Transform	HCD (High Energy Collision Dissociation)	MS2	1	Unambiguous	10,91067	6,4	200,000	815,43701	2444,29648	3	Liver_M_2_001.raw	79.3		20.7	9.9	21.6		2.6	1.3	Rejected By Method
	FALSE	High	Sequest HT (A2)	Unambiguous	[R].yFATFGNLSSPAAIMGNPk.[V]	N-Term(TMT6plex); K19(TMT6plex)	1	1	ENSDARP00000092488.4	ENSDARP00000092488.4	0	3	0,7943	0,0000	1	1	815,43610	2444,29374	2444,30482	-4,54	-0,00370	HCD (High Energy Collision Dissociation)	MS2	1,108813	61,9	200,000	97,4645	22524	Liver_M_2_001.raw	F2	220.1	8.6	16	2.5		4,91	FALSE	0	7,996E-12	R.YFATFGNLSSPAAIMGNPK.V	[42-60]
		Checked	File ID	RT [min]	First Scan	Mass Analyzer	Activation Type	MS Order	# PSMs	Best PSM Ambiguity	Isolation Interference [%]	Average Reporter S/N	Ion Inject Time [ms]	Precursor m/z [Da]	Precursor MH+ [Da]	Precursor Charge	Spectrum File	Abundances (Normalized): 126	Abundances (Normalized): 127	Abundances (Normalized): 128	Abundances (Normalized): 129	Abundance: 126	Abundance: 127	Abundance: 128	Abundance: 129	Quan Info
		FALSE	F2	97,4645	22524	Fourier Transform	HCD (High Energy Collision Dissociation)	MS2	1	Unambiguous	1,108813	61,9	200,000	815,43610	2444,29374	3	Liver_M_2_001.raw	807.8	53	128.2	18.9	220.1	8.6	16	2.5
	FALSE	High	Sequest HT (A2)	Unambiguous	[R].tAILGLWGk.[L]	N-Term(TMT6plex); K9(TMT6plex)	1	1	ENSDARP00000092488.4	ENSDARP00000092488.4	0	2	0,6119	0,0000	1	1	708,94983	1416,89238	1416,89789	-3,89	-0,00276	HCD (High Energy Collision Dissociation)	MS2	4,882638	22,3	200,000	87,2506	20275	Liver_M_2_001.raw	F2	72.9	3.3	10.7	2.3		2,01	FALSE	0	0,0002177	R.TAILGLWGK.L	[10-18]
		Checked	File ID	RT [min]	First Scan	Mass Analyzer	Activation Type	MS Order	# PSMs	Best PSM Ambiguity	Isolation Interference [%]	Average Reporter S/N	Ion Inject Time [ms]	Precursor m/z [Da]	Precursor MH+ [Da]	Precursor Charge	Spectrum File	Abundances (Normalized): 126	Abundances (Normalized): 127	Abundances (Normalized): 128	Abundances (Normalized): 129	Abundance: 126	Abundance: 127	Abundance: 128	Abundance: 129	Quan Info
		FALSE	F2	87,2506	20275	Fourier Transform	HCD (High Energy Collision Dissociation)	MS2	1	Unambiguous	4,882638	22,3	200,000	708,94983	1416,89238	2	Liver_M_2_001.raw	267.5	20.4	86.1	17.5	72.9	3.3	10.7	2.3
	FALSE	High	Sequest HT (A2)	Unambiguous	[R].tAILGLWGk.[L]	N-Term(TMT6plex); K9(TMT6plex)	1	1	ENSDARP00000092488.4	ENSDARP00000092488.4	0	2	0,6259	0,0000	1	1	708,94910	1416,89092	1416,89789	-4,92	-0,00349	HCD (High Energy Collision Dissociation)	MS2	5,49646	378,9	167,752	86,7407	20159	Liver_M_2_001.raw	F2	1420.7	22.3	61.7	9.5		4,01	FALSE	0	3,315E-05	R.TAILGLWGK.L	[10-18]
		Checked	File ID	RT [min]	First Scan	Mass Analyzer	Activation Type	MS Order	# PSMs	Best PSM Ambiguity	Isolation Interference [%]	Average Reporter S/N	Ion Inject Time [ms]	Precursor m/z [Da]	Precursor MH+ [Da]	Precursor Charge	Spectrum File	Abundances (Normalized): 126	Abundances (Normalized): 127	Abundances (Normalized): 128	Abundances (Normalized): 129	Abundance: 126	Abundance: 127	Abundance: 128	Abundance: 129	Quan Info
		FALSE	F2	86,7407	20159	Fourier Transform	HCD (High Energy Collision Dissociation)	MS2	1	Unambiguous	5,49646	378,9	167,752	708,94910	1416,89092	2	Liver_M_2_001.raw	5214.9	137.6	494.4	72	1420.7	22.3	61.7	9.5
	FALSE	High	Sequest HT (A2)	Unambiguous	[R].yFATFGNLSSPAAIMGNPk.[V]	N-Term(TMT6plex); K19(TMT6plex)	1	1	ENSDARP00000092488.4	ENSDARP00000092488.4	0	3	0,7511	0,0000	1	1	815,43213	2444,28183	2444,30482	-9,41	-0,00766	HCD (High Energy Collision Dissociation)	MS2	16,50159	7,4	200,000	110,8471	26317	Liver_M_1_001.raw	F6		6.1	21.3	2.2		2,21	FALSE	0	1,366E-05	R.YFATFGNLSSPAAIMGNPK.V	[42-60]
		Checked	File ID	RT [min]	First Scan	Mass Analyzer	Activation Type	MS Order	# PSMs	Best PSM Ambiguity	Isolation Interference [%]	Average Reporter S/N	Ion Inject Time [ms]	Precursor m/z [Da]	Precursor MH+ [Da]	Precursor Charge	Spectrum File	Abundances (Normalized): 126	Abundances (Normalized): 127	Abundances (Normalized): 128	Abundances (Normalized): 129	Abundance: 126	Abundance: 127	Abundance: 128	Abundance: 129	Quan Info
		FALSE	F6	110,8471	26317	Fourier Transform	HCD (High Energy Collision Dissociation)	MS2	1	Unambiguous	16,50159	7,4	200,000	815,43213	2444,28183	3	Liver_M_1_001.raw		10.6	21.3	6.5		6.1	21.3	2.2	Rejected By Method
	FALSE	High	Sequest HT (A2)	Unambiguous	[R].yFATFGNLSSPAAIMGNPk.[V]	N-Term(TMT6plex); K19(TMT6plex)	1	1	ENSDARP00000092488.4	ENSDARP00000092488.4	0	3	0,7714	0,0000	1	1	815,43652	2444,29502	2444,30482	-4,01	-0,00327	HCD (High Energy Collision Dissociation)	MS2	6,855382	7,6	200,000	111,6942	26526	Liver_M_1_001.raw	F6		7.1	20.9	2.5		1,75	FALSE	0	0,0004769	R.YFATFGNLSSPAAIMGNPK.V	[42-60]
		Checked	File ID	RT [min]	First Scan	Mass Analyzer	Activation Type	MS Order	# PSMs	Best PSM Ambiguity	Isolation Interference [%]	Average Reporter S/N	Ion Inject Time [ms]	Precursor m/z [Da]	Precursor MH+ [Da]	Precursor Charge	Spectrum File	Abundances (Normalized): 126	Abundances (Normalized): 127	Abundances (Normalized): 128	Abundances (Normalized): 129	Abundance: 126	Abundance: 127	Abundance: 128	Abundance: 129	Quan Info
		FALSE	F6	111,6942	26526	Fourier Transform	HCD (High Energy Collision Dissociation)	MS2	1	Unambiguous	6,855382	7,6	200,000	815,43652	2444,29502	3	Liver_M_1_001.raw		12.3	20.9	7.4		7.1	20.9	2.5	Rejected By Method
	FALSE	High	Sequest HT (A2)	Unambiguous	[R].yFATFGNLSSPAAIMGNPk.[V]	N-Term(TMT6plex); K19(TMT6plex)	1	1	ENSDARP00000092488.4	ENSDARP00000092488.4	0	3	0,6127	0,0000	1	1	815,43744	2444,29776	2444,30482	-2,89	-0,00235	HCD (High Energy Collision Dissociation)	MS2	0	6,1	200,000	113,2931	26923	Liver_M_1_001.raw	F6		2.9	18.8	2.6		1,73	FALSE	0	0,001347	R.YFATFGNLSSPAAIMGNPK.V	[42-60]
		Checked	File ID	RT [min]	First Scan	Mass Analyzer	Activation Type	MS Order	# PSMs	Best PSM Ambiguity	Isolation Interference [%]	Average Reporter S/N	Ion Inject Time [ms]	Precursor m/z [Da]	Precursor MH+ [Da]	Precursor Charge	Spectrum File	Abundances (Normalized): 126	Abundances (Normalized): 127	Abundances (Normalized): 128	Abundances (Normalized): 129	Abundance: 126	Abundance: 127	Abundance: 128	Abundance: 129	Quan Info
		FALSE	F6	113,2931	26923	Fourier Transform	HCD (High Energy Collision Dissociation)	MS2	1	Unambiguous	0	6,1	200,000	815,43744	2444,29776	3	Liver_M_1_001.raw		5	18.8	7.7		2.9	18.8	2.6	Rejected By Method
	FALSE	High	Sequest HT (A2)	Unambiguous	[R].yFATFGNLSSPAAIMGNPk.[V]	N-Term(TMT6plex); K19(TMT6plex)	1	1	ENSDARP00000092488.4	ENSDARP00000092488.4	0	3	0,6084	0,0000	1	1	815,43207	2444,28165	2444,30482	-9,48	-0,00772	HCD (High Energy Collision Dissociation)	MS2	0	5,1	200,000	112,7494	26788	Liver_M_1_001.raw	F6		6.6	13.7			1,43	FALSE	0	0,0006118	R.YFATFGNLSSPAAIMGNPK.V	[42-60]
		Checked	File ID	RT [min]	First Scan	Mass Analyzer	Activation Type	MS Order	# PSMs	Best PSM Ambiguity	Isolation Interference [%]	Average Reporter S/N	Ion Inject Time [ms]	Precursor m/z [Da]	Precursor MH+ [Da]	Precursor Charge	Spectrum File	Abundances (Normalized): 126	Abundances (Normalized): 127	Abundances (Normalized): 128	Abundances (Normalized): 129	Abundance: 126	Abundance: 127	Abundance: 128	Abundance: 129	Quan Info
		FALSE	F6	112,7494	26788	Fourier Transform	HCD (High Energy Collision Dissociation)	MS2	1	Unambiguous	0	5,1	200,000	815,43207	2444,28165	3	Liver_M_1_001.raw		11.4	13.7			6.6	13.7		Rejected By Method
	FALSE	High	Sequest HT (A2)	Unambiguous	[R].yFATFGNLSSPAAIMGNPk.[V]	N-Term(TMT6plex); K19(TMT6plex)	1	1	ENSDARP00000092488.4	ENSDARP00000092488.4	0	3	0,7342	0,0000	1	1	815,43860	2444,30124	2444,30482	-1,46	-0,00119	HCD (High Energy Collision Dissociation)	MS2	6,905374	6,6	200,000	110,3364	26190	Liver_M_1_001.raw	F6		8.3	18.1			2,22	FALSE	0	8,458E-06	R.YFATFGNLSSPAAIMGNPK.V	[42-60]
		Checked	File ID	RT [min]	First Scan	Mass Analyzer	Activation Type	MS Order	# PSMs	Best PSM Ambiguity	Isolation Interference [%]	Average Reporter S/N	Ion Inject Time [ms]	Precursor m/z [Da]	Precursor MH+ [Da]	Precursor Charge	Spectrum File	Abundances (Normalized): 126	Abundances (Normalized): 127	Abundances (Normalized): 128	Abundances (Normalized): 129	Abundance: 126	Abundance: 127	Abundance: 128	Abundance: 129	Quan Info
		FALSE	F6	110,3364	26190	Fourier Transform	HCD (High Energy Collision Dissociation)	MS2	1	Unambiguous	6,905374	6,6	200,000	815,43860	2444,30124	3	Liver_M_1_001.raw		14.4	18.1			8.3	18.1		Rejected By Method
	FALSE	High	Sequest HT (A2)	Unambiguous	[R].yFATFGNLSSPAAIMGNPk.[V]	N-Term(TMT6plex); K19(TMT6plex)	1	1	ENSDARP00000092488.4	ENSDARP00000092488.4	0	3	0,7000	0,0000	1	1	815,43585	2444,29300	2444,30482	-4,84	-0,00394	HCD (High Energy Collision Dissociation)	MS2	25,01271	8,4	200,000	112,2347	26660	Liver_M_1_001.raw	F6		11.1	20	2.6		1,80	FALSE	0	0,0001199	R.YFATFGNLSSPAAIMGNPK.V	[42-60]
		Checked	File ID	RT [min]	First Scan	Mass Analyzer	Activation Type	MS Order	# PSMs	Best PSM Ambiguity	Isolation Interference [%]	Average Reporter S/N	Ion Inject Time [ms]	Precursor m/z [Da]	Precursor MH+ [Da]	Precursor Charge	Spectrum File	Abundances (Normalized): 126	Abundances (Normalized): 127	Abundances (Normalized): 128	Abundances (Normalized): 129	Abundance: 126	Abundance: 127	Abundance: 128	Abundance: 129	Quan Info
		FALSE	F6	112,2347	26660	Fourier Transform	HCD (High Energy Collision Dissociation)	MS2	1	Unambiguous	25,01271	8,4	200,000	815,43585	2444,29300	3	Liver_M_1_001.raw		19.2	20	7.6		11.1	20	2.6	Rejected By Method
	FALSE	High	Sequest HT (A2)	Unambiguous	[R].yFATFGNLSSPAAIMGNPk.[V]	N-Term(TMT6plex); K19(TMT6plex)	1	1	ENSDARP00000092488.4	ENSDARP00000092488.4	0	3	0,6989	0,0000	1	1	815,43579	2444,29282	2444,30482	-4,91	-0,00400	HCD (High Energy Collision Dissociation)	MS2	24,39886	7,4	200,000	108,2197	25669	Liver_M_1_001.raw	F6		8.8	19	1.9		1,76	FALSE	0	0,0001464	R.YFATFGNLSSPAAIMGNPK.V	[42-60]
		Checked	File ID	RT [min]	First Scan	Mass Analyzer	Activation Type	MS Order	# PSMs	Best PSM Ambiguity	Isolation Interference [%]	Average Reporter S/N	Ion Inject Time [ms]	Precursor m/z [Da]	Precursor MH+ [Da]	Precursor Charge	Spectrum File	Abundances (Normalized): 126	Abundances (Normalized): 127	Abundances (Normalized): 128	Abundances (Normalized): 129	Abundance: 126	Abundance: 127	Abundance: 128	Abundance: 129	Quan Info
		FALSE	F6	108,2197	25669	Fourier Transform	HCD (High Energy Collision Dissociation)	MS2	1	Unambiguous	24,39886	7,4	200,000	815,43579	2444,29282	3	Liver_M_1_001.raw		15.3	19	5.6		8.8	19	1.9	Rejected By Method
	FALSE	High	Sequest HT (A2)	Unambiguous	[R].yFATFGNLSSPAAIMGNPk.[V]	N-Term(TMT6plex); K19(TMT6plex)	1	1	ENSDARP00000092488.4	ENSDARP00000092488.4	0	3	0,6802	0,0000	1	1	815,43500	2444,29044	2444,30482	-5,88	-0,00479	HCD (High Energy Collision Dissociation)	MS2	22,02302	11,0	200,000	108,7956	25811	Liver_M_1_001.raw	F6		13.5	25.1	5.2		2,22	FALSE	0	3,463E-06	R.YFATFGNLSSPAAIMGNPK.V	[42-60]
		Checked	File ID	RT [min]	First Scan	Mass Analyzer	Activation Type	MS Order	# PSMs	Best PSM Ambiguity	Isolation Interference [%]	Average Reporter S/N	Ion Inject Time [ms]	Precursor m/z [Da]	Precursor MH+ [Da]	Precursor Charge	Spectrum File	Abundances (Normalized): 126	Abundances (Normalized): 127	Abundances (Normalized): 128	Abundances (Normalized): 129	Abundance: 126	Abundance: 127	Abundance: 128	Abundance: 129	Quan Info
		FALSE	F6	108,7956	25811	Fourier Transform	HCD (High Energy Collision Dissociation)	MS2	1	Unambiguous	22,02302	11,0	200,000	815,43500	2444,29044	3	Liver_M_1_001.raw		23.4	25.1	15.3		13.5	25.1	5.2
	FALSE	High	Sequest HT (A2)	Unambiguous	[R].yFATFGNLSSPAAIMGNPk.[V]	N-Term(TMT6plex); K19(TMT6plex)	1	1	ENSDARP00000092488.4	ENSDARP00000092488.4	0	3	0,5160	0,0000	1	1	815,43616	2444,29392	2444,30482	-4,46	-0,00363	HCD (High Energy Collision Dissociation)	MS2	23,01061	8,0	200,000	109,8287	26064	Liver_M_1_001.raw	F6		8.6	21	2.5		1,88	FALSE	0	7,019E-05	R.YFATFGNLSSPAAIMGNPK.V	[42-60]
		Checked	File ID	RT [min]	First Scan	Mass Analyzer	Activation Type	MS Order	# PSMs	Best PSM Ambiguity	Isolation Interference [%]	Average Reporter S/N	Ion Inject Time [ms]	Precursor m/z [Da]	Precursor MH+ [Da]	Precursor Charge	Spectrum File	Abundances (Normalized): 126	Abundances (Normalized): 127	Abundances (Normalized): 128	Abundances (Normalized): 129	Abundance: 126	Abundance: 127	Abundance: 128	Abundance: 129	Quan Info
		FALSE	F6	109,8287	26064	Fourier Transform	HCD (High Energy Collision Dissociation)	MS2	1	Unambiguous	23,01061	8,0	200,000	815,43616	2444,29392	3	Liver_M_1_001.raw		14.9	21	7.3		8.6	21	2.5	Rejected By Method
	FALSE	High	Sequest HT (A2)	Unambiguous	[R].yFATFGNLSSPAAIMGNPk.[V]	N-Term(TMT6plex); K19(TMT6plex)	1	1	ENSDARP00000092488.4	ENSDARP00000092488.4	0	3	0,7574	0,0000	1	1	815,43744	2444,29776	2444,30482	-2,89	-0,00235	HCD (High Energy Collision Dissociation)	MS2	11,56332	6,6	200,000	116,7732	27782	Liver_M_1_001.raw	F6		6.9	17.5	2.1		2,02	FALSE	0	1,562E-07	R.YFATFGNLSSPAAIMGNPK.V	[42-60]
		Checked	File ID	RT [min]	First Scan	Mass Analyzer	Activation Type	MS Order	# PSMs	Best PSM Ambiguity	Isolation Interference [%]	Average Reporter S/N	Ion Inject Time [ms]	Precursor m/z [Da]	Precursor MH+ [Da]	Precursor Charge	Spectrum File	Abundances (Normalized): 126	Abundances (Normalized): 127	Abundances (Normalized): 128	Abundances (Normalized): 129	Abundance: 126	Abundance: 127	Abundance: 128	Abundance: 129	Quan Info
		FALSE	F6	116,7732	27782	Fourier Transform	HCD (High Energy Collision Dissociation)	MS2	1	Unambiguous	11,56332	6,6	200,000	815,43744	2444,29776	3	Liver_M_1_001.raw		12	17.5	6.2		6.9	17.5	2.1	Rejected By Method
	FALSE	High	Sequest HT (A2)	Unambiguous	[R].yFATFGNLSSPAAIMGNPk.[V]	N-Term(TMT6plex); K19(TMT6plex)	1	1	ENSDARP00000092488.4	ENSDARP00000092488.4	0	3	0,8276	0,0000	1	1	815,43781	2444,29886	2444,30482	-2,44	-0,00199	HCD (High Energy Collision Dissociation)	MS2	8,793193	4,7	200,000	115,1875	27388	Liver_M_1_001.raw	F6		3.2	13.8	1.9		2,03	FALSE	0	6,684E-06	R.YFATFGNLSSPAAIMGNPK.V	[42-60]
		Checked	File ID	RT [min]	First Scan	Mass Analyzer	Activation Type	MS Order	# PSMs	Best PSM Ambiguity	Isolation Interference [%]	Average Reporter S/N	Ion Inject Time [ms]	Precursor m/z [Da]	Precursor MH+ [Da]	Precursor Charge	Spectrum File	Abundances (Normalized): 126	Abundances (Normalized): 127	Abundances (Normalized): 128	Abundances (Normalized): 129	Abundance: 126	Abundance: 127	Abundance: 128	Abundance: 129	Quan Info
		FALSE	F6	115,1875	27388	Fourier Transform	HCD (High Energy Collision Dissociation)	MS2	1	Unambiguous	8,793193	4,7	200,000	815,43781	2444,29886	3	Liver_M_1_001.raw		5.5	13.8	5.6		3.2	13.8	1.9	Rejected By Method
	FALSE	High	Sequest HT (A2)	Unambiguous	[R].yFATFGNLSSPAAIMGNPk.[V]	N-Term(TMT6plex); K19(TMT6plex)	1	1	ENSDARP00000092488.4	ENSDARP00000092488.4	0	3	0,6410	0,0000	1	1	815,43756	2444,29813	2444,30482	-2,74	-0,00223	HCD (High Energy Collision Dissociation)	MS2	0	5,1	200,000	113,8108	27050	Liver_M_1_001.raw	F6		6	12	2.5		1,95	FALSE	0	3,549E-06	R.YFATFGNLSSPAAIMGNPK.V	[42-60]
		Checked	File ID	RT [min]	First Scan	Mass Analyzer	Activation Type	MS Order	# PSMs	Best PSM Ambiguity	Isolation Interference [%]	Average Reporter S/N	Ion Inject Time [ms]	Precursor m/z [Da]	Precursor MH+ [Da]	Precursor Charge	Spectrum File	Abundances (Normalized): 126	Abundances (Normalized): 127	Abundances (Normalized): 128	Abundances (Normalized): 129	Abundance: 126	Abundance: 127	Abundance: 128	Abundance: 129	Quan Info
		FALSE	F6	113,8108	27050	Fourier Transform	HCD (High Energy Collision Dissociation)	MS2	1	Unambiguous	0	5,1	200,000	815,43756	2444,29813	3	Liver_M_1_001.raw		10.4	12	7.4		6	12	2.5	Rejected By Method
	FALSE	High	Sequest HT (A2)	Unambiguous	[R].yFATFGNLSSPAAIMGNPk.[V]	N-Term(TMT6plex); K19(TMT6plex)	1	1	ENSDARP00000092488.4	ENSDARP00000092488.4	0	3	0,7097	0,0000	1	1	815,43732	2444,29740	2444,30482	-3,04	-0,00248	HCD (High Energy Collision Dissociation)	MS2	12,81964	9,0	200,000	116,2421	27650	Liver_M_1_001.raw	F6		7.1	26.5	2.4		2,17	FALSE	0	6,702E-05	R.YFATFGNLSSPAAIMGNPK.V	[42-60]
		Checked	File ID	RT [min]	First Scan	Mass Analyzer	Activation Type	MS Order	# PSMs	Best PSM Ambiguity	Isolation Interference [%]	Average Reporter S/N	Ion Inject Time [ms]	Precursor m/z [Da]	Precursor MH+ [Da]	Precursor Charge	Spectrum File	Abundances (Normalized): 126	Abundances (Normalized): 127	Abundances (Normalized): 128	Abundances (Normalized): 129	Abundance: 126	Abundance: 127	Abundance: 128	Abundance: 129	Quan Info
		FALSE	F6	116,2421	27650	Fourier Transform	HCD (High Energy Collision Dissociation)	MS2	1	Unambiguous	12,81964	9,0	200,000	815,43732	2444,29740	3	Liver_M_1_001.raw		12.3	26.5	7.1		7.1	26.5	2.4	Rejected By Method
	FALSE	High	Sequest HT (A2)	Unambiguous	[R].yFATFGNLSSPAAIMGNPk.[V]	N-Term(TMT6plex); K19(TMT6plex)	1	1	ENSDARP00000092488.4	ENSDARP00000092488.4	0	3	0,6556	0,0000	1	1	815,43774	2444,29868	2444,30482	-2,51	-0,00205	HCD (High Energy Collision Dissociation)	MS2	15,14544	6,0	200,000	115,7109	27518	Liver_M_1_001.raw	F6		2.9	16	5		1,80	FALSE	0	1,028E-05	R.YFATFGNLSSPAAIMGNPK.V	[42-60]
		Checked	File ID	RT [min]	First Scan	Mass Analyzer	Activation Type	MS Order	# PSMs	Best PSM Ambiguity	Isolation Interference [%]	Average Reporter S/N	Ion Inject Time [ms]	Precursor m/z [Da]	Precursor MH+ [Da]	Precursor Charge	Spectrum File	Abundances (Normalized): 126	Abundances (Normalized): 127	Abundances (Normalized): 128	Abundances (Normalized): 129	Abundance: 126	Abundance: 127	Abundance: 128	Abundance: 129	Quan Info
		FALSE	F6	115,7109	27518	Fourier Transform	HCD (High Energy Collision Dissociation)	MS2	1	Unambiguous	15,14544	6,0	200,000	815,43774	2444,29868	3	Liver_M_1_001.raw		5	16	14.8		2.9	16	5	Rejected By Method
	FALSE	High	Sequest HT (A2)	Unambiguous	[R].yFATFGNLSSPAAIMGNPk.[V]	N-Term(TMT6plex); K19(TMT6plex)	1	1	ENSDARP00000092488.4	ENSDARP00000092488.4	0	4	0,6815	0,0000	1	1	611,82983	2444,29751	2444,30482	-2,99	-0,00183	HCD (High Energy Collision Dissociation)	MS2	8,828709	17,0	200,000	101,0695	23919	Liver_M_1_001.raw	F6		15.6	44.8	7.8		2,48	FALSE	0	5,129E-06	R.YFATFGNLSSPAAIMGNPK.V	[42-60]
		Checked	File ID	RT [min]	First Scan	Mass Analyzer	Activation Type	MS Order	# PSMs	Best PSM Ambiguity	Isolation Interference [%]	Average Reporter S/N	Ion Inject Time [ms]	Precursor m/z [Da]	Precursor MH+ [Da]	Precursor Charge	Spectrum File	Abundances (Normalized): 126	Abundances (Normalized): 127	Abundances (Normalized): 128	Abundances (Normalized): 129	Abundance: 126	Abundance: 127	Abundance: 128	Abundance: 129	Quan Info
		FALSE	F6	101,0695	23919	Fourier Transform	HCD (High Energy Collision Dissociation)	MS2	1	Unambiguous	8,828709	17,0	200,000	611,82983	2444,29751	4	Liver_M_1_001.raw		27	44.8	23		15.6	44.8	7.8
	FALSE	High	Sequest HT (A2)	Unambiguous	[R].yFATFGNLSSPAAIMGNPk.[V]	N-Term(TMT6plex); K19(TMT6plex)	1	1	ENSDARP00000092488.4	ENSDARP00000092488.4	0	3	0,8324	0,0000	1	1	815,43762	2444,29831	2444,30482	-2,66	-0,00217	HCD (High Energy Collision Dissociation)	MS2	2,809836	16,6	200,000	102,5846	24295	Liver_M_1_001.raw	F6		19	40.1	7.4		3,40	FALSE	0	1,514E-09	R.YFATFGNLSSPAAIMGNPK.V	[42-60]
		Checked	File ID	RT [min]	First Scan	Mass Analyzer	Activation Type	MS Order	# PSMs	Best PSM Ambiguity	Isolation Interference [%]	Average Reporter S/N	Ion Inject Time [ms]	Precursor m/z [Da]	Precursor MH+ [Da]	Precursor Charge	Spectrum File	Abundances (Normalized): 126	Abundances (Normalized): 127	Abundances (Normalized): 128	Abundances (Normalized): 129	Abundance: 126	Abundance: 127	Abundance: 128	Abundance: 129	Quan Info
		FALSE	F6	102,5846	24295	Fourier Transform	HCD (High Energy Collision Dissociation)	MS2	1	Unambiguous	2,809836	16,6	200,000	815,43762	2444,29831	3	Liver_M_1_001.raw		32.9	40.1	21.8		19	40.1	7.4
	FALSE	High	Sequest HT (A2)	Unambiguous	[R].yFATFGNLSSPAAIMGNPk.[V]	N-Term(TMT6plex); K19(TMT6plex)	1	1	ENSDARP00000092488.4	ENSDARP00000092488.4	0	3	0,7604	0,0000	1	1	815,43726	2444,29721	2444,30482	-3,11	-0,00254	HCD (High Energy Collision Dissociation)	MS2	18,40726	24,2	200,000	102,0498	24162	Liver_M_1_001.raw	F6	2.1	26.1	58.6	10.1		3,13	FALSE	0	1,255E-08	R.YFATFGNLSSPAAIMGNPK.V	[42-60]
		Checked	File ID	RT [min]	First Scan	Mass Analyzer	Activation Type	MS Order	# PSMs	Best PSM Ambiguity	Isolation Interference [%]	Average Reporter S/N	Ion Inject Time [ms]	Precursor m/z [Da]	Precursor MH+ [Da]	Precursor Charge	Spectrum File	Abundances (Normalized): 126	Abundances (Normalized): 127	Abundances (Normalized): 128	Abundances (Normalized): 129	Abundance: 126	Abundance: 127	Abundance: 128	Abundance: 129	Quan Info
		FALSE	F6	102,0498	24162	Fourier Transform	HCD (High Energy Collision Dissociation)	MS2	1	Unambiguous	18,40726	24,2	200,000	815,43726	2444,29721	3	Liver_M_1_001.raw	19.1	45.2	58.6	29.7	2.1	26.1	58.6	10.1
	FALSE	High	Sequest HT (A2)	Unambiguous	[R].yFATFGNLSSPAAIMGNPk.[V]	N-Term(TMT6plex); K19(TMT6plex)	1	1	ENSDARP00000092488.4	ENSDARP00000092488.4	0	3	0,8109	0,0000	1	1	815,43677	2444,29575	2444,30482	-3,71	-0,00302	HCD (High Energy Collision Dissociation)	MS2	0	39,3	200,000	100,9763	23896	Liver_M_1_001.raw	F6		35	104.6	17.5		4,76	FALSE	0	7,971E-13	R.YFATFGNLSSPAAIMGNPK.V	[42-60]
		Checked	File ID	RT [min]	First Scan	Mass Analyzer	Activation Type	MS Order	# PSMs	Best PSM Ambiguity	Isolation Interference [%]	Average Reporter S/N	Ion Inject Time [ms]	Precursor m/z [Da]	Precursor MH+ [Da]	Precursor Charge	Spectrum File	Abundances (Normalized): 126	Abundances (Normalized): 127	Abundances (Normalized): 128	Abundances (Normalized): 129	Abundance: 126	Abundance: 127	Abundance: 128	Abundance: 129	Quan Info
		FALSE	F6	100,9763	23896	Fourier Transform	HCD (High Energy Collision Dissociation)	MS2	1	Unambiguous	0	39,3	200,000	815,43677	2444,29575	3	Liver_M_1_001.raw		60.7	104.6	51.8		35	104.6	17.5
	FALSE	High	Sequest HT (A2)	Unambiguous	[R].yFATFGNLSSPAAIMGNPk.[V]	N-Term(TMT6plex); K19(TMT6plex)	1	1	ENSDARP00000092488.4	ENSDARP00000092488.4	0	3	0,8000	0,0000	1	1	815,43390	2444,28714	2444,30482	-7,23	-0,00589	HCD (High Energy Collision Dissociation)	MS2	0	21,7	200,000	99,8886	23625	Liver_M_1_001.raw	F6		20.7	55.6	10.7		4,15	FALSE	0	2,814E-10	R.YFATFGNLSSPAAIMGNPK.V	[42-60]
		Checked	File ID	RT [min]	First Scan	Mass Analyzer	Activation Type	MS Order	# PSMs	Best PSM Ambiguity	Isolation Interference [%]	Average Reporter S/N	Ion Inject Time [ms]	Precursor m/z [Da]	Precursor MH+ [Da]	Precursor Charge	Spectrum File	Abundances (Normalized): 126	Abundances (Normalized): 127	Abundances (Normalized): 128	Abundances (Normalized): 129	Abundance: 126	Abundance: 127	Abundance: 128	Abundance: 129	Quan Info
		FALSE	F6	99,8886	23625	Fourier Transform	HCD (High Energy Collision Dissociation)	MS2	1	Unambiguous	0	21,7	200,000	815,43390	2444,28714	3	Liver_M_1_001.raw		35.9	55.6	31.5		20.7	55.6	10.7
	FALSE	High	Sequest HT (A2)	Unambiguous	[R].yFATFGNLSSPAAIMGNPk.[V]	N-Term(TMT6plex); K19(TMT6plex)	1	1	ENSDARP00000092488.4	ENSDARP00000092488.4	0	3	0,8495	0,0000	1	1	815,43695	2444,29630	2444,30482	-3,49	-0,00284	HCD (High Energy Collision Dissociation)	MS2	0	26,1	200,000	99,3416	23490	Liver_M_1_001.raw	F6		48.3	48	8.2		4,12	FALSE	0	5,319E-11	R.YFATFGNLSSPAAIMGNPK.V	[42-60]
		Checked	File ID	RT [min]	First Scan	Mass Analyzer	Activation Type	MS Order	# PSMs	Best PSM Ambiguity	Isolation Interference [%]	Average Reporter S/N	Ion Inject Time [ms]	Precursor m/z [Da]	Precursor MH+ [Da]	Precursor Charge	Spectrum File	Abundances (Normalized): 126	Abundances (Normalized): 127	Abundances (Normalized): 128	Abundances (Normalized): 129	Abundance: 126	Abundance: 127	Abundance: 128	Abundance: 129	Quan Info
		FALSE	F6	99,3416	23490	Fourier Transform	HCD (High Energy Collision Dissociation)	MS2	1	Unambiguous	0	26,1	200,000	815,43695	2444,29630	3	Liver_M_1_001.raw		83.7	48	24.3		48.3	48	8.2
	FALSE	High	Sequest HT (A2)	Unambiguous	[R].yFATFGNLSSPAAIMGNPk.[V]	N-Term(TMT6plex); K19(TMT6plex)	1	1	ENSDARP00000092488.4	ENSDARP00000092488.4	0	3	0,8162	0,0000	1	1	815,43567	2444,29245	2444,30482	-5,06	-0,00412	HCD (High Energy Collision Dissociation)	MS2	2,356052	20,2	200,000	100,4345	23761	Liver_M_1_001.raw	F6		18.4	53	9.4		3,21	FALSE	0	9,288E-10	R.YFATFGNLSSPAAIMGNPK.V	[42-60]
		Checked	File ID	RT [min]	First Scan	Mass Analyzer	Activation Type	MS Order	# PSMs	Best PSM Ambiguity	Isolation Interference [%]	Average Reporter S/N	Ion Inject Time [ms]	Precursor m/z [Da]	Precursor MH+ [Da]	Precursor Charge	Spectrum File	Abundances (Normalized): 126	Abundances (Normalized): 127	Abundances (Normalized): 128	Abundances (Normalized): 129	Abundance: 126	Abundance: 127	Abundance: 128	Abundance: 129	Quan Info
		FALSE	F6	100,4345	23761	Fourier Transform	HCD (High Energy Collision Dissociation)	MS2	1	Unambiguous	2,356052	20,2	200,000	815,43567	2444,29245	3	Liver_M_1_001.raw		31.9	53	27.7		18.4	53	9.4
	FALSE	High	Sequest HT (A2)	Unambiguous	[R].yFATFGNLSSPAAIMGNPk.[V]	N-Term(TMT6plex); K19(TMT6plex)	1	1	ENSDARP00000092488.4	ENSDARP00000092488.4	0	3	0,6930	0,0000	1	1	815,43604	2444,29355	2444,30482	-4,61	-0,00376	HCD (High Energy Collision Dissociation)	MS2		7,2	200,000	106,4574	25236	Liver_M_1_001.raw	F6		8.8	18.4	1.6		2,28	FALSE	0	4,772E-06	R.YFATFGNLSSPAAIMGNPK.V	[42-60]
		Checked	File ID	RT [min]	First Scan	Mass Analyzer	Activation Type	MS Order	# PSMs	Best PSM Ambiguity	Isolation Interference [%]	Average Reporter S/N	Ion Inject Time [ms]	Precursor m/z [Da]	Precursor MH+ [Da]	Precursor Charge	Spectrum File	Abundances (Normalized): 126	Abundances (Normalized): 127	Abundances (Normalized): 128	Abundances (Normalized): 129	Abundance: 126	Abundance: 127	Abundance: 128	Abundance: 129	Quan Info
		FALSE	F6	106,4574	25236	Fourier Transform	HCD (High Energy Collision Dissociation)	MS2	1	Unambiguous		7,2	200,000	815,43604	2444,29355	3	Liver_M_1_001.raw		15.3	18.4	4.7		8.8	18.4	1.6	Rejected By Method
	FALSE	High	Sequest HT (A2)	Unambiguous	[R].yFATFGNLSSPAAIMGNPk.[V]	N-Term(TMT6plex); K19(TMT6plex)	1	1	ENSDARP00000092488.4	ENSDARP00000092488.4	0	3	0,7169	0,0000	1	1	815,43811	2444,29978	2444,30482	-2,06	-0,00168	HCD (High Energy Collision Dissociation)	MS2	0	9,5	200,000	105,7764	25088	Liver_M_1_001.raw	F6		9.7	25.3	2.9		2,19	FALSE	0	2,751E-05	R.YFATFGNLSSPAAIMGNPK.V	[42-60]
		Checked	File ID	RT [min]	First Scan	Mass Analyzer	Activation Type	MS Order	# PSMs	Best PSM Ambiguity	Isolation Interference [%]	Average Reporter S/N	Ion Inject Time [ms]	Precursor m/z [Da]	Precursor MH+ [Da]	Precursor Charge	Spectrum File	Abundances (Normalized): 126	Abundances (Normalized): 127	Abundances (Normalized): 128	Abundances (Normalized): 129	Abundance: 126	Abundance: 127	Abundance: 128	Abundance: 129	Quan Info
		FALSE	F6	105,7764	25088	Fourier Transform	HCD (High Energy Collision Dissociation)	MS2	1	Unambiguous	0	9,5	200,000	815,43811	2444,29978	3	Liver_M_1_001.raw		16.8	25.3	8.5		9.7	25.3	2.9	Rejected By Method
	FALSE	High	Sequest HT (A2)	Unambiguous	[R].yFATFGNLSSPAAIMGNPk.[V]	N-Term(TMT6plex); K19(TMT6plex)	1	1	ENSDARP00000092488.4	ENSDARP00000092488.4	0	3	0,7930	0,0000	1	1	815,43805	2444,29959	2444,30482	-2,14	-0,00174	HCD (High Energy Collision Dissociation)	MS2	0	10,6	200,000	106,9913	25367	Liver_M_1_001.raw	F6		10.6	26.1	5.6		2,56	FALSE	0	6,4E-07	R.YFATFGNLSSPAAIMGNPK.V	[42-60]
		Checked	File ID	RT [min]	First Scan	Mass Analyzer	Activation Type	MS Order	# PSMs	Best PSM Ambiguity	Isolation Interference [%]	Average Reporter S/N	Ion Inject Time [ms]	Precursor m/z [Da]	Precursor MH+ [Da]	Precursor Charge	Spectrum File	Abundances (Normalized): 126	Abundances (Normalized): 127	Abundances (Normalized): 128	Abundances (Normalized): 129	Abundance: 126	Abundance: 127	Abundance: 128	Abundance: 129	Quan Info
		FALSE	F6	106,9913	25367	Fourier Transform	HCD (High Energy Collision Dissociation)	MS2	1	Unambiguous	0	10,6	200,000	815,43805	2444,29959	3	Liver_M_1_001.raw		18.4	26.1	16.5		10.6	26.1	5.6
	FALSE	High	Sequest HT (A2)	Unambiguous	[R].yFATFGNLSSPAAIMGNPk.[V]	N-Term(TMT6plex); K19(TMT6plex)	1	1	ENSDARP00000092488.4	ENSDARP00000092488.4	0	3	0,7155	0,0000	1	1	815,43561	2444,29227	2444,30482	-5,14	-0,00418	HCD (High Energy Collision Dissociation)	MS2	17,13678	10,9	200,000	103,6313	24555	Liver_M_1_001.raw	F6		11.3	24.3	8		2,39	FALSE	0	9,378E-07	R.YFATFGNLSSPAAIMGNPK.V	[42-60]
		Checked	File ID	RT [min]	First Scan	Mass Analyzer	Activation Type	MS Order	# PSMs	Best PSM Ambiguity	Isolation Interference [%]	Average Reporter S/N	Ion Inject Time [ms]	Precursor m/z [Da]	Precursor MH+ [Da]	Precursor Charge	Spectrum File	Abundances (Normalized): 126	Abundances (Normalized): 127	Abundances (Normalized): 128	Abundances (Normalized): 129	Abundance: 126	Abundance: 127	Abundance: 128	Abundance: 129	Quan Info
		FALSE	F6	103,6313	24555	Fourier Transform	HCD (High Energy Collision Dissociation)	MS2	1	Unambiguous	17,13678	10,9	200,000	815,43561	2444,29227	3	Liver_M_1_001.raw		19.6	24.3	23.6		11.3	24.3	8
	FALSE	High	Sequest HT (A2)	Unambiguous	[R].yFATFGNLSSPAAIMGNPk.[V]	N-Term(TMT6plex); K19(TMT6plex)	1	1	ENSDARP00000092488.4	ENSDARP00000092488.4	0	3	0,7250	0,0000	1	1	815,43561	2444,29227	2444,30482	-5,14	-0,00418	HCD (High Energy Collision Dissociation)	MS2	0	18,1	200,000	104,1473	24683	Liver_M_1_001.raw	F6	1.7	11.2	50.8	8.9		2,40	FALSE	0	1,374E-08	R.YFATFGNLSSPAAIMGNPK.V	[42-60]
		Checked	File ID	RT [min]	First Scan	Mass Analyzer	Activation Type	MS Order	# PSMs	Best PSM Ambiguity	Isolation Interference [%]	Average Reporter S/N	Ion Inject Time [ms]	Precursor m/z [Da]	Precursor MH+ [Da]	Precursor Charge	Spectrum File	Abundances (Normalized): 126	Abundances (Normalized): 127	Abundances (Normalized): 128	Abundances (Normalized): 129	Abundance: 126	Abundance: 127	Abundance: 128	Abundance: 129	Quan Info
		FALSE	F6	104,1473	24683	Fourier Transform	HCD (High Energy Collision Dissociation)	MS2	1	Unambiguous	0	18,1	200,000	815,43561	2444,29227	3	Liver_M_1_001.raw	15	19.4	50.8	26.3	1.7	11.2	50.8	8.9
	FALSE	High	Sequest HT (A2)	Unambiguous	[R].yFATFGNLSSPAAIMGNPk.[V]	N-Term(TMT6plex); K19(TMT6plex)	1	1	ENSDARP00000092488.4	ENSDARP00000092488.4	0	3	0,7413	0,0000	1	1	815,43750	2444,29795	2444,30482	-2,81	-0,00229	HCD (High Energy Collision Dissociation)	MS2	0	11,9	200,000	104,6956	24819	Liver_M_1_001.raw	F6		9.9	33	4.9		2,59	FALSE	0	4,98E-06	R.YFATFGNLSSPAAIMGNPK.V	[42-60]
		Checked	File ID	RT [min]	First Scan	Mass Analyzer	Activation Type	MS Order	# PSMs	Best PSM Ambiguity	Isolation Interference [%]	Average Reporter S/N	Ion Inject Time [ms]	Precursor m/z [Da]	Precursor MH+ [Da]	Precursor Charge	Spectrum File	Abundances (Normalized): 126	Abundances (Normalized): 127	Abundances (Normalized): 128	Abundances (Normalized): 129	Abundance: 126	Abundance: 127	Abundance: 128	Abundance: 129	Quan Info
		FALSE	F6	104,6956	24819	Fourier Transform	HCD (High Energy Collision Dissociation)	MS2	1	Unambiguous	0	11,9	200,000	815,43750	2444,29795	3	Liver_M_1_001.raw		17.2	33	14.4		9.9	33	4.9
	FALSE	High	Sequest HT (A2)	Unambiguous	[R].yFATFGNLSSPAAIMGNPk.[V]	N-Term(TMT6plex); K19(TMT6plex)	1	1	ENSDARP00000092488.4	ENSDARP00000092488.4	0	3	0,8294	0,0000	1	1	815,43719	2444,29703	2444,30482	-3,19	-0,00260	HCD (High Energy Collision Dissociation)	MS2	13,60566	5,7	200,000	125,1725	29817	Liver_M_1_001.raw	F6		5.5	17.4			1,70	FALSE	0	0,0009348	R.YFATFGNLSSPAAIMGNPK.V	[42-60]
		Checked	File ID	RT [min]	First Scan	Mass Analyzer	Activation Type	MS Order	# PSMs	Best PSM Ambiguity	Isolation Interference [%]	Average Reporter S/N	Ion Inject Time [ms]	Precursor m/z [Da]	Precursor MH+ [Da]	Precursor Charge	Spectrum File	Abundances (Normalized): 126	Abundances (Normalized): 127	Abundances (Normalized): 128	Abundances (Normalized): 129	Abundance: 126	Abundance: 127	Abundance: 128	Abundance: 129	Quan Info
		FALSE	F6	125,1725	29817	Fourier Transform	HCD (High Energy Collision Dissociation)	MS2	1	Unambiguous	13,60566	5,7	200,000	815,43719	2444,29703	3	Liver_M_1_001.raw		9.5	17.4			5.5	17.4		Rejected By Method
	FALSE	High	Sequest HT (A2)	Unambiguous	[R].yFATFGNLSSPAAIMGNPk.[V]	N-Term(TMT6plex); K19(TMT6plex)	1	1	ENSDARP00000092488.4	ENSDARP00000092488.4	0	3	0,7831	0,0000	1	1	815,43677	2444,29575	2444,30482	-3,71	-0,00302	HCD (High Energy Collision Dissociation)	MS2	5,228541	4,1	200,000	123,5951	29463	Liver_M_1_001.raw	F6		3.2	13.3			1,66	FALSE	0	1,593E-05	R.YFATFGNLSSPAAIMGNPK.V	[42-60]
		Checked	File ID	RT [min]	First Scan	Mass Analyzer	Activation Type	MS Order	# PSMs	Best PSM Ambiguity	Isolation Interference [%]	Average Reporter S/N	Ion Inject Time [ms]	Precursor m/z [Da]	Precursor MH+ [Da]	Precursor Charge	Spectrum File	Abundances (Normalized): 126	Abundances (Normalized): 127	Abundances (Normalized): 128	Abundances (Normalized): 129	Abundance: 126	Abundance: 127	Abundance: 128	Abundance: 129	Quan Info
		FALSE	F6	123,5951	29463	Fourier Transform	HCD (High Energy Collision Dissociation)	MS2	1	Unambiguous	5,228541	4,1	200,000	815,43677	2444,29575	3	Liver_M_1_001.raw		5.5	13.3			3.2	13.3		Rejected By Method
	FALSE	High	Sequest HT (A2)	Unambiguous	[R].yFATFGNLSSPAAIMGNPk.[V]	N-Term(TMT6plex); K19(TMT6plex)	1	1	ENSDARP00000092488.4	ENSDARP00000092488.4	0	3	0,7586	0,0000	1	1	815,43579	2444,29282	2444,30482	-4,91	-0,00400	HCD (High Energy Collision Dissociation)	MS2	19,53435	7,4	200,000	125,6843	29928	Liver_M_1_001.raw	F6		7.4	19.5	2.6		1,74	FALSE	0	9,815E-05	R.YFATFGNLSSPAAIMGNPK.V	[42-60]
		Checked	File ID	RT [min]	First Scan	Mass Analyzer	Activation Type	MS Order	# PSMs	Best PSM Ambiguity	Isolation Interference [%]	Average Reporter S/N	Ion Inject Time [ms]	Precursor m/z [Da]	Precursor MH+ [Da]	Precursor Charge	Spectrum File	Abundances (Normalized): 126	Abundances (Normalized): 127	Abundances (Normalized): 128	Abundances (Normalized): 129	Abundance: 126	Abundance: 127	Abundance: 128	Abundance: 129	Quan Info
		FALSE	F6	125,6843	29928	Fourier Transform	HCD (High Energy Collision Dissociation)	MS2	1	Unambiguous	19,53435	7,4	200,000	815,43579	2444,29282	3	Liver_M_1_001.raw		12.8	19.5	7.6		7.4	19.5	2.6	Rejected By Method
	FALSE	High	Sequest HT (A2)	Unambiguous	[R].yFATFGNLSSPAAIMGNPk.[V]	N-Term(TMT6plex); K19(TMT6plex)	1	1	ENSDARP00000092488.4	ENSDARP00000092488.4	0	3	0,7584	0,0000	1	1	815,43622	2444,29410	2444,30482	-4,39	-0,00357	HCD (High Energy Collision Dissociation)	MS2	3,113952	10,3	200,000	133,2748	31378	Liver_M_1_001.raw	F6		7.7	30.9	2.8		2,69	FALSE	0	2,006E-07	R.YFATFGNLSSPAAIMGNPK.V	[42-60]
		Checked	File ID	RT [min]	First Scan	Mass Analyzer	Activation Type	MS Order	# PSMs	Best PSM Ambiguity	Isolation Interference [%]	Average Reporter S/N	Ion Inject Time [ms]	Precursor m/z [Da]	Precursor MH+ [Da]	Precursor Charge	Spectrum File	Abundances (Normalized): 126	Abundances (Normalized): 127	Abundances (Normalized): 128	Abundances (Normalized): 129	Abundance: 126	Abundance: 127	Abundance: 128	Abundance: 129	Quan Info
		FALSE	F6	133,2748	31378	Fourier Transform	HCD (High Energy Collision Dissociation)	MS2	1	Unambiguous	3,113952	10,3	200,000	815,43622	2444,29410	3	Liver_M_1_001.raw		13.3	30.9	8.2		7.7	30.9	2.8
	FALSE	High	Sequest HT (A2)	Unambiguous	[R].yFATFGNLSSPAAIMGNPk.[V]	N-Term(TMT6plex); K19(TMT6plex)	1	1	ENSDARP00000092488.4	ENSDARP00000092488.4	0	3	0,8395	0,0000	1	1	815,43463	2444,28934	2444,30482	-6,33	-0,00516	HCD (High Energy Collision Dissociation)	MS2	4,148674	8,3	200,000	132,7718	31277	Liver_M_1_001.raw	F6		8.9	22.3	1.9		2,43	FALSE	0	1,316E-06	R.YFATFGNLSSPAAIMGNPK.V	[42-60]
		Checked	File ID	RT [min]	First Scan	Mass Analyzer	Activation Type	MS Order	# PSMs	Best PSM Ambiguity	Isolation Interference [%]	Average Reporter S/N	Ion Inject Time [ms]	Precursor m/z [Da]	Precursor MH+ [Da]	Precursor Charge	Spectrum File	Abundances (Normalized): 126	Abundances (Normalized): 127	Abundances (Normalized): 128	Abundances (Normalized): 129	Abundance: 126	Abundance: 127	Abundance: 128	Abundance: 129	Quan Info
		FALSE	F6	132,7718	31277	Fourier Transform	HCD (High Energy Collision Dissociation)	MS2	1	Unambiguous	4,148674	8,3	200,000	815,43463	2444,28934	3	Liver_M_1_001.raw		15.4	22.3	5.6		8.9	22.3	1.9	Rejected By Method
	FALSE	High	Sequest HT (A2)	Unambiguous	[R].yFATFGNLSSPAAIMGNPk.[V]	N-Term(TMT6plex); K19(TMT6plex)	1	1	ENSDARP00000092488.4	ENSDARP00000092488.4	0	3	0,7604	0,0000	1	1	815,43506	2444,29062	2444,30482	-5,81	-0,00473	HCD (High Energy Collision Dissociation)	MS2	2,323385	9,2	200,000	132,2664	31181	Liver_M_1_001.raw	F6		10.1	25.3	1.3		2,17	FALSE	0	7,395E-07	R.YFATFGNLSSPAAIMGNPK.V	[42-60]
		Checked	File ID	RT [min]	First Scan	Mass Analyzer	Activation Type	MS Order	# PSMs	Best PSM Ambiguity	Isolation Interference [%]	Average Reporter S/N	Ion Inject Time [ms]	Precursor m/z [Da]	Precursor MH+ [Da]	Precursor Charge	Spectrum File	Abundances (Normalized): 126	Abundances (Normalized): 127	Abundances (Normalized): 128	Abundances (Normalized): 129	Abundance: 126	Abundance: 127	Abundance: 128	Abundance: 129	Quan Info
		FALSE	F6	132,2664	31181	Fourier Transform	HCD (High Energy Collision Dissociation)	MS2	1	Unambiguous	2,323385	9,2	200,000	815,43506	2444,29062	3	Liver_M_1_001.raw		17.5	25.3	3.8		10.1	25.3	1.3	Rejected By Method
	FALSE	High	Sequest HT (A2)	Unambiguous	[K].fGQAGFNADVQEAWQk.[F]	N-Term(TMT6plex); K16(TMT6plex)	1	1	ENSDARP00000092488.4	ENSDARP00000092488.4	0	3	0,5932	0,0000	1	1	752,05518	2254,15097	2254,16569	-6,53	-0,00490	HCD (High Energy Collision Dissociation)	MS2	66,19593	3,6	200,000	131,8806	31105	Liver_M_1_001.raw	F6		5.6	6.7	2		1,18	FALSE	0	0,0002093	K.FGQAGFNADVQEAWQK.F	[119-134]
		Checked	File ID	RT [min]	First Scan	Mass Analyzer	Activation Type	MS Order	# PSMs	Best PSM Ambiguity	Isolation Interference [%]	Average Reporter S/N	Ion Inject Time [ms]	Precursor m/z [Da]	Precursor MH+ [Da]	Precursor Charge	Spectrum File	Abundances (Normalized): 126	Abundances (Normalized): 127	Abundances (Normalized): 128	Abundances (Normalized): 129	Abundance: 126	Abundance: 127	Abundance: 128	Abundance: 129	Quan Info
		FALSE	F6	131,8806	31105	Fourier Transform	HCD (High Energy Collision Dissociation)	MS2	1	Unambiguous	66,19593	3,6	200,000	752,05518	2254,15097	3	Liver_M_1_001.raw		9.7	6.7	5.9		5.6	6.7	2	Rejected By Method
	FALSE	High	Sequest HT (A2)	Unambiguous	[R].yFATFGNLSSPAAIMGNPk.[V]	N-Term(TMT6plex); K19(TMT6plex)	1	1	ENSDARP00000092488.4	ENSDARP00000092488.4	0	3	0,8276	0,0000	1	1	815,43634	2444,29447	2444,30482	-4,24	-0,00345	HCD (High Energy Collision Dissociation)	MS2	0	7,2	200,000	131,7591	31082	Liver_M_1_001.raw	F6		7.4	21.3			2,61	FALSE	0	1,178E-09	R.YFATFGNLSSPAAIMGNPK.V	[42-60]
		Checked	File ID	RT [min]	First Scan	Mass Analyzer	Activation Type	MS Order	# PSMs	Best PSM Ambiguity	Isolation Interference [%]	Average Reporter S/N	Ion Inject Time [ms]	Precursor m/z [Da]	Precursor MH+ [Da]	Precursor Charge	Spectrum File	Abundances (Normalized): 126	Abundances (Normalized): 127	Abundances (Normalized): 128	Abundances (Normalized): 129	Abundance: 126	Abundance: 127	Abundance: 128	Abundance: 129	Quan Info
		FALSE	F6	131,7591	31082	Fourier Transform	HCD (High Energy Collision Dissociation)	MS2	1	Unambiguous	0	7,2	200,000	815,43634	2444,29447	3	Liver_M_1_001.raw		12.8	21.3			7.4	21.3		Rejected By Method
	FALSE	High	Sequest HT (A2)	Unambiguous	[R].yFATFGNLSSPAAIMGNPk.[V]	N-Term(TMT6plex); K19(TMT6plex)	1	1	ENSDARP00000092488.4	ENSDARP00000092488.4	0	3	0,7296	0,0000	1	1	815,43402	2444,28751	2444,30482	-7,08	-0,00577	HCD (High Energy Collision Dissociation)	MS2	0	9,3	200,000	131,2557	30991	Liver_M_1_001.raw	F6		8.2	23.8	5.1		2,70	FALSE	0	1,676E-08	R.YFATFGNLSSPAAIMGNPK.V	[42-60]
		Checked	File ID	RT [min]	First Scan	Mass Analyzer	Activation Type	MS Order	# PSMs	Best PSM Ambiguity	Isolation Interference [%]	Average Reporter S/N	Ion Inject Time [ms]	Precursor m/z [Da]	Precursor MH+ [Da]	Precursor Charge	Spectrum File	Abundances (Normalized): 126	Abundances (Normalized): 127	Abundances (Normalized): 128	Abundances (Normalized): 129	Abundance: 126	Abundance: 127	Abundance: 128	Abundance: 129	Quan Info
		FALSE	F6	131,2557	30991	Fourier Transform	HCD (High Energy Collision Dissociation)	MS2	1	Unambiguous	0	9,3	200,000	815,43402	2444,28751	3	Liver_M_1_001.raw		14.2	23.8	15		8.2	23.8	5.1	Rejected By Method
	FALSE	High	Sequest HT (A2)	Unambiguous	[R].yFATFGNLSSPAAIMGNPk.[V]	N-Term(TMT6plex); K19(TMT6plex)	1	1	ENSDARP00000092488.4	ENSDARP00000092488.4	0	3	0,7411	0,0000	1	1	815,43805	2444,29959	2444,30482	-2,14	-0,00174	HCD (High Energy Collision Dissociation)	MS2	0	8,2	200,000	130,7503	30895	Liver_M_1_001.raw	F6		8.2	22.4	2.4		2,82	FALSE	0	6,611E-07	R.YFATFGNLSSPAAIMGNPK.V	[42-60]
		Checked	File ID	RT [min]	First Scan	Mass Analyzer	Activation Type	MS Order	# PSMs	Best PSM Ambiguity	Isolation Interference [%]	Average Reporter S/N	Ion Inject Time [ms]	Precursor m/z [Da]	Precursor MH+ [Da]	Precursor Charge	Spectrum File	Abundances (Normalized): 126	Abundances (Normalized): 127	Abundances (Normalized): 128	Abundances (Normalized): 129	Abundance: 126	Abundance: 127	Abundance: 128	Abundance: 129	Quan Info
		FALSE	F6	130,7503	30895	Fourier Transform	HCD (High Energy Collision Dissociation)	MS2	1	Unambiguous	0	8,2	200,000	815,43805	2444,29959	3	Liver_M_1_001.raw		14.2	22.4	7.1		8.2	22.4	2.4	Rejected By Method
	FALSE	High	Sequest HT (A2)	Unambiguous	[R].yFATFGNLSSPAAIMGNPk.[V]	N-Term(TMT6plex); K19(TMT6plex)	1	1	ENSDARP00000092488.4	ENSDARP00000092488.4	0	3	0,7609	0,0000	1	1	815,43634	2444,29447	2444,30482	-4,24	-0,00345	HCD (High Energy Collision Dissociation)	MS2	0	6,1	200,000	126,6903	30129	Liver_M_1_001.raw	F6		6	18.3			1,84	FALSE	0	4,538E-06	R.YFATFGNLSSPAAIMGNPK.V	[42-60]
		Checked	File ID	RT [min]	First Scan	Mass Analyzer	Activation Type	MS Order	# PSMs	Best PSM Ambiguity	Isolation Interference [%]	Average Reporter S/N	Ion Inject Time [ms]	Precursor m/z [Da]	Precursor MH+ [Da]	Precursor Charge	Spectrum File	Abundances (Normalized): 126	Abundances (Normalized): 127	Abundances (Normalized): 128	Abundances (Normalized): 129	Abundance: 126	Abundance: 127	Abundance: 128	Abundance: 129	Quan Info
		FALSE	F6	126,6903	30129	Fourier Transform	HCD (High Energy Collision Dissociation)	MS2	1	Unambiguous	0	6,1	200,000	815,43634	2444,29447	3	Liver_M_1_001.raw		10.4	18.3			6	18.3		Rejected By Method
	FALSE	High	Sequest HT (A2)	Unambiguous	[R].yFATFGNLSSPAAIMGNPk.[V]	N-Term(TMT6plex); K19(TMT6plex)	1	1	ENSDARP00000092488.4	ENSDARP00000092488.4	0	3	0,7783	0,0000	1	1	815,43610	2444,29374	2444,30482	-4,54	-0,00370	HCD (High Energy Collision Dissociation)	MS2	14,78446	5,4	200,000	127,1989	30229	Liver_M_1_001.raw	F6		3.2	16.3	2		2,21	FALSE	0	6,463E-08	R.YFATFGNLSSPAAIMGNPK.V	[42-60]
		Checked	File ID	RT [min]	First Scan	Mass Analyzer	Activation Type	MS Order	# PSMs	Best PSM Ambiguity	Isolation Interference [%]	Average Reporter S/N	Ion Inject Time [ms]	Precursor m/z [Da]	Precursor MH+ [Da]	Precursor Charge	Spectrum File	Abundances (Normalized): 126	Abundances (Normalized): 127	Abundances (Normalized): 128	Abundances (Normalized): 129	Abundance: 126	Abundance: 127	Abundance: 128	Abundance: 129	Quan Info
		FALSE	F6	127,1989	30229	Fourier Transform	HCD (High Energy Collision Dissociation)	MS2	1	Unambiguous	14,78446	5,4	200,000	815,43610	2444,29374	3	Liver_M_1_001.raw		5.5	16.3	5.9		3.2	16.3	2	Rejected By Method
	FALSE	High	Sequest HT (A2)	Unambiguous	[R].yFATFGNLSSPAAIMGNPk.[V]	N-Term(TMT6plex); K19(TMT6plex)	1	1	ENSDARP00000092488.4	ENSDARP00000092488.4	0	3	0,6751	0,0000	1	1	815,43683	2444,29593	2444,30482	-3,64	-0,00296	HCD (High Energy Collision Dissociation)	MS2	28,2732	6,5	200,000	128,2137	30420	Liver_M_1_001.raw	F6		6.4	17.8	1.7		1,97	FALSE	0	7,418E-05	R.YFATFGNLSSPAAIMGNPK.V	[42-60]
		Checked	File ID	RT [min]	First Scan	Mass Analyzer	Activation Type	MS Order	# PSMs	Best PSM Ambiguity	Isolation Interference [%]	Average Reporter S/N	Ion Inject Time [ms]	Precursor m/z [Da]	Precursor MH+ [Da]	Precursor Charge	Spectrum File	Abundances (Normalized): 126	Abundances (Normalized): 127	Abundances (Normalized): 128	Abundances (Normalized): 129	Abundance: 126	Abundance: 127	Abundance: 128	Abundance: 129	Quan Info
		FALSE	F6	128,2137	30420	Fourier Transform	HCD (High Energy Collision Dissociation)	MS2	1	Unambiguous	28,2732	6,5	200,000	815,43683	2444,29593	3	Liver_M_1_001.raw		11.1	17.8	5		6.4	17.8	1.7	Rejected By Method
	FALSE	High	Sequest HT (A2)	Unambiguous	[R].yFATFGNLSSPAAIMGNPk.[V]	N-Term(TMT6plex); K19(TMT6plex)	1	1	ENSDARP00000092488.4	ENSDARP00000092488.4	0	3	0,6508	0,0000	1	1	815,44135	2444,30948	2444,30482	1,91	0,00155	HCD (High Energy Collision Dissociation)	MS2	10,96589	8,0	200,000	129,2305	30607	Liver_M_1_001.raw	F6		6.9	23.1	1.9		1,89	FALSE	0	3,2E-06	R.YFATFGNLSSPAAIMGNPK.V	[42-60]
		Checked	File ID	RT [min]	First Scan	Mass Analyzer	Activation Type	MS Order	# PSMs	Best PSM Ambiguity	Isolation Interference [%]	Average Reporter S/N	Ion Inject Time [ms]	Precursor m/z [Da]	Precursor MH+ [Da]	Precursor Charge	Spectrum File	Abundances (Normalized): 126	Abundances (Normalized): 127	Abundances (Normalized): 128	Abundances (Normalized): 129	Abundance: 126	Abundance: 127	Abundance: 128	Abundance: 129	Quan Info
		FALSE	F6	129,2305	30607	Fourier Transform	HCD (High Energy Collision Dissociation)	MS2	1	Unambiguous	10,96589	8,0	200,000	815,44135	2444,30948	3	Liver_M_1_001.raw		12	23.1	5.6		6.9	23.1	1.9	Rejected By Method
	FALSE	High	Sequest HT (A2)	Unambiguous	[R].yFATFGNLSSPAAIMGNPk.[V]	N-Term(TMT6plex); K19(TMT6plex)	1	1	ENSDARP00000092488.4	ENSDARP00000092488.4	0	3	0,7273	0,0000	1	1	815,43439	2444,28861	2444,30482	-6,63	-0,00540	HCD (High Energy Collision Dissociation)	MS2	13,56295	7,5	200,000	129,7370	30702	Liver_M_1_001.raw	F6		6.3	17.9	6		2,09	FALSE	0	9,158E-06	R.YFATFGNLSSPAAIMGNPK.V	[42-60]
		Checked	File ID	RT [min]	First Scan	Mass Analyzer	Activation Type	MS Order	# PSMs	Best PSM Ambiguity	Isolation Interference [%]	Average Reporter S/N	Ion Inject Time [ms]	Precursor m/z [Da]	Precursor MH+ [Da]	Precursor Charge	Spectrum File	Abundances (Normalized): 126	Abundances (Normalized): 127	Abundances (Normalized): 128	Abundances (Normalized): 129	Abundance: 126	Abundance: 127	Abundance: 128	Abundance: 129	Quan Info
		FALSE	F6	129,7370	30702	Fourier Transform	HCD (High Energy Collision Dissociation)	MS2	1	Unambiguous	13,56295	7,5	200,000	815,43439	2444,28861	3	Liver_M_1_001.raw		10.9	17.9	17.7		6.3	17.9	6	Rejected By Method
	FALSE	High	Sequest HT (A2)	Unambiguous	[R].yFATFGNLSSPAAIMGNPk.[V]	N-Term(TMT6plex); K19(TMT6plex)	1	1	ENSDARP00000092488.4	ENSDARP00000092488.4	0	3	0,6528	0,0000	1	1	815,43567	2444,29245	2444,30482	-5,06	-0,00412	HCD (High Energy Collision Dissociation)	MS2	4,76477	6,7	200,000	130,2427	30799	Liver_M_1_001.raw	F6		3.1	22.3	1.4		1,93	FALSE	0	3,647E-06	R.YFATFGNLSSPAAIMGNPK.V	[42-60]
		Checked	File ID	RT [min]	First Scan	Mass Analyzer	Activation Type	MS Order	# PSMs	Best PSM Ambiguity	Isolation Interference [%]	Average Reporter S/N	Ion Inject Time [ms]	Precursor m/z [Da]	Precursor MH+ [Da]	Precursor Charge	Spectrum File	Abundances (Normalized): 126	Abundances (Normalized): 127	Abundances (Normalized): 128	Abundances (Normalized): 129	Abundance: 126	Abundance: 127	Abundance: 128	Abundance: 129	Quan Info
		FALSE	F6	130,2427	30799	Fourier Transform	HCD (High Energy Collision Dissociation)	MS2	1	Unambiguous	4,76477	6,7	200,000	815,43567	2444,29245	3	Liver_M_1_001.raw		5.4	22.3	4.1		3.1	22.3	1.4	Rejected By Method
	FALSE	High	Sequest HT (A2)	Unambiguous	[R].cLIVYPWTQR.[Y]	N-Term(TMT6plex); C1(Carbamidomethyl)	1	2	ENSDARP00000092488.4	ENSDARP00000092488.4; ENSDARP00000105678.3	0	2	0,7639	0,0000	1	1	782,92572	1564,84416	1564,85074	-4,20	-0,00329	HCD (High Energy Collision Dissociation)	MS2	10,38726	117,9	200,000	122,3337	29156	Liver_M_1_001.raw	F6	4.9	115.8	311.9	38.4		3,60	FALSE	0	1,913E-05	R.CLIVYPWTQR.Y	[32-41]
		Checked	File ID	RT [min]	First Scan	Mass Analyzer	Activation Type	MS Order	# PSMs	Best PSM Ambiguity	Isolation Interference [%]	Average Reporter S/N	Ion Inject Time [ms]	Precursor m/z [Da]	Precursor MH+ [Da]	Precursor Charge	Spectrum File	Abundances (Normalized): 126	Abundances (Normalized): 127	Abundances (Normalized): 128	Abundances (Normalized): 129	Abundance: 126	Abundance: 127	Abundance: 128	Abundance: 129	Quan Info
		FALSE	F6	122,3337	29156	Fourier Transform	HCD (High Energy Collision Dissociation)	MS2	1	Unambiguous	10,38726	117,9	200,000	782,92572	1564,84416	2	Liver_M_1_001.raw	44.1	200.7	311.9	113.5	4.9	115.8	311.9	38.4
	FALSE	High	Sequest HT (A2)	Unambiguous	[K].lNIDEIGPQALSR.[C]	N-Term(TMT6plex)	1	1	ENSDARP00000092488.4	ENSDARP00000092488.4	0	2	0,4109	0,0000	1	1	827,96716	1654,92705	1654,93255	-3,32	-0,00275	HCD (High Energy Collision Dissociation)	MS2	0	23,2	200,000	122,1871	29120	Liver_M_1_001.raw	F6		8.7	81.4	2.7		2,02	FALSE	0	4,151E-06	K.LNIDEIGPQALSR.C	[19-31]
		Checked	File ID	RT [min]	First Scan	Mass Analyzer	Activation Type	MS Order	# PSMs	Best PSM Ambiguity	Isolation Interference [%]	Average Reporter S/N	Ion Inject Time [ms]	Precursor m/z [Da]	Precursor MH+ [Da]	Precursor Charge	Spectrum File	Abundances (Normalized): 126	Abundances (Normalized): 127	Abundances (Normalized): 128	Abundances (Normalized): 129	Abundance: 126	Abundance: 127	Abundance: 128	Abundance: 129	Quan Info
		FALSE	F6	122,1871	29120	Fourier Transform	HCD (High Energy Collision Dissociation)	MS2	1	Unambiguous	0	23,2	200,000	827,96716	1654,92705	2	Liver_M_1_001.raw		15.1	81.4	7.9		8.7	81.4	2.7
	FALSE	High	Sequest HT (A2)	Unambiguous	[K].lNIDEIGPQALSR.[C]	N-Term(TMT6plex)	1	1	ENSDARP00000092488.4	ENSDARP00000092488.4	0	3	0,6309	0,0000	1	1	552,31464	1654,92936	1654,93255	-1,93	-0,00106	HCD (High Energy Collision Dissociation)	MS2	12,21144	10,5	200,000	122,1989	29123	Liver_M_1_001.raw	F6	1.8	4.7	30	5.7		2,33	FALSE	0	2,649E-05	K.LNIDEIGPQALSR.C	[19-31]
		Checked	File ID	RT [min]	First Scan	Mass Analyzer	Activation Type	MS Order	# PSMs	Best PSM Ambiguity	Isolation Interference [%]	Average Reporter S/N	Ion Inject Time [ms]	Precursor m/z [Da]	Precursor MH+ [Da]	Precursor Charge	Spectrum File	Abundances (Normalized): 126	Abundances (Normalized): 127	Abundances (Normalized): 128	Abundances (Normalized): 129	Abundance: 126	Abundance: 127	Abundance: 128	Abundance: 129	Quan Info
		FALSE	F6	122,1989	29123	Fourier Transform	HCD (High Energy Collision Dissociation)	MS2	1	Unambiguous	12,21144	10,5	200,000	552,31464	1654,92936	3	Liver_M_1_001.raw	16.2	8.1	30	16.8	1.8	4.7	30	5.7
	FALSE	High	Sequest HT (A2)	Unambiguous	[R].yFATFGNLSSPAAIMGNPk.[V]	N-Term(TMT6plex); K19(TMT6plex)	1	1	ENSDARP00000092488.4	ENSDARP00000092488.4	0	3	0,7317	0,0000	1	1	815,43469	2444,28952	2444,30482	-6,26	-0,00510	HCD (High Energy Collision Dissociation)	MS2	4,505029	9,3	200,000	134,2957	31584	Liver_M_1_001.raw	F6		7.4	24.7	4.9		2,46	FALSE	0	7,584E-07	R.YFATFGNLSSPAAIMGNPK.V	[42-60]
		Checked	File ID	RT [min]	First Scan	Mass Analyzer	Activation Type	MS Order	# PSMs	Best PSM Ambiguity	Isolation Interference [%]	Average Reporter S/N	Ion Inject Time [ms]	Precursor m/z [Da]	Precursor MH+ [Da]	Precursor Charge	Spectrum File	Abundances (Normalized): 126	Abundances (Normalized): 127	Abundances (Normalized): 128	Abundances (Normalized): 129	Abundance: 126	Abundance: 127	Abundance: 128	Abundance: 129	Quan Info
		FALSE	F6	134,2957	31584	Fourier Transform	HCD (High Energy Collision Dissociation)	MS2	1	Unambiguous	4,505029	9,3	200,000	815,43469	2444,28952	3	Liver_M_1_001.raw		12.8	24.7	14.4		7.4	24.7	4.9	Rejected By Method
	FALSE	High	Sequest HT (A2)	Unambiguous	[R].tAILGLWGk.[L]	N-Term(TMT6plex); K9(TMT6plex)	1	1	ENSDARP00000092488.4	ENSDARP00000092488.4	0	2	0,6420	0,0000	1	1	708,94916	1416,89104	1416,89789	-4,84	-0,00343	HCD (High Energy Collision Dissociation)	MS2	0	15,8	200,000	134,5074	31629	Liver_M_1_001.raw	F6	1.5	11	43.9	6.9		1,76	FALSE	0	0,0004421	R.TAILGLWGK.L	[10-18]
		Checked	File ID	RT [min]	First Scan	Mass Analyzer	Activation Type	MS Order	# PSMs	Best PSM Ambiguity	Isolation Interference [%]	Average Reporter S/N	Ion Inject Time [ms]	Precursor m/z [Da]	Precursor MH+ [Da]	Precursor Charge	Spectrum File	Abundances (Normalized): 126	Abundances (Normalized): 127	Abundances (Normalized): 128	Abundances (Normalized): 129	Abundance: 126	Abundance: 127	Abundance: 128	Abundance: 129	Quan Info
		FALSE	F6	134,5074	31629	Fourier Transform	HCD (High Energy Collision Dissociation)	MS2	1	Unambiguous	0	15,8	200,000	708,94916	1416,89104	2	Liver_M_1_001.raw	13.2	19.1	43.9	20.3	1.5	11	43.9	6.9
	FALSE	High	Sequest HT (A2)	Unambiguous	[R].yFATFGNLSSPAAIMGNPk.[V]	N-Term(TMT6plex); K19(TMT6plex)	1	1	ENSDARP00000092488.4	ENSDARP00000092488.4	0	3	0,6667	0,0000	1	1	815,43622	2444,29410	2444,30482	-4,39	-0,00357	HCD (High Energy Collision Dissociation)	MS2	34,84951	6,5	200,000	134,8082	31693	Liver_M_1_001.raw	F6		3.1	21.5	1.5		2,22	FALSE	0	3,638E-05	R.YFATFGNLSSPAAIMGNPK.V	[42-60]
		Checked	File ID	RT [min]	First Scan	Mass Analyzer	Activation Type	MS Order	# PSMs	Best PSM Ambiguity	Isolation Interference [%]	Average Reporter S/N	Ion Inject Time [ms]	Precursor m/z [Da]	Precursor MH+ [Da]	Precursor Charge	Spectrum File	Abundances (Normalized): 126	Abundances (Normalized): 127	Abundances (Normalized): 128	Abundances (Normalized): 129	Abundance: 126	Abundance: 127	Abundance: 128	Abundance: 129	Quan Info
		FALSE	F6	134,8082	31693	Fourier Transform	HCD (High Energy Collision Dissociation)	MS2	1	Unambiguous	34,84951	6,5	200,000	815,43622	2444,29410	3	Liver_M_1_001.raw		5.4	21.5	4.4		3.1	21.5	1.5	Rejected By Method
	FALSE	High	Sequest HT (A2)	Unambiguous	[R].lLADcITVcAAMk.[F]	N-Term(TMT6plex); C5(Carbamidomethyl); C9(Carbamidomethyl); K13(TMT6plex)	1	1	ENSDARP00000092488.4	ENSDARP00000092488.4	0	3	0,7312	0,0000	1	1	642,01904	1924,04258	1924,04702	-2,31	-0,00148	HCD (High Energy Collision Dissociation)	MS2	0	6,3	200,000	143,6544	33201	Liver_M_1_001.raw	F6		9.7	12.8	2.7		1,86	FALSE	0	4,674E-05	R.LLADCITVCAAMK.F	[106-118]
		Checked	File ID	RT [min]	First Scan	Mass Analyzer	Activation Type	MS Order	# PSMs	Best PSM Ambiguity	Isolation Interference [%]	Average Reporter S/N	Ion Inject Time [ms]	Precursor m/z [Da]	Precursor MH+ [Da]	Precursor Charge	Spectrum File	Abundances (Normalized): 126	Abundances (Normalized): 127	Abundances (Normalized): 128	Abundances (Normalized): 129	Abundance: 126	Abundance: 127	Abundance: 128	Abundance: 129	Quan Info
		FALSE	F6	143,6544	33201	Fourier Transform	HCD (High Energy Collision Dissociation)	MS2	1	Unambiguous	0	6,3	200,000	642,01904	1924,04258	3	Liver_M_1_001.raw		16.8	12.8	7.9		9.7	12.8	2.7	Rejected By Method
	FALSE	High	Sequest HT (A2)	Unambiguous	[R].yFATFGNLSSPAAIMGNPk.[V]	N-Term(TMT6plex); K19(TMT6plex)	1	1	ENSDARP00000092488.4	ENSDARP00000092488.4	0	3	0,7546	0,0000	1	1	815,43298	2444,28440	2444,30482	-8,36	-0,00681	HCD (High Energy Collision Dissociation)	MS2	0	12,0	200,000	119,0753	28347	Liver_M_1_001.raw	F6		10.7	28.1	9		2,69	FALSE	0	1,985E-07	R.YFATFGNLSSPAAIMGNPK.V	[42-60]
		Checked	File ID	RT [min]	First Scan	Mass Analyzer	Activation Type	MS Order	# PSMs	Best PSM Ambiguity	Isolation Interference [%]	Average Reporter S/N	Ion Inject Time [ms]	Precursor m/z [Da]	Precursor MH+ [Da]	Precursor Charge	Spectrum File	Abundances (Normalized): 126	Abundances (Normalized): 127	Abundances (Normalized): 128	Abundances (Normalized): 129	Abundance: 126	Abundance: 127	Abundance: 128	Abundance: 129	Quan Info
		FALSE	F6	119,0753	28347	Fourier Transform	HCD (High Energy Collision Dissociation)	MS2	1	Unambiguous	0	12,0	200,000	815,43298	2444,28440	3	Liver_M_1_001.raw		18.5	28.1	26.6		10.7	28.1	9
	FALSE	High	Sequest HT (A2)	Unambiguous	[R].yFATFGNLSSPAAIMGNPk.[V]	N-Term(TMT6plex); K19(TMT6plex)	1	1	ENSDARP00000092488.4	ENSDARP00000092488.4	0	3	0,6542	0,0000	1	1	815,43420	2444,28806	2444,30482	-6,86	-0,00559	HCD (High Energy Collision Dissociation)	MS2	19,56532	9,2	200,000	118,2913	28152	Liver_M_1_001.raw	F6		10.4	20.6	5.9		2,14	FALSE	0	3,842E-05	R.YFATFGNLSSPAAIMGNPK.V	[42-60]
		Checked	File ID	RT [min]	First Scan	Mass Analyzer	Activation Type	MS Order	# PSMs	Best PSM Ambiguity	Isolation Interference [%]	Average Reporter S/N	Ion Inject Time [ms]	Precursor m/z [Da]	Precursor MH+ [Da]	Precursor Charge	Spectrum File	Abundances (Normalized): 126	Abundances (Normalized): 127	Abundances (Normalized): 128	Abundances (Normalized): 129	Abundance: 126	Abundance: 127	Abundance: 128	Abundance: 129	Quan Info
		FALSE	F6	118,2913	28152	Fourier Transform	HCD (High Energy Collision Dissociation)	MS2	1	Unambiguous	19,56532	9,2	200,000	815,43420	2444,28806	3	Liver_M_1_001.raw		18	20.6	17.4		10.4	20.6	5.9	Rejected By Method
	FALSE	High	Sequest HT (A2)	Unambiguous	[R].cLIVYPWTQRYFATFGNLSSPAAIMGNPk.[V]	N-Term(TMT6plex); C1(Carbamidomethyl); K29(TMT6plex)	1	1	ENSDARP00000092488.4	ENSDARP00000092488.4	1	4	0,6935	0,0000	1	1	940,99603	3760,96230	3760,97479	-3,32	-0,00312	HCD (High Energy Collision Dissociation)	MS2	0	14,8	200,000	118,5812	28224	Liver_M_1_001.raw	F6		8.2	45.5	5.5		3,72	FALSE	0	2,985E-07	R.CLIVYPWTQRYFATFGNLSSPAAIMGNPK.V	[32-60]
		Checked	File ID	RT [min]	First Scan	Mass Analyzer	Activation Type	MS Order	# PSMs	Best PSM Ambiguity	Isolation Interference [%]	Average Reporter S/N	Ion Inject Time [ms]	Precursor m/z [Da]	Precursor MH+ [Da]	Precursor Charge	Spectrum File	Abundances (Normalized): 126	Abundances (Normalized): 127	Abundances (Normalized): 128	Abundances (Normalized): 129	Abundance: 126	Abundance: 127	Abundance: 128	Abundance: 129	Quan Info
		FALSE	F6	118,5812	28224	Fourier Transform	HCD (High Energy Collision Dissociation)	MS2	1	Unambiguous	0	14,8	200,000	940,99603	3760,96230	4	Liver_M_1_001.raw		14.2	45.5	16.2		8.2	45.5	5.5
	FALSE	High	Sequest HT (A2)	Unambiguous	[R].yFATFGNLSSPAAIMGNPk.[V]	N-Term(TMT6plex); K19(TMT6plex)	1	1	ENSDARP00000092488.4	ENSDARP00000092488.4	0	3	0,7082	0,0000	1	1	815,43549	2444,29190	2444,30482	-5,29	-0,00431	HCD (High Energy Collision Dissociation)	MS2	0	15,0	200,000	121,0982	28851	Liver_M_1_001.raw	F6		14.5	37.3	8.2		2,57	FALSE	0	4,931E-06	R.YFATFGNLSSPAAIMGNPK.V	[42-60]
		Checked	File ID	RT [min]	First Scan	Mass Analyzer	Activation Type	MS Order	# PSMs	Best PSM Ambiguity	Isolation Interference [%]	Average Reporter S/N	Ion Inject Time [ms]	Precursor m/z [Da]	Precursor MH+ [Da]	Precursor Charge	Spectrum File	Abundances (Normalized): 126	Abundances (Normalized): 127	Abundances (Normalized): 128	Abundances (Normalized): 129	Abundance: 126	Abundance: 127	Abundance: 128	Abundance: 129	Quan Info
		FALSE	F6	121,0982	28851	Fourier Transform	HCD (High Energy Collision Dissociation)	MS2	1	Unambiguous	0	15,0	200,000	815,43549	2444,29190	3	Liver_M_1_001.raw		25.1	37.3	24.2		14.5	37.3	8.2
	FALSE	High	Sequest HT (A2)	Unambiguous	[K].fLAVVVSALcR.[Q]	N-Term(TMT6plex); C10(Carbamidomethyl)	1	1	ENSDARP00000092488.4	ENSDARP00000092488.4	0	2	0,4959	0,0000	1	1	732,43011	1463,85295	1463,86057	-5,20	-0,00381	HCD (High Energy Collision Dissociation)	MS2	3,566667	128,4	200,000	120,9141	28805	Liver_M_1_001.raw	F6	2.2	110	342	58.8		3,69	FALSE	0	3,077E-08	K.FLAVVVSALCR.Q	[135-145]
		Checked	File ID	RT [min]	First Scan	Mass Analyzer	Activation Type	MS Order	# PSMs	Best PSM Ambiguity	Isolation Interference [%]	Average Reporter S/N	Ion Inject Time [ms]	Precursor m/z [Da]	Precursor MH+ [Da]	Precursor Charge	Spectrum File	Abundances (Normalized): 126	Abundances (Normalized): 127	Abundances (Normalized): 128	Abundances (Normalized): 129	Abundance: 126	Abundance: 127	Abundance: 128	Abundance: 129	Quan Info
		FALSE	F6	120,9141	28805	Fourier Transform	HCD (High Energy Collision Dissociation)	MS2	1	Unambiguous	3,566667	128,4	200,000	732,43011	1463,85295	2	Liver_M_1_001.raw	19.8	190.7	342	173.9	2.2	110	342	58.8
	FALSE	High	Sequest HT (A2)	Unambiguous	[K].fGQAGFNADVQEAWQk.[F]	N-Term(TMT6plex); K16(TMT6plex)	1	1	ENSDARP00000092488.4	ENSDARP00000092488.4	0	4	0,6762	0,0000	1	1	564,29425	2254,15517	2254,16569	-4,66	-0,00263	HCD (High Energy Collision Dissociation)	MS2	0	34,8	200,000	72,1555	16642	Liver_M_4_001.raw	F5	32.7	10.3	76.8	19.5		2,81	FALSE	0	0,0005764	K.FGQAGFNADVQEAWQK.F	[119-134]
		Checked	File ID	RT [min]	First Scan	Mass Analyzer	Activation Type	MS Order	# PSMs	Best PSM Ambiguity	Isolation Interference [%]	Average Reporter S/N	Ion Inject Time [ms]	Precursor m/z [Da]	Precursor MH+ [Da]	Precursor Charge	Spectrum File	Abundances (Normalized): 126	Abundances (Normalized): 127	Abundances (Normalized): 128	Abundances (Normalized): 129	Abundance: 126	Abundance: 127	Abundance: 128	Abundance: 129	Quan Info
		FALSE	F5	72,1555	16642	Fourier Transform	HCD (High Energy Collision Dissociation)	MS2	1	Unambiguous	0	34,8	200,000	564,29425	2254,15517	4	Liver_M_4_001.raw	129.3	155.5	480.8	181.7	32.7	10.3	76.8	19.5
	FALSE	High	Sequest HT (A2)	Unambiguous	[K].fGQAGFNADVQEAWQk.[F]	N-Term(TMT6plex); K16(TMT6plex)	1	1	ENSDARP00000092488.4	ENSDARP00000092488.4	0	3	0,7815	0,0000	1	1	752,05585	2254,15299	2254,16569	-5,63	-0,00423	HCD (High Energy Collision Dissociation)	MS2	0	189,3	37,493	72,0333	16614	Liver_M_4_001.raw	F5	167.7	38	443	108.1		5,08	FALSE	0	1,234E-11	K.FGQAGFNADVQEAWQK.F	[119-134]
		Checked	File ID	RT [min]	First Scan	Mass Analyzer	Activation Type	MS Order	# PSMs	Best PSM Ambiguity	Isolation Interference [%]	Average Reporter S/N	Ion Inject Time [ms]	Precursor m/z [Da]	Precursor MH+ [Da]	Precursor Charge	Spectrum File	Abundances (Normalized): 126	Abundances (Normalized): 127	Abundances (Normalized): 128	Abundances (Normalized): 129	Abundance: 126	Abundance: 127	Abundance: 128	Abundance: 129	Quan Info
		FALSE	F5	72,0333	16614	Fourier Transform	HCD (High Energy Collision Dissociation)	MS2	1	Unambiguous	0	189,3	37,493	752,05585	2254,15299	3	Liver_M_4_001.raw	663.9	573.7	2775	1008.3	167.7	38	443	108.1
	FALSE	High	Sequest HT (A2)	Unambiguous	[K].fGQAGFNADVQEAWQk.[F]	N-Term(TMT6plex); K16(TMT6plex)	1	1	ENSDARP00000092488.4	ENSDARP00000092488.4	0	2	0,7637	0,0000	1	1	1127,58142	2254,15557	2254,16569	-4,49	-0,00506	HCD (High Energy Collision Dissociation)	MS2	0	18,1	200,000	71,7161	16545	Liver_M_4_001.raw	F5	16.9		42.7	12.8		1,82	FALSE	0	9,261E-05	K.FGQAGFNADVQEAWQK.F	[119-134]
		Checked	File ID	RT [min]	First Scan	Mass Analyzer	Activation Type	MS Order	# PSMs	Best PSM Ambiguity	Isolation Interference [%]	Average Reporter S/N	Ion Inject Time [ms]	Precursor m/z [Da]	Precursor MH+ [Da]	Precursor Charge	Spectrum File	Abundances (Normalized): 126	Abundances (Normalized): 127	Abundances (Normalized): 128	Abundances (Normalized): 129	Abundance: 126	Abundance: 127	Abundance: 128	Abundance: 129	Quan Info
		FALSE	F5	71,7161	16545	Fourier Transform	HCD (High Energy Collision Dissociation)	MS2	1	Unambiguous	0	18,1	200,000	1127,58142	2254,15557	2	Liver_M_4_001.raw	66.9		267.4	119.4	16.9		42.7	12.8
	FALSE	High	Sequest HT (A2)	Unambiguous	[K].fGQAGFNADVQEAWQk.[F]	N-Term(TMT6plex); K16(TMT6plex)	1	1	ENSDARP00000092488.4	ENSDARP00000092488.4	0	3	0,7198	0,0000	1	1	752,05670	2254,15555	2254,16569	-4,50	-0,00338	HCD (High Energy Collision Dissociation)	MS2	3,529082	17,7	200,000	71,5318	16500	Liver_M_4_001.raw	F5	17.8	3.2	38.8	10.9		2,57	FALSE	0	1,588E-06	K.FGQAGFNADVQEAWQK.F	[119-134]
		Checked	File ID	RT [min]	First Scan	Mass Analyzer	Activation Type	MS Order	# PSMs	Best PSM Ambiguity	Isolation Interference [%]	Average Reporter S/N	Ion Inject Time [ms]	Precursor m/z [Da]	Precursor MH+ [Da]	Precursor Charge	Spectrum File	Abundances (Normalized): 126	Abundances (Normalized): 127	Abundances (Normalized): 128	Abundances (Normalized): 129	Abundance: 126	Abundance: 127	Abundance: 128	Abundance: 129	Quan Info
		FALSE	F5	71,5318	16500	Fourier Transform	HCD (High Energy Collision Dissociation)	MS2	1	Unambiguous	3,529082	17,7	200,000	752,05670	2254,15555	3	Liver_M_4_001.raw	70.4	48.3	242.9	101.6	17.8	3.2	38.8	10.9
	FALSE	High	Sequest HT (A2)	Unambiguous	[K].lNIDEIGPQALSR.[C]	N-Term(TMT6plex)	1	1	ENSDARP00000092488.4	ENSDARP00000092488.4	0	2	0,5338	0,0000	1	1	827,96515	1654,92302	1654,93255	-5,76	-0,00476	HCD (High Energy Collision Dissociation)	MS2	1,818322	61,3	200,000	63,7165	14578	Liver_M_4_001.raw	F5	234.9		8.7	1.4		3,99	FALSE	0	1,174E-11	K.LNIDEIGPQALSR.C	[19-31]
		Checked	File ID	RT [min]	First Scan	Mass Analyzer	Activation Type	MS Order	# PSMs	Best PSM Ambiguity	Isolation Interference [%]	Average Reporter S/N	Ion Inject Time [ms]	Precursor m/z [Da]	Precursor MH+ [Da]	Precursor Charge	Spectrum File	Abundances (Normalized): 126	Abundances (Normalized): 127	Abundances (Normalized): 128	Abundances (Normalized): 129	Abundance: 126	Abundance: 127	Abundance: 128	Abundance: 129	Quan Info
		FALSE	F5	63,7165	14578	Fourier Transform	HCD (High Energy Collision Dissociation)	MS2	1	Unambiguous	1,818322	61,3	200,000	827,96515	1654,92302	2	Liver_M_4_001.raw	930.2		54.4	13.1	234.9		8.7	1.4
	FALSE	High	Sequest HT (A2)	Unambiguous	[K].lNIDEIGPQALSR.[C]	N-Term(TMT6plex)	1	1	ENSDARP00000092488.4	ENSDARP00000092488.4	0	3	0,6819	0,0000	1	1	552,31317	1654,92496	1654,93255	-4,59	-0,00253	HCD (High Energy Collision Dissociation)	MS2	0	30,7	200,000	63,3275	14481	Liver_M_4_001.raw	F5	111.8	1.7	7.6	1.4		3,93	FALSE	0	9,785E-07	K.LNIDEIGPQALSR.C	[19-31]
		Checked	File ID	RT [min]	First Scan	Mass Analyzer	Activation Type	MS Order	# PSMs	Best PSM Ambiguity	Isolation Interference [%]	Average Reporter S/N	Ion Inject Time [ms]	Precursor m/z [Da]	Precursor MH+ [Da]	Precursor Charge	Spectrum File	Abundances (Normalized): 126	Abundances (Normalized): 127	Abundances (Normalized): 128	Abundances (Normalized): 129	Abundance: 126	Abundance: 127	Abundance: 128	Abundance: 129	Quan Info
		FALSE	F5	63,3275	14481	Fourier Transform	HCD (High Energy Collision Dissociation)	MS2	1	Unambiguous	0	30,7	200,000	552,31317	1654,92496	3	Liver_M_4_001.raw	442.7	25.7	47.6	13	111.8	1.7	7.6	1.4
	FALSE	High	Sequest HT (A2)	Unambiguous	[K].lNIDEIGPQALSR.[C]	N-Term(TMT6plex)	1	1	ENSDARP00000092488.4	ENSDARP00000092488.4	0	2	0,5050	0,0000	1	1	827,96527	1654,92327	1654,93255	-5,61	-0,00464	HCD (High Energy Collision Dissociation)	MS2	3,417792	47,1	200,000	63,2029	14450	Liver_M_4_001.raw	F5	179.5	1.3	7.5			4,00	FALSE	0	8,314E-12	K.LNIDEIGPQALSR.C	[19-31]
		Checked	File ID	RT [min]	First Scan	Mass Analyzer	Activation Type	MS Order	# PSMs	Best PSM Ambiguity	Isolation Interference [%]	Average Reporter S/N	Ion Inject Time [ms]	Precursor m/z [Da]	Precursor MH+ [Da]	Precursor Charge	Spectrum File	Abundances (Normalized): 126	Abundances (Normalized): 127	Abundances (Normalized): 128	Abundances (Normalized): 129	Abundance: 126	Abundance: 127	Abundance: 128	Abundance: 129	Quan Info
		FALSE	F5	63,2029	14450	Fourier Transform	HCD (High Energy Collision Dissociation)	MS2	1	Unambiguous	3,417792	47,1	200,000	827,96527	1654,92327	2	Liver_M_4_001.raw	710.8	19.6	47.2		179.5	1.3	7.5
	FALSE	High	Sequest HT (A2)	Unambiguous	[K].lNIDEIGPQALSR.[C]	N-Term(TMT6plex)	1	1	ENSDARP00000092488.4	ENSDARP00000092488.4	0	3	0,6074	0,0000	1	1	552,31293	1654,92423	1654,93255	-5,03	-0,00277	HCD (High Energy Collision Dissociation)	MS2	1,648133	15,4	200,000	63,8693	14616	Liver_M_4_001.raw	F5	58.5		2.9			3,26	FALSE	0	3,022E-05	K.LNIDEIGPQALSR.C	[19-31]
		Checked	File ID	RT [min]	First Scan	Mass Analyzer	Activation Type	MS Order	# PSMs	Best PSM Ambiguity	Isolation Interference [%]	Average Reporter S/N	Ion Inject Time [ms]	Precursor m/z [Da]	Precursor MH+ [Da]	Precursor Charge	Spectrum File	Abundances (Normalized): 126	Abundances (Normalized): 127	Abundances (Normalized): 128	Abundances (Normalized): 129	Abundance: 126	Abundance: 127	Abundance: 128	Abundance: 129	Quan Info
		FALSE	F5	63,8693	14616	Fourier Transform	HCD (High Energy Collision Dissociation)	MS2	1	Unambiguous	1,648133	15,4	200,000	552,31293	1654,92423	3	Liver_M_4_001.raw	231.7		18.4		58.5		2.9
	FALSE	High	Sequest HT (A2)	Unambiguous	[K].lNIDEIGPQALSR.[C]	N-Term(TMT6plex)	1	1	ENSDARP00000092488.4	ENSDARP00000092488.4	0	3	0,5682	0,0000	1	1	552,31226	1654,92221	1654,93255	-6,25	-0,00345	HCD (High Energy Collision Dissociation)	MS2	42,02009	6,2	200,000	62,8066	14352	Liver_M_4_001.raw	F5	17.7	1.7	3	2.3		2,20	FALSE	0	4,378E-07	K.LNIDEIGPQALSR.C	[19-31]
		Checked	File ID	RT [min]	First Scan	Mass Analyzer	Activation Type	MS Order	# PSMs	Best PSM Ambiguity	Isolation Interference [%]	Average Reporter S/N	Ion Inject Time [ms]	Precursor m/z [Da]	Precursor MH+ [Da]	Precursor Charge	Spectrum File	Abundances (Normalized): 126	Abundances (Normalized): 127	Abundances (Normalized): 128	Abundances (Normalized): 129	Abundance: 126	Abundance: 127	Abundance: 128	Abundance: 129	Quan Info
		FALSE	F5	62,8066	14352	Fourier Transform	HCD (High Energy Collision Dissociation)	MS2	1	Unambiguous	42,02009	6,2	200,000	552,31226	1654,92221	3	Liver_M_4_001.raw	70.1	25.7	18.7	21.4	17.7	1.7	3	2.3	Rejected By Method
	FALSE	High	Sequest HT (A2)	Unambiguous	[K].fGQAGFNADVQEAWQk.[F]	N-Term(TMT6plex); K16(TMT6plex)	1	1	ENSDARP00000092488.4	ENSDARP00000092488.4	0	3	0,8149	0,0000	1	1	752,05762	2254,15830	2254,16569	-3,28	-0,00246	HCD (High Energy Collision Dissociation)	MS2	0	48,2	200,000	72,5420	16737	Liver_M_4_001.raw	F5	47.4	12.1	104.7	28.6		3,89	FALSE	0	7,322E-10	K.FGQAGFNADVQEAWQK.F	[119-134]
		Checked	File ID	RT [min]	First Scan	Mass Analyzer	Activation Type	MS Order	# PSMs	Best PSM Ambiguity	Isolation Interference [%]	Average Reporter S/N	Ion Inject Time [ms]	Precursor m/z [Da]	Precursor MH+ [Da]	Precursor Charge	Spectrum File	Abundances (Normalized): 126	Abundances (Normalized): 127	Abundances (Normalized): 128	Abundances (Normalized): 129	Abundance: 126	Abundance: 127	Abundance: 128	Abundance: 129	Quan Info
		FALSE	F5	72,5420	16737	Fourier Transform	HCD (High Energy Collision Dissociation)	MS2	1	Unambiguous	0	48,2	200,000	752,05762	2254,15830	3	Liver_M_4_001.raw	187.5	182.7	655.5	266.5	47.4	12.1	104.7	28.6
	FALSE	High	Sequest HT (A2)	Unambiguous	[R].yFATFGNLSSPAAImGNPk.[V]	N-Term(TMT6plex); M15(Oxidation); K19(TMT6plex)	1	1	ENSDARP00000092488.4	ENSDARP00000092488.4	0	4	0,6374	0,0000	1	1	615,82788	2460,28969	2460,29974	-4,08	-0,00251	HCD (High Energy Collision Dissociation)	MS2	6,105474	8,7	200,000	78,7470	18256	Liver_M_4_001.raw	F5	24		5.8	5.1		1,82	FALSE	0	9,837E-05	R.YFATFGNLSSPAAIMGNPK.V	[42-60]
		Checked	File ID	RT [min]	First Scan	Mass Analyzer	Activation Type	MS Order	# PSMs	Best PSM Ambiguity	Isolation Interference [%]	Average Reporter S/N	Ion Inject Time [ms]	Precursor m/z [Da]	Precursor MH+ [Da]	Precursor Charge	Spectrum File	Abundances (Normalized): 126	Abundances (Normalized): 127	Abundances (Normalized): 128	Abundances (Normalized): 129	Abundance: 126	Abundance: 127	Abundance: 128	Abundance: 129	Quan Info
		FALSE	F5	78,7470	18256	Fourier Transform	HCD (High Energy Collision Dissociation)	MS2	1	Unambiguous	6,105474	8,7	200,000	615,82788	2460,28969	4	Liver_M_4_001.raw	95		36.2	47.6	24		5.8	5.1	Rejected By Method
	FALSE	High	Sequest HT (A2)	Unambiguous	[R].lLADcITVcAAMk.[F]	N-Term(TMT6plex); C5(Carbamidomethyl); C9(Carbamidomethyl); K13(TMT6plex)	1	1	ENSDARP00000092488.4	ENSDARP00000092488.4	0	3	0,6742	0,0000	1	1	642,01630	1924,03434	1924,04702	-6,59	-0,00423	HCD (High Energy Collision Dissociation)	MS2	16,47635	9,5	200,000	77,7464	18010	Liver_M_4_001.raw	F5	17.8	1.9	16.2	2.3		1,78	FALSE	0	0,00113	R.LLADCITVCAAMK.F	[106-118]
		Checked	File ID	RT [min]	First Scan	Mass Analyzer	Activation Type	MS Order	# PSMs	Best PSM Ambiguity	Isolation Interference [%]	Average Reporter S/N	Ion Inject Time [ms]	Precursor m/z [Da]	Precursor MH+ [Da]	Precursor Charge	Spectrum File	Abundances (Normalized): 126	Abundances (Normalized): 127	Abundances (Normalized): 128	Abundances (Normalized): 129	Abundance: 126	Abundance: 127	Abundance: 128	Abundance: 129	Quan Info
		FALSE	F5	77,7464	18010	Fourier Transform	HCD (High Energy Collision Dissociation)	MS2	1	Unambiguous	16,47635	9,5	200,000	642,01630	1924,03434	3	Liver_M_4_001.raw	70.5	28.7	101.4	21.4	17.8	1.9	16.2	2.3	Rejected By Method
	FALSE	High	Sequest HT (A2)	Unambiguous	[R].lLADcITVcAAMk.[F]	N-Term(TMT6plex); C5(Carbamidomethyl); C9(Carbamidomethyl); K13(TMT6plex)	1	1	ENSDARP00000092488.4	ENSDARP00000092488.4	0	3	0,6899	0,0000	1	1	642,01709	1924,03672	1924,04702	-5,35	-0,00343	HCD (High Energy Collision Dissociation)	MS2	46,65149	10,4	200,000	77,2257	17883	Liver_M_4_001.raw	F5	12.7	1.7	19.2	8.1		1,58	FALSE	0	0,0007179	R.LLADCITVCAAMK.F	[106-118]
		Checked	File ID	RT [min]	First Scan	Mass Analyzer	Activation Type	MS Order	# PSMs	Best PSM Ambiguity	Isolation Interference [%]	Average Reporter S/N	Ion Inject Time [ms]	Precursor m/z [Da]	Precursor MH+ [Da]	Precursor Charge	Spectrum File	Abundances (Normalized): 126	Abundances (Normalized): 127	Abundances (Normalized): 128	Abundances (Normalized): 129	Abundance: 126	Abundance: 127	Abundance: 128	Abundance: 129	Quan Info
		FALSE	F5	77,2257	17883	Fourier Transform	HCD (High Energy Collision Dissociation)	MS2	1	Unambiguous	46,65149	10,4	200,000	642,01709	1924,03672	3	Liver_M_4_001.raw	50.3	25.7	120.2	75.5	12.7	1.7	19.2	8.1
	FALSE	High	Sequest HT (A2)	Unambiguous	[K].fGQAGFNADVQEAWQk.[F]	N-Term(TMT6plex); K16(TMT6plex)	1	1	ENSDARP00000092488.4	ENSDARP00000092488.4	0	3	0,7259	0,0000	1	1	752,05389	2254,14713	2254,16569	-8,23	-0,00619	HCD (High Energy Collision Dissociation)	MS2	0	14,1	200,000	74,0896	17113	Liver_M_4_001.raw	F5	12.9	8	25.9	9.6		1,97	FALSE	0	0,0001279	K.FGQAGFNADVQEAWQK.F	[119-134]
		Checked	File ID	RT [min]	First Scan	Mass Analyzer	Activation Type	MS Order	# PSMs	Best PSM Ambiguity	Isolation Interference [%]	Average Reporter S/N	Ion Inject Time [ms]	Precursor m/z [Da]	Precursor MH+ [Da]	Precursor Charge	Spectrum File	Abundances (Normalized): 126	Abundances (Normalized): 127	Abundances (Normalized): 128	Abundances (Normalized): 129	Abundance: 126	Abundance: 127	Abundance: 128	Abundance: 129	Quan Info
		FALSE	F5	74,0896	17113	Fourier Transform	HCD (High Energy Collision Dissociation)	MS2	1	Unambiguous	0	14,1	200,000	752,05389	2254,14713	3	Liver_M_4_001.raw	51	120.8	162.2	89.4	12.9	8	25.9	9.6
	FALSE	High	Sequest HT (A2)	Unambiguous	[R].cLIVYPWTQR.[Y]	N-Term(TMT6plex); C1(Carbamidomethyl)	1	2	ENSDARP00000092488.4	ENSDARP00000092488.4; ENSDARP00000105678.3	0	2	0,7614	0,0000	1	1	782,92517	1564,84307	1564,85074	-4,90	-0,00384	HCD (High Energy Collision Dissociation)	MS2	4,314061	130,8	200,000	73,9886	17088	Liver_M_4_001.raw	F5	291.6	8.8	91.6	131		3,52	FALSE	0	0,0001238	R.CLIVYPWTQR.Y	[32-41]
		Checked	File ID	RT [min]	First Scan	Mass Analyzer	Activation Type	MS Order	# PSMs	Best PSM Ambiguity	Isolation Interference [%]	Average Reporter S/N	Ion Inject Time [ms]	Precursor m/z [Da]	Precursor MH+ [Da]	Precursor Charge	Spectrum File	Abundances (Normalized): 126	Abundances (Normalized): 127	Abundances (Normalized): 128	Abundances (Normalized): 129	Abundance: 126	Abundance: 127	Abundance: 128	Abundance: 129	Quan Info
		FALSE	F5	73,9886	17088	Fourier Transform	HCD (High Energy Collision Dissociation)	MS2	1	Unambiguous	4,314061	130,8	200,000	782,92517	1564,84307	2	Liver_M_4_001.raw	1154.6	132.9	573.9	1221.4	291.6	8.8	91.6	131
	FALSE	High	Sequest HT (A2)	Unambiguous	[K].fGQAGFNADVQEAWQk.[F]	N-Term(TMT6plex); K16(TMT6plex)	1	1	ENSDARP00000092488.4	ENSDARP00000092488.4	0	3	0,7004	0,0000	1	1	752,05737	2254,15757	2254,16569	-3,60	-0,00271	HCD (High Energy Collision Dissociation)	MS2	0	25,5	200,000	73,0660	16865	Liver_M_4_001.raw	F5	23.3	7.9	55.1	15.8		2,57	FALSE	0	5,853E-07	K.FGQAGFNADVQEAWQK.F	[119-134]
		Checked	File ID	RT [min]	First Scan	Mass Analyzer	Activation Type	MS Order	# PSMs	Best PSM Ambiguity	Isolation Interference [%]	Average Reporter S/N	Ion Inject Time [ms]	Precursor m/z [Da]	Precursor MH+ [Da]	Precursor Charge	Spectrum File	Abundances (Normalized): 126	Abundances (Normalized): 127	Abundances (Normalized): 128	Abundances (Normalized): 129	Abundance: 126	Abundance: 127	Abundance: 128	Abundance: 129	Quan Info
		FALSE	F5	73,0660	16865	Fourier Transform	HCD (High Energy Collision Dissociation)	MS2	1	Unambiguous	0	25,5	200,000	752,05737	2254,15757	3	Liver_M_4_001.raw	92.1	119.3	345	147.2	23.3	7.9	55.1	15.8
	FALSE	High	Sequest HT (A2)	Unambiguous	[R].cLIVYPWTQR.[Y]	N-Term(TMT6plex); C1(Carbamidomethyl)	1	2	ENSDARP00000092488.4	ENSDARP00000092488.4; ENSDARP00000105678.3	0	2	0,6901	0,0000	1	1	782,92523	1564,84319	1564,85074	-4,82	-0,00377	HCD (High Energy Collision Dissociation)	MS2	10,10863	13,7	200,000	73,4839	16963	Liver_M_4_001.raw	F5	27.3	1.4	12.5	13.8		1,71	FALSE	0	0,001315	R.CLIVYPWTQR.Y	[32-41]
		Checked	File ID	RT [min]	First Scan	Mass Analyzer	Activation Type	MS Order	# PSMs	Best PSM Ambiguity	Isolation Interference [%]	Average Reporter S/N	Ion Inject Time [ms]	Precursor m/z [Da]	Precursor MH+ [Da]	Precursor Charge	Spectrum File	Abundances (Normalized): 126	Abundances (Normalized): 127	Abundances (Normalized): 128	Abundances (Normalized): 129	Abundance: 126	Abundance: 127	Abundance: 128	Abundance: 129	Quan Info
		FALSE	F5	73,4839	16963	Fourier Transform	HCD (High Energy Collision Dissociation)	MS2	1	Unambiguous	10,10863	13,7	200,000	782,92523	1564,84319	2	Liver_M_4_001.raw	108.1	21.1	78.1	128.7	27.3	1.4	12.5	13.8
	FALSE	High	Sequest HT (A2)	Unambiguous	[K].fGQAGFNADVQEAWQk.[F]	N-Term(TMT6plex); K16(TMT6plex)	1	1	ENSDARP00000092488.4	ENSDARP00000092488.4	0	3	0,5922	0,0000	1	1	752,05664	2254,15537	2254,16569	-4,58	-0,00344	HCD (High Energy Collision Dissociation)	MS2	3,92466	17,0	200,000	73,5774	16986	Liver_M_4_001.raw	F5	21.9	6.2	33	6.8		1,79	FALSE	0	6,785E-05	K.FGQAGFNADVQEAWQK.F	[119-134]
		Checked	File ID	RT [min]	First Scan	Mass Analyzer	Activation Type	MS Order	# PSMs	Best PSM Ambiguity	Isolation Interference [%]	Average Reporter S/N	Ion Inject Time [ms]	Precursor m/z [Da]	Precursor MH+ [Da]	Precursor Charge	Spectrum File	Abundances (Normalized): 126	Abundances (Normalized): 127	Abundances (Normalized): 128	Abundances (Normalized): 129	Abundance: 126	Abundance: 127	Abundance: 128	Abundance: 129	Quan Info
		FALSE	F5	73,5774	16986	Fourier Transform	HCD (High Energy Collision Dissociation)	MS2	1	Unambiguous	3,92466	17,0	200,000	752,05664	2254,15537	3	Liver_M_4_001.raw	86.6	93.6	206.6	63.3	21.9	6.2	33	6.8
	FALSE	High	Sequest HT (A2)	Unambiguous	[R].lLADcITVcAAMk.[F]	N-Term(TMT6plex); C5(Carbamidomethyl); C9(Carbamidomethyl); K13(TMT6plex)	1	1	ENSDARP00000092488.4	ENSDARP00000092488.4	0	2	0,7841	0,0000	1	1	962,52136	1924,03545	1924,04702	-6,01	-0,00579	HCD (High Energy Collision Dissociation)	MS2	3,786427	46,4	200,000	76,8115	17781	Liver_M_4_001.raw	F5	70.8		104.3	10.5		3,52	FALSE	0	4,95E-11	R.LLADCITVCAAMK.F	[106-118]
		Checked	File ID	RT [min]	First Scan	Mass Analyzer	Activation Type	MS Order	# PSMs	Best PSM Ambiguity	Isolation Interference [%]	Average Reporter S/N	Ion Inject Time [ms]	Precursor m/z [Da]	Precursor MH+ [Da]	Precursor Charge	Spectrum File	Abundances (Normalized): 126	Abundances (Normalized): 127	Abundances (Normalized): 128	Abundances (Normalized): 129	Abundance: 126	Abundance: 127	Abundance: 128	Abundance: 129	Quan Info
		FALSE	F5	76,8115	17781	Fourier Transform	HCD (High Energy Collision Dissociation)	MS2	1	Unambiguous	3,786427	46,4	200,000	962,52136	1924,03545	2	Liver_M_4_001.raw	280.4		653.5	97.9	70.8		104.3	10.5
	FALSE	High	Sequest HT (A2)	Unambiguous	[R].lLADcITVcAAMk.[F]	N-Term(TMT6plex); C5(Carbamidomethyl); C9(Carbamidomethyl); K13(TMT6plex)	1	1	ENSDARP00000092488.4	ENSDARP00000092488.4	0	3	0,7667	0,0000	1	1	642,01715	1924,03690	1924,04702	-5,26	-0,00337	HCD (High Energy Collision Dissociation)	MS2	4,947781	158,6	200,000	76,7185	17758	Liver_M_4_001.raw	F5	238	11.8	346.9	37.4		4,03	FALSE	0	9,409E-09	R.LLADCITVCAAMK.F	[106-118]
		Checked	File ID	RT [min]	First Scan	Mass Analyzer	Activation Type	MS Order	# PSMs	Best PSM Ambiguity	Isolation Interference [%]	Average Reporter S/N	Ion Inject Time [ms]	Precursor m/z [Da]	Precursor MH+ [Da]	Precursor Charge	Spectrum File	Abundances (Normalized): 126	Abundances (Normalized): 127	Abundances (Normalized): 128	Abundances (Normalized): 129	Abundance: 126	Abundance: 127	Abundance: 128	Abundance: 129	Quan Info
		FALSE	F5	76,7185	17758	Fourier Transform	HCD (High Energy Collision Dissociation)	MS2	1	Unambiguous	4,947781	158,6	200,000	642,01715	1924,03690	3	Liver_M_4_001.raw	942.3	178.1	2172.7	348.6	238	11.8	346.9	37.4
	FALSE	High	Sequest HT (A2)	Unambiguous	[R].lLADcITVcAAMk.[F]	N-Term(TMT6plex); C5(Carbamidomethyl); C9(Carbamidomethyl); K13(TMT6plex)	1	1	ENSDARP00000092488.4	ENSDARP00000092488.4	0	3	0,6281	0,0000	1	1	642,01788	1924,03910	1924,04702	-4,12	-0,00264	HCD (High Energy Collision Dissociation)	MS2	15,15338	11,1	200,000	76,1925	17628	Liver_M_4_001.raw	F5	22.6	5	11.7	5.1		1,99	FALSE	0	8,826E-06	R.LLADCITVCAAMK.F	[106-118]
		Checked	File ID	RT [min]	First Scan	Mass Analyzer	Activation Type	MS Order	# PSMs	Best PSM Ambiguity	Isolation Interference [%]	Average Reporter S/N	Ion Inject Time [ms]	Precursor m/z [Da]	Precursor MH+ [Da]	Precursor Charge	Spectrum File	Abundances (Normalized): 126	Abundances (Normalized): 127	Abundances (Normalized): 128	Abundances (Normalized): 129	Abundance: 126	Abundance: 127	Abundance: 128	Abundance: 129	Quan Info
		FALSE	F5	76,1925	17628	Fourier Transform	HCD (High Energy Collision Dissociation)	MS2	1	Unambiguous	15,15338	11,1	200,000	642,01788	1924,03910	3	Liver_M_4_001.raw	89.4	75.5	73.1	47.5	22.6	5	11.7	5.1
	FALSE	High	Sequest HT (A2)	Unambiguous	[R].lLADcITVcAAmk.[F]	N-Term(TMT6plex); C5(Carbamidomethyl); C9(Carbamidomethyl); M12(Oxidation); K13(TMT6plex)	1	1	ENSDARP00000092488.4	ENSDARP00000092488.4	0	3	0,5241	0,0000	1	1	647,34882	1940,03189	1940,04193	-5,17	-0,00335	HCD (High Energy Collision Dissociation)	MS2	0	14,9	200,000	60,2626	13722	Liver_M_4_001.raw	F5	21.3	2.9	27.5	7.9		1,66	FALSE	0	0,001324	R.LLADCITVCAAMK.F	[106-118]
		Checked	File ID	RT [min]	First Scan	Mass Analyzer	Activation Type	MS Order	# PSMs	Best PSM Ambiguity	Isolation Interference [%]	Average Reporter S/N	Ion Inject Time [ms]	Precursor m/z [Da]	Precursor MH+ [Da]	Precursor Charge	Spectrum File	Abundances (Normalized): 126	Abundances (Normalized): 127	Abundances (Normalized): 128	Abundances (Normalized): 129	Abundance: 126	Abundance: 127	Abundance: 128	Abundance: 129	Quan Info
		FALSE	F5	60,2626	13722	Fourier Transform	HCD (High Energy Collision Dissociation)	MS2	1	Unambiguous	0	14,9	200,000	647,34882	1940,03189	3	Liver_M_4_001.raw	84.3	43.8	172.1	73.6	21.3	2.9	27.5	7.9
	FALSE	High	Sequest HT (A2)	Unambiguous	[K].fLAVVVSALcR.[Q]	N-Term(TMT6plex); C10(Carbamidomethyl)	1	1	ENSDARP00000092488.4	ENSDARP00000092488.4	0	3	0,5644	0,0000	1	1	488,62289	1463,85413	1463,86057	-4,40	-0,00215	HCD (High Energy Collision Dissociation)	MS2	0	3,5	200,000	121,7330	28554	Liver_M_4_001.raw	F5	5.9		6.4	1.5		2,64	FALSE	0	5,764E-05	K.FLAVVVSALCR.Q	[135-145]
		Checked	File ID	RT [min]	First Scan	Mass Analyzer	Activation Type	MS Order	# PSMs	Best PSM Ambiguity	Isolation Interference [%]	Average Reporter S/N	Ion Inject Time [ms]	Precursor m/z [Da]	Precursor MH+ [Da]	Precursor Charge	Spectrum File	Abundances (Normalized): 126	Abundances (Normalized): 127	Abundances (Normalized): 128	Abundances (Normalized): 129	Abundance: 126	Abundance: 127	Abundance: 128	Abundance: 129	Quan Info
		FALSE	F5	121,7330	28554	Fourier Transform	HCD (High Energy Collision Dissociation)	MS2	1	Unambiguous	0	3,5	200,000	488,62289	1463,85413	3	Liver_M_4_001.raw	23.4		40.1	14	5.9		6.4	1.5	Rejected By Method
	FALSE	High	Sequest HT (A2)	Unambiguous	[K].fLAVVVSALcR.[Q]	N-Term(TMT6plex); C10(Carbamidomethyl)	1	1	ENSDARP00000092488.4	ENSDARP00000092488.4	0	2	0,5679	0,0000	1	1	732,42993	1463,85259	1463,86057	-5,45	-0,00399	HCD (High Energy Collision Dissociation)	MS2	2,254774	31,5	200,000	121,7291	28553	Liver_M_4_001.raw	F5	64.6	7.6	46.5	7.2		2,87	FALSE	0	1,06E-07	K.FLAVVVSALCR.Q	[135-145]
		Checked	File ID	RT [min]	First Scan	Mass Analyzer	Activation Type	MS Order	# PSMs	Best PSM Ambiguity	Isolation Interference [%]	Average Reporter S/N	Ion Inject Time [ms]	Precursor m/z [Da]	Precursor MH+ [Da]	Precursor Charge	Spectrum File	Abundances (Normalized): 126	Abundances (Normalized): 127	Abundances (Normalized): 128	Abundances (Normalized): 129	Abundance: 126	Abundance: 127	Abundance: 128	Abundance: 129	Quan Info
		FALSE	F5	121,7291	28553	Fourier Transform	HCD (High Energy Collision Dissociation)	MS2	1	Unambiguous	2,254774	31,5	200,000	732,42993	1463,85259	2	Liver_M_4_001.raw	255.7	114.7	291.5	67	64.6	7.6	46.5	7.2
	FALSE	High	Sequest HT (A2)	Unambiguous	[R].yFATFGNLSSPAAImGNPk.[V]	N-Term(TMT6plex); M15(Oxidation); K19(TMT6plex)	1	1	ENSDARP00000092488.4	ENSDARP00000092488.4	0	3	0,7939	0,0000	1	1	820,76910	2460,29276	2460,29974	-2,84	-0,00233	HCD (High Energy Collision Dissociation)	MS2	29,53329	11,3	200,000	101,1972	23714	Liver_M_4_001.raw	F5	39.8	1.4	2.4	1.8		2,96	FALSE	0	2,42E-10	R.YFATFGNLSSPAAIMGNPK.V	[42-60]
		Checked	File ID	RT [min]	First Scan	Mass Analyzer	Activation Type	MS Order	# PSMs	Best PSM Ambiguity	Isolation Interference [%]	Average Reporter S/N	Ion Inject Time [ms]	Precursor m/z [Da]	Precursor MH+ [Da]	Precursor Charge	Spectrum File	Abundances (Normalized): 126	Abundances (Normalized): 127	Abundances (Normalized): 128	Abundances (Normalized): 129	Abundance: 126	Abundance: 127	Abundance: 128	Abundance: 129	Quan Info
		FALSE	F5	101,1972	23714	Fourier Transform	HCD (High Energy Collision Dissociation)	MS2	1	Unambiguous	29,53329	11,3	200,000	820,76910	2460,29276	3	Liver_M_4_001.raw	157.6	21.1	14.8	16.8	39.8	1.4	2.4	1.8
	FALSE	High	Sequest HT (A2)	Unambiguous	[R].yFATFGNLSSPAAIMGNPk.[V]	N-Term(TMT6plex); K19(TMT6plex)	1	1	ENSDARP00000092488.4	ENSDARP00000092488.4	0	4	0,7443	0,0000	1	1	611,82800	2444,29018	2444,30482	-5,99	-0,00366	HCD (High Energy Collision Dissociation)	MS2	7,658877	91,2	200,000	101,1597	23706	Liver_M_4_001.raw	F5	315.6	5.3	25.5	18		4,81	FALSE	0	3,248E-08	R.YFATFGNLSSPAAIMGNPK.V	[42-60]
		Checked	File ID	RT [min]	First Scan	Mass Analyzer	Activation Type	MS Order	# PSMs	Best PSM Ambiguity	Isolation Interference [%]	Average Reporter S/N	Ion Inject Time [ms]	Precursor m/z [Da]	Precursor MH+ [Da]	Precursor Charge	Spectrum File	Abundances (Normalized): 126	Abundances (Normalized): 127	Abundances (Normalized): 128	Abundances (Normalized): 129	Abundance: 126	Abundance: 127	Abundance: 128	Abundance: 129	Quan Info
		FALSE	F5	101,1597	23706	Fourier Transform	HCD (High Energy Collision Dissociation)	MS2	1	Unambiguous	7,658877	91,2	200,000	611,82800	2444,29018	4	Liver_M_4_001.raw	1249.7	80	159.7	167.8	315.6	5.3	25.5	18
	FALSE	High	Sequest HT (A2)	Unambiguous	[R].yFATFGNLSSPAAIMGNPk.[V]	N-Term(TMT6plex); K19(TMT6plex)	1	1	ENSDARP00000092488.4	ENSDARP00000092488.4	0	3	0,7988	0,0000	1	1	815,43420	2444,28806	2444,30482	-6,86	-0,00559	HCD (High Energy Collision Dissociation)	MS2	0	183,2	168,986	100,8694	23640	Liver_M_4_001.raw	F5	656.5	2.5	52.6	20.4		5,02	FALSE	0	2,247E-14	R.YFATFGNLSSPAAIMGNPK.V	[42-60]
		Checked	File ID	RT [min]	First Scan	Mass Analyzer	Activation Type	MS Order	# PSMs	Best PSM Ambiguity	Isolation Interference [%]	Average Reporter S/N	Ion Inject Time [ms]	Precursor m/z [Da]	Precursor MH+ [Da]	Precursor Charge	Spectrum File	Abundances (Normalized): 126	Abundances (Normalized): 127	Abundances (Normalized): 128	Abundances (Normalized): 129	Abundance: 126	Abundance: 127	Abundance: 128	Abundance: 129	Quan Info
		FALSE	F5	100,8694	23640	Fourier Transform	HCD (High Energy Collision Dissociation)	MS2	1	Unambiguous	0	183,2	168,986	815,43420	2444,28806	3	Liver_M_4_001.raw	2599.7	37.7	329.3	190.2	656.5	2.5	52.6	20.4
	FALSE	High	Sequest HT (A2)	Unambiguous	[R].yFATFGNLSSPAAIMGNPk.[V]	N-Term(TMT6plex); K19(TMT6plex)	1	1	ENSDARP00000092488.4	ENSDARP00000092488.4	0	4	0,7824	0,0000	1	1	611,82806	2444,29043	2444,30482	-5,89	-0,00360	HCD (High Energy Collision Dissociation)	MS2	0	26,4	200,000	100,6545	23589	Liver_M_4_001.raw	F5	95.8	1.4	5.6	2.6		3,63	FALSE	0	2,459E-10	R.YFATFGNLSSPAAIMGNPK.V	[42-60]
		Checked	File ID	RT [min]	First Scan	Mass Analyzer	Activation Type	MS Order	# PSMs	Best PSM Ambiguity	Isolation Interference [%]	Average Reporter S/N	Ion Inject Time [ms]	Precursor m/z [Da]	Precursor MH+ [Da]	Precursor Charge	Spectrum File	Abundances (Normalized): 126	Abundances (Normalized): 127	Abundances (Normalized): 128	Abundances (Normalized): 129	Abundance: 126	Abundance: 127	Abundance: 128	Abundance: 129	Quan Info
		FALSE	F5	100,6545	23589	Fourier Transform	HCD (High Energy Collision Dissociation)	MS2	1	Unambiguous	0	26,4	200,000	611,82806	2444,29043	4	Liver_M_4_001.raw	379.3	21.1	35.1	24.2	95.8	1.4	5.6	2.6
	FALSE	High	Sequest HT (A2)	Unambiguous	[R].yFATFGNLSSPAAIMGNPk.[V]	N-Term(TMT6plex); K19(TMT6plex)	1	1	ENSDARP00000092488.4	ENSDARP00000092488.4	0	4	0,6531	0,0000	1	1	611,82758	2444,28847	2444,30482	-6,69	-0,00409	HCD (High Energy Collision Dissociation)	MS2	18,00996	10,0	200,000	100,5003	23552	Liver_M_4_001.raw	F5	33.8	1.3	2.8	2.3		2,45	FALSE	0	1,201E-05	R.YFATFGNLSSPAAIMGNPK.V	[42-60]
		Checked	File ID	RT [min]	First Scan	Mass Analyzer	Activation Type	MS Order	# PSMs	Best PSM Ambiguity	Isolation Interference [%]	Average Reporter S/N	Ion Inject Time [ms]	Precursor m/z [Da]	Precursor MH+ [Da]	Precursor Charge	Spectrum File	Abundances (Normalized): 126	Abundances (Normalized): 127	Abundances (Normalized): 128	Abundances (Normalized): 129	Abundance: 126	Abundance: 127	Abundance: 128	Abundance: 129	Quan Info
		FALSE	F5	100,5003	23552	Fourier Transform	HCD (High Energy Collision Dissociation)	MS2	1	Unambiguous	18,00996	10,0	200,000	611,82758	2444,28847	4	Liver_M_4_001.raw	133.8	19.6	17.3	21.4	33.8	1.3	2.8	2.3
	FALSE	High	Sequest HT (A2)	Unambiguous	[R].yFATFGNLSSPAAIMGNPk.[V]	N-Term(TMT6plex); K19(TMT6plex)	1	1	ENSDARP00000092488.4	ENSDARP00000092488.4	0	3	0,7575	0,0000	1	1	815,43298	2444,28440	2444,30482	-8,36	-0,00681	HCD (High Energy Collision Dissociation)	MS2	19,71863	10,0	200,000	100,3598	23519	Liver_M_4_001.raw	F5	31.3		6.2	2.5		3,01	FALSE	0	2,392E-09	R.YFATFGNLSSPAAIMGNPK.V	[42-60]
		Checked	File ID	RT [min]	First Scan	Mass Analyzer	Activation Type	MS Order	# PSMs	Best PSM Ambiguity	Isolation Interference [%]	Average Reporter S/N	Ion Inject Time [ms]	Precursor m/z [Da]	Precursor MH+ [Da]	Precursor Charge	Spectrum File	Abundances (Normalized): 126	Abundances (Normalized): 127	Abundances (Normalized): 128	Abundances (Normalized): 129	Abundance: 126	Abundance: 127	Abundance: 128	Abundance: 129	Quan Info
		FALSE	F5	100,3598	23519	Fourier Transform	HCD (High Energy Collision Dissociation)	MS2	1	Unambiguous	19,71863	10,0	200,000	815,43298	2444,28440	3	Liver_M_4_001.raw	123.9		38.6	23.3	31.3		6.2	2.5	Rejected By Method
	FALSE	High	Sequest HT (A2)	Unambiguous	[R].yFATFGNLSSPAAIMGNPk.[V]	N-Term(TMT6plex); K19(TMT6plex)	1	1	ENSDARP00000092488.4	ENSDARP00000092488.4	0	3	0,7088	0,0000	1	1	815,43573	2444,29264	2444,30482	-4,99	-0,00406	HCD (High Energy Collision Dissociation)	MS2	4,17377	5,9	200,000	101,9372	23895	Liver_M_4_001.raw	F5	20.3		3.2			2,61	FALSE	0	2,717E-07	R.YFATFGNLSSPAAIMGNPK.V	[42-60]
		Checked	File ID	RT [min]	First Scan	Mass Analyzer	Activation Type	MS Order	# PSMs	Best PSM Ambiguity	Isolation Interference [%]	Average Reporter S/N	Ion Inject Time [ms]	Precursor m/z [Da]	Precursor MH+ [Da]	Precursor Charge	Spectrum File	Abundances (Normalized): 126	Abundances (Normalized): 127	Abundances (Normalized): 128	Abundances (Normalized): 129	Abundance: 126	Abundance: 127	Abundance: 128	Abundance: 129	Quan Info
		FALSE	F5	101,9372	23895	Fourier Transform	HCD (High Energy Collision Dissociation)	MS2	1	Unambiguous	4,17377	5,9	200,000	815,43573	2444,29264	3	Liver_M_4_001.raw	80.4		19.9		20.3		3.2		Rejected By Method
	FALSE	High	Sequest HT (A2)	Unambiguous	[R].yFATFGNLSSPAAIMGNPk.[V]	N-Term(TMT6plex); K19(TMT6plex)	1	1	ENSDARP00000092488.4	ENSDARP00000092488.4	0	3	0,8322	0,0000	1	1	815,43512	2444,29081	2444,30482	-5,73	-0,00467	HCD (High Energy Collision Dissociation)	MS2	0,3642061	67,0	200,000	101,4216	23769	Liver_M_4_001.raw	F5	236.6	1.9	20.4	9		4,47	FALSE	0	1,951E-11	R.YFATFGNLSSPAAIMGNPK.V	[42-60]
		Checked	File ID	RT [min]	First Scan	Mass Analyzer	Activation Type	MS Order	# PSMs	Best PSM Ambiguity	Isolation Interference [%]	Average Reporter S/N	Ion Inject Time [ms]	Precursor m/z [Da]	Precursor MH+ [Da]	Precursor Charge	Spectrum File	Abundances (Normalized): 126	Abundances (Normalized): 127	Abundances (Normalized): 128	Abundances (Normalized): 129	Abundance: 126	Abundance: 127	Abundance: 128	Abundance: 129	Quan Info
		FALSE	F5	101,4216	23769	Fourier Transform	HCD (High Energy Collision Dissociation)	MS2	1	Unambiguous	0,3642061	67,0	200,000	815,43512	2444,29081	3	Liver_M_4_001.raw	936.9	28.7	127.6	83.9	236.6	1.9	20.4	9
	FALSE	High	Sequest HT (A2)	Unambiguous	[R].yFATFGNLSSPAAIMGNPk.[V]	N-Term(TMT6plex); K19(TMT6plex)	1	1	ENSDARP00000092488.4	ENSDARP00000092488.4	0	3	0,6450	0,0000	1	1	815,43402	2444,28751	2444,30482	-7,08	-0,00577	HCD (High Energy Collision Dissociation)	MS2	4,941173	6,0	200,000	102,4673	24026	Liver_M_4_001.raw	F5	18.1	1.4	2.6	2		1,69	FALSE	0	6,093E-05	R.YFATFGNLSSPAAIMGNPK.V	[42-60]
		Checked	File ID	RT [min]	First Scan	Mass Analyzer	Activation Type	MS Order	# PSMs	Best PSM Ambiguity	Isolation Interference [%]	Average Reporter S/N	Ion Inject Time [ms]	Precursor m/z [Da]	Precursor MH+ [Da]	Precursor Charge	Spectrum File	Abundances (Normalized): 126	Abundances (Normalized): 127	Abundances (Normalized): 128	Abundances (Normalized): 129	Abundance: 126	Abundance: 127	Abundance: 128	Abundance: 129	Quan Info
		FALSE	F5	102,4673	24026	Fourier Transform	HCD (High Energy Collision Dissociation)	MS2	1	Unambiguous	4,941173	6,0	200,000	815,43402	2444,28751	3	Liver_M_4_001.raw	71.7	21.1	16.2	18.6	18.1	1.4	2.6	2	Rejected By Method
	FALSE	High	Sequest HT (A2)	Unambiguous	[R].tAILGLWGk.[L]	N-Term(TMT6plex); K9(TMT6plex)	1	1	ENSDARP00000092488.4	ENSDARP00000092488.4	0	2	0,6010	0,0000	1	1	708,94855	1416,88982	1416,89789	-5,70	-0,00404	HCD (High Energy Collision Dissociation)	MS2	4,357012	319,2	120,488	90,4931	21146	Liver_M_4_001.raw	F5	1032.7	9.4	199	34.6		3,91	FALSE	0	1,923E-06	R.TAILGLWGK.L	[10-18]
		Checked	File ID	RT [min]	First Scan	Mass Analyzer	Activation Type	MS Order	# PSMs	Best PSM Ambiguity	Isolation Interference [%]	Average Reporter S/N	Ion Inject Time [ms]	Precursor m/z [Da]	Precursor MH+ [Da]	Precursor Charge	Spectrum File	Abundances (Normalized): 126	Abundances (Normalized): 127	Abundances (Normalized): 128	Abundances (Normalized): 129	Abundance: 126	Abundance: 127	Abundance: 128	Abundance: 129	Quan Info
		FALSE	F5	90,4931	21146	Fourier Transform	HCD (High Energy Collision Dissociation)	MS2	1	Unambiguous	4,357012	319,2	120,488	708,94855	1416,88982	2	Liver_M_4_001.raw	4089.3	141.9	1246.6	322.5	1032.7	9.4	199	34.6
	FALSE	High	Sequest HT (A2)	Unambiguous	[K].fGQAGFNADVQEAWQk.[F]	N-Term(TMT6plex); K16(TMT6plex)	1	1	ENSDARP00000092488.4	ENSDARP00000092488.4	0	3	0,6271	0,0000	1	1	752,05737	2254,15757	2254,16569	-3,60	-0,00271	HCD (High Energy Collision Dissociation)	MS2	0	13,9	200,000	75,7557	17241	Liver_M_3_001.raw	F3	10.3	22	7.7	15.7		1,77	FALSE	0	4,682E-05	K.FGQAGFNADVQEAWQK.F	[119-134]
		Checked	File ID	RT [min]	First Scan	Mass Analyzer	Activation Type	MS Order	# PSMs	Best PSM Ambiguity	Isolation Interference [%]	Average Reporter S/N	Ion Inject Time [ms]	Precursor m/z [Da]	Precursor MH+ [Da]	Precursor Charge	Spectrum File	Abundances (Normalized): 126	Abundances (Normalized): 127	Abundances (Normalized): 128	Abundances (Normalized): 129	Abundance: 126	Abundance: 127	Abundance: 128	Abundance: 129	Quan Info
		FALSE	F3	75,7557	17241	Fourier Transform	HCD (High Energy Collision Dissociation)	MS2	1	Unambiguous	0	13,9	200,000	752,05737	2254,15757	3	Liver_M_3_001.raw	85.3	156.8	48.6	137.3	10.3	22	7.7	15.7
	FALSE	High	Sequest HT (A2)	Unambiguous	[K].fGQAGFNADVQEAWQk.[F]	N-Term(TMT6plex); K16(TMT6plex)	1	1	ENSDARP00000092488.4	ENSDARP00000092488.4	0	3	0,7513	0,0000	1	1	752,05597	2254,15335	2254,16569	-5,47	-0,00411	HCD (High Energy Collision Dissociation)	MS2	9,94657	59,2	200,000	75,2506	17117	Liver_M_3_001.raw	F3	21.5	169.8	17.8	26.9		3,86	FALSE	0	8,313E-10	K.FGQAGFNADVQEAWQK.F	[119-134]
		Checked	File ID	RT [min]	First Scan	Mass Analyzer	Activation Type	MS Order	# PSMs	Best PSM Ambiguity	Isolation Interference [%]	Average Reporter S/N	Ion Inject Time [ms]	Precursor m/z [Da]	Precursor MH+ [Da]	Precursor Charge	Spectrum File	Abundances (Normalized): 126	Abundances (Normalized): 127	Abundances (Normalized): 128	Abundances (Normalized): 129	Abundance: 126	Abundance: 127	Abundance: 128	Abundance: 129	Quan Info
		FALSE	F3	75,2506	17117	Fourier Transform	HCD (High Energy Collision Dissociation)	MS2	1	Unambiguous	9,94657	59,2	200,000	752,05597	2254,15335	3	Liver_M_3_001.raw	177.4	1210.5	112.3	235.8	21.5	169.8	17.8	26.9
	FALSE	High	Sequest HT (A2)	Unambiguous	[R].cLIVYPWTQR.[Y]	N-Term(TMT6plex); C1(Carbamidomethyl)	1	2	ENSDARP00000092488.4	ENSDARP00000092488.4; ENSDARP00000105678.3	0	2	0,7352	0,0000	1	1	782,92529	1564,84331	1564,85074	-4,75	-0,00371	HCD (High Energy Collision Dissociation)	MS2	2,621201	15,7	200,000	75,0087	17058	Liver_M_3_001.raw	F3	9.4	19.9	15.7	17.6		2,19	FALSE	0	0,000207	R.CLIVYPWTQR.Y	[32-41]
		Checked	File ID	RT [min]	First Scan	Mass Analyzer	Activation Type	MS Order	# PSMs	Best PSM Ambiguity	Isolation Interference [%]	Average Reporter S/N	Ion Inject Time [ms]	Precursor m/z [Da]	Precursor MH+ [Da]	Precursor Charge	Spectrum File	Abundances (Normalized): 126	Abundances (Normalized): 127	Abundances (Normalized): 128	Abundances (Normalized): 129	Abundance: 126	Abundance: 127	Abundance: 128	Abundance: 129	Quan Info
		FALSE	F3	75,0087	17058	Fourier Transform	HCD (High Energy Collision Dissociation)	MS2	1	Unambiguous	2,621201	15,7	200,000	782,92529	1564,84331	2	Liver_M_3_001.raw	77.9	141.9	99.1	154	9.4	19.9	15.7	17.6
	FALSE	High	Sequest HT (A2)	Unambiguous	[R].cLIVYPWTQR.[Y]	N-Term(TMT6plex); C1(Carbamidomethyl)	1	2	ENSDARP00000092488.4	ENSDARP00000092488.4; ENSDARP00000105678.3	0	2	0,7507	0,0000	1	1	782,92517	1564,84307	1564,85074	-4,90	-0,00384	HCD (High Energy Collision Dissociation)	MS2	4,301671	185,0	183,387	74,5002	16934	Liver_M_3_001.raw	F3	74.5	273.9	175.2	214.9		3,53	FALSE	0	0,0003242	R.CLIVYPWTQR.Y	[32-41]
		Checked	File ID	RT [min]	First Scan	Mass Analyzer	Activation Type	MS Order	# PSMs	Best PSM Ambiguity	Isolation Interference [%]	Average Reporter S/N	Ion Inject Time [ms]	Precursor m/z [Da]	Precursor MH+ [Da]	Precursor Charge	Spectrum File	Abundances (Normalized): 126	Abundances (Normalized): 127	Abundances (Normalized): 128	Abundances (Normalized): 129	Abundance: 126	Abundance: 127	Abundance: 128	Abundance: 129	Quan Info
		FALSE	F3	74,5002	16934	Fourier Transform	HCD (High Energy Collision Dissociation)	MS2	1	Unambiguous	4,301671	185,0	183,387	782,92517	1564,84307	2	Liver_M_3_001.raw	615.7	1952.6	1106.4	1884.7	74.5	273.9	175.2	214.9
	FALSE	High	Sequest HT (A2)	Unambiguous	[K].fGQAGFNADVQEAWQk.[F]	N-Term(TMT6plex); K16(TMT6plex)	1	1	ENSDARP00000092488.4	ENSDARP00000092488.4	0	3	0,8050	0,0000	1	1	752,05688	2254,15610	2254,16569	-4,25	-0,00320	HCD (High Energy Collision Dissociation)	MS2	6,458113	28,1	200,000	74,1976	16861	Liver_M_3_001.raw	F3	20.3	41.4	22.5	27.9		3,23	FALSE	0	2,71E-09	K.FGQAGFNADVQEAWQK.F	[119-134]
		Checked	File ID	RT [min]	First Scan	Mass Analyzer	Activation Type	MS Order	# PSMs	Best PSM Ambiguity	Isolation Interference [%]	Average Reporter S/N	Ion Inject Time [ms]	Precursor m/z [Da]	Precursor MH+ [Da]	Precursor Charge	Spectrum File	Abundances (Normalized): 126	Abundances (Normalized): 127	Abundances (Normalized): 128	Abundances (Normalized): 129	Abundance: 126	Abundance: 127	Abundance: 128	Abundance: 129	Quan Info
		FALSE	F3	74,1976	16861	Fourier Transform	HCD (High Energy Collision Dissociation)	MS2	1	Unambiguous	6,458113	28,1	200,000	752,05688	2254,15610	3	Liver_M_3_001.raw	168.2	295.1	141.9	244.9	20.3	41.4	22.5	27.9
	FALSE	High	Sequest HT (A2)	Unambiguous	[R].cLIVYPWTQR.[Y]	N-Term(TMT6plex); C1(Carbamidomethyl)	1	2	ENSDARP00000092488.4	ENSDARP00000092488.4; ENSDARP00000105678.3	0	2	0,7181	0,0000	1	1	782,92615	1564,84502	1564,85074	-3,65	-0,00286	HCD (High Energy Collision Dissociation)	MS2	18,04185	34,0	200,000	73,9769	16807	Liver_M_3_001.raw	F3	17.2	43.5	37.6	37.3		2,59	FALSE	0	0,0001547	R.CLIVYPWTQR.Y	[32-41]
		Checked	File ID	RT [min]	First Scan	Mass Analyzer	Activation Type	MS Order	# PSMs	Best PSM Ambiguity	Isolation Interference [%]	Average Reporter S/N	Ion Inject Time [ms]	Precursor m/z [Da]	Precursor MH+ [Da]	Precursor Charge	Spectrum File	Abundances (Normalized): 126	Abundances (Normalized): 127	Abundances (Normalized): 128	Abundances (Normalized): 129	Abundance: 126	Abundance: 127	Abundance: 128	Abundance: 129	Quan Info
		FALSE	F3	73,9769	16807	Fourier Transform	HCD (High Energy Collision Dissociation)	MS2	1	Unambiguous	18,04185	34,0	200,000	782,92615	1564,84502	2	Liver_M_3_001.raw	142.5	310.1	237.3	327.3	17.2	43.5	37.6	37.3
	FALSE	High	Sequest HT (A2)	Unambiguous	[R].cLIVYPWTQR.[Y]	N-Term(TMT6plex); C1(Carbamidomethyl)	1	2	ENSDARP00000092488.4	ENSDARP00000092488.4; ENSDARP00000105678.3	0	3	0,6650	0,0000	1	1	522,28595	1564,84330	1564,85074	-4,75	-0,00248	HCD (High Energy Collision Dissociation)	MS2	15,46439	3,3	200,000	73,9525	16801	Liver_M_3_001.raw	F3	1.8	6.1	2.6	2.7		2,00	FALSE	0	0,0005159	R.CLIVYPWTQR.Y	[32-41]
		Checked	File ID	RT [min]	First Scan	Mass Analyzer	Activation Type	MS Order	# PSMs	Best PSM Ambiguity	Isolation Interference [%]	Average Reporter S/N	Ion Inject Time [ms]	Precursor m/z [Da]	Precursor MH+ [Da]	Precursor Charge	Spectrum File	Abundances (Normalized): 126	Abundances (Normalized): 127	Abundances (Normalized): 128	Abundances (Normalized): 129	Abundance: 126	Abundance: 127	Abundance: 128	Abundance: 129	Quan Info
		FALSE	F3	73,9525	16801	Fourier Transform	HCD (High Energy Collision Dissociation)	MS2	1	Unambiguous	15,46439	3,3	200,000	522,28595	1564,84330	3	Liver_M_3_001.raw	14.7	43.5	16.4	23.6	1.8	6.1	2.6	2.7	Rejected By Method
	FALSE	High	Sequest HT (A2)	Unambiguous	[K].fGQAGFNADVQEAWQk.[F]	N-Term(TMT6plex); K16(TMT6plex)	1	1	ENSDARP00000092488.4	ENSDARP00000092488.4	0	3	0,8086	0,0000	1	1	752,05786	2254,15903	2254,16569	-2,95	-0,00222	HCD (High Energy Collision Dissociation)	MS2	0	37,4	200,000	73,6758	16736	Liver_M_3_001.raw	F3	32	57.7	17.1	42.5		4,18	FALSE	0	3,947E-10	K.FGQAGFNADVQEAWQK.F	[119-134]
		Checked	File ID	RT [min]	First Scan	Mass Analyzer	Activation Type	MS Order	# PSMs	Best PSM Ambiguity	Isolation Interference [%]	Average Reporter S/N	Ion Inject Time [ms]	Precursor m/z [Da]	Precursor MH+ [Da]	Precursor Charge	Spectrum File	Abundances (Normalized): 126	Abundances (Normalized): 127	Abundances (Normalized): 128	Abundances (Normalized): 129	Abundance: 126	Abundance: 127	Abundance: 128	Abundance: 129	Quan Info
		FALSE	F3	73,6758	16736	Fourier Transform	HCD (High Energy Collision Dissociation)	MS2	1	Unambiguous	0	37,4	200,000	752,05786	2254,15903	3	Liver_M_3_001.raw	264.4	411.3	107.8	372.7	32	57.7	17.1	42.5
	FALSE	High	Sequest HT (A2)	Unambiguous	[K].fGQAGFNADVQEAWQk.[F]	N-Term(TMT6plex); K16(TMT6plex)	1	1	ENSDARP00000092488.4	ENSDARP00000092488.4	0	3	0,6588	0,0000	1	1	752,05615	2254,15390	2254,16569	-5,23	-0,00393	HCD (High Energy Collision Dissociation)	MS2	0	23,0	200,000	74,7317	16991	Liver_M_3_001.raw	F3	22.7	34.1	14.2	20.8		2,11	FALSE	0	4,821E-05	K.FGQAGFNADVQEAWQK.F	[119-134]
		Checked	File ID	RT [min]	First Scan	Mass Analyzer	Activation Type	MS Order	# PSMs	Best PSM Ambiguity	Isolation Interference [%]	Average Reporter S/N	Ion Inject Time [ms]	Precursor m/z [Da]	Precursor MH+ [Da]	Precursor Charge	Spectrum File	Abundances (Normalized): 126	Abundances (Normalized): 127	Abundances (Normalized): 128	Abundances (Normalized): 129	Abundance: 126	Abundance: 127	Abundance: 128	Abundance: 129	Quan Info
		FALSE	F3	74,7317	16991	Fourier Transform	HCD (High Energy Collision Dissociation)	MS2	1	Unambiguous	0	23,0	200,000	752,05615	2254,15390	3	Liver_M_3_001.raw	187.5	243.1	89.5	182.7	22.7	34.1	14.2	20.8
	FALSE	High	Sequest HT (A2)	Unambiguous	[K].fGQAGFNADVQEAWQk.[F]	N-Term(TMT6plex); K16(TMT6plex)	1	1	ENSDARP00000092488.4	ENSDARP00000092488.4	0	3	0,6456	0,0000	1	1	752,05737	2254,15757	2254,16569	-3,60	-0,00271	HCD (High Energy Collision Dissociation)	MS2	17,68086	9,2	200,000	78,3578	17872	Liver_M_3_001.raw	F3	9.3	11.4	8.7	7.5		1,58	FALSE	0	6,449E-05	K.FGQAGFNADVQEAWQK.F	[119-134]
		Checked	File ID	RT [min]	First Scan	Mass Analyzer	Activation Type	MS Order	# PSMs	Best PSM Ambiguity	Isolation Interference [%]	Average Reporter S/N	Ion Inject Time [ms]	Precursor m/z [Da]	Precursor MH+ [Da]	Precursor Charge	Spectrum File	Abundances (Normalized): 126	Abundances (Normalized): 127	Abundances (Normalized): 128	Abundances (Normalized): 129	Abundance: 126	Abundance: 127	Abundance: 128	Abundance: 129	Quan Info
		FALSE	F3	78,3578	17872	Fourier Transform	HCD (High Energy Collision Dissociation)	MS2	1	Unambiguous	17,68086	9,2	200,000	752,05737	2254,15757	3	Liver_M_3_001.raw	76.5	81.3	54.9	65.6	9.3	11.4	8.7	7.5	Rejected By Method
	FALSE	High	Sequest HT (A2)	Unambiguous	[K].fGQAGFNADVQEAWQk.[F]	N-Term(TMT6plex); K16(TMT6plex)	1	1	ENSDARP00000092488.4	ENSDARP00000092488.4	0	3	0,7070	0,0000	1	1	752,05829	2254,16031	2254,16569	-2,38	-0,00179	HCD (High Energy Collision Dissociation)	MS2	38,85217	16,1	200,000	77,8452	17748	Liver_M_3_001.raw	F3	8.5	18.9	20	16.8		2,15	FALSE	0	0,0007881	K.FGQAGFNADVQEAWQK.F	[119-134]
		Checked	File ID	RT [min]	First Scan	Mass Analyzer	Activation Type	MS Order	# PSMs	Best PSM Ambiguity	Isolation Interference [%]	Average Reporter S/N	Ion Inject Time [ms]	Precursor m/z [Da]	Precursor MH+ [Da]	Precursor Charge	Spectrum File	Abundances (Normalized): 126	Abundances (Normalized): 127	Abundances (Normalized): 128	Abundances (Normalized): 129	Abundance: 126	Abundance: 127	Abundance: 128	Abundance: 129	Quan Info
		FALSE	F3	77,8452	17748	Fourier Transform	HCD (High Energy Collision Dissociation)	MS2	1	Unambiguous	38,85217	16,1	200,000	752,05829	2254,16031	3	Liver_M_3_001.raw	70.5	134.7	126.2	147	8.5	18.9	20	16.8
	FALSE	High	Sequest HT (A2)	Unambiguous	[R].lLADcITVcAAMk.[F]	N-Term(TMT6plex); C5(Carbamidomethyl); C9(Carbamidomethyl); K13(TMT6plex)	1	1	ENSDARP00000092488.4	ENSDARP00000092488.4	0	3	0,7500	0,0000	1	1	642,01813	1924,03983	1924,04702	-3,74	-0,00240	HCD (High Energy Collision Dissociation)	MS2	0	12,2	200,000	77,7321	17720	Liver_M_3_001.raw	F3	6.1	18.6	11	12.8		2,44	FALSE	0	1,736E-08	R.LLADCITVCAAMK.F	[106-118]
		Checked	File ID	RT [min]	First Scan	Mass Analyzer	Activation Type	MS Order	# PSMs	Best PSM Ambiguity	Isolation Interference [%]	Average Reporter S/N	Ion Inject Time [ms]	Precursor m/z [Da]	Precursor MH+ [Da]	Precursor Charge	Spectrum File	Abundances (Normalized): 126	Abundances (Normalized): 127	Abundances (Normalized): 128	Abundances (Normalized): 129	Abundance: 126	Abundance: 127	Abundance: 128	Abundance: 129	Quan Info
		FALSE	F3	77,7321	17720	Fourier Transform	HCD (High Energy Collision Dissociation)	MS2	1	Unambiguous	0	12,2	200,000	642,01813	1924,03983	3	Liver_M_3_001.raw	50.7	132.6	69.4	112	6.1	18.6	11	12.8
	FALSE	High	Sequest HT (A2)	Unambiguous	[R].lLADcITVcAAMk.[F]	N-Term(TMT6plex); C5(Carbamidomethyl); C9(Carbamidomethyl); K13(TMT6plex)	1	1	ENSDARP00000092488.4	ENSDARP00000092488.4	0	2	0,7996	0,0000	1	1	962,52246	1924,03765	1924,04702	-4,87	-0,00469	HCD (High Energy Collision Dissociation)	MS2	6,334715	91,2	200,000	77,3438	17626	Liver_M_3_001.raw	F3	57.4	150.1	85.4	70.9		4,99	FALSE	0	2,095E-17	R.LLADCITVCAAMK.F	[106-118]
		Checked	File ID	RT [min]	First Scan	Mass Analyzer	Activation Type	MS Order	# PSMs	Best PSM Ambiguity	Isolation Interference [%]	Average Reporter S/N	Ion Inject Time [ms]	Precursor m/z [Da]	Precursor MH+ [Da]	Precursor Charge	Spectrum File	Abundances (Normalized): 126	Abundances (Normalized): 127	Abundances (Normalized): 128	Abundances (Normalized): 129	Abundance: 126	Abundance: 127	Abundance: 128	Abundance: 129	Quan Info
		FALSE	F3	77,3438	17626	Fourier Transform	HCD (High Energy Collision Dissociation)	MS2	1	Unambiguous	6,334715	91,2	200,000	962,52246	1924,03765	2	Liver_M_3_001.raw	474.9	1070	539.5	622	57.4	150.1	85.4	70.9
	FALSE	High	Sequest HT (A2)	Unambiguous	[K].fGQAGFNADVQEAWQk.[F]	N-Term(TMT6plex); K16(TMT6plex)	1	1	ENSDARP00000092488.4	ENSDARP00000092488.4	0	3	0,6568	0,0000	1	1	752,05792	2254,15921	2254,16569	-2,87	-0,00216	HCD (High Energy Collision Dissociation)	MS2	0	11,3	200,000	77,3163	17619	Liver_M_3_001.raw	F3	11.7	15	7.8	10.7		1,69	FALSE	0	0,0002842	K.FGQAGFNADVQEAWQK.F	[119-134]
		Checked	File ID	RT [min]	First Scan	Mass Analyzer	Activation Type	MS Order	# PSMs	Best PSM Ambiguity	Isolation Interference [%]	Average Reporter S/N	Ion Inject Time [ms]	Precursor m/z [Da]	Precursor MH+ [Da]	Precursor Charge	Spectrum File	Abundances (Normalized): 126	Abundances (Normalized): 127	Abundances (Normalized): 128	Abundances (Normalized): 129	Abundance: 126	Abundance: 127	Abundance: 128	Abundance: 129	Quan Info
		FALSE	F3	77,3163	17619	Fourier Transform	HCD (High Energy Collision Dissociation)	MS2	1	Unambiguous	0	11,3	200,000	752,05792	2254,15921	3	Liver_M_3_001.raw	97.1	106.9	49.2	93.6	11.7	15	7.8	10.7
	FALSE	High	Sequest HT (A2)	Unambiguous	[K].fGQAGFNADVQEAWQk.[F]	N-Term(TMT6plex); K16(TMT6plex)	1	1	ENSDARP00000092488.4	ENSDARP00000092488.4	0	3	0,6981	0,0000	1	1	752,05573	2254,15262	2254,16569	-5,80	-0,00436	HCD (High Energy Collision Dissociation)	MS2	14,39229	10,5	200,000	76,2683	17367	Liver_M_3_001.raw	F3	9.3	13.4	9.5	9.9		2,12	FALSE	0	9,237E-05	K.FGQAGFNADVQEAWQK.F	[119-134]
		Checked	File ID	RT [min]	First Scan	Mass Analyzer	Activation Type	MS Order	# PSMs	Best PSM Ambiguity	Isolation Interference [%]	Average Reporter S/N	Ion Inject Time [ms]	Precursor m/z [Da]	Precursor MH+ [Da]	Precursor Charge	Spectrum File	Abundances (Normalized): 126	Abundances (Normalized): 127	Abundances (Normalized): 128	Abundances (Normalized): 129	Abundance: 126	Abundance: 127	Abundance: 128	Abundance: 129	Quan Info
		FALSE	F3	76,2683	17367	Fourier Transform	HCD (High Energy Collision Dissociation)	MS2	1	Unambiguous	14,39229	10,5	200,000	752,05573	2254,15262	3	Liver_M_3_001.raw	77.3	95.5	59.9	86.6	9.3	13.4	9.5	9.9
	FALSE	High	Sequest HT (A2)	Unambiguous	[R].lLADcITVcAAMk.[F]	N-Term(TMT6plex); C5(Carbamidomethyl); C9(Carbamidomethyl); K13(TMT6plex)	1	1	ENSDARP00000092488.4	ENSDARP00000092488.4	0	3	0,7822	0,0000	1	1	642,01740	1924,03763	1924,04702	-4,88	-0,00313	HCD (High Energy Collision Dissociation)	MS2	4,534818	153,2	200,000	77,2092	17592	Liver_M_3_001.raw	F3	107.4	246.5	153.2	104		3,81	FALSE	0	4,254E-07	R.LLADCITVCAAMK.F	[106-118]
		Checked	File ID	RT [min]	First Scan	Mass Analyzer	Activation Type	MS Order	# PSMs	Best PSM Ambiguity	Isolation Interference [%]	Average Reporter S/N	Ion Inject Time [ms]	Precursor m/z [Da]	Precursor MH+ [Da]	Precursor Charge	Spectrum File	Abundances (Normalized): 126	Abundances (Normalized): 127	Abundances (Normalized): 128	Abundances (Normalized): 129	Abundance: 126	Abundance: 127	Abundance: 128	Abundance: 129	Quan Info
		FALSE	F3	77,2092	17592	Fourier Transform	HCD (High Energy Collision Dissociation)	MS2	1	Unambiguous	4,534818	153,2	200,000	642,01740	1924,03763	3	Liver_M_3_001.raw	887.8	1757.2	967.3	912.5	107.4	246.5	153.2	104
	FALSE	High	Sequest HT (A2)	Unambiguous	[K].fGQAGFNADVQEAWQk.[F]	N-Term(TMT6plex); K16(TMT6plex)	1	1	ENSDARP00000092488.4	ENSDARP00000092488.4	0	3	0,7840	0,0000	1	1	752,05737	2254,15757	2254,16569	-3,60	-0,00271	HCD (High Energy Collision Dissociation)	MS2	0	106,1	200,000	73,1666	16614	Liver_M_3_001.raw	F3	88.4	171	48.4	115.5		4,12	FALSE	0	1,43E-11	K.FGQAGFNADVQEAWQK.F	[119-134]
		Checked	File ID	RT [min]	First Scan	Mass Analyzer	Activation Type	MS Order	# PSMs	Best PSM Ambiguity	Isolation Interference [%]	Average Reporter S/N	Ion Inject Time [ms]	Precursor m/z [Da]	Precursor MH+ [Da]	Precursor Charge	Spectrum File	Abundances (Normalized): 126	Abundances (Normalized): 127	Abundances (Normalized): 128	Abundances (Normalized): 129	Abundance: 126	Abundance: 127	Abundance: 128	Abundance: 129	Quan Info
		FALSE	F3	73,1666	16614	Fourier Transform	HCD (High Energy Collision Dissociation)	MS2	1	Unambiguous	0	106,1	200,000	752,05737	2254,15757	3	Liver_M_3_001.raw	730.6	1219	305.7	1012.8	88.4	171	48.4	115.5
	FALSE	High	Sequest HT (A2)	Unambiguous	[K].fGQAGFNADVQEAWQk.[F]	N-Term(TMT6plex); K16(TMT6plex)	1	1	ENSDARP00000092488.4	ENSDARP00000092488.4	0	4	0,7240	0,0000	1	1	564,29346	2254,15200	2254,16569	-6,07	-0,00342	HCD (High Energy Collision Dissociation)	MS2	14,95376	42,7	200,000	72,8144	16527	Liver_M_3_001.raw	F3	35.6	66.7	23.3	44.7		3,37	FALSE	0	2,859E-07	K.FGQAGFNADVQEAWQK.F	[119-134]
		Checked	File ID	RT [min]	First Scan	Mass Analyzer	Activation Type	MS Order	# PSMs	Best PSM Ambiguity	Isolation Interference [%]	Average Reporter S/N	Ion Inject Time [ms]	Precursor m/z [Da]	Precursor MH+ [Da]	Precursor Charge	Spectrum File	Abundances (Normalized): 126	Abundances (Normalized): 127	Abundances (Normalized): 128	Abundances (Normalized): 129	Abundance: 126	Abundance: 127	Abundance: 128	Abundance: 129	Quan Info
		FALSE	F3	72,8144	16527	Fourier Transform	HCD (High Energy Collision Dissociation)	MS2	1	Unambiguous	14,95376	42,7	200,000	564,29346	2254,15200	4	Liver_M_3_001.raw	294.8	475.5	146.9	391.8	35.6	66.7	23.3	44.7
	FALSE	High	Sequest HT (A2)	Unambiguous	[K].fGQAGFNADVQEAWQk.[F]	N-Term(TMT6plex); K16(TMT6plex)	1	1	ENSDARP00000092488.4	ENSDARP00000092488.4	0	2	0,7866	0,0000	1	1	1127,58167	2254,15605	2254,16569	-4,27	-0,00482	HCD (High Energy Collision Dissociation)	MS2	0	37,4	200,000	72,7739	16517	Liver_M_3_001.raw	F3	30.7	62	16.1	40.7		3,14	FALSE	0	3,666E-11	K.FGQAGFNADVQEAWQK.F	[119-134]
		Checked	File ID	RT [min]	First Scan	Mass Analyzer	Activation Type	MS Order	# PSMs	Best PSM Ambiguity	Isolation Interference [%]	Average Reporter S/N	Ion Inject Time [ms]	Precursor m/z [Da]	Precursor MH+ [Da]	Precursor Charge	Spectrum File	Abundances (Normalized): 126	Abundances (Normalized): 127	Abundances (Normalized): 128	Abundances (Normalized): 129	Abundance: 126	Abundance: 127	Abundance: 128	Abundance: 129	Quan Info
		FALSE	F3	72,7739	16517	Fourier Transform	HCD (High Energy Collision Dissociation)	MS2	1	Unambiguous	0	37,4	200,000	1127,58167	2254,15605	2	Liver_M_3_001.raw	253.6	442	101.5	356.8	30.7	62	16.1	40.7
	FALSE	High	Sequest HT (A2)	Unambiguous	[K].fGQAGFNADVQEAWQk.[F]	N-Term(TMT6plex); K16(TMT6plex)	1	1	ENSDARP00000092488.4	ENSDARP00000092488.4	0	3	0,7771	0,0000	1	1	752,05603	2254,15354	2254,16569	-5,39	-0,00405	HCD (High Energy Collision Dissociation)	MS2	0	200,9	25,477	72,6569	16490	Liver_M_3_001.raw	F3	166.3	323.5	99.2	212.8		4,98	FALSE	0	2,131E-10	K.FGQAGFNADVQEAWQK.F	[119-134]
		Checked	File ID	RT [min]	First Scan	Mass Analyzer	Activation Type	MS Order	# PSMs	Best PSM Ambiguity	Isolation Interference [%]	Average Reporter S/N	Ion Inject Time [ms]	Precursor m/z [Da]	Precursor MH+ [Da]	Precursor Charge	Spectrum File	Abundances (Normalized): 126	Abundances (Normalized): 127	Abundances (Normalized): 128	Abundances (Normalized): 129	Abundance: 126	Abundance: 127	Abundance: 128	Abundance: 129	Quan Info
		FALSE	F3	72,6569	16490	Fourier Transform	HCD (High Energy Collision Dissociation)	MS2	1	Unambiguous	0	200,9	25,477	752,05603	2254,15354	3	Liver_M_3_001.raw	1374.9	2306.2	626.6	1866.3	166.3	323.5	99.2	212.8
	FALSE	High	Sequest HT (A2)	Unambiguous	[K].fGQAGFNADVQEAWQk.[F]	N-Term(TMT6plex); K16(TMT6plex)	1	1	ENSDARP00000092488.4	ENSDARP00000092488.4	0	4	0,7097	0,0000	1	1	564,29279	2254,14931	2254,16569	-7,26	-0,00409	HCD (High Energy Collision Dissociation)	MS2	6,893764	44,9	200,000	72,3039	16412	Liver_M_3_001.raw	F3	38.9	69.3	24.9	46.2		3,41	FALSE	0	1,461E-06	K.FGQAGFNADVQEAWQK.F	[119-134]
		Checked	File ID	RT [min]	First Scan	Mass Analyzer	Activation Type	MS Order	# PSMs	Best PSM Ambiguity	Isolation Interference [%]	Average Reporter S/N	Ion Inject Time [ms]	Precursor m/z [Da]	Precursor MH+ [Da]	Precursor Charge	Spectrum File	Abundances (Normalized): 126	Abundances (Normalized): 127	Abundances (Normalized): 128	Abundances (Normalized): 129	Abundance: 126	Abundance: 127	Abundance: 128	Abundance: 129	Quan Info
		FALSE	F3	72,3039	16412	Fourier Transform	HCD (High Energy Collision Dissociation)	MS2	1	Unambiguous	6,893764	44,9	200,000	564,29279	2254,14931	4	Liver_M_3_001.raw	322	494	157	404.9	38.9	69.3	24.9	46.2
	FALSE	High	Sequest HT (A2)	Unambiguous	[R].tAILGLWGk.[L]	N-Term(TMT6plex); K9(TMT6plex)	1	1	ENSDARP00000092488.4	ENSDARP00000092488.4	0	2	0,6780	0,0000	1	1	708,94812	1416,88896	1416,89789	-6,30	-0,00446	HCD (High Energy Collision Dissociation)	MS2	4,776767	354,3	143,553	91,1075	20932	Liver_M_3_001.raw	F3	61.9	343	830.8	179.3		4,13	FALSE	0	9,864E-07	R.TAILGLWGK.L	[10-18]
		Checked	File ID	RT [min]	First Scan	Mass Analyzer	Activation Type	MS Order	# PSMs	Best PSM Ambiguity	Isolation Interference [%]	Average Reporter S/N	Ion Inject Time [ms]	Precursor m/z [Da]	Precursor MH+ [Da]	Precursor Charge	Spectrum File	Abundances (Normalized): 126	Abundances (Normalized): 127	Abundances (Normalized): 128	Abundances (Normalized): 129	Abundance: 126	Abundance: 127	Abundance: 128	Abundance: 129	Quan Info
		FALSE	F3	91,1075	20932	Fourier Transform	HCD (High Energy Collision Dissociation)	MS2	1	Unambiguous	4,776767	354,3	143,553	708,94812	1416,88896	2	Liver_M_3_001.raw	511.9	2445.2	5246.2	1572.2	61.9	343	830.8	179.3
	FALSE	High	Sequest HT (A2)	Unambiguous	[R].tAILGLWGk.[L]	N-Term(TMT6plex); K9(TMT6plex)	1	1	ENSDARP00000092488.4	ENSDARP00000092488.4	0	3	0,6243	0,0000	1	1	472,96887	1416,89206	1416,89789	-4,11	-0,00194	HCD (High Energy Collision Dissociation)	MS2	0	11,7	200,000	90,6974	20837	Liver_M_3_001.raw	F3		11.9	32.2	2.6		1,73	FALSE	0	0,0006738	R.TAILGLWGK.L	[10-18]
		Checked	File ID	RT [min]	First Scan	Mass Analyzer	Activation Type	MS Order	# PSMs	Best PSM Ambiguity	Isolation Interference [%]	Average Reporter S/N	Ion Inject Time [ms]	Precursor m/z [Da]	Precursor MH+ [Da]	Precursor Charge	Spectrum File	Abundances (Normalized): 126	Abundances (Normalized): 127	Abundances (Normalized): 128	Abundances (Normalized): 129	Abundance: 126	Abundance: 127	Abundance: 128	Abundance: 129	Quan Info
		FALSE	F3	90,6974	20837	Fourier Transform	HCD (High Energy Collision Dissociation)	MS2	1	Unambiguous	0	11,7	200,000	472,96887	1416,89206	3	Liver_M_3_001.raw		84.8	203.3	22.6		11.9	32.2	2.6
	FALSE	High	Sequest HT (A2)	Unambiguous	[K].lNIDEIGPQALSR.[C]	N-Term(TMT6plex)	1	1	ENSDARP00000092488.4	ENSDARP00000092488.4	0	3	0,6210	0,0000	1	1	552,31335	1654,92551	1654,93255	-4,25	-0,00235	HCD (High Energy Collision Dissociation)	MS2	3,317376	18,9	200,000	63,9420	14368	Liver_M_3_001.raw	F3		3	69.6	3		3,14	FALSE	0	1,367E-06	K.LNIDEIGPQALSR.C	[19-31]
		Checked	File ID	RT [min]	First Scan	Mass Analyzer	Activation Type	MS Order	# PSMs	Best PSM Ambiguity	Isolation Interference [%]	Average Reporter S/N	Ion Inject Time [ms]	Precursor m/z [Da]	Precursor MH+ [Da]	Precursor Charge	Spectrum File	Abundances (Normalized): 126	Abundances (Normalized): 127	Abundances (Normalized): 128	Abundances (Normalized): 129	Abundance: 126	Abundance: 127	Abundance: 128	Abundance: 129	Quan Info
		FALSE	F3	63,9420	14368	Fourier Transform	HCD (High Energy Collision Dissociation)	MS2	1	Unambiguous	3,317376	18,9	200,000	552,31335	1654,92551	3	Liver_M_3_001.raw		21.4	439.5	26.3		3	69.6	3
	FALSE	High	Sequest HT (A2)	Unambiguous	[K].lNIDEIGPQALSR.[C]	N-Term(TMT6plex)	1	1	ENSDARP00000092488.4	ENSDARP00000092488.4	0	2	0,4869	0,0000	1	1	827,96588	1654,92449	1654,93255	-4,87	-0,00403	HCD (High Energy Collision Dissociation)	MS2	2,570675	40,0	200,000	63,9300	14365	Liver_M_3_001.raw	F3		2.4	154.5	3.1		3,82	FALSE	0	7,086E-09	K.LNIDEIGPQALSR.C	[19-31]
		Checked	File ID	RT [min]	First Scan	Mass Analyzer	Activation Type	MS Order	# PSMs	Best PSM Ambiguity	Isolation Interference [%]	Average Reporter S/N	Ion Inject Time [ms]	Precursor m/z [Da]	Precursor MH+ [Da]	Precursor Charge	Spectrum File	Abundances (Normalized): 126	Abundances (Normalized): 127	Abundances (Normalized): 128	Abundances (Normalized): 129	Abundance: 126	Abundance: 127	Abundance: 128	Abundance: 129	Quan Info
		FALSE	F3	63,9300	14365	Fourier Transform	HCD (High Energy Collision Dissociation)	MS2	1	Unambiguous	2,570675	40,0	200,000	827,96588	1654,92449	2	Liver_M_3_001.raw		17.1	975.6	27.1		2.4	154.5	3.1
	FALSE	High	Sequest HT (A2)	Unambiguous	[K].lNIDEIGPQALSR.[C]	N-Term(TMT6plex)	1	1	ENSDARP00000092488.4	ENSDARP00000092488.4	0	3	0,6871	0,0000	1	1	552,31329	1654,92533	1654,93255	-4,36	-0,00241	HCD (High Energy Collision Dissociation)	MS2	0	12,0	200,000	63,4298	14242	Liver_M_3_001.raw	F3		1.4	44.4	2.3		3,10	FALSE	0	1,919E-05	K.LNIDEIGPQALSR.C	[19-31]
		Checked	File ID	RT [min]	First Scan	Mass Analyzer	Activation Type	MS Order	# PSMs	Best PSM Ambiguity	Isolation Interference [%]	Average Reporter S/N	Ion Inject Time [ms]	Precursor m/z [Da]	Precursor MH+ [Da]	Precursor Charge	Spectrum File	Abundances (Normalized): 126	Abundances (Normalized): 127	Abundances (Normalized): 128	Abundances (Normalized): 129	Abundance: 126	Abundance: 127	Abundance: 128	Abundance: 129	Quan Info
		FALSE	F3	63,4298	14242	Fourier Transform	HCD (High Energy Collision Dissociation)	MS2	1	Unambiguous	0	12,0	200,000	552,31329	1654,92533	3	Liver_M_3_001.raw		10	280.4	20.1		1.4	44.4	2.3
	FALSE	High	Sequest HT (A2)	Unambiguous	[K].lNIDEIGPQALSR.[C]	N-Term(TMT6plex)	1	1	ENSDARP00000092488.4	ENSDARP00000092488.4	0	2	0,5289	0,0000	1	1	827,96619	1654,92510	1654,93255	-4,50	-0,00373	HCD (High Energy Collision Dissociation)	MS2	0	34,2	200,000	63,4259	14241	Liver_M_3_001.raw	F3	2.1	7	125.3	2.4		3,29	FALSE	0	8,013E-08	K.LNIDEIGPQALSR.C	[19-31]
		Checked	File ID	RT [min]	First Scan	Mass Analyzer	Activation Type	MS Order	# PSMs	Best PSM Ambiguity	Isolation Interference [%]	Average Reporter S/N	Ion Inject Time [ms]	Precursor m/z [Da]	Precursor MH+ [Da]	Precursor Charge	Spectrum File	Abundances (Normalized): 126	Abundances (Normalized): 127	Abundances (Normalized): 128	Abundances (Normalized): 129	Abundance: 126	Abundance: 127	Abundance: 128	Abundance: 129	Quan Info
		FALSE	F3	63,4259	14241	Fourier Transform	HCD (High Energy Collision Dissociation)	MS2	1	Unambiguous	0	34,2	200,000	827,96619	1654,92510	2	Liver_M_3_001.raw	17.1	49.9	791.2	20.9	2.1	7	125.3	2.4
	FALSE	High	Sequest HT (A2)	Unambiguous	[K].fGQAGFNADVQEAWQk.[F]	N-Term(TMT6plex); K16(TMT6plex)	1	1	ENSDARP00000092488.4	ENSDARP00000092488.4	0	3	0,5368	0,0000	1	1	752,05573	2254,15262	2254,16569	-5,80	-0,00436	HCD (High Energy Collision Dissociation)	MS2	0	7,1	200,000	134,2102	30489	Liver_M_3_001.raw	F3	7.1	10.4	3.1	8		1,36	FALSE	0	0,000152	K.FGQAGFNADVQEAWQK.F	[119-134]
		Checked	File ID	RT [min]	First Scan	Mass Analyzer	Activation Type	MS Order	# PSMs	Best PSM Ambiguity	Isolation Interference [%]	Average Reporter S/N	Ion Inject Time [ms]	Precursor m/z [Da]	Precursor MH+ [Da]	Precursor Charge	Spectrum File	Abundances (Normalized): 126	Abundances (Normalized): 127	Abundances (Normalized): 128	Abundances (Normalized): 129	Abundance: 126	Abundance: 127	Abundance: 128	Abundance: 129	Quan Info
		FALSE	F3	134,2102	30489	Fourier Transform	HCD (High Energy Collision Dissociation)	MS2	1	Unambiguous	0	7,1	200,000	752,05573	2254,15262	3	Liver_M_3_001.raw	58.4	74.1	19.5	70	7.1	10.4	3.1	8	Rejected By Method
	FALSE	High	Sequest HT (A2)	Unambiguous	[K].fGQAGFNADVQEAWQk.[F]	N-Term(TMT6plex); K16(TMT6plex)	1	1	ENSDARP00000092488.4	ENSDARP00000092488.4	0	3	0,6560	0,0000	1	1	752,05450	2254,14896	2254,16569	-7,42	-0,00558	HCD (High Energy Collision Dissociation)	MS2	0	5,2	200,000	131,6751	30005	Liver_M_3_001.raw	F3	5.8	7.5	2.3	5.2		1,25	FALSE	0	0,0002689	K.FGQAGFNADVQEAWQK.F	[119-134]
		Checked	File ID	RT [min]	First Scan	Mass Analyzer	Activation Type	MS Order	# PSMs	Best PSM Ambiguity	Isolation Interference [%]	Average Reporter S/N	Ion Inject Time [ms]	Precursor m/z [Da]	Precursor MH+ [Da]	Precursor Charge	Spectrum File	Abundances (Normalized): 126	Abundances (Normalized): 127	Abundances (Normalized): 128	Abundances (Normalized): 129	Abundance: 126	Abundance: 127	Abundance: 128	Abundance: 129	Quan Info
		FALSE	F3	131,6751	30005	Fourier Transform	HCD (High Energy Collision Dissociation)	MS2	1	Unambiguous	0	5,2	200,000	752,05450	2254,14896	3	Liver_M_3_001.raw	47.7	53.5	14.5	45.5	5.8	7.5	2.3	5.2	Rejected By Method
	FALSE	High	Sequest HT (A2)	Unambiguous	[K].fGQAGFNADVQEAWQk.[F]	N-Term(TMT6plex); K16(TMT6plex)	1	1	ENSDARP00000092488.4	ENSDARP00000092488.4	0	3	0,6474	0,0000	1	1	752,05518	2254,15097	2254,16569	-6,53	-0,00490	HCD (High Energy Collision Dissociation)	MS2	63,15445	5,2	200,000	129,0866	29504	Liver_M_3_001.raw	F3	5.2	6.5	1.8	7.3		1,56	FALSE	0	0,00024	K.FGQAGFNADVQEAWQK.F	[119-134]
		Checked	File ID	RT [min]	First Scan	Mass Analyzer	Activation Type	MS Order	# PSMs	Best PSM Ambiguity	Isolation Interference [%]	Average Reporter S/N	Ion Inject Time [ms]	Precursor m/z [Da]	Precursor MH+ [Da]	Precursor Charge	Spectrum File	Abundances (Normalized): 126	Abundances (Normalized): 127	Abundances (Normalized): 128	Abundances (Normalized): 129	Abundance: 126	Abundance: 127	Abundance: 128	Abundance: 129	Quan Info
		FALSE	F3	129,0866	29504	Fourier Transform	HCD (High Energy Collision Dissociation)	MS2	1	Unambiguous	63,15445	5,2	200,000	752,05518	2254,15097	3	Liver_M_3_001.raw	42.8	46.3	11.3	63.9	5.2	6.5	1.8	7.3	Rejected By Method
	FALSE	High	Sequest HT (A2)	Unambiguous	[K].fGQAGFNADVQEAWQk.[F]	N-Term(TMT6plex); K16(TMT6plex)	1	1	ENSDARP00000092488.4	ENSDARP00000092488.4	0	3	0,6992	0,0000	1	1	752,05627	2254,15427	2254,16569	-5,06	-0,00381	HCD (High Energy Collision Dissociation)	MS2	26,76331	4,0	200,000	126,5412	28986	Liver_M_3_001.raw	F3	3	8.8	1.4	2.9		1,23	FALSE	0	0,001231	K.FGQAGFNADVQEAWQK.F	[119-134]
		Checked	File ID	RT [min]	First Scan	Mass Analyzer	Activation Type	MS Order	# PSMs	Best PSM Ambiguity	Isolation Interference [%]	Average Reporter S/N	Ion Inject Time [ms]	Precursor m/z [Da]	Precursor MH+ [Da]	Precursor Charge	Spectrum File	Abundances (Normalized): 126	Abundances (Normalized): 127	Abundances (Normalized): 128	Abundances (Normalized): 129	Abundance: 126	Abundance: 127	Abundance: 128	Abundance: 129	Quan Info
		FALSE	F3	126,5412	28986	Fourier Transform	HCD (High Energy Collision Dissociation)	MS2	1	Unambiguous	26,76331	4,0	200,000	752,05627	2254,15427	3	Liver_M_3_001.raw	24.5	62.7	8.8	25.3	3	8.8	1.4	2.9	Rejected By Method
	FALSE	High	Sequest HT (A2)	Unambiguous	[K].fGQAGFNADVQEAWQk.[F]	N-Term(TMT6plex); K16(TMT6plex)	1	1	ENSDARP00000092488.4	ENSDARP00000092488.4	0	3	0,5124	0,0000	1	1	752,05487	2254,15006	2254,16569	-6,93	-0,00521	HCD (High Energy Collision Dissociation)	MS2	0	4,9	200,000	128,5759	29405	Liver_M_3_001.raw	F3	5.9	8.1	3.1	2.3		1,21	FALSE	0	0,000971	K.FGQAGFNADVQEAWQK.F	[119-134]
		Checked	File ID	RT [min]	First Scan	Mass Analyzer	Activation Type	MS Order	# PSMs	Best PSM Ambiguity	Isolation Interference [%]	Average Reporter S/N	Ion Inject Time [ms]	Precursor m/z [Da]	Precursor MH+ [Da]	Precursor Charge	Spectrum File	Abundances (Normalized): 126	Abundances (Normalized): 127	Abundances (Normalized): 128	Abundances (Normalized): 129	Abundance: 126	Abundance: 127	Abundance: 128	Abundance: 129	Quan Info
		FALSE	F3	128,5759	29405	Fourier Transform	HCD (High Energy Collision Dissociation)	MS2	1	Unambiguous	0	4,9	200,000	752,05487	2254,15006	3	Liver_M_3_001.raw	48.5	57.7	19.5	20	5.9	8.1	3.1	2.3	Rejected By Method
	FALSE	High	Sequest HT (A2)	Unambiguous	[K].fLAVVVSALcR.[Q]	N-Term(TMT6plex); C10(Carbamidomethyl)	1	1	ENSDARP00000092488.4	ENSDARP00000092488.4	0	2	0,6123	0,0000	1	1	732,43054	1463,85381	1463,86057	-4,62	-0,00338	HCD (High Energy Collision Dissociation)	MS2	3,114796	97,0	200,000	121,9281	27895	Liver_M_3_001.raw	F3	47	103.7	173.4	63.3		3,74	FALSE	0	1,307E-07	K.FLAVVVSALCR.Q	[135-145]
		Checked	File ID	RT [min]	First Scan	Mass Analyzer	Activation Type	MS Order	# PSMs	Best PSM Ambiguity	Isolation Interference [%]	Average Reporter S/N	Ion Inject Time [ms]	Precursor m/z [Da]	Precursor MH+ [Da]	Precursor Charge	Spectrum File	Abundances (Normalized): 126	Abundances (Normalized): 127	Abundances (Normalized): 128	Abundances (Normalized): 129	Abundance: 126	Abundance: 127	Abundance: 128	Abundance: 129	Quan Info
		FALSE	F3	121,9281	27895	Fourier Transform	HCD (High Energy Collision Dissociation)	MS2	1	Unambiguous	3,114796	97,0	200,000	732,43054	1463,85381	2	Liver_M_3_001.raw	388.7	739.3	1094.6	555.2	47	103.7	173.4	63.3
	FALSE	High	Sequest HT (A2)	Unambiguous	[K].fLAVVVSALcR.[Q]	N-Term(TMT6plex); C10(Carbamidomethyl)	1	1	ENSDARP00000092488.4	ENSDARP00000092488.4	0	3	0,5714	0,0000	1	1	488,62286	1463,85404	1463,86057	-4,46	-0,00218	HCD (High Energy Collision Dissociation)	MS2	0	5,3	200,000	121,8845	27884	Liver_M_3_001.raw	F3	1.6	7.3	10	2.1		2,66	FALSE	0	0,0001972	K.FLAVVVSALCR.Q	[135-145]
		Checked	File ID	RT [min]	First Scan	Mass Analyzer	Activation Type	MS Order	# PSMs	Best PSM Ambiguity	Isolation Interference [%]	Average Reporter S/N	Ion Inject Time [ms]	Precursor m/z [Da]	Precursor MH+ [Da]	Precursor Charge	Spectrum File	Abundances (Normalized): 126	Abundances (Normalized): 127	Abundances (Normalized): 128	Abundances (Normalized): 129	Abundance: 126	Abundance: 127	Abundance: 128	Abundance: 129	Quan Info
		FALSE	F3	121,8845	27884	Fourier Transform	HCD (High Energy Collision Dissociation)	MS2	1	Unambiguous	0	5,3	200,000	488,62286	1463,85404	3	Liver_M_3_001.raw	13	52	63.1	18.3	1.6	7.3	10	2.1	Rejected By Method
	FALSE	High	Sequest HT (A2)	Unambiguous	[K].nTYAALSVMHSEk.[L]	N-Term(TMT6plex); K13(TMT6plex)	1	1	ENSDARP00000092488.4	ENSDARP00000092488.4	0	3	0,6793	0,0000	1	1	637,01038	1909,01657	1909,02535	-4,60	-0,00293	HCD (High Energy Collision Dissociation)	MS2	31,34072	30,3	200,000	33,3655	7071	Liver_M_4_001.raw	F5	77.8	8.9	19.7	14.7		2,37	FALSE	0	1,026E-05	K.NTYAALSVMHSEK.L	[84-96]
		Checked	File ID	RT [min]	First Scan	Mass Analyzer	Activation Type	MS Order	# PSMs	Best PSM Ambiguity	Isolation Interference [%]	Average Reporter S/N	Ion Inject Time [ms]	Precursor m/z [Da]	Precursor MH+ [Da]	Precursor Charge	Spectrum File	Abundances (Normalized): 126	Abundances (Normalized): 127	Abundances (Normalized): 128	Abundances (Normalized): 129	Abundance: 126	Abundance: 127	Abundance: 128	Abundance: 129	Quan Info
		FALSE	F5	33,3655	7071	Fourier Transform	HCD (High Energy Collision Dissociation)	MS2	1	Unambiguous	31,34072	30,3	200,000	637,01038	1909,01657	3	Liver_M_4_001.raw	308	134.4	123.6	136.9	77.8	8.9	19.7	14.7
	FALSE	High	Sequest HT (A2)	Unambiguous	[K].nTYAALSVMHSEk.[L]	N-Term(TMT6plex); K13(TMT6plex)	1	1	ENSDARP00000092488.4	ENSDARP00000092488.4	0	3	0,6339	0,0000	1	1	637,01013	1909,01584	1909,02535	-4,98	-0,00317	HCD (High Energy Collision Dissociation)	MS2	26,41861	25,7	200,000	32,8365	6940	Liver_M_4_001.raw	F5	77.9	3	10.8	11		2,24	FALSE	0	8,47E-05	K.NTYAALSVMHSEK.L	[84-96]
		Checked	File ID	RT [min]	First Scan	Mass Analyzer	Activation Type	MS Order	# PSMs	Best PSM Ambiguity	Isolation Interference [%]	Average Reporter S/N	Ion Inject Time [ms]	Precursor m/z [Da]	Precursor MH+ [Da]	Precursor Charge	Spectrum File	Abundances (Normalized): 126	Abundances (Normalized): 127	Abundances (Normalized): 128	Abundances (Normalized): 129	Abundance: 126	Abundance: 127	Abundance: 128	Abundance: 129	Quan Info
		FALSE	F5	32,8365	6940	Fourier Transform	HCD (High Energy Collision Dissociation)	MS2	1	Unambiguous	26,41861	25,7	200,000	637,01013	1909,01584	3	Liver_M_4_001.raw	308.4	45.3	67.8	102.5	77.9	3	10.8	11
	FALSE	High	Sequest HT (A2)	Unambiguous	[R].yFATFGNLSSPAAIMGNPk.[V]	N-Term(TMT6plex); K19(TMT6plex)	1	1	ENSDARP00000092488.4	ENSDARP00000092488.4	0	3	0,8000	0,0000	1	1	815,43964	2444,30436	2444,30482	-0,19	-0,00016	HCD (High Energy Collision Dissociation)	MS2	12,02875	4,9	200,000	103,2219	23708	Liver_M_3_001.raw	F3	1.6	11.1	6.9			1,40	FALSE	0	0,001301	R.YFATFGNLSSPAAIMGNPK.V	[42-60]
		Checked	File ID	RT [min]	First Scan	Mass Analyzer	Activation Type	MS Order	# PSMs	Best PSM Ambiguity	Isolation Interference [%]	Average Reporter S/N	Ion Inject Time [ms]	Precursor m/z [Da]	Precursor MH+ [Da]	Precursor Charge	Spectrum File	Abundances (Normalized): 126	Abundances (Normalized): 127	Abundances (Normalized): 128	Abundances (Normalized): 129	Abundance: 126	Abundance: 127	Abundance: 128	Abundance: 129	Quan Info
		FALSE	F3	103,2219	23708	Fourier Transform	HCD (High Energy Collision Dissociation)	MS2	1	Unambiguous	12,02875	4,9	200,000	815,43964	2444,30436	3	Liver_M_3_001.raw	12.9	79.1	43.6		1.6	11.1	6.9		Rejected By Method
	FALSE	High	Sequest HT (A2)	Unambiguous	[R].yFATFGNLSSPAAIMGNPk.[V]	N-Term(TMT6plex); K19(TMT6plex)	1	1	ENSDARP00000092488.4	ENSDARP00000092488.4	0	3	0,7571	0,0000	1	1	815,43420	2444,28806	2444,30482	-6,86	-0,00559	HCD (High Energy Collision Dissociation)	MS2	4,368728	8,3	200,000	102,2023	23479	Liver_M_3_001.raw	F3	1.5	7.8	21.7	2		2,80	FALSE	0	1,993E-08	R.YFATFGNLSSPAAIMGNPK.V	[42-60]
		Checked	File ID	RT [min]	First Scan	Mass Analyzer	Activation Type	MS Order	# PSMs	Best PSM Ambiguity	Isolation Interference [%]	Average Reporter S/N	Ion Inject Time [ms]	Precursor m/z [Da]	Precursor MH+ [Da]	Precursor Charge	Spectrum File	Abundances (Normalized): 126	Abundances (Normalized): 127	Abundances (Normalized): 128	Abundances (Normalized): 129	Abundance: 126	Abundance: 127	Abundance: 128	Abundance: 129	Quan Info
		FALSE	F3	102,2023	23479	Fourier Transform	HCD (High Energy Collision Dissociation)	MS2	1	Unambiguous	4,368728	8,3	200,000	815,43420	2444,28806	3	Liver_M_3_001.raw	12.2	55.6	137	17.4	1.5	7.8	21.7	2	Rejected By Method
	FALSE	High	Sequest HT (A2)	Unambiguous	[R].yFATFGNLSSPAAIMGNPk.[V]	N-Term(TMT6plex); K19(TMT6plex)	1	1	ENSDARP00000092488.4	ENSDARP00000092488.4	0	4	0,7053	0,0000	1	1	611,82941	2444,29580	2444,30482	-3,69	-0,00226	HCD (High Energy Collision Dissociation)	MS2	10,89222	18,1	200,000	101,8642	23400	Liver_M_3_001.raw	F3	6.3	14.9	44.4	6.7		3,02	FALSE	0	1,987E-05	R.YFATFGNLSSPAAIMGNPK.V	[42-60]
		Checked	File ID	RT [min]	First Scan	Mass Analyzer	Activation Type	MS Order	# PSMs	Best PSM Ambiguity	Isolation Interference [%]	Average Reporter S/N	Ion Inject Time [ms]	Precursor m/z [Da]	Precursor MH+ [Da]	Precursor Charge	Spectrum File	Abundances (Normalized): 126	Abundances (Normalized): 127	Abundances (Normalized): 128	Abundances (Normalized): 129	Abundance: 126	Abundance: 127	Abundance: 128	Abundance: 129	Quan Info
		FALSE	F3	101,8642	23400	Fourier Transform	HCD (High Energy Collision Dissociation)	MS2	1	Unambiguous	10,89222	18,1	200,000	611,82941	2444,29580	4	Liver_M_3_001.raw	52.5	106.2	280.3	58.5	6.3	14.9	44.4	6.7
	FALSE	High	Sequest HT (A2)	Unambiguous	[R].yFATFGNLSSPAAIMGNPk.[V]	N-Term(TMT6plex); K19(TMT6plex)	1	1	ENSDARP00000092488.4	ENSDARP00000092488.4	0	3	0,7817	0,0000	1	1	815,43561	2444,29227	2444,30482	-5,14	-0,00418	HCD (High Energy Collision Dissociation)	MS2	0	165,1	200,000	101,6816	23360	Liver_M_3_001.raw	F3	29	125.7	454.9	50.1		5,36	FALSE	0	1,581E-11	R.YFATFGNLSSPAAIMGNPK.V	[42-60]
		Checked	File ID	RT [min]	First Scan	Mass Analyzer	Activation Type	MS Order	# PSMs	Best PSM Ambiguity	Isolation Interference [%]	Average Reporter S/N	Ion Inject Time [ms]	Precursor m/z [Da]	Precursor MH+ [Da]	Precursor Charge	Spectrum File	Abundances (Normalized): 126	Abundances (Normalized): 127	Abundances (Normalized): 128	Abundances (Normalized): 129	Abundance: 126	Abundance: 127	Abundance: 128	Abundance: 129	Quan Info
		FALSE	F3	101,6816	23360	Fourier Transform	HCD (High Energy Collision Dissociation)	MS2	1	Unambiguous	0	165,1	200,000	815,43561	2444,29227	3	Liver_M_3_001.raw	240	896.1	2872.2	439.1	29	125.7	454.9	50.1
	FALSE	High	Sequest HT (A2)	Unambiguous	[R].yFATFGNLSSPAAImGNPk.[V]	N-Term(TMT6plex); M15(Oxidation); K19(TMT6plex)	1	1	ENSDARP00000092488.4	ENSDARP00000092488.4	0	3	0,7897	0,0000	1	1	820,76428	2460,27829	2460,29974	-8,72	-0,00715	HCD (High Energy Collision Dissociation)	MS2	39,86076	14,8	200,000	101,4495	23308	Liver_M_3_001.raw	F3	2.3	13.8	41.1	2		2,90	FALSE	0	2,693E-10	R.YFATFGNLSSPAAIMGNPK.V	[42-60]
		Checked	File ID	RT [min]	First Scan	Mass Analyzer	Activation Type	MS Order	# PSMs	Best PSM Ambiguity	Isolation Interference [%]	Average Reporter S/N	Ion Inject Time [ms]	Precursor m/z [Da]	Precursor MH+ [Da]	Precursor Charge	Spectrum File	Abundances (Normalized): 126	Abundances (Normalized): 127	Abundances (Normalized): 128	Abundances (Normalized): 129	Abundance: 126	Abundance: 127	Abundance: 128	Abundance: 129	Quan Info
		FALSE	F3	101,4495	23308	Fourier Transform	HCD (High Energy Collision Dissociation)	MS2	1	Unambiguous	39,86076	14,8	200,000	820,76428	2460,27829	3	Liver_M_3_001.raw	19.4	98.4	259.5	17.3	2.3	13.8	41.1	2
	FALSE	High	Sequest HT (A2)	Unambiguous	[R].yFATFGNLSSPAAIMGNPk.[V]	N-Term(TMT6plex); K19(TMT6plex)	1	1	ENSDARP00000092488.4	ENSDARP00000092488.4	0	4	0,7738	0,0000	1	1	611,82880	2444,29336	2444,30482	-4,69	-0,00287	HCD (High Energy Collision Dissociation)	MS2	2,625971	110,6	200,000	101,3578	23289	Liver_M_3_001.raw	F3	22.7	88.3	299.6	31.2		4,73	FALSE	0	1,054E-10	R.YFATFGNLSSPAAIMGNPK.V	[42-60]
		Checked	File ID	RT [min]	First Scan	Mass Analyzer	Activation Type	MS Order	# PSMs	Best PSM Ambiguity	Isolation Interference [%]	Average Reporter S/N	Ion Inject Time [ms]	Precursor m/z [Da]	Precursor MH+ [Da]	Precursor Charge	Spectrum File	Abundances (Normalized): 126	Abundances (Normalized): 127	Abundances (Normalized): 128	Abundances (Normalized): 129	Abundance: 126	Abundance: 127	Abundance: 128	Abundance: 129	Quan Info
		FALSE	F3	101,3578	23289	Fourier Transform	HCD (High Energy Collision Dissociation)	MS2	1	Unambiguous	2,625971	110,6	200,000	611,82880	2444,29336	4	Liver_M_3_001.raw	187.4	629.5	1891.6	273.9	22.7	88.3	299.6	31.2
	FALSE	High	Sequest HT (A2)	Unambiguous	[R].yFATFGNLSSPAAIMGNPk.[V]	N-Term(TMT6plex); K19(TMT6plex)	1	1	ENSDARP00000092488.4	ENSDARP00000092488.4	0	3	0,7731	0,0000	1	1	815,43384	2444,28696	2444,30482	-7,31	-0,00595	HCD (High Energy Collision Dissociation)	MS2	0,2253725	175,9	200,000	101,1768	23249	Liver_M_3_001.raw	F3	31.6	128.7	496.5	46.1		5,42	FALSE	0	8,201E-11	R.YFATFGNLSSPAAIMGNPK.V	[42-60]
		Checked	File ID	RT [min]	First Scan	Mass Analyzer	Activation Type	MS Order	# PSMs	Best PSM Ambiguity	Isolation Interference [%]	Average Reporter S/N	Ion Inject Time [ms]	Precursor m/z [Da]	Precursor MH+ [Da]	Precursor Charge	Spectrum File	Abundances (Normalized): 126	Abundances (Normalized): 127	Abundances (Normalized): 128	Abundances (Normalized): 129	Abundance: 126	Abundance: 127	Abundance: 128	Abundance: 129	Quan Info
		FALSE	F3	101,1768	23249	Fourier Transform	HCD (High Energy Collision Dissociation)	MS2	1	Unambiguous	0,2253725	175,9	200,000	815,43384	2444,28696	3	Liver_M_3_001.raw	261.4	917.5	3134.9	404	31.6	128.7	496.5	46.1
	FALSE	High	Sequest HT (A2)	Unambiguous	[R].yFATFGNLSSPAAIMGNPk.[V]	N-Term(TMT6plex); K19(TMT6plex)	1	1	ENSDARP00000092488.4	ENSDARP00000092488.4	0	4	0,7105	0,0000	1	1	611,82721	2444,28701	2444,30482	-7,29	-0,00445	HCD (High Energy Collision Dissociation)	MS2	16,05931	7,0	200,000	100,8420	23174	Liver_M_3_001.raw	F3		8.8	19.1			2,28	FALSE	0	0,0001593	R.YFATFGNLSSPAAIMGNPK.V	[42-60]
		Checked	File ID	RT [min]	First Scan	Mass Analyzer	Activation Type	MS Order	# PSMs	Best PSM Ambiguity	Isolation Interference [%]	Average Reporter S/N	Ion Inject Time [ms]	Precursor m/z [Da]	Precursor MH+ [Da]	Precursor Charge	Spectrum File	Abundances (Normalized): 126	Abundances (Normalized): 127	Abundances (Normalized): 128	Abundances (Normalized): 129	Abundance: 126	Abundance: 127	Abundance: 128	Abundance: 129	Quan Info
		FALSE	F3	100,8420	23174	Fourier Transform	HCD (High Energy Collision Dissociation)	MS2	1	Unambiguous	16,05931	7,0	200,000	611,82721	2444,28701	4	Liver_M_3_001.raw		62.7	120.6			8.8	19.1		Rejected By Method
	FALSE	High	Sequest HT (A2)	Unambiguous	[R].yFATFGNLSSPAAIMGNPk.[V]	N-Term(TMT6plex); K19(TMT6plex)	1	1	ENSDARP00000092488.4	ENSDARP00000092488.4	0	3	0,7532	0,0000	1	1	815,43817	2444,29996	2444,30482	-1,99	-0,00162	HCD (High Energy Collision Dissociation)	MS2	0	4,5	200,000	102,7133	23597	Liver_M_3_001.raw	F3		2.8	15.1			1,54	FALSE	0	1,466E-06	R.YFATFGNLSSPAAIMGNPK.V	[42-60]
		Checked	File ID	RT [min]	First Scan	Mass Analyzer	Activation Type	MS Order	# PSMs	Best PSM Ambiguity	Isolation Interference [%]	Average Reporter S/N	Ion Inject Time [ms]	Precursor m/z [Da]	Precursor MH+ [Da]	Precursor Charge	Spectrum File	Abundances (Normalized): 126	Abundances (Normalized): 127	Abundances (Normalized): 128	Abundances (Normalized): 129	Abundance: 126	Abundance: 127	Abundance: 128	Abundance: 129	Quan Info
		FALSE	F3	102,7133	23597	Fourier Transform	HCD (High Energy Collision Dissociation)	MS2	1	Unambiguous	0	4,5	200,000	815,43817	2444,29996	3	Liver_M_3_001.raw		20	95.3			2.8	15.1		Rejected By Method
	FALSE	High	Sequest HT (A2)	Unambiguous	[R].tAILGLWGk.[L]	N-Term(TMT6plex); K9(TMT6plex)	1	1	ENSDARP00000092488.4	ENSDARP00000092488.4	0	2	0,6954	0,0000	1	1	708,94843	1416,88957	1416,89789	-5,87	-0,00416	HCD (High Energy Collision Dissociation)	MS2	6,842842	20,4	200,000	91,6150	21050	Liver_M_3_001.raw	F3	7	17.6	45.5	11.4		1,74	FALSE	0	0,0004505	R.TAILGLWGK.L	[10-18]
		Checked	File ID	RT [min]	First Scan	Mass Analyzer	Activation Type	MS Order	# PSMs	Best PSM Ambiguity	Isolation Interference [%]	Average Reporter S/N	Ion Inject Time [ms]	Precursor m/z [Da]	Precursor MH+ [Da]	Precursor Charge	Spectrum File	Abundances (Normalized): 126	Abundances (Normalized): 127	Abundances (Normalized): 128	Abundances (Normalized): 129	Abundance: 126	Abundance: 127	Abundance: 128	Abundance: 129	Quan Info
		FALSE	F3	91,6150	21050	Fourier Transform	HCD (High Energy Collision Dissociation)	MS2	1	Unambiguous	6,842842	20,4	200,000	708,94843	1416,88957	2	Liver_M_3_001.raw	58.2	125.5	287.3	99.7	7	17.6	45.5	11.4
	FALSE	High	Sequest HT (A2)	Unambiguous	[K].lNIDEIGPQALSR.[C]	N-Term(TMT6plex)	1	1	ENSDARP00000092488.4	ENSDARP00000092488.4	0	2	0,5565	0,0000	1	1	827,96521	1654,92314	1654,93255	-5,68	-0,00470	HCD (High Energy Collision Dissociation)	MS2	2,134694	165,6	66,942	61,0563	13976	Liver_M_1_001.raw	F6		23.6	627.6	11.1		4,51	FALSE	0	7,356E-09	K.LNIDEIGPQALSR.C	[19-31]
		Checked	File ID	RT [min]	First Scan	Mass Analyzer	Activation Type	MS Order	# PSMs	Best PSM Ambiguity	Isolation Interference [%]	Average Reporter S/N	Ion Inject Time [ms]	Precursor m/z [Da]	Precursor MH+ [Da]	Precursor Charge	Spectrum File	Abundances (Normalized): 126	Abundances (Normalized): 127	Abundances (Normalized): 128	Abundances (Normalized): 129	Abundance: 126	Abundance: 127	Abundance: 128	Abundance: 129	Quan Info
		FALSE	F6	61,0563	13976	Fourier Transform	HCD (High Energy Collision Dissociation)	MS2	1	Unambiguous	2,134694	165,6	66,942	827,96521	1654,92314	2	Liver_M_1_001.raw		40.9	627.6	32.7		23.6	627.6	11.1
	FALSE	High	Sequest HT (A2)	Unambiguous	[K].lNIDEIGPQALSR.[C]	N-Term(TMT6plex)	1	1	ENSDARP00000092488.4	ENSDARP00000092488.4	0	3	0,6267	0,0000	1	1	552,31281	1654,92386	1654,93255	-5,25	-0,00290	HCD (High Energy Collision Dissociation)	MS2	2,029763	91,0	143,474	60,8125	13915	Liver_M_1_001.raw	F6		18.7	337.4	7.8		4,42	FALSE	0	2,065E-05	K.LNIDEIGPQALSR.C	[19-31]
		Checked	File ID	RT [min]	First Scan	Mass Analyzer	Activation Type	MS Order	# PSMs	Best PSM Ambiguity	Isolation Interference [%]	Average Reporter S/N	Ion Inject Time [ms]	Precursor m/z [Da]	Precursor MH+ [Da]	Precursor Charge	Spectrum File	Abundances (Normalized): 126	Abundances (Normalized): 127	Abundances (Normalized): 128	Abundances (Normalized): 129	Abundance: 126	Abundance: 127	Abundance: 128	Abundance: 129	Quan Info
		FALSE	F6	60,8125	13915	Fourier Transform	HCD (High Energy Collision Dissociation)	MS2	1	Unambiguous	2,029763	91,0	143,474	552,31281	1654,92386	3	Liver_M_1_001.raw		32.4	337.4	23		18.7	337.4	7.8
	FALSE	High	Sequest HT (A2)	Unambiguous	[K].lNIDEIGPQALSR.[C]	N-Term(TMT6plex)	1	1	ENSDARP00000092488.4	ENSDARP00000092488.4	0	2	0,3878	0,0000	1	1	827,96594	1654,92461	1654,93255	-4,80	-0,00397	HCD (High Energy Collision Dissociation)	MS2	2,638383	21,6	200,000	62,1251	14243	Liver_M_1_001.raw	F6		7.3	74	4.9		1,96	FALSE	0	2,486E-06	K.LNIDEIGPQALSR.C	[19-31]
		Checked	File ID	RT [min]	First Scan	Mass Analyzer	Activation Type	MS Order	# PSMs	Best PSM Ambiguity	Isolation Interference [%]	Average Reporter S/N	Ion Inject Time [ms]	Precursor m/z [Da]	Precursor MH+ [Da]	Precursor Charge	Spectrum File	Abundances (Normalized): 126	Abundances (Normalized): 127	Abundances (Normalized): 128	Abundances (Normalized): 129	Abundance: 126	Abundance: 127	Abundance: 128	Abundance: 129	Quan Info
		FALSE	F6	62,1251	14243	Fourier Transform	HCD (High Energy Collision Dissociation)	MS2	1	Unambiguous	2,638383	21,6	200,000	827,96594	1654,92461	2	Liver_M_1_001.raw		12.7	74	14.4		7.3	74	4.9
	FALSE	High	Sequest HT (A2)	Unambiguous	[K].lNIDEIGPQALSR.[C]	N-Term(TMT6plex)	1	1	ENSDARP00000092488.4	ENSDARP00000092488.4	0	3	0,6319	0,0000	1	1	552,31317	1654,92496	1654,93255	-4,59	-0,00253	HCD (High Energy Collision Dissociation)	MS2	1,981339	33,4	200,000	61,8617	14177	Liver_M_1_001.raw	F6		16.8	111	5.8		3,83	FALSE	0	3,485E-07	K.LNIDEIGPQALSR.C	[19-31]
		Checked	File ID	RT [min]	First Scan	Mass Analyzer	Activation Type	MS Order	# PSMs	Best PSM Ambiguity	Isolation Interference [%]	Average Reporter S/N	Ion Inject Time [ms]	Precursor m/z [Da]	Precursor MH+ [Da]	Precursor Charge	Spectrum File	Abundances (Normalized): 126	Abundances (Normalized): 127	Abundances (Normalized): 128	Abundances (Normalized): 129	Abundance: 126	Abundance: 127	Abundance: 128	Abundance: 129	Quan Info
		FALSE	F6	61,8617	14177	Fourier Transform	HCD (High Energy Collision Dissociation)	MS2	1	Unambiguous	1,981339	33,4	200,000	552,31317	1654,92496	3	Liver_M_1_001.raw		29.1	111	17.1		16.8	111	5.8
	FALSE	High	Sequest HT (A2)	Unambiguous	[K].lNIDEIGPQALSR.[C]	N-Term(TMT6plex)	1	1	ENSDARP00000092488.4	ENSDARP00000092488.4	0	2	0,5428	0,0000	1	1	827,96564	1654,92400	1654,93255	-5,17	-0,00428	HCD (High Energy Collision Dissociation)	MS2	2,592604	171,5	128,428	61,5852	14108	Liver_M_1_001.raw	F6		30.4	647.4	7.9		4,44	FALSE	0	3,838E-09	K.LNIDEIGPQALSR.C	[19-31]
		Checked	File ID	RT [min]	First Scan	Mass Analyzer	Activation Type	MS Order	# PSMs	Best PSM Ambiguity	Isolation Interference [%]	Average Reporter S/N	Ion Inject Time [ms]	Precursor m/z [Da]	Precursor MH+ [Da]	Precursor Charge	Spectrum File	Abundances (Normalized): 126	Abundances (Normalized): 127	Abundances (Normalized): 128	Abundances (Normalized): 129	Abundance: 126	Abundance: 127	Abundance: 128	Abundance: 129	Quan Info
		FALSE	F6	61,5852	14108	Fourier Transform	HCD (High Energy Collision Dissociation)	MS2	1	Unambiguous	2,592604	171,5	128,428	827,96564	1654,92400	2	Liver_M_1_001.raw		52.7	647.4	23.5		30.4	647.4	7.9
	FALSE	High	Sequest HT (A2)	Unambiguous	[K].lNIDEIGPQALSR.[C]	N-Term(TMT6plex)	1	1	ENSDARP00000092488.4	ENSDARP00000092488.4	0	3	0,6705	0,0000	1	1	552,31354	1654,92606	1654,93255	-3,92	-0,00216	HCD (High Energy Collision Dissociation)	MS2	1,830433	74,4	70,132	61,3446	14048	Liver_M_1_001.raw	F6		12.6	284.9			4,31	FALSE	0	3,834E-06	K.LNIDEIGPQALSR.C	[19-31]
		Checked	File ID	RT [min]	First Scan	Mass Analyzer	Activation Type	MS Order	# PSMs	Best PSM Ambiguity	Isolation Interference [%]	Average Reporter S/N	Ion Inject Time [ms]	Precursor m/z [Da]	Precursor MH+ [Da]	Precursor Charge	Spectrum File	Abundances (Normalized): 126	Abundances (Normalized): 127	Abundances (Normalized): 128	Abundances (Normalized): 129	Abundance: 126	Abundance: 127	Abundance: 128	Abundance: 129	Quan Info
		FALSE	F6	61,3446	14048	Fourier Transform	HCD (High Energy Collision Dissociation)	MS2	1	Unambiguous	1,830433	74,4	70,132	552,31354	1654,92606	3	Liver_M_1_001.raw		21.8	284.9			12.6	284.9
	FALSE	High	Sequest HT (A2)	Unambiguous	[K].lNIDEIGPQALSR.[C]	N-Term(TMT6plex)	1	1	ENSDARP00000092488.4	ENSDARP00000092488.4	0	3	0,6098	0,0000	1	1	552,31311	1654,92478	1654,93255	-4,70	-0,00259	HCD (High Energy Collision Dissociation)	MS2	5,398572	16,9	200,000	60,2854	13784	Liver_M_1_001.raw	F6	2.7	13.5	47.9	3.2		3,28	FALSE	0	6,969E-06	K.LNIDEIGPQALSR.C	[19-31]
		Checked	File ID	RT [min]	First Scan	Mass Analyzer	Activation Type	MS Order	# PSMs	Best PSM Ambiguity	Isolation Interference [%]	Average Reporter S/N	Ion Inject Time [ms]	Precursor m/z [Da]	Precursor MH+ [Da]	Precursor Charge	Spectrum File	Abundances (Normalized): 126	Abundances (Normalized): 127	Abundances (Normalized): 128	Abundances (Normalized): 129	Abundance: 126	Abundance: 127	Abundance: 128	Abundance: 129	Quan Info
		FALSE	F6	60,2854	13784	Fourier Transform	HCD (High Energy Collision Dissociation)	MS2	1	Unambiguous	5,398572	16,9	200,000	552,31311	1654,92478	3	Liver_M_1_001.raw	24.9	23.4	47.9	9.4	2.7	13.5	47.9	3.2
	FALSE	High	Sequest HT (A2)	Unambiguous	[K].lNIDEIGPQALSR.[C]	N-Term(TMT6plex)	1	1	ENSDARP00000092488.4	ENSDARP00000092488.4	0	2	0,5288	0,0000	1	1	827,96521	1654,92314	1654,93255	-5,68	-0,00470	HCD (High Energy Collision Dissociation)	MS2	2,434775	91,8	200,000	60,5291	13845	Liver_M_1_001.raw	F6		17.5	348	1.9		4,16	FALSE	0	1,431E-10	K.LNIDEIGPQALSR.C	[19-31]
		Checked	File ID	RT [min]	First Scan	Mass Analyzer	Activation Type	MS Order	# PSMs	Best PSM Ambiguity	Isolation Interference [%]	Average Reporter S/N	Ion Inject Time [ms]	Precursor m/z [Da]	Precursor MH+ [Da]	Precursor Charge	Spectrum File	Abundances (Normalized): 126	Abundances (Normalized): 127	Abundances (Normalized): 128	Abundances (Normalized): 129	Abundance: 126	Abundance: 127	Abundance: 128	Abundance: 129	Quan Info
		FALSE	F6	60,5291	13845	Fourier Transform	HCD (High Energy Collision Dissociation)	MS2	1	Unambiguous	2,434775	91,8	200,000	827,96521	1654,92314	2	Liver_M_1_001.raw		30.3	348	5.5		17.5	348	1.9
	FALSE	High	Sequest HT (A2)	Unambiguous	[K].lNIDEIGPQALSR.[C]	N-Term(TMT6plex)	1	1	ENSDARP00000092488.4	ENSDARP00000092488.4	0	3	0,4331	0,0000	1	1	552,31250	1654,92295	1654,93255	-5,80	-0,00320	HCD (High Energy Collision Dissociation)	MS2	13,13417	9,6	200,000	65,0551	14975	Liver_M_1_001.raw	F6	6.7	7	18.4	6.3		1,57	FALSE	0	0,0002464	K.LNIDEIGPQALSR.C	[19-31]
		Checked	File ID	RT [min]	First Scan	Mass Analyzer	Activation Type	MS Order	# PSMs	Best PSM Ambiguity	Isolation Interference [%]	Average Reporter S/N	Ion Inject Time [ms]	Precursor m/z [Da]	Precursor MH+ [Da]	Precursor Charge	Spectrum File	Abundances (Normalized): 126	Abundances (Normalized): 127	Abundances (Normalized): 128	Abundances (Normalized): 129	Abundance: 126	Abundance: 127	Abundance: 128	Abundance: 129	Quan Info
		FALSE	F6	65,0551	14975	Fourier Transform	HCD (High Energy Collision Dissociation)	MS2	1	Unambiguous	13,13417	9,6	200,000	552,31250	1654,92295	3	Liver_M_1_001.raw	60.5	12.1	18.4	18.6	6.7	7	18.4	6.3	Rejected By Method
	FALSE	High	Sequest HT (A2)	Unambiguous	[K].lNIDEIGPQALSR.[C]	N-Term(TMT6plex)	1	1	ENSDARP00000092488.4	ENSDARP00000092488.4	0	2	0,3333	0,0000	1	1	827,96527	1654,92327	1654,93255	-5,61	-0,00464	HCD (High Energy Collision Dissociation)	MS2	4,760494	13,1	200,000	62,6580	14376	Liver_M_1_001.raw	F6		7.7	40.5	4.2		2,13	FALSE	0	5,47E-06	K.LNIDEIGPQALSR.C	[19-31]
		Checked	File ID	RT [min]	First Scan	Mass Analyzer	Activation Type	MS Order	# PSMs	Best PSM Ambiguity	Isolation Interference [%]	Average Reporter S/N	Ion Inject Time [ms]	Precursor m/z [Da]	Precursor MH+ [Da]	Precursor Charge	Spectrum File	Abundances (Normalized): 126	Abundances (Normalized): 127	Abundances (Normalized): 128	Abundances (Normalized): 129	Abundance: 126	Abundance: 127	Abundance: 128	Abundance: 129	Quan Info
		FALSE	F6	62,6580	14376	Fourier Transform	HCD (High Energy Collision Dissociation)	MS2	1	Unambiguous	4,760494	13,1	200,000	827,96527	1654,92327	2	Liver_M_1_001.raw		13.3	40.5	12.4		7.7	40.5	4.2
	FALSE	High	Sequest HT (A2)	Unambiguous	[K].lNIDEIGPQALSR.[C]	N-Term(TMT6plex)	1	1	ENSDARP00000092488.4	ENSDARP00000092488.4	0	3	0,5915	0,0000	1	1	552,31366	1654,92643	1654,93255	-3,70	-0,00204	HCD (High Energy Collision Dissociation)	MS2	61,23129	14,6	200,000	62,3910	14309	Liver_M_1_001.raw	F6	6.7	10.2	34.8	6.6		2,35	FALSE	0	0,0002208	K.LNIDEIGPQALSR.C	[19-31]
		Checked	File ID	RT [min]	First Scan	Mass Analyzer	Activation Type	MS Order	# PSMs	Best PSM Ambiguity	Isolation Interference [%]	Average Reporter S/N	Ion Inject Time [ms]	Precursor m/z [Da]	Precursor MH+ [Da]	Precursor Charge	Spectrum File	Abundances (Normalized): 126	Abundances (Normalized): 127	Abundances (Normalized): 128	Abundances (Normalized): 129	Abundance: 126	Abundance: 127	Abundance: 128	Abundance: 129	Quan Info
		FALSE	F6	62,3910	14309	Fourier Transform	HCD (High Energy Collision Dissociation)	MS2	1	Unambiguous	61,23129	14,6	200,000	552,31366	1654,92643	3	Liver_M_1_001.raw	60.4	17.7	34.8	19.5	6.7	10.2	34.8	6.6	Rejected By Method
	FALSE	High	Sequest HT (A2)	Unambiguous	[K].lNIDEIGPQALSR.[C]	N-Term(TMT6plex)	1	1	ENSDARP00000092488.4	ENSDARP00000092488.4	0	3	0,5354	0,0000	1	1	552,31183	1654,92093	1654,93255	-7,02	-0,00387	HCD (High Energy Collision Dissociation)	MS2	0	15,1	200,000	62,9185	14441	Liver_M_1_001.raw	F6	5.5	18.6	25.8	10.5		1,98	FALSE	0	0,0001617	K.LNIDEIGPQALSR.C	[19-31]
		Checked	File ID	RT [min]	First Scan	Mass Analyzer	Activation Type	MS Order	# PSMs	Best PSM Ambiguity	Isolation Interference [%]	Average Reporter S/N	Ion Inject Time [ms]	Precursor m/z [Da]	Precursor MH+ [Da]	Precursor Charge	Spectrum File	Abundances (Normalized): 126	Abundances (Normalized): 127	Abundances (Normalized): 128	Abundances (Normalized): 129	Abundance: 126	Abundance: 127	Abundance: 128	Abundance: 129	Quan Info
		FALSE	F6	62,9185	14441	Fourier Transform	HCD (High Energy Collision Dissociation)	MS2	1	Unambiguous	0	15,1	200,000	552,31183	1654,92093	3	Liver_M_1_001.raw	50.2	32.2	25.8	30.9	5.5	18.6	25.8	10.5
	FALSE	High	Sequest HT (A2)	Unambiguous	[R].lLADcITVcAAmk.[F]	N-Term(TMT6plex); C5(Carbamidomethyl); C9(Carbamidomethyl); M12(Oxidation); K13(TMT6plex)	1	1	ENSDARP00000092488.4	ENSDARP00000092488.4	0	3	0,6638	0,0000	1	1	647,34784	1940,02896	1940,04193	-6,68	-0,00432	HCD (High Energy Collision Dissociation)	MS2	0	26,0	200,000	57,8663	13181	Liver_M_1_001.raw	F6	6	33.4	42.1	22.1		2,29	FALSE	0	5,508E-05	R.LLADCITVCAAMK.F	[106-118]
		Checked	File ID	RT [min]	First Scan	Mass Analyzer	Activation Type	MS Order	# PSMs	Best PSM Ambiguity	Isolation Interference [%]	Average Reporter S/N	Ion Inject Time [ms]	Precursor m/z [Da]	Precursor MH+ [Da]	Precursor Charge	Spectrum File	Abundances (Normalized): 126	Abundances (Normalized): 127	Abundances (Normalized): 128	Abundances (Normalized): 129	Abundance: 126	Abundance: 127	Abundance: 128	Abundance: 129	Quan Info
		FALSE	F6	57,8663	13181	Fourier Transform	HCD (High Energy Collision Dissociation)	MS2	1	Unambiguous	0	26,0	200,000	647,34784	1940,02896	3	Liver_M_1_001.raw	54.2	57.9	42.1	65.5	6	33.4	42.1	22.1
	FALSE	High	Sequest HT (A2)	Unambiguous	[R].lLADcITVcAAMk.[F]	N-Term(TMT6plex); C5(Carbamidomethyl); C9(Carbamidomethyl); K13(TMT6plex)	1	1	ENSDARP00000092488.4	ENSDARP00000092488.4	0	3	0,7692	0,0000	1	1	642,01770	1924,03855	1924,04702	-4,40	-0,00282	HCD (High Energy Collision Dissociation)	MS2	3,969509	169,0	25,950	74,1516	17237	Liver_M_1_001.raw	F6		201.9	326.1	147.5		4,03	FALSE	0	2,598E-06	R.LLADCITVCAAMK.F	[106-118]
		Checked	File ID	RT [min]	First Scan	Mass Analyzer	Activation Type	MS Order	# PSMs	Best PSM Ambiguity	Isolation Interference [%]	Average Reporter S/N	Ion Inject Time [ms]	Precursor m/z [Da]	Precursor MH+ [Da]	Precursor Charge	Spectrum File	Abundances (Normalized): 126	Abundances (Normalized): 127	Abundances (Normalized): 128	Abundances (Normalized): 129	Abundance: 126	Abundance: 127	Abundance: 128	Abundance: 129	Quan Info
		FALSE	F6	74,1516	17237	Fourier Transform	HCD (High Energy Collision Dissociation)	MS2	1	Unambiguous	3,969509	169,0	25,950	642,01770	1924,03855	3	Liver_M_1_001.raw		350	326.1	436.2		201.9	326.1	147.5
	FALSE	High	Sequest HT (A2)	Unambiguous	[R].lLADcITVcAAMk.[F]	N-Term(TMT6plex); C5(Carbamidomethyl); C9(Carbamidomethyl); K13(TMT6plex)	1	1	ENSDARP00000092488.4	ENSDARP00000092488.4	0	3	0,7519	0,0000	1	1	642,01819	1924,04001	1924,04702	-3,64	-0,00234	HCD (High Energy Collision Dissociation)	MS2	0	215,7	200,000	74,0099	17201	Liver_M_1_001.raw	F6		253.4	413.9	194.9		3,95	FALSE	0	8,843E-05	R.LLADCITVCAAMK.F	[106-118]
		Checked	File ID	RT [min]	First Scan	Mass Analyzer	Activation Type	MS Order	# PSMs	Best PSM Ambiguity	Isolation Interference [%]	Average Reporter S/N	Ion Inject Time [ms]	Precursor m/z [Da]	Precursor MH+ [Da]	Precursor Charge	Spectrum File	Abundances (Normalized): 126	Abundances (Normalized): 127	Abundances (Normalized): 128	Abundances (Normalized): 129	Abundance: 126	Abundance: 127	Abundance: 128	Abundance: 129	Quan Info
		FALSE	F6	74,0099	17201	Fourier Transform	HCD (High Energy Collision Dissociation)	MS2	1	Unambiguous	0	215,7	200,000	642,01819	1924,04001	3	Liver_M_1_001.raw		439.3	413.9	576.4		253.4	413.9	194.9
	FALSE	High	Sequest HT (A2)	Unambiguous	[K].fGQAGFNADVQEAWQk.[F]	N-Term(TMT6plex); K16(TMT6plex)	1	1	ENSDARP00000092488.4	ENSDARP00000092488.4	0	3	0,6737	0,0000	1	1	752,05640	2254,15464	2254,16569	-4,90	-0,00368	HCD (High Energy Collision Dissociation)	MS2	39,06816	29,6	200,000	73,8770	17168	Liver_M_1_001.raw	F6	2	38.4	51	26.6		2,36	FALSE	0	2,573E-05	K.FGQAGFNADVQEAWQK.F	[119-134]
		Checked	File ID	RT [min]	First Scan	Mass Analyzer	Activation Type	MS Order	# PSMs	Best PSM Ambiguity	Isolation Interference [%]	Average Reporter S/N	Ion Inject Time [ms]	Precursor m/z [Da]	Precursor MH+ [Da]	Precursor Charge	Spectrum File	Abundances (Normalized): 126	Abundances (Normalized): 127	Abundances (Normalized): 128	Abundances (Normalized): 129	Abundance: 126	Abundance: 127	Abundance: 128	Abundance: 129	Quan Info
		FALSE	F6	73,8770	17168	Fourier Transform	HCD (High Energy Collision Dissociation)	MS2	1	Unambiguous	39,06816	29,6	200,000	752,05640	2254,15464	3	Liver_M_1_001.raw	17.7	66.6	51	78.7	2	38.4	51	26.6
	FALSE	High	Sequest HT (A2)	Unambiguous	[R].lLADcITVcAAMk.[F]	N-Term(TMT6plex); C5(Carbamidomethyl); C9(Carbamidomethyl); K13(TMT6plex)	1	1	ENSDARP00000092488.4	ENSDARP00000092488.4	0	3	0,7387	0,0000	1	1	642,01892	1924,04221	1924,04702	-2,50	-0,00160	HCD (High Energy Collision Dissociation)	MS2	31,22195	26,3	200,000	73,6458	17111	Liver_M_1_001.raw	F6	1.6	27.2	60.2	16		2,22	FALSE	0	0,0001003	R.LLADCITVCAAMK.F	[106-118]
		Checked	File ID	RT [min]	First Scan	Mass Analyzer	Activation Type	MS Order	# PSMs	Best PSM Ambiguity	Isolation Interference [%]	Average Reporter S/N	Ion Inject Time [ms]	Precursor m/z [Da]	Precursor MH+ [Da]	Precursor Charge	Spectrum File	Abundances (Normalized): 126	Abundances (Normalized): 127	Abundances (Normalized): 128	Abundances (Normalized): 129	Abundance: 126	Abundance: 127	Abundance: 128	Abundance: 129	Quan Info
		FALSE	F6	73,6458	17111	Fourier Transform	HCD (High Energy Collision Dissociation)	MS2	1	Unambiguous	31,22195	26,3	200,000	642,01892	1924,04221	3	Liver_M_1_001.raw	14.5	47.2	60.2	47.5	1.6	27.2	60.2	16
	FALSE	High	Sequest HT (A2)	Unambiguous	[R].cLIVYPWTQR.[Y]	N-Term(TMT6plex); C1(Carbamidomethyl)	1	2	ENSDARP00000092488.4	ENSDARP00000092488.4; ENSDARP00000105678.3	0	2	0,6359	0,0000	1	1	782,92542	1564,84355	1564,85074	-4,59	-0,00359	HCD (High Energy Collision Dissociation)	MS2	20,92315	15,9	200,000	73,5606	17090	Liver_M_1_001.raw	F6		17.2	38.4	8.1		1,84	FALSE	0	0,0006738	R.CLIVYPWTQR.Y	[32-41]
		Checked	File ID	RT [min]	First Scan	Mass Analyzer	Activation Type	MS Order	# PSMs	Best PSM Ambiguity	Isolation Interference [%]	Average Reporter S/N	Ion Inject Time [ms]	Precursor m/z [Da]	Precursor MH+ [Da]	Precursor Charge	Spectrum File	Abundances (Normalized): 126	Abundances (Normalized): 127	Abundances (Normalized): 128	Abundances (Normalized): 129	Abundance: 126	Abundance: 127	Abundance: 128	Abundance: 129	Quan Info
		FALSE	F6	73,5606	17090	Fourier Transform	HCD (High Energy Collision Dissociation)	MS2	1	Unambiguous	20,92315	15,9	200,000	782,92542	1564,84355	2	Liver_M_1_001.raw		29.8	38.4	23.9		17.2	38.4	8.1
	FALSE	High	Sequest HT (A2)	Unambiguous	[R].lLADcITVcAAMk.[F]	N-Term(TMT6plex); C5(Carbamidomethyl); C9(Carbamidomethyl); K13(TMT6plex)	1	1	ENSDARP00000092488.4	ENSDARP00000092488.4	0	2	0,7381	0,0000	1	1	962,52252	1924,03777	1924,04702	-4,81	-0,00463	HCD (High Energy Collision Dissociation)	MS2	4,941792	157,4	200,000	74,2698	17266	Liver_M_1_001.raw	F6	1.1	178.2	307.4	142.1		5,65	FALSE	0	2,935E-15	R.LLADCITVCAAMK.F	[106-118]
		Checked	File ID	RT [min]	First Scan	Mass Analyzer	Activation Type	MS Order	# PSMs	Best PSM Ambiguity	Isolation Interference [%]	Average Reporter S/N	Ion Inject Time [ms]	Precursor m/z [Da]	Precursor MH+ [Da]	Precursor Charge	Spectrum File	Abundances (Normalized): 126	Abundances (Normalized): 127	Abundances (Normalized): 128	Abundances (Normalized): 129	Abundance: 126	Abundance: 127	Abundance: 128	Abundance: 129	Quan Info
		FALSE	F6	74,2698	17266	Fourier Transform	HCD (High Energy Collision Dissociation)	MS2	1	Unambiguous	4,941792	157,4	200,000	962,52252	1924,03777	2	Liver_M_1_001.raw	10.2	308.9	307.4	420.1	1.1	178.2	307.4	142.1
	FALSE	High	Sequest HT (A2)	Unambiguous	[R].lLADcITVcAAMk.[F]	N-Term(TMT6plex); C5(Carbamidomethyl); C9(Carbamidomethyl); K13(TMT6plex)	1	1	ENSDARP00000092488.4	ENSDARP00000092488.4	0	3	0,7799	0,0000	1	1	642,01685	1924,03598	1924,04702	-5,73	-0,00368	HCD (High Energy Collision Dissociation)	MS2	5,742102	81,6	200,000	74,6636	17365	Liver_M_1_001.raw	F6	2.3	92.6	152.6	78.2		3,59	FALSE	0	3,032E-07	R.LLADCITVCAAMK.F	[106-118]
		Checked	File ID	RT [min]	First Scan	Mass Analyzer	Activation Type	MS Order	# PSMs	Best PSM Ambiguity	Isolation Interference [%]	Average Reporter S/N	Ion Inject Time [ms]	Precursor m/z [Da]	Precursor MH+ [Da]	Precursor Charge	Spectrum File	Abundances (Normalized): 126	Abundances (Normalized): 127	Abundances (Normalized): 128	Abundances (Normalized): 129	Abundance: 126	Abundance: 127	Abundance: 128	Abundance: 129	Quan Info
		FALSE	F6	74,6636	17365	Fourier Transform	HCD (High Energy Collision Dissociation)	MS2	1	Unambiguous	5,742102	81,6	200,000	642,01685	1924,03598	3	Liver_M_1_001.raw	20.4	160.5	152.6	231.3	2.3	92.6	152.6	78.2
	FALSE	High	Sequest HT (A2)	Unambiguous	[R].yFATFGNLSSPAAImGNPk.[V]	N-Term(TMT6plex); M15(Oxidation); K19(TMT6plex)	1	1	ENSDARP00000092488.4	ENSDARP00000092488.4	0	3	0,8293	0,0000	1	1	820,76752	2460,28800	2460,29974	-4,77	-0,00391	HCD (High Energy Collision Dissociation)	MS2	2,052476	33,0	200,000	76,4320	17806	Liver_M_1_001.raw	F6		31.3	88.9	11.5		4,16	FALSE	0	3,622E-09	R.YFATFGNLSSPAAIMGNPK.V	[42-60]
		Checked	File ID	RT [min]	First Scan	Mass Analyzer	Activation Type	MS Order	# PSMs	Best PSM Ambiguity	Isolation Interference [%]	Average Reporter S/N	Ion Inject Time [ms]	Precursor m/z [Da]	Precursor MH+ [Da]	Precursor Charge	Spectrum File	Abundances (Normalized): 126	Abundances (Normalized): 127	Abundances (Normalized): 128	Abundances (Normalized): 129	Abundance: 126	Abundance: 127	Abundance: 128	Abundance: 129	Quan Info
		FALSE	F6	76,4320	17806	Fourier Transform	HCD (High Energy Collision Dissociation)	MS2	1	Unambiguous	2,052476	33,0	200,000	820,76752	2460,28800	3	Liver_M_1_001.raw		54.3	88.9	34.1		31.3	88.9	11.5
	FALSE	High	Sequest HT (A2)	Unambiguous	[R].lLADcITVcAAMk.[F]	N-Term(TMT6plex); C5(Carbamidomethyl); C9(Carbamidomethyl); K13(TMT6plex)	1	1	ENSDARP00000092488.4	ENSDARP00000092488.4	0	3	0,7521	0,0000	1	1	642,01770	1924,03855	1924,04702	-4,40	-0,00282	HCD (High Energy Collision Dissociation)	MS2	0	14,7	200,000	76,8333	17906	Liver_M_1_001.raw	F6		22.6	24.2	11.8		2,42	FALSE	0	1,823E-06	R.LLADCITVCAAMK.F	[106-118]
		Checked	File ID	RT [min]	First Scan	Mass Analyzer	Activation Type	MS Order	# PSMs	Best PSM Ambiguity	Isolation Interference [%]	Average Reporter S/N	Ion Inject Time [ms]	Precursor m/z [Da]	Precursor MH+ [Da]	Precursor Charge	Spectrum File	Abundances (Normalized): 126	Abundances (Normalized): 127	Abundances (Normalized): 128	Abundances (Normalized): 129	Abundance: 126	Abundance: 127	Abundance: 128	Abundance: 129	Quan Info
		FALSE	F6	76,8333	17906	Fourier Transform	HCD (High Energy Collision Dissociation)	MS2	1	Unambiguous	0	14,7	200,000	642,01770	1924,03855	3	Liver_M_1_001.raw		39.2	24.2	34.8		22.6	24.2	11.8
	FALSE	High	Sequest HT (A2)	Unambiguous	[R].yFATFGNLSSPAAImGNPk.[V]	N-Term(TMT6plex); M15(Oxidation); K19(TMT6plex)	1	1	ENSDARP00000092488.4	ENSDARP00000092488.4	0	4	0,7103	0,0000	1	1	615,82788	2460,28969	2460,29974	-4,08	-0,00251	HCD (High Energy Collision Dissociation)	MS2	7,885391	35,6	200,000	76,1910	17746	Liver_M_1_001.raw	F6	1.8	35.8	88.6	16		2,90	FALSE	0	1,298E-05	R.YFATFGNLSSPAAIMGNPK.V	[42-60]
		Checked	File ID	RT [min]	First Scan	Mass Analyzer	Activation Type	MS Order	# PSMs	Best PSM Ambiguity	Isolation Interference [%]	Average Reporter S/N	Ion Inject Time [ms]	Precursor m/z [Da]	Precursor MH+ [Da]	Precursor Charge	Spectrum File	Abundances (Normalized): 126	Abundances (Normalized): 127	Abundances (Normalized): 128	Abundances (Normalized): 129	Abundance: 126	Abundance: 127	Abundance: 128	Abundance: 129	Quan Info
		FALSE	F6	76,1910	17746	Fourier Transform	HCD (High Energy Collision Dissociation)	MS2	1	Unambiguous	7,885391	35,6	200,000	615,82788	2460,28969	4	Liver_M_1_001.raw	16	62.1	88.6	47.4	1.8	35.8	88.6	16
	FALSE	High	Sequest HT (A2)	Unambiguous	[R].lLADcITVcAAMk.[F]	N-Term(TMT6plex); C5(Carbamidomethyl); C9(Carbamidomethyl); K13(TMT6plex)	1	1	ENSDARP00000092488.4	ENSDARP00000092488.4	0	3	0,7483	0,0000	1	1	642,01715	1924,03690	1924,04702	-5,26	-0,00337	HCD (High Energy Collision Dissociation)	MS2	6,274624	37,5	200,000	75,1920	17497	Liver_M_1_001.raw	F6	2	44.2	73.1	30.5		2,90	FALSE	0	1,294E-06	R.LLADCITVCAAMK.F	[106-118]
		Checked	File ID	RT [min]	First Scan	Mass Analyzer	Activation Type	MS Order	# PSMs	Best PSM Ambiguity	Isolation Interference [%]	Average Reporter S/N	Ion Inject Time [ms]	Precursor m/z [Da]	Precursor MH+ [Da]	Precursor Charge	Spectrum File	Abundances (Normalized): 126	Abundances (Normalized): 127	Abundances (Normalized): 128	Abundances (Normalized): 129	Abundance: 126	Abundance: 127	Abundance: 128	Abundance: 129	Quan Info
		FALSE	F6	75,1920	17497	Fourier Transform	HCD (High Energy Collision Dissociation)	MS2	1	Unambiguous	6,274624	37,5	200,000	642,01715	1924,03690	3	Liver_M_1_001.raw	18.4	76.6	73.1	90.2	2	44.2	73.1	30.5
	FALSE	High	Sequest HT (A2)	Unambiguous	[R].yFATFGNLSSPAAImGNPk.[V]	N-Term(TMT6plex); M15(Oxidation); K19(TMT6plex)	1	1	ENSDARP00000092488.4	ENSDARP00000092488.4	0	3	0,7283	0,0000	1	1	820,76764	2460,28836	2460,29974	-4,62	-0,00379	HCD (High Energy Collision Dissociation)	MS2	65,57132	31,9	200,000	75,9284	17680	Liver_M_1_001.raw	F6	13.1	28.4	52.3	33.6		2,65	FALSE	0	4,886E-08	R.YFATFGNLSSPAAIMGNPK.V	[42-60]
		Checked	File ID	RT [min]	First Scan	Mass Analyzer	Activation Type	MS Order	# PSMs	Best PSM Ambiguity	Isolation Interference [%]	Average Reporter S/N	Ion Inject Time [ms]	Precursor m/z [Da]	Precursor MH+ [Da]	Precursor Charge	Spectrum File	Abundances (Normalized): 126	Abundances (Normalized): 127	Abundances (Normalized): 128	Abundances (Normalized): 129	Abundance: 126	Abundance: 127	Abundance: 128	Abundance: 129	Quan Info
		FALSE	F6	75,9284	17680	Fourier Transform	HCD (High Energy Collision Dissociation)	MS2	1	Unambiguous	65,57132	31,9	200,000	820,76764	2460,28836	3	Liver_M_1_001.raw	118.8	49.2	52.3	99.5	13.1	28.4	52.3	33.6	Rejected By Method
	FALSE	High	Sequest HT (A2)	Unambiguous	[R].lLADcITVcAAMk.[F]	N-Term(TMT6plex); C5(Carbamidomethyl); C9(Carbamidomethyl); K13(TMT6plex)	1	1	ENSDARP00000092488.4	ENSDARP00000092488.4	0	3	0,7538	0,0000	1	1	642,01752	1924,03800	1924,04702	-4,69	-0,00301	HCD (High Energy Collision Dissociation)	MS2	0	25,4	200,000	75,7240	17629	Liver_M_1_001.raw	F6		29.4	51	21.2		2,60	FALSE	0	2,098E-05	R.LLADCITVCAAMK.F	[106-118]
		Checked	File ID	RT [min]	First Scan	Mass Analyzer	Activation Type	MS Order	# PSMs	Best PSM Ambiguity	Isolation Interference [%]	Average Reporter S/N	Ion Inject Time [ms]	Precursor m/z [Da]	Precursor MH+ [Da]	Precursor Charge	Spectrum File	Abundances (Normalized): 126	Abundances (Normalized): 127	Abundances (Normalized): 128	Abundances (Normalized): 129	Abundance: 126	Abundance: 127	Abundance: 128	Abundance: 129	Quan Info
		FALSE	F6	75,7240	17629	Fourier Transform	HCD (High Energy Collision Dissociation)	MS2	1	Unambiguous	0	25,4	200,000	642,01752	1924,03800	3	Liver_M_1_001.raw		51	51	62.8		29.4	51	21.2
	FALSE	High	Sequest HT (A2)	Unambiguous	[K].fGQAGFNADVQEAWQk.[F]	N-Term(TMT6plex); K16(TMT6plex)	1	1	ENSDARP00000092488.4	ENSDARP00000092488.4	0	3	0,8188	0,0000	1	1	752,05597	2254,15335	2254,16569	-5,47	-0,00411	HCD (High Energy Collision Dissociation)	MS2	8,988179	29,7	200,000	71,3510	16537	Liver_M_1_001.raw	F6		37.9	50.7	29.9		3,09	FALSE	0	9,056E-09	K.FGQAGFNADVQEAWQK.F	[119-134]
		Checked	File ID	RT [min]	First Scan	Mass Analyzer	Activation Type	MS Order	# PSMs	Best PSM Ambiguity	Isolation Interference [%]	Average Reporter S/N	Ion Inject Time [ms]	Precursor m/z [Da]	Precursor MH+ [Da]	Precursor Charge	Spectrum File	Abundances (Normalized): 126	Abundances (Normalized): 127	Abundances (Normalized): 128	Abundances (Normalized): 129	Abundance: 126	Abundance: 127	Abundance: 128	Abundance: 129	Quan Info
		FALSE	F6	71,3510	16537	Fourier Transform	HCD (High Energy Collision Dissociation)	MS2	1	Unambiguous	8,988179	29,7	200,000	752,05597	2254,15335	3	Liver_M_1_001.raw		65.7	50.7	88.5		37.9	50.7	29.9
	FALSE	High	Sequest HT (A2)	Unambiguous	[K].fGQAGFNADVQEAWQk.[F]	N-Term(TMT6plex); K16(TMT6plex)	1	1	ENSDARP00000092488.4	ENSDARP00000092488.4	0	3	0,7989	0,0000	1	1	752,05676	2254,15573	2254,16569	-4,42	-0,00332	HCD (High Energy Collision Dissociation)	MS2	11,67384	42,9	200,000	70,8280	16408	Liver_M_1_001.raw	F6	2.1	62.9	72.2	34.1		3,78	FALSE	0	2,475E-11	K.FGQAGFNADVQEAWQK.F	[119-134]
		Checked	File ID	RT [min]	First Scan	Mass Analyzer	Activation Type	MS Order	# PSMs	Best PSM Ambiguity	Isolation Interference [%]	Average Reporter S/N	Ion Inject Time [ms]	Precursor m/z [Da]	Precursor MH+ [Da]	Precursor Charge	Spectrum File	Abundances (Normalized): 126	Abundances (Normalized): 127	Abundances (Normalized): 128	Abundances (Normalized): 129	Abundance: 126	Abundance: 127	Abundance: 128	Abundance: 129	Quan Info
		FALSE	F6	70,8280	16408	Fourier Transform	HCD (High Energy Collision Dissociation)	MS2	1	Unambiguous	11,67384	42,9	200,000	752,05676	2254,15573	3	Liver_M_1_001.raw	18.7	109	72.2	100.8	2.1	62.9	72.2	34.1
	FALSE	High	Sequest HT (A2)	Unambiguous	[R].cLIVYPWTQR.[Y]	N-Term(TMT6plex); C1(Carbamidomethyl)	1	2	ENSDARP00000092488.4	ENSDARP00000092488.4; ENSDARP00000105678.3	0	2	0,7427	0,0000	1	1	782,92511	1564,84294	1564,85074	-4,98	-0,00390	HCD (High Energy Collision Dissociation)	MS2	3,835323	46,6	200,000	72,0165	16703	Liver_M_1_001.raw	F6	1.7	36.8	131.7	16		3,07	FALSE	0	5,905E-06	R.CLIVYPWTQR.Y	[32-41]
		Checked	File ID	RT [min]	First Scan	Mass Analyzer	Activation Type	MS Order	# PSMs	Best PSM Ambiguity	Isolation Interference [%]	Average Reporter S/N	Ion Inject Time [ms]	Precursor m/z [Da]	Precursor MH+ [Da]	Precursor Charge	Spectrum File	Abundances (Normalized): 126	Abundances (Normalized): 127	Abundances (Normalized): 128	Abundances (Normalized): 129	Abundance: 126	Abundance: 127	Abundance: 128	Abundance: 129	Quan Info
		FALSE	F6	72,0165	16703	Fourier Transform	HCD (High Energy Collision Dissociation)	MS2	1	Unambiguous	3,835323	46,6	200,000	782,92511	1564,84294	2	Liver_M_1_001.raw	15.1	63.8	131.7	47.4	1.7	36.8	131.7	16
	FALSE	High	Sequest HT (A2)	Unambiguous	[K].fGQAGFNADVQEAWQk.[F]	N-Term(TMT6plex); K16(TMT6plex)	1	1	ENSDARP00000092488.4	ENSDARP00000092488.4	0	3	0,7172	0,0000	1	1	752,05652	2254,15500	2254,16569	-4,74	-0,00356	HCD (High Energy Collision Dissociation)	MS2	0	33,7	200,000	71,8824	16670	Liver_M_1_001.raw	F6	5.7	69.5	42.7	16.6		2,97	FALSE	0	1,12E-07	K.FGQAGFNADVQEAWQK.F	[119-134]
		Checked	File ID	RT [min]	First Scan	Mass Analyzer	Activation Type	MS Order	# PSMs	Best PSM Ambiguity	Isolation Interference [%]	Average Reporter S/N	Ion Inject Time [ms]	Precursor m/z [Da]	Precursor MH+ [Da]	Precursor Charge	Spectrum File	Abundances (Normalized): 126	Abundances (Normalized): 127	Abundances (Normalized): 128	Abundances (Normalized): 129	Abundance: 126	Abundance: 127	Abundance: 128	Abundance: 129	Quan Info
		FALSE	F6	71,8824	16670	Fourier Transform	HCD (High Energy Collision Dissociation)	MS2	1	Unambiguous	0	33,7	200,000	752,05652	2254,15500	3	Liver_M_1_001.raw	52	120.5	42.7	49	5.7	69.5	42.7	16.6
	FALSE	High	Sequest HT (A2)	Unambiguous	[R].cLIVYPWTQR.[Y]	N-Term(TMT6plex); C1(Carbamidomethyl)	1	2	ENSDARP00000092488.4	ENSDARP00000092488.4; ENSDARP00000105678.3	0	2	0,7383	0,0000	1	1	782,92487	1564,84245	1564,85074	-5,29	-0,00414	HCD (High Energy Collision Dissociation)	MS2	4,018756	185,1	48,951	71,4905	16572	Liver_M_1_001.raw	F6	1.6	167.6	508.5	61.8		3,63	FALSE	0	0,0001586	R.CLIVYPWTQR.Y	[32-41]
		Checked	File ID	RT [min]	First Scan	Mass Analyzer	Activation Type	MS Order	# PSMs	Best PSM Ambiguity	Isolation Interference [%]	Average Reporter S/N	Ion Inject Time [ms]	Precursor m/z [Da]	Precursor MH+ [Da]	Precursor Charge	Spectrum File	Abundances (Normalized): 126	Abundances (Normalized): 127	Abundances (Normalized): 128	Abundances (Normalized): 129	Abundance: 126	Abundance: 127	Abundance: 128	Abundance: 129	Quan Info
		FALSE	F6	71,4905	16572	Fourier Transform	HCD (High Energy Collision Dissociation)	MS2	1	Unambiguous	4,018756	185,1	48,951	782,92487	1564,84245	2	Liver_M_1_001.raw	14.2	290.5	508.5	182.7	1.6	167.6	508.5	61.8
	FALSE	High	Sequest HT (A2)	Unambiguous	[K].fGQAGFNADVQEAWQk.[F]	N-Term(TMT6plex); K16(TMT6plex)	1	1	ENSDARP00000092488.4	ENSDARP00000092488.4	0	2	0,7986	0,0000	1	1	1127,58020	2254,15312	2254,16569	-5,57	-0,00628	HCD (High Energy Collision Dissociation)	MS2	0	39,0	200,000	69,8925	16176	Liver_M_1_001.raw	F6		51.6	70	34.3		2,83	FALSE	0	5,425E-09	K.FGQAGFNADVQEAWQK.F	[119-134]
		Checked	File ID	RT [min]	First Scan	Mass Analyzer	Activation Type	MS Order	# PSMs	Best PSM Ambiguity	Isolation Interference [%]	Average Reporter S/N	Ion Inject Time [ms]	Precursor m/z [Da]	Precursor MH+ [Da]	Precursor Charge	Spectrum File	Abundances (Normalized): 126	Abundances (Normalized): 127	Abundances (Normalized): 128	Abundances (Normalized): 129	Abundance: 126	Abundance: 127	Abundance: 128	Abundance: 129	Quan Info
		FALSE	F6	69,8925	16176	Fourier Transform	HCD (High Energy Collision Dissociation)	MS2	1	Unambiguous	0	39,0	200,000	1127,58020	2254,15312	2	Liver_M_1_001.raw		89.5	70	101.4		51.6	70	34.3
	FALSE	High	Sequest HT (A2)	Unambiguous	[K].fGQAGFNADVQEAWQk.[F]	N-Term(TMT6plex); K16(TMT6plex)	1	1	ENSDARP00000092488.4	ENSDARP00000092488.4	0	3	0,8054	0,0000	1	1	752,05591	2254,15317	2254,16569	-5,55	-0,00417	HCD (High Energy Collision Dissociation)	MS2	0,04789775	202,8	20,691	69,7628	16145	Liver_M_1_001.raw	F6	6.4	251.8	352.3	199.4		4,78	FALSE	0	1,497E-11	K.FGQAGFNADVQEAWQK.F	[119-134]
		Checked	File ID	RT [min]	First Scan	Mass Analyzer	Activation Type	MS Order	# PSMs	Best PSM Ambiguity	Isolation Interference [%]	Average Reporter S/N	Ion Inject Time [ms]	Precursor m/z [Da]	Precursor MH+ [Da]	Precursor Charge	Spectrum File	Abundances (Normalized): 126	Abundances (Normalized): 127	Abundances (Normalized): 128	Abundances (Normalized): 129	Abundance: 126	Abundance: 127	Abundance: 128	Abundance: 129	Quan Info
		FALSE	F6	69,7628	16145	Fourier Transform	HCD (High Energy Collision Dissociation)	MS2	1	Unambiguous	0,04789775	202,8	20,691	752,05591	2254,15317	3	Liver_M_1_001.raw	58.5	436.5	352.3	589.7	6.4	251.8	352.3	199.4
	FALSE	High	Sequest HT (A2)	Unambiguous	[K].fGQAGFNADVQEAWQk.[F]	N-Term(TMT6plex); K16(TMT6plex)	1	1	ENSDARP00000092488.4	ENSDARP00000092488.4	0	4	0,7556	0,0000	1	1	564,29333	2254,15151	2254,16569	-6,29	-0,00354	HCD (High Energy Collision Dissociation)	MS2	14,457	158,0	200,000	69,4927	16079	Liver_M_1_001.raw	F6	6.4	201.3	278.7	144.2		4,46	FALSE	0	1,826E-06	K.FGQAGFNADVQEAWQK.F	[119-134]
		Checked	File ID	RT [min]	First Scan	Mass Analyzer	Activation Type	MS Order	# PSMs	Best PSM Ambiguity	Isolation Interference [%]	Average Reporter S/N	Ion Inject Time [ms]	Precursor m/z [Da]	Precursor MH+ [Da]	Precursor Charge	Spectrum File	Abundances (Normalized): 126	Abundances (Normalized): 127	Abundances (Normalized): 128	Abundances (Normalized): 129	Abundance: 126	Abundance: 127	Abundance: 128	Abundance: 129	Quan Info
		FALSE	F6	69,4927	16079	Fourier Transform	HCD (High Energy Collision Dissociation)	MS2	1	Unambiguous	14,457	158,0	200,000	564,29333	2254,15151	4	Liver_M_1_001.raw	58.4	349	278.7	426.5	6.4	201.3	278.7	144.2
	FALSE	High	Sequest HT (A2)	Unambiguous	[K].fGQAGFNADVQEAWQk.[F]	N-Term(TMT6plex); K16(TMT6plex)	1	1	ENSDARP00000092488.4	ENSDARP00000092488.4	0	2	0,7884	0,0000	1	1	1127,58032	2254,15337	2254,16569	-5,47	-0,00616	HCD (High Energy Collision Dissociation)	MS2	0	18,6	200,000	69,3547	16045	Liver_M_1_001.raw	F6		24.8	33.3	16.2		1,89	FALSE	0	1,791E-05	K.FGQAGFNADVQEAWQK.F	[119-134]
		Checked	File ID	RT [min]	First Scan	Mass Analyzer	Activation Type	MS Order	# PSMs	Best PSM Ambiguity	Isolation Interference [%]	Average Reporter S/N	Ion Inject Time [ms]	Precursor m/z [Da]	Precursor MH+ [Da]	Precursor Charge	Spectrum File	Abundances (Normalized): 126	Abundances (Normalized): 127	Abundances (Normalized): 128	Abundances (Normalized): 129	Abundance: 126	Abundance: 127	Abundance: 128	Abundance: 129	Quan Info
		FALSE	F6	69,3547	16045	Fourier Transform	HCD (High Energy Collision Dissociation)	MS2	1	Unambiguous	0	18,6	200,000	1127,58032	2254,15337	2	Liver_M_1_001.raw		43	33.3	47.8		24.8	33.3	16.2
	FALSE	High	Sequest HT (A2)	Unambiguous	[K].fGQAGFNADVQEAWQk.[F]	N-Term(TMT6plex); K16(TMT6plex)	1	1	ENSDARP00000092488.4	ENSDARP00000092488.4	0	3	0,7360	0,0000	1	1	752,05627	2254,15427	2254,16569	-5,06	-0,00381	HCD (High Energy Collision Dissociation)	MS2	0	35,9	200,000	69,2419	16019	Liver_M_1_001.raw	F6	2	46.9	58.9	35.5		3,22	FALSE	0	8,254E-11	K.FGQAGFNADVQEAWQK.F	[119-134]
		Checked	File ID	RT [min]	First Scan	Mass Analyzer	Activation Type	MS Order	# PSMs	Best PSM Ambiguity	Isolation Interference [%]	Average Reporter S/N	Ion Inject Time [ms]	Precursor m/z [Da]	Precursor MH+ [Da]	Precursor Charge	Spectrum File	Abundances (Normalized): 126	Abundances (Normalized): 127	Abundances (Normalized): 128	Abundances (Normalized): 129	Abundance: 126	Abundance: 127	Abundance: 128	Abundance: 129	Quan Info
		FALSE	F6	69,2419	16019	Fourier Transform	HCD (High Energy Collision Dissociation)	MS2	1	Unambiguous	0	35,9	200,000	752,05627	2254,15427	3	Liver_M_1_001.raw	18.3	81.3	58.9	105	2	46.9	58.9	35.5
	FALSE	High	Sequest HT (A2)	Unambiguous	[K].fGQAGFNADVQEAWQk.[F]	N-Term(TMT6plex); K16(TMT6plex)	1	1	ENSDARP00000092488.4	ENSDARP00000092488.4	0	3	0,7815	0,0000	1	1	752,05676	2254,15573	2254,16569	-4,42	-0,00332	HCD (High Energy Collision Dissociation)	MS2	0	95,7	200,000	70,2968	16277	Liver_M_1_001.raw	F6	1.1	113.3	175.8	92		4,21	FALSE	0	1,144E-11	K.FGQAGFNADVQEAWQK.F	[119-134]
		Checked	File ID	RT [min]	First Scan	Mass Analyzer	Activation Type	MS Order	# PSMs	Best PSM Ambiguity	Isolation Interference [%]	Average Reporter S/N	Ion Inject Time [ms]	Precursor m/z [Da]	Precursor MH+ [Da]	Precursor Charge	Spectrum File	Abundances (Normalized): 126	Abundances (Normalized): 127	Abundances (Normalized): 128	Abundances (Normalized): 129	Abundance: 126	Abundance: 127	Abundance: 128	Abundance: 129	Quan Info
		FALSE	F6	70,2968	16277	Fourier Transform	HCD (High Energy Collision Dissociation)	MS2	1	Unambiguous	0	95,7	200,000	752,05676	2254,15573	3	Liver_M_1_001.raw	9.7	196.4	175.8	272	1.1	113.3	175.8	92
	FALSE	High	Sequest HT (A2)	Unambiguous	[K].nTYAALSVMHSEk.[L]	N-Term(TMT6plex); K13(TMT6plex)	1	1	ENSDARP00000092488.4	ENSDARP00000092488.4	0	3	0,7771	0,0000	1	1	637,00977	1909,01474	1909,02535	-5,56	-0,00354	HCD (High Energy Collision Dissociation)	MS2	4,428406	197,2	83,252	31,8912	6687	Liver_M_1_001.raw	F6	1.5	18	757.1	12		4,89	FALSE	0	3,196E-11	K.NTYAALSVMHSEK.L	[84-96]
		Checked	File ID	RT [min]	First Scan	Mass Analyzer	Activation Type	MS Order	# PSMs	Best PSM Ambiguity	Isolation Interference [%]	Average Reporter S/N	Ion Inject Time [ms]	Precursor m/z [Da]	Precursor MH+ [Da]	Precursor Charge	Spectrum File	Abundances (Normalized): 126	Abundances (Normalized): 127	Abundances (Normalized): 128	Abundances (Normalized): 129	Abundance: 126	Abundance: 127	Abundance: 128	Abundance: 129	Quan Info
		FALSE	F6	31,8912	6687	Fourier Transform	HCD (High Energy Collision Dissociation)	MS2	1	Unambiguous	4,428406	197,2	83,252	637,00977	1909,01474	3	Liver_M_1_001.raw	13.9	31.2	757.1	35.4	1.5	18	757.1	12
	FALSE	High	Sequest HT (A2)	Unambiguous	[R].lLADcITVcAAMk.[F]	N-Term(TMT6plex); C5(Carbamidomethyl); C9(Carbamidomethyl); K13(TMT6plex)	1	1	ENSDARP00000092488.4	ENSDARP00000092488.4	0	3	0,7382	0,0000	1	1	642,01642	1924,03470	1924,04702	-6,40	-0,00411	HCD (High Energy Collision Dissociation)	MS2	51,5424	19,8	200,000	77,3661	18039	Liver_M_1_001.raw	F6		37.4	28.9	12.9		2,75	FALSE	0	1,007E-06	R.LLADCITVCAAMK.F	[106-118]
		Checked	File ID	RT [min]	First Scan	Mass Analyzer	Activation Type	MS Order	# PSMs	Best PSM Ambiguity	Isolation Interference [%]	Average Reporter S/N	Ion Inject Time [ms]	Precursor m/z [Da]	Precursor MH+ [Da]	Precursor Charge	Spectrum File	Abundances (Normalized): 126	Abundances (Normalized): 127	Abundances (Normalized): 128	Abundances (Normalized): 129	Abundance: 126	Abundance: 127	Abundance: 128	Abundance: 129	Quan Info
		FALSE	F6	77,3661	18039	Fourier Transform	HCD (High Energy Collision Dissociation)	MS2	1	Unambiguous	51,5424	19,8	200,000	642,01642	1924,03470	3	Liver_M_1_001.raw		64.8	28.9	38.2		37.4	28.9	12.9	Rejected By Method
	FALSE	High	Sequest HT (A2)	Unambiguous	[R].tAILGLWGk.[L]	N-Term(TMT6plex); K9(TMT6plex)	1	1	ENSDARP00000092488.4	ENSDARP00000092488.4	0	2	0,5775	0,0000	1	1	708,94983	1416,89238	1416,89789	-3,89	-0,00276	HCD (High Energy Collision Dissociation)	MS2	0	23,3	200,000	92,0782	21700	Liver_M_1_001.raw	F6		15.5	67.9	9.7		1,87	FALSE	0	0,00111	R.TAILGLWGK.L	[10-18]
		Checked	File ID	RT [min]	First Scan	Mass Analyzer	Activation Type	MS Order	# PSMs	Best PSM Ambiguity	Isolation Interference [%]	Average Reporter S/N	Ion Inject Time [ms]	Precursor m/z [Da]	Precursor MH+ [Da]	Precursor Charge	Spectrum File	Abundances (Normalized): 126	Abundances (Normalized): 127	Abundances (Normalized): 128	Abundances (Normalized): 129	Abundance: 126	Abundance: 127	Abundance: 128	Abundance: 129	Quan Info
		FALSE	F6	92,0782	21700	Fourier Transform	HCD (High Energy Collision Dissociation)	MS2	1	Unambiguous	0	23,3	200,000	708,94983	1416,89238	2	Liver_M_1_001.raw		26.9	67.9	28.6		15.5	67.9	9.7
	FALSE	High	Sequest HT (A2)	Unambiguous	[R].tAILGLWGk.[L]	N-Term(TMT6plex); K9(TMT6plex)	1	1	ENSDARP00000092488.4	ENSDARP00000092488.4	0	2	0,5949	0,0000	1	1	708,94879	1416,89031	1416,89789	-5,35	-0,00379	HCD (High Energy Collision Dissociation)	MS2	0	31,1	200,000	90,9306	21414	Liver_M_1_001.raw	F6		29.7	80.3	14.3		2,37	FALSE	0	1,182E-05	R.TAILGLWGK.L	[10-18]
		Checked	File ID	RT [min]	First Scan	Mass Analyzer	Activation Type	MS Order	# PSMs	Best PSM Ambiguity	Isolation Interference [%]	Average Reporter S/N	Ion Inject Time [ms]	Precursor m/z [Da]	Precursor MH+ [Da]	Precursor Charge	Spectrum File	Abundances (Normalized): 126	Abundances (Normalized): 127	Abundances (Normalized): 128	Abundances (Normalized): 129	Abundance: 126	Abundance: 127	Abundance: 128	Abundance: 129	Quan Info
		FALSE	F6	90,9306	21414	Fourier Transform	HCD (High Energy Collision Dissociation)	MS2	1	Unambiguous	0	31,1	200,000	708,94879	1416,89031	2	Liver_M_1_001.raw		51.5	80.3	42.4		29.7	80.3	14.3
	FALSE	High	Sequest HT (A2)	Unambiguous	[R].tAILGLWGk.[L]	N-Term(TMT6plex); K9(TMT6plex)	1	1	ENSDARP00000092488.4	ENSDARP00000092488.4	0	2	0,6075	0,0000	1	1	708,94934	1416,89141	1416,89789	-4,58	-0,00324	HCD (High Energy Collision Dissociation)	MS2	0	35,6	200,000	89,3390	21017	Liver_M_1_001.raw	F6		29.9	96.2	16.4		2,65	FALSE	0	1,501E-06	R.TAILGLWGK.L	[10-18]
		Checked	File ID	RT [min]	First Scan	Mass Analyzer	Activation Type	MS Order	# PSMs	Best PSM Ambiguity	Isolation Interference [%]	Average Reporter S/N	Ion Inject Time [ms]	Precursor m/z [Da]	Precursor MH+ [Da]	Precursor Charge	Spectrum File	Abundances (Normalized): 126	Abundances (Normalized): 127	Abundances (Normalized): 128	Abundances (Normalized): 129	Abundance: 126	Abundance: 127	Abundance: 128	Abundance: 129	Quan Info
		FALSE	F6	89,3390	21017	Fourier Transform	HCD (High Energy Collision Dissociation)	MS2	1	Unambiguous	0	35,6	200,000	708,94934	1416,89141	2	Liver_M_1_001.raw		51.8	96.2	48.6		29.9	96.2	16.4
	FALSE	High	Sequest HT (A2)	Unambiguous	[R].tAILGLWGk.[L]	N-Term(TMT6plex); K9(TMT6plex)	1	1	ENSDARP00000092488.4	ENSDARP00000092488.4	0	2	0,7135	0,0000	1	1	708,94958	1416,89189	1416,89789	-4,23	-0,00300	HCD (High Energy Collision Dissociation)	MS2	5,085577	257,2	200,000	87,7234	20617	Liver_M_1_001.raw	F6	2	165.4	749.6	111.1		3,77	FALSE	0	8,63E-07	R.TAILGLWGK.L	[10-18]
		Checked	File ID	RT [min]	First Scan	Mass Analyzer	Activation Type	MS Order	# PSMs	Best PSM Ambiguity	Isolation Interference [%]	Average Reporter S/N	Ion Inject Time [ms]	Precursor m/z [Da]	Precursor MH+ [Da]	Precursor Charge	Spectrum File	Abundances (Normalized): 126	Abundances (Normalized): 127	Abundances (Normalized): 128	Abundances (Normalized): 129	Abundance: 126	Abundance: 127	Abundance: 128	Abundance: 129	Quan Info
		FALSE	F6	87,7234	20617	Fourier Transform	HCD (High Energy Collision Dissociation)	MS2	1	Unambiguous	5,085577	257,2	200,000	708,94958	1416,89189	2	Liver_M_1_001.raw	17.9	286.7	749.6	328.5	2	165.4	749.6	111.1
	FALSE	High	Sequest HT (A2)	Unambiguous	[R].tAILGLWGk.[L]	N-Term(TMT6plex); K9(TMT6plex)	1	1	ENSDARP00000092488.4	ENSDARP00000092488.4	0	2	0,6529	0,0000	1	1	708,94952	1416,89177	1416,89789	-4,32	-0,00306	HCD (High Energy Collision Dissociation)	MS2	11,25909	81,4	200,000	88,2581	20749	Liver_M_1_001.raw	F6	7.4	55.4	222.3	40		2,91	FALSE	0	3,133E-05	R.TAILGLWGK.L	[10-18]
		Checked	File ID	RT [min]	First Scan	Mass Analyzer	Activation Type	MS Order	# PSMs	Best PSM Ambiguity	Isolation Interference [%]	Average Reporter S/N	Ion Inject Time [ms]	Precursor m/z [Da]	Precursor MH+ [Da]	Precursor Charge	Spectrum File	Abundances (Normalized): 126	Abundances (Normalized): 127	Abundances (Normalized): 128	Abundances (Normalized): 129	Abundance: 126	Abundance: 127	Abundance: 128	Abundance: 129	Quan Info
		FALSE	F6	88,2581	20749	Fourier Transform	HCD (High Energy Collision Dissociation)	MS2	1	Unambiguous	11,25909	81,4	200,000	708,94952	1416,89177	2	Liver_M_1_001.raw	67	96	222.3	118.3	7.4	55.4	222.3	40
	FALSE	High	Sequest HT (A2)	Unambiguous	[R].tAILGLWGk.[L]	N-Term(TMT6plex); K9(TMT6plex)	1	1	ENSDARP00000092488.4	ENSDARP00000092488.4	0	2	0,6575	0,0000	1	1	708,94922	1416,89116	1416,89789	-4,75	-0,00337	HCD (High Energy Collision Dissociation)	MS2	8,779159	63,7	200,000	88,7933	20881	Liver_M_1_001.raw	F6	2.4	41	179	32.2		2,54	FALSE	0	3,876E-05	R.TAILGLWGK.L	[10-18]
		Checked	File ID	RT [min]	First Scan	Mass Analyzer	Activation Type	MS Order	# PSMs	Best PSM Ambiguity	Isolation Interference [%]	Average Reporter S/N	Ion Inject Time [ms]	Precursor m/z [Da]	Precursor MH+ [Da]	Precursor Charge	Spectrum File	Abundances (Normalized): 126	Abundances (Normalized): 127	Abundances (Normalized): 128	Abundances (Normalized): 129	Abundance: 126	Abundance: 127	Abundance: 128	Abundance: 129	Quan Info
		FALSE	F6	88,7933	20881	Fourier Transform	HCD (High Energy Collision Dissociation)	MS2	1	Unambiguous	8,779159	63,7	200,000	708,94922	1416,89116	2	Liver_M_1_001.raw	22.2	71.1	179	95.3	2.4	41	179	32.2
	FALSE	High	Sequest HT (A2)	Unambiguous	[R].tAILGLWGk.[L]	N-Term(TMT6plex); K9(TMT6plex)	1	1	ENSDARP00000092488.4	ENSDARP00000092488.4	0	2	0,6769	0,0000	1	1	708,94861	1416,88994	1416,89789	-5,61	-0,00398	HCD (High Energy Collision Dissociation)	MS2	4,184018	311,8	17,760	87,2042	20489	Liver_M_1_001.raw	F6		192.5	931	123.2		3,90	FALSE	0	2,139E-05	R.TAILGLWGK.L	[10-18]
		Checked	File ID	RT [min]	First Scan	Mass Analyzer	Activation Type	MS Order	# PSMs	Best PSM Ambiguity	Isolation Interference [%]	Average Reporter S/N	Ion Inject Time [ms]	Precursor m/z [Da]	Precursor MH+ [Da]	Precursor Charge	Spectrum File	Abundances (Normalized): 126	Abundances (Normalized): 127	Abundances (Normalized): 128	Abundances (Normalized): 129	Abundance: 126	Abundance: 127	Abundance: 128	Abundance: 129	Quan Info
		FALSE	F6	87,2042	20489	Fourier Transform	HCD (High Energy Collision Dissociation)	MS2	1	Unambiguous	4,184018	311,8	17,760	708,94861	1416,88994	2	Liver_M_1_001.raw		333.7	931	364.4		192.5	931	123.2
	FALSE	High	Sequest HT (A2)	Unambiguous	[R].tAILGLWGk.[L]	N-Term(TMT6plex); K9(TMT6plex)	1	1	ENSDARP00000092488.4	ENSDARP00000092488.4	0	2	0,5934	0,0000	1	1	708,94867	1416,89006	1416,89789	-5,53	-0,00392	HCD (High Energy Collision Dissociation)	MS2	3,765036	48,4	200,000	90,4068	21283	Liver_M_1_001.raw	F6	1.5	104.5	73.9	13.2		2,41	FALSE	0	5,975E-05	R.TAILGLWGK.L	[10-18]
		Checked	File ID	RT [min]	First Scan	Mass Analyzer	Activation Type	MS Order	# PSMs	Best PSM Ambiguity	Isolation Interference [%]	Average Reporter S/N	Ion Inject Time [ms]	Precursor m/z [Da]	Precursor MH+ [Da]	Precursor Charge	Spectrum File	Abundances (Normalized): 126	Abundances (Normalized): 127	Abundances (Normalized): 128	Abundances (Normalized): 129	Abundance: 126	Abundance: 127	Abundance: 128	Abundance: 129	Quan Info
		FALSE	F6	90,4068	21283	Fourier Transform	HCD (High Energy Collision Dissociation)	MS2	1	Unambiguous	3,765036	48,4	200,000	708,94867	1416,89006	2	Liver_M_1_001.raw	13.7	181.2	73.9	39	1.5	104.5	73.9	13.2
	FALSE	High	Sequest HT (A2)	Unambiguous	[R].tAILGLWGk.[L]	N-Term(TMT6plex); K9(TMT6plex)	1	1	ENSDARP00000092488.4	ENSDARP00000092488.4	0	2	0,6079	0,0000	1	1	708,95020	1416,89311	1416,89789	-3,37	-0,00239	HCD (High Energy Collision Dissociation)	MS2	18,53439	33,4	200,000	89,8769	21151	Liver_M_1_001.raw	F6		35.5	82.6	15.6		2,27	FALSE	0	0,000316	R.TAILGLWGK.L	[10-18]
		Checked	File ID	RT [min]	First Scan	Mass Analyzer	Activation Type	MS Order	# PSMs	Best PSM Ambiguity	Isolation Interference [%]	Average Reporter S/N	Ion Inject Time [ms]	Precursor m/z [Da]	Precursor MH+ [Da]	Precursor Charge	Spectrum File	Abundances (Normalized): 126	Abundances (Normalized): 127	Abundances (Normalized): 128	Abundances (Normalized): 129	Abundance: 126	Abundance: 127	Abundance: 128	Abundance: 129	Quan Info
		FALSE	F6	89,8769	21151	Fourier Transform	HCD (High Energy Collision Dissociation)	MS2	1	Unambiguous	18,53439	33,4	200,000	708,95020	1416,89311	2	Liver_M_1_001.raw		61.5	82.6	46.2		35.5	82.6	15.6
	FALSE	High	Sequest HT (A2)	Unambiguous	[R].tAILGLWGk.[L]	N-Term(TMT6plex); K9(TMT6plex)	1	1	ENSDARP00000092488.4	ENSDARP00000092488.4	0	2	0,4596	0,0000	1	1	708,94757	1416,88786	1416,89789	-7,08	-0,00501	HCD (High Energy Collision Dissociation)	MS2	15,14415	18,2	200,000	93,7065	22105	Liver_M_1_001.raw	F6		19.5	44.2	8.9		1,61	FALSE	0	0,0007482	R.TAILGLWGK.L	[10-18]
		Checked	File ID	RT [min]	First Scan	Mass Analyzer	Activation Type	MS Order	# PSMs	Best PSM Ambiguity	Isolation Interference [%]	Average Reporter S/N	Ion Inject Time [ms]	Precursor m/z [Da]	Precursor MH+ [Da]	Precursor Charge	Spectrum File	Abundances (Normalized): 126	Abundances (Normalized): 127	Abundances (Normalized): 128	Abundances (Normalized): 129	Abundance: 126	Abundance: 127	Abundance: 128	Abundance: 129	Quan Info
		FALSE	F6	93,7065	22105	Fourier Transform	HCD (High Energy Collision Dissociation)	MS2	1	Unambiguous	15,14415	18,2	200,000	708,94757	1416,88786	2	Liver_M_1_001.raw		33.8	44.2	26.2		19.5	44.2	8.9
	FALSE	High	Sequest HT (A2)	Unambiguous	[R].yFATFGNLSSPAAIMGNPk.[V]	N-Term(TMT6plex); K19(TMT6plex)	1	1	ENSDARP00000092488.4	ENSDARP00000092488.4	0	3	0,7851	0,0000	1	1	815,43640	2444,29465	2444,30482	-4,16	-0,00339	HCD (High Energy Collision Dissociation)	MS2	0	75,7	200,000	97,7306	23092	Liver_M_1_001.raw	F6		64.1	208.7	29.8		4,98	FALSE	0	2,492E-11	R.YFATFGNLSSPAAIMGNPK.V	[42-60]
		Checked	File ID	RT [min]	First Scan	Mass Analyzer	Activation Type	MS Order	# PSMs	Best PSM Ambiguity	Isolation Interference [%]	Average Reporter S/N	Ion Inject Time [ms]	Precursor m/z [Da]	Precursor MH+ [Da]	Precursor Charge	Spectrum File	Abundances (Normalized): 126	Abundances (Normalized): 127	Abundances (Normalized): 128	Abundances (Normalized): 129	Abundance: 126	Abundance: 127	Abundance: 128	Abundance: 129	Quan Info
		FALSE	F6	97,7306	23092	Fourier Transform	HCD (High Energy Collision Dissociation)	MS2	1	Unambiguous	0	75,7	200,000	815,43640	2444,29465	3	Liver_M_1_001.raw		111.1	208.7	88.1		64.1	208.7	29.8
	FALSE	High	Sequest HT (A2)	Unambiguous	[R].yFATFGNLSSPAAIMGNPk.[V]	N-Term(TMT6plex); K19(TMT6plex)	1	1	ENSDARP00000092488.4	ENSDARP00000092488.4	0	3	0,7727	0,0000	1	1	815,43561	2444,29227	2444,30482	-5,14	-0,00418	HCD (High Energy Collision Dissociation)	MS2	0	16,1	200,000	95,6429	22586	Liver_M_1_001.raw	F6		14.1	42.6	7.9		3,52	FALSE	0	1,155E-08	R.YFATFGNLSSPAAIMGNPK.V	[42-60]
		Checked	File ID	RT [min]	First Scan	Mass Analyzer	Activation Type	MS Order	# PSMs	Best PSM Ambiguity	Isolation Interference [%]	Average Reporter S/N	Ion Inject Time [ms]	Precursor m/z [Da]	Precursor MH+ [Da]	Precursor Charge	Spectrum File	Abundances (Normalized): 126	Abundances (Normalized): 127	Abundances (Normalized): 128	Abundances (Normalized): 129	Abundance: 126	Abundance: 127	Abundance: 128	Abundance: 129	Quan Info
		FALSE	F6	95,6429	22586	Fourier Transform	HCD (High Energy Collision Dissociation)	MS2	1	Unambiguous	0	16,1	200,000	815,43561	2444,29227	3	Liver_M_1_001.raw		24.4	42.6	23.3		14.1	42.6	7.9
	FALSE	High	Sequest HT (A2)	Unambiguous	[R].yFATFGNLSSPAAIMGNPk.[V]	N-Term(TMT6plex); K19(TMT6plex)	1	1	ENSDARP00000092488.4	ENSDARP00000092488.4	0	4	0,6824	0,0000	1	1	611,82819	2444,29091	2444,30482	-5,69	-0,00348	HCD (High Energy Collision Dissociation)	MS2	38,29789	21,0	200,000	97,9261	23140	Liver_M_1_001.raw	F6		22.9	48.8	12.5		2,55	FALSE	0	3,079E-06	R.YFATFGNLSSPAAIMGNPK.V	[42-60]
		Checked	File ID	RT [min]	First Scan	Mass Analyzer	Activation Type	MS Order	# PSMs	Best PSM Ambiguity	Isolation Interference [%]	Average Reporter S/N	Ion Inject Time [ms]	Precursor m/z [Da]	Precursor MH+ [Da]	Precursor Charge	Spectrum File	Abundances (Normalized): 126	Abundances (Normalized): 127	Abundances (Normalized): 128	Abundances (Normalized): 129	Abundance: 126	Abundance: 127	Abundance: 128	Abundance: 129	Quan Info
		FALSE	F6	97,9261	23140	Fourier Transform	HCD (High Energy Collision Dissociation)	MS2	1	Unambiguous	38,29789	21,0	200,000	611,82819	2444,29091	4	Liver_M_1_001.raw		39.7	48.8	36.8		22.9	48.8	12.5
	FALSE	High	Sequest HT (A2)	Unambiguous	[R].yFATFGNLSSPAAIMGNPk.[V]	N-Term(TMT6plex); K19(TMT6plex)	1	1	ENSDARP00000092488.4	ENSDARP00000092488.4	0	3	0,7958	0,0000	1	1	815,43481	2444,28989	2444,30482	-6,11	-0,00498	HCD (High Energy Collision Dissociation)	MS2	0,04565857	184,8	27,859	96,6682	22838	Liver_M_1_001.raw	F6	1.1	140	536.2	61.2		5,78	FALSE	0	2,557E-11	R.YFATFGNLSSPAAIMGNPK.V	[42-60]
		Checked	File ID	RT [min]	First Scan	Mass Analyzer	Activation Type	MS Order	# PSMs	Best PSM Ambiguity	Isolation Interference [%]	Average Reporter S/N	Ion Inject Time [ms]	Precursor m/z [Da]	Precursor MH+ [Da]	Precursor Charge	Spectrum File	Abundances (Normalized): 126	Abundances (Normalized): 127	Abundances (Normalized): 128	Abundances (Normalized): 129	Abundance: 126	Abundance: 127	Abundance: 128	Abundance: 129	Quan Info
		FALSE	F6	96,6682	22838	Fourier Transform	HCD (High Energy Collision Dissociation)	MS2	1	Unambiguous	0,04565857	184,8	27,859	815,43481	2444,28989	3	Liver_M_1_001.raw	9.7	242.7	536.2	181.1	1.1	140	536.2	61.2
	FALSE	High	Sequest HT (A2)	Unambiguous	[R].yFATFGNLSSPAAIMGNPk.[V]	N-Term(TMT6plex); K19(TMT6plex)	1	1	ENSDARP00000092488.4	ENSDARP00000092488.4	0	3	0,8028	0,0000	1	1	815,43555	2444,29209	2444,30482	-5,21	-0,00425	HCD (High Energy Collision Dissociation)	MS2	0	170,3	36,371	97,2024	22960	Liver_M_1_001.raw	F6		131.6	500.8	48.6		5,78	FALSE	0	1,961E-10	R.YFATFGNLSSPAAIMGNPK.V	[42-60]
		Checked	File ID	RT [min]	First Scan	Mass Analyzer	Activation Type	MS Order	# PSMs	Best PSM Ambiguity	Isolation Interference [%]	Average Reporter S/N	Ion Inject Time [ms]	Precursor m/z [Da]	Precursor MH+ [Da]	Precursor Charge	Spectrum File	Abundances (Normalized): 126	Abundances (Normalized): 127	Abundances (Normalized): 128	Abundances (Normalized): 129	Abundance: 126	Abundance: 127	Abundance: 128	Abundance: 129	Quan Info
		FALSE	F6	97,2024	22960	Fourier Transform	HCD (High Energy Collision Dissociation)	MS2	1	Unambiguous	0	170,3	36,371	815,43555	2444,29209	3	Liver_M_1_001.raw		228.1	500.8	143.6		131.6	500.8	48.6
	FALSE	High	Sequest HT (A2)	Unambiguous	[R].yFATFGNLSSPAAIMGNPk.[V]	N-Term(TMT6plex); K19(TMT6plex)	1	1	ENSDARP00000092488.4	ENSDARP00000092488.4	0	2	0,8534	0,0000	1	1	1222,65039	2444,29350	2444,30482	-4,63	-0,00566	HCD (High Energy Collision Dissociation)	MS2	0	25,9	200,000	96,9890	22909	Liver_M_1_001.raw	F6		25.6	72.1	5.9		3,48	FALSE	0	5,812E-09	R.YFATFGNLSSPAAIMGNPK.V	[42-60]
		Checked	File ID	RT [min]	First Scan	Mass Analyzer	Activation Type	MS Order	# PSMs	Best PSM Ambiguity	Isolation Interference [%]	Average Reporter S/N	Ion Inject Time [ms]	Precursor m/z [Da]	Precursor MH+ [Da]	Precursor Charge	Spectrum File	Abundances (Normalized): 126	Abundances (Normalized): 127	Abundances (Normalized): 128	Abundances (Normalized): 129	Abundance: 126	Abundance: 127	Abundance: 128	Abundance: 129	Quan Info
		FALSE	F6	96,9890	22909	Fourier Transform	HCD (High Energy Collision Dissociation)	MS2	1	Unambiguous	0	25,9	200,000	1222,65039	2444,29350	2	Liver_M_1_001.raw		44.4	72.1	17.3		25.6	72.1	5.9
	FALSE	High	Sequest HT (A2)	Unambiguous	[R].yFATFGNLSSPAAIMGNPk.[V]	N-Term(TMT6plex); K19(TMT6plex)	1	1	ENSDARP00000092488.4	ENSDARP00000092488.4	0	4	0,7367	0,0000	1	1	611,82831	2444,29140	2444,30482	-5,49	-0,00336	HCD (High Energy Collision Dissociation)	MS2	2,031821	217,7	79,238	96,8569	22880	Liver_M_1_001.raw	F6		175.7	629.9	64.7		5,09	FALSE	0	5,273E-09	R.YFATFGNLSSPAAIMGNPK.V	[42-60]
		Checked	File ID	RT [min]	First Scan	Mass Analyzer	Activation Type	MS Order	# PSMs	Best PSM Ambiguity	Isolation Interference [%]	Average Reporter S/N	Ion Inject Time [ms]	Precursor m/z [Da]	Precursor MH+ [Da]	Precursor Charge	Spectrum File	Abundances (Normalized): 126	Abundances (Normalized): 127	Abundances (Normalized): 128	Abundances (Normalized): 129	Abundance: 126	Abundance: 127	Abundance: 128	Abundance: 129	Quan Info
		FALSE	F6	96,8569	22880	Fourier Transform	HCD (High Energy Collision Dissociation)	MS2	1	Unambiguous	2,031821	217,7	79,238	611,82831	2444,29140	4	Liver_M_1_001.raw		304.6	629.9	191.2		175.7	629.9	64.7
	FALSE	High	Sequest HT (A2)	Unambiguous	[R].yFATFGNLSSPAAIMGNPk.[V]	N-Term(TMT6plex); K19(TMT6plex)	1	1	ENSDARP00000092488.4	ENSDARP00000092488.4	0	4	0,7296	0,0000	1	1	611,82892	2444,29384	2444,30482	-4,49	-0,00274	HCD (High Energy Collision Dissociation)	MS2	4,625013	152,2	200,000	97,3739	23003	Liver_M_1_001.raw	F6	4.8	133	422.3	47.8		4,29	FALSE	0	5,032E-09	R.YFATFGNLSSPAAIMGNPK.V	[42-60]
		Checked	File ID	RT [min]	First Scan	Mass Analyzer	Activation Type	MS Order	# PSMs	Best PSM Ambiguity	Isolation Interference [%]	Average Reporter S/N	Ion Inject Time [ms]	Precursor m/z [Da]	Precursor MH+ [Da]	Precursor Charge	Spectrum File	Abundances (Normalized): 126	Abundances (Normalized): 127	Abundances (Normalized): 128	Abundances (Normalized): 129	Abundance: 126	Abundance: 127	Abundance: 128	Abundance: 129	Quan Info
		FALSE	F6	97,3739	23003	Fourier Transform	HCD (High Energy Collision Dissociation)	MS2	1	Unambiguous	4,625013	152,2	200,000	611,82892	2444,29384	4	Liver_M_1_001.raw	43.5	230.6	422.3	141.5	4.8	133	422.3	47.8
	FALSE	High	Sequest HT (A2)	Unambiguous	[R].yFATFGNLSSPAAIMGNPk.[V]	N-Term(TMT6plex); K19(TMT6plex)	1	1	ENSDARP00000092488.4	ENSDARP00000092488.4	0	4	0,7251	0,0000	1	1	611,82800	2444,29018	2444,30482	-5,99	-0,00366	HCD (High Energy Collision Dissociation)	MS2	65,02354	34,9	200,000	96,3466	22761	Liver_M_1_001.raw	F6	1.7	30.9	94.3	12.3		3,71	FALSE	0	3,993E-07	R.YFATFGNLSSPAAIMGNPK.V	[42-60]
		Checked	File ID	RT [min]	First Scan	Mass Analyzer	Activation Type	MS Order	# PSMs	Best PSM Ambiguity	Isolation Interference [%]	Average Reporter S/N	Ion Inject Time [ms]	Precursor m/z [Da]	Precursor MH+ [Da]	Precursor Charge	Spectrum File	Abundances (Normalized): 126	Abundances (Normalized): 127	Abundances (Normalized): 128	Abundances (Normalized): 129	Abundance: 126	Abundance: 127	Abundance: 128	Abundance: 129	Quan Info
		FALSE	F6	96,3466	22761	Fourier Transform	HCD (High Energy Collision Dissociation)	MS2	1	Unambiguous	65,02354	34,9	200,000	611,82800	2444,29018	4	Liver_M_1_001.raw	15.3	53.6	94.3	36.5	1.7	30.9	94.3	12.3	Rejected By Method
	FALSE	High	Sequest HT (A2)	Unambiguous	[R].yFATFGNLSSPAAIMGNPk.[V]	N-Term(TMT6plex); K19(TMT6plex)	1	1	ENSDARP00000092488.4	ENSDARP00000092488.4	0	3	0,8064	0,0000	1	1	815,43622	2444,29410	2444,30482	-4,39	-0,00357	HCD (High Energy Collision Dissociation)	MS2	1,993193	38,0	200,000	98,2687	23224	Liver_M_1_001.raw	F6		34.2	106.2	11.5		4,70	FALSE	0	1,134E-09	R.YFATFGNLSSPAAIMGNPK.V	[42-60]
		Checked	File ID	RT [min]	First Scan	Mass Analyzer	Activation Type	MS Order	# PSMs	Best PSM Ambiguity	Isolation Interference [%]	Average Reporter S/N	Ion Inject Time [ms]	Precursor m/z [Da]	Precursor MH+ [Da]	Precursor Charge	Spectrum File	Abundances (Normalized): 126	Abundances (Normalized): 127	Abundances (Normalized): 128	Abundances (Normalized): 129	Abundance: 126	Abundance: 127	Abundance: 128	Abundance: 129	Quan Info
		FALSE	F6	98,2687	23224	Fourier Transform	HCD (High Energy Collision Dissociation)	MS2	1	Unambiguous	1,993193	38,0	200,000	815,43622	2444,29410	3	Liver_M_1_001.raw		59.3	106.2	34.1		34.2	106.2	11.5
	FALSE	High	Sequest HT (A2)	Unambiguous	[R].yFATFGNLSSPAAIMGNPk.[V]	N-Term(TMT6plex); K19(TMT6plex)	1	1	ENSDARP00000092488.4	ENSDARP00000092488.4	0	4	0,6300	0,0000	1	1	611,82861	2444,29262	2444,30482	-4,99	-0,00305	HCD (High Energy Collision Dissociation)	MS2	14,46919	11,0	200,000	98,4430	23267	Liver_M_1_001.raw	F6		12.4	29.5	2.3		2,00	FALSE	0	0,0003456	R.YFATFGNLSSPAAIMGNPK.V	[42-60]
		Checked	File ID	RT [min]	First Scan	Mass Analyzer	Activation Type	MS Order	# PSMs	Best PSM Ambiguity	Isolation Interference [%]	Average Reporter S/N	Ion Inject Time [ms]	Precursor m/z [Da]	Precursor MH+ [Da]	Precursor Charge	Spectrum File	Abundances (Normalized): 126	Abundances (Normalized): 127	Abundances (Normalized): 128	Abundances (Normalized): 129	Abundance: 126	Abundance: 127	Abundance: 128	Abundance: 129	Quan Info
		FALSE	F6	98,4430	23267	Fourier Transform	HCD (High Energy Collision Dissociation)	MS2	1	Unambiguous	14,46919	11,0	200,000	611,82861	2444,29262	4	Liver_M_1_001.raw		21.5	29.5	6.7		12.4	29.5	2.3
	FALSE	High	Sequest HT (A2)	Unambiguous	[R].yFATFGNLSSPAAIMGNPk.[V]	N-Term(TMT6plex); K19(TMT6plex)	1	1	ENSDARP00000092488.4	ENSDARP00000092488.4	0	3	0,8094	0,0000	1	1	815,43549	2444,29190	2444,30482	-5,29	-0,00431	HCD (High Energy Collision Dissociation)	MS2	0	21,3	200,000	95,1310	22459	Liver_M_1_001.raw	F6		18.9	49.9	16.5		4,25	FALSE	0	1,993E-11	R.YFATFGNLSSPAAIMGNPK.V	[42-60]
		Checked	File ID	RT [min]	First Scan	Mass Analyzer	Activation Type	MS Order	# PSMs	Best PSM Ambiguity	Isolation Interference [%]	Average Reporter S/N	Ion Inject Time [ms]	Precursor m/z [Da]	Precursor MH+ [Da]	Precursor Charge	Spectrum File	Abundances (Normalized): 126	Abundances (Normalized): 127	Abundances (Normalized): 128	Abundances (Normalized): 129	Abundance: 126	Abundance: 127	Abundance: 128	Abundance: 129	Quan Info
		FALSE	F6	95,1310	22459	Fourier Transform	HCD (High Energy Collision Dissociation)	MS2	1	Unambiguous	0	21,3	200,000	815,43549	2444,29190	3	Liver_M_1_001.raw		32.8	49.9	48.7		18.9	49.9	16.5
	FALSE	High	Sequest HT (A2)	Unambiguous	[R].yFATFGNLSSPAAIMGNPk.[V]	N-Term(TMT6plex); K19(TMT6plex)	1	1	ENSDARP00000092488.4	ENSDARP00000092488.4	0	3	0,7452	0,0000	1	1	815,43951	2444,30399	2444,30482	-0,34	-0,00028	HCD (High Energy Collision Dissociation)	MS2	13,14669	9,8	200,000	94,5870	22324	Liver_M_1_001.raw	F6		12.6	19.7	6.7		1,57	FALSE	0	0,0001202	R.YFATFGNLSSPAAIMGNPK.V	[42-60]
		Checked	File ID	RT [min]	First Scan	Mass Analyzer	Activation Type	MS Order	# PSMs	Best PSM Ambiguity	Isolation Interference [%]	Average Reporter S/N	Ion Inject Time [ms]	Precursor m/z [Da]	Precursor MH+ [Da]	Precursor Charge	Spectrum File	Abundances (Normalized): 126	Abundances (Normalized): 127	Abundances (Normalized): 128	Abundances (Normalized): 129	Abundance: 126	Abundance: 127	Abundance: 128	Abundance: 129	Quan Info
		FALSE	F6	94,5870	22324	Fourier Transform	HCD (High Energy Collision Dissociation)	MS2	1	Unambiguous	13,14669	9,8	200,000	815,43951	2444,30399	3	Liver_M_1_001.raw		21.8	19.7	19.7		12.6	19.7	6.7	Rejected By Method
	FALSE	High	Sequest HT (A2)	Unambiguous	[R].yFATFGNLSSPAAIMGNPk.[V]	N-Term(TMT6plex); K19(TMT6plex)	1	1	ENSDARP00000092488.4	ENSDARP00000092488.4	0	3	0,8176	0,0000	1	1	815,43610	2444,29374	2444,30482	-4,54	-0,00370	HCD (High Energy Collision Dissociation)	MS2	0,791133	39,7	200,000	98,8020	23356	Liver_M_1_001.raw	F6		67.5	82.3	9		4,77	FALSE	0	1,009E-11	R.YFATFGNLSSPAAIMGNPK.V	[42-60]
		Checked	File ID	RT [min]	First Scan	Mass Analyzer	Activation Type	MS Order	# PSMs	Best PSM Ambiguity	Isolation Interference [%]	Average Reporter S/N	Ion Inject Time [ms]	Precursor m/z [Da]	Precursor MH+ [Da]	Precursor Charge	Spectrum File	Abundances (Normalized): 126	Abundances (Normalized): 127	Abundances (Normalized): 128	Abundances (Normalized): 129	Abundance: 126	Abundance: 127	Abundance: 128	Abundance: 129	Quan Info
		FALSE	F6	98,8020	23356	Fourier Transform	HCD (High Energy Collision Dissociation)	MS2	1	Unambiguous	0,791133	39,7	200,000	815,43610	2444,29374	3	Liver_M_1_001.raw		117	82.3	26.5		67.5	82.3	9
	FALSE	High	Sequest HT (A2)	Unambiguous	[R].yFATFGNLSSPAAIMGNPk.[V]	N-Term(TMT6plex); K19(TMT6plex)	1	1	ENSDARP00000092488.4	ENSDARP00000092488.4	0	3	0,6444	0,0000	1	1	815,43500	2444,29044	2444,30482	-5,88	-0,00479	HCD (High Energy Collision Dissociation)	MS2	12,12165	7,3	200,000	123,0910	29343	Liver_M_1_001.raw	F6		8.3	18.9	2		1,35	FALSE	9,033E-05	0,002115	R.YFATFGNLSSPAAIMGNPK.V	[42-60]
		Checked	File ID	RT [min]	First Scan	Mass Analyzer	Activation Type	MS Order	# PSMs	Best PSM Ambiguity	Isolation Interference [%]	Average Reporter S/N	Ion Inject Time [ms]	Precursor m/z [Da]	Precursor MH+ [Da]	Precursor Charge	Spectrum File	Abundances (Normalized): 126	Abundances (Normalized): 127	Abundances (Normalized): 128	Abundances (Normalized): 129	Abundance: 126	Abundance: 127	Abundance: 128	Abundance: 129	Quan Info
		FALSE	F6	123,0910	29343	Fourier Transform	HCD (High Energy Collision Dissociation)	MS2	1	Unambiguous	12,12165	7,3	200,000	815,43500	2444,29044	3	Liver_M_1_001.raw		14.4	18.9	5.9		8.3	18.9	2	Rejected By Method
	FALSE	High	Sequest HT (A2)	Unambiguous	[K].fGQAGFNADVQEAWQk.[F]	N-Term(TMT6plex); K16(TMT6plex)	1	1	ENSDARP00000092488.4	ENSDARP00000092488.4	0	3	0,6471	0,0000	1	1	752,05475	2254,14969	2254,16569	-7,10	-0,00533	HCD (High Energy Collision Dissociation)	MS2	0	9,5	200,000	82,7511	19383	Liver_M_1_001.raw	F6		12.5	16.6	8.9		1,53	FALSE	9,033E-05	0,002284	K.FGQAGFNADVQEAWQK.F	[119-134]
		Checked	File ID	RT [min]	First Scan	Mass Analyzer	Activation Type	MS Order	# PSMs	Best PSM Ambiguity	Isolation Interference [%]	Average Reporter S/N	Ion Inject Time [ms]	Precursor m/z [Da]	Precursor MH+ [Da]	Precursor Charge	Spectrum File	Abundances (Normalized): 126	Abundances (Normalized): 127	Abundances (Normalized): 128	Abundances (Normalized): 129	Abundance: 126	Abundance: 127	Abundance: 128	Abundance: 129	Quan Info
		FALSE	F6	82,7511	19383	Fourier Transform	HCD (High Energy Collision Dissociation)	MS2	1	Unambiguous	0	9,5	200,000	752,05475	2254,14969	3	Liver_M_1_001.raw		21.7	16.6	26.2		12.5	16.6	8.9	Rejected By Method
	FALSE	High	Sequest HT (A2)	Unambiguous	[R].lLADcITVcAAmk.[F]	N-Term(TMT6plex); C5(Carbamidomethyl); C9(Carbamidomethyl); M12(Oxidation); K13(TMT6plex)	1	1	ENSDARP00000092488.4	ENSDARP00000092488.4	0	3	0,6135	0,0000	1	1	647,35138	1940,03958	1940,04193	-1,21	-0,00078	HCD (High Energy Collision Dissociation)	MS2	52,09179	39,0	200,000	57,3532	13053	Liver_M_1_001.raw	F6	13.3	45.8	65.9	30.5		2,07	FALSE	9,033E-05	0,003476	R.LLADCITVCAAMK.F	[106-118]
		Checked	File ID	RT [min]	First Scan	Mass Analyzer	Activation Type	MS Order	# PSMs	Best PSM Ambiguity	Isolation Interference [%]	Average Reporter S/N	Ion Inject Time [ms]	Precursor m/z [Da]	Precursor MH+ [Da]	Precursor Charge	Spectrum File	Abundances (Normalized): 126	Abundances (Normalized): 127	Abundances (Normalized): 128	Abundances (Normalized): 129	Abundance: 126	Abundance: 127	Abundance: 128	Abundance: 129	Quan Info
		FALSE	F6	57,3532	13053	Fourier Transform	HCD (High Energy Collision Dissociation)	MS2	1	Unambiguous	52,09179	39,0	200,000	647,35138	1940,03958	3	Liver_M_1_001.raw	120.9	79.4	65.9	90.2	13.3	45.8	65.9	30.5	Rejected By Method
	FALSE	High	Sequest HT (A2)	Unambiguous	[R].yFATFGNLSSPAAIMGNPk.[V]	N-Term(TMT6plex); K19(TMT6plex)	1	1	ENSDARP00000092488.4	ENSDARP00000092488.4	0	3	0,5576	0,0000	1	1	815,43762	2444,29831	2444,30482	-2,66	-0,00217	HCD (High Energy Collision Dissociation)	MS2	21,36528	7,2	200,000	122,0459	29085	Liver_M_1_001.raw	F6		7.6	19	2.3		1,65	FALSE	9,033E-05	0,003703	R.YFATFGNLSSPAAIMGNPK.V	[42-60]
		Checked	File ID	RT [min]	First Scan	Mass Analyzer	Activation Type	MS Order	# PSMs	Best PSM Ambiguity	Isolation Interference [%]	Average Reporter S/N	Ion Inject Time [ms]	Precursor m/z [Da]	Precursor MH+ [Da]	Precursor Charge	Spectrum File	Abundances (Normalized): 126	Abundances (Normalized): 127	Abundances (Normalized): 128	Abundances (Normalized): 129	Abundance: 126	Abundance: 127	Abundance: 128	Abundance: 129	Quan Info
		FALSE	F6	122,0459	29085	Fourier Transform	HCD (High Energy Collision Dissociation)	MS2	1	Unambiguous	21,36528	7,2	200,000	815,43762	2444,29831	3	Liver_M_1_001.raw		13.2	19	6.8		7.6	19	2.3	Rejected By Method
	FALSE	High	Sequest HT (A2)	Unambiguous	[R].lLADcITVcAAMk.[F]	N-Term(TMT6plex); C5(Carbamidomethyl); C9(Carbamidomethyl); K13(TMT6plex)	1	1	ENSDARP00000092488.4	ENSDARP00000092488.4	0	3	0,6423	0,0000	1	1	642,01837	1924,04056	1924,04702	-3,36	-0,00215	HCD (High Energy Collision Dissociation)	MS2	23,6479	7,6	200,000	76,6882	17468	Liver_M_3_001.raw	F3	10.6	7.2	6.5	5.9		1,37	FALSE	9,033E-05	0,003428	R.LLADCITVCAAMK.F	[106-118]
		Checked	File ID	RT [min]	First Scan	Mass Analyzer	Activation Type	MS Order	# PSMs	Best PSM Ambiguity	Isolation Interference [%]	Average Reporter S/N	Ion Inject Time [ms]	Precursor m/z [Da]	Precursor MH+ [Da]	Precursor Charge	Spectrum File	Abundances (Normalized): 126	Abundances (Normalized): 127	Abundances (Normalized): 128	Abundances (Normalized): 129	Abundance: 126	Abundance: 127	Abundance: 128	Abundance: 129	Quan Info
		FALSE	F3	76,6882	17468	Fourier Transform	HCD (High Energy Collision Dissociation)	MS2	1	Unambiguous	23,6479	7,6	200,000	642,01837	1924,04056	3	Liver_M_3_001.raw	87.4	51.3	41	51.6	10.6	7.2	6.5	5.9	Rejected By Method
	FALSE	High	Sequest HT (A2)	Unambiguous	[K].fGQAGFNADVQEAWQk.[F]	N-Term(TMT6plex); K16(TMT6plex)	1	1	ENSDARP00000092488.4	ENSDARP00000092488.4	0	3	0,5068	0,0000	1	1	752,05695	2254,15628	2254,16569	-4,17	-0,00313	HCD (High Energy Collision Dissociation)	MS2	0	10,6	200,000	75,0864	17358	Liver_M_4_001.raw	F5	12.1	2	19.3	8.9		1,48	FALSE	9,033E-05	0,001547	K.FGQAGFNADVQEAWQK.F	[119-134]
		Checked	File ID	RT [min]	First Scan	Mass Analyzer	Activation Type	MS Order	# PSMs	Best PSM Ambiguity	Isolation Interference [%]	Average Reporter S/N	Ion Inject Time [ms]	Precursor m/z [Da]	Precursor MH+ [Da]	Precursor Charge	Spectrum File	Abundances (Normalized): 126	Abundances (Normalized): 127	Abundances (Normalized): 128	Abundances (Normalized): 129	Abundance: 126	Abundance: 127	Abundance: 128	Abundance: 129	Quan Info
		FALSE	F5	75,0864	17358	Fourier Transform	HCD (High Energy Collision Dissociation)	MS2	1	Unambiguous	0	10,6	200,000	752,05695	2254,15628	3	Liver_M_4_001.raw	47.9	30.2	120.8	83	12.1	2	19.3	8.9
	FALSE	High	Sequest HT (A2)	Unambiguous	[R].cLIVYPWTQR.[Y]	N-Term(TMT6plex); C1(Carbamidomethyl)	1	2	ENSDARP00000092488.4	ENSDARP00000092488.4; ENSDARP00000105678.3	0	3	0,6828	0,0000	1	1	522,28644	1564,84476	1564,85074	-3,82	-0,00199	HCD (High Energy Collision Dissociation)	MS2	28,94002	4,9	200,000	73,5417	16977	Liver_M_4_001.raw	F5	12		2.9	4.8		2,27	FALSE	9,033E-05	0,001647	R.CLIVYPWTQR.Y	[32-41]
		Checked	File ID	RT [min]	First Scan	Mass Analyzer	Activation Type	MS Order	# PSMs	Best PSM Ambiguity	Isolation Interference [%]	Average Reporter S/N	Ion Inject Time [ms]	Precursor m/z [Da]	Precursor MH+ [Da]	Precursor Charge	Spectrum File	Abundances (Normalized): 126	Abundances (Normalized): 127	Abundances (Normalized): 128	Abundances (Normalized): 129	Abundance: 126	Abundance: 127	Abundance: 128	Abundance: 129	Quan Info
		FALSE	F5	73,5417	16977	Fourier Transform	HCD (High Energy Collision Dissociation)	MS2	1	Unambiguous	28,94002	4,9	200,000	522,28644	1564,84476	3	Liver_M_4_001.raw	47.5		18.1	44.8	12		2.9	4.8	Rejected By Method
	FALSE	High	Sequest HT (A2)	Unambiguous	[R].cLIVYPWTQR.[Y]	N-Term(TMT6plex); C1(Carbamidomethyl)	1	2	ENSDARP00000092488.4	ENSDARP00000092488.4; ENSDARP00000105678.3	0	3	0,7889	0,0000	1	1	522,28595	1564,84330	1564,85074	-4,75	-0,00248	HCD (High Energy Collision Dissociation)	MS2	6,128027	13,9	200,000	74,0458	17102	Liver_M_4_001.raw	F5	29.5	1.9	10	14.3		2,70	FALSE	9,033E-05	0,003817	R.CLIVYPWTQR.Y	[32-41]
		Checked	File ID	RT [min]	First Scan	Mass Analyzer	Activation Type	MS Order	# PSMs	Best PSM Ambiguity	Isolation Interference [%]	Average Reporter S/N	Ion Inject Time [ms]	Precursor m/z [Da]	Precursor MH+ [Da]	Precursor Charge	Spectrum File	Abundances (Normalized): 126	Abundances (Normalized): 127	Abundances (Normalized): 128	Abundances (Normalized): 129	Abundance: 126	Abundance: 127	Abundance: 128	Abundance: 129	Quan Info
		FALSE	F5	74,0458	17102	Fourier Transform	HCD (High Energy Collision Dissociation)	MS2	1	Unambiguous	6,128027	13,9	200,000	522,28595	1564,84330	3	Liver_M_4_001.raw	116.8	28.7	62.5	133.3	29.5	1.9	10	14.3
	FALSE	High	Sequest HT (A2)	Unambiguous	[R].tAILGLWGk.[L]	N-Term(TMT6plex); K9(TMT6plex)	1	1	ENSDARP00000092488.4	ENSDARP00000092488.4	0	3	0,6056	0,0000	1	1	472,96802	1416,88950	1416,89789	-5,92	-0,00280	HCD (High Energy Collision Dissociation)	MS2	9,336417	15,5	200,000	90,0376	21037	Liver_M_4_001.raw	F5	47	2.1	7.7	5.3		1,80	FALSE	9,033E-05	0,004494	R.TAILGLWGK.L	[10-18]
		Checked	File ID	RT [min]	First Scan	Mass Analyzer	Activation Type	MS Order	# PSMs	Best PSM Ambiguity	Isolation Interference [%]	Average Reporter S/N	Ion Inject Time [ms]	Precursor m/z [Da]	Precursor MH+ [Da]	Precursor Charge	Spectrum File	Abundances (Normalized): 126	Abundances (Normalized): 127	Abundances (Normalized): 128	Abundances (Normalized): 129	Abundance: 126	Abundance: 127	Abundance: 128	Abundance: 129	Quan Info
		FALSE	F5	90,0376	21037	Fourier Transform	HCD (High Energy Collision Dissociation)	MS2	1	Unambiguous	9,336417	15,5	200,000	472,96802	1416,88950	3	Liver_M_4_001.raw	186.1	31.7	48	49.4	47	2.1	7.7	5.3
	FALSE	High	Sequest HT (A2)	Unambiguous	[R].tVMGGLER.[A]	N-Term(TMT6plex)	1	1	ENSDARP00000092488.4	ENSDARP00000092488.4	0	2	0,3750	0,0000	1	1	546,30463	1091,60198	1091,60805	-5,56	-0,00303	HCD (High Energy Collision Dissociation)	MS2	12,12271	54,4	200,000	24,1410	4751	Liver_M_1_001.raw	F6	19.7	78.2	73	46.5		1,84	FALSE	9,033E-05	0,002978	R.TVMGGLER.A	[67-74]
		Checked	File ID	RT [min]	First Scan	Mass Analyzer	Activation Type	MS Order	# PSMs	Best PSM Ambiguity	Isolation Interference [%]	Average Reporter S/N	Ion Inject Time [ms]	Precursor m/z [Da]	Precursor MH+ [Da]	Precursor Charge	Spectrum File	Abundances (Normalized): 126	Abundances (Normalized): 127	Abundances (Normalized): 128	Abundances (Normalized): 129	Abundance: 126	Abundance: 127	Abundance: 128	Abundance: 129	Quan Info
		FALSE	F6	24,1410	4751	Fourier Transform	HCD (High Energy Collision Dissociation)	MS2	1	Unambiguous	12,12271	54,4	200,000	546,30463	1091,60198	2	Liver_M_1_001.raw	178.7	135.6	73	137.4	19.7	78.2	73	46.5
	FALSE	High	Sequest HT (A2)	Unambiguous	[K].lHVDPDNFR.[L]	N-Term(TMT6plex)	2	3	ENSDARP00000092488.4; ENSDARP00000066383.4	ENSDARP00000092488.4; ENSDARP00000105678.3; ENSDARP00000066383.4	0	3	0,6547	0,0000	1	1	447,90662	1341,70530	1341,71126	-4,45	-0,00199	HCD (High Energy Collision Dissociation)	MS2	6,555442	33,2	200,000	24,8232	4921	Liver_M_1_001.raw	F6	7	42.7	57.9	24.8		2,23	FALSE	9,033E-05	0,00346	K.LHVDPDNFR.L	[97-105]
		Checked	File ID	RT [min]	First Scan	Mass Analyzer	Activation Type	MS Order	# PSMs	Best PSM Ambiguity	Isolation Interference [%]	Average Reporter S/N	Ion Inject Time [ms]	Precursor m/z [Da]	Precursor MH+ [Da]	Precursor Charge	Spectrum File	Abundances (Normalized): 126	Abundances (Normalized): 127	Abundances (Normalized): 128	Abundances (Normalized): 129	Abundance: 126	Abundance: 127	Abundance: 128	Abundance: 129	Quan Info
		FALSE	F6	24,8232	4921	Fourier Transform	HCD (High Energy Collision Dissociation)	MS2	1	Unambiguous	6,555442	33,2	200,000	447,90662	1341,70530	3	Liver_M_1_001.raw	63.8	74	57.9	73.4	7	42.7	57.9	24.8
	FALSE	High	Sequest HT (A2)	Unambiguous	[K].nTYAALSVmHSEk.[L]	N-Term(TMT6plex); M9(Oxidation); K13(TMT6plex)	1	1	ENSDARP00000092488.4	ENSDARP00000092488.4	0	3	0,6407	0,0000	1	1	642,34229	1925,01230	1925,02027	-4,14	-0,00266	HCD (High Energy Collision Dissociation)	MS2	57,0456	27,1	200,000	20,6016	3869	Liver_M_1_001.raw	F6	15.6	18.2	60.1	14.6		1,67	FALSE	9,033E-05	0,001752	K.NTYAALSVMHSEK.L	[84-96]
		Checked	File ID	RT [min]	First Scan	Mass Analyzer	Activation Type	MS Order	# PSMs	Best PSM Ambiguity	Isolation Interference [%]	Average Reporter S/N	Ion Inject Time [ms]	Precursor m/z [Da]	Precursor MH+ [Da]	Precursor Charge	Spectrum File	Abundances (Normalized): 126	Abundances (Normalized): 127	Abundances (Normalized): 128	Abundances (Normalized): 129	Abundance: 126	Abundance: 127	Abundance: 128	Abundance: 129	Quan Info
		FALSE	F6	20,6016	3869	Fourier Transform	HCD (High Energy Collision Dissociation)	MS2	1	Unambiguous	57,0456	27,1	200,000	642,34229	1925,01230	3	Liver_M_1_001.raw	141.8	31.6	60.1	43.1	15.6	18.2	60.1	14.6	Rejected By Method
	FALSE	High	Sequest HT (A2)	Unambiguous	[K].lHVDPDNFR.[L]	N-Term(TMT6plex)	2	3	ENSDARP00000092488.4; ENSDARP00000066383.4	ENSDARP00000092488.4; ENSDARP00000105678.3; ENSDARP00000066383.4	0	3	0,7004	0,0000	1	1	447,90631	1341,70438	1341,71126	-5,13	-0,00229	HCD (High Energy Collision Dissociation)	MS2	3,277544	50,2	177,688	25,8573	5177	Liver_M_1_001.raw	F6	8.5	63.1	94	35.1		2,37	FALSE	9,033E-05	0,00357	K.LHVDPDNFR.L	[97-105]
		Checked	File ID	RT [min]	First Scan	Mass Analyzer	Activation Type	MS Order	# PSMs	Best PSM Ambiguity	Isolation Interference [%]	Average Reporter S/N	Ion Inject Time [ms]	Precursor m/z [Da]	Precursor MH+ [Da]	Precursor Charge	Spectrum File	Abundances (Normalized): 126	Abundances (Normalized): 127	Abundances (Normalized): 128	Abundances (Normalized): 129	Abundance: 126	Abundance: 127	Abundance: 128	Abundance: 129	Quan Info
		FALSE	F6	25,8573	5177	Fourier Transform	HCD (High Energy Collision Dissociation)	MS2	1	Unambiguous	3,277544	50,2	177,688	447,90631	1341,70438	3	Liver_M_1_001.raw	76.8	109.4	94	103.7	8.5	63.1	94	35.1
	FALSE	High	Sequest HT (A2)	Unambiguous	[R].tVMGGLER.[A]	N-Term(TMT6plex)	1	1	ENSDARP00000092488.4	ENSDARP00000092488.4	0	2	0,5680	0,0000	1	1	546,30481	1091,60234	1091,60805	-5,22	-0,00285	HCD (High Energy Collision Dissociation)	MS2	9,75858	52,8	200,000	23,4202	4600	Liver_M_4_001.raw	F5	78.4	20.8	46.8	65		2,06	FALSE	9,033E-05	0,001877	R.TVMGGLER.A	[67-74]
		Checked	File ID	RT [min]	First Scan	Mass Analyzer	Activation Type	MS Order	# PSMs	Best PSM Ambiguity	Isolation Interference [%]	Average Reporter S/N	Ion Inject Time [ms]	Precursor m/z [Da]	Precursor MH+ [Da]	Precursor Charge	Spectrum File	Abundances (Normalized): 126	Abundances (Normalized): 127	Abundances (Normalized): 128	Abundances (Normalized): 129	Abundance: 126	Abundance: 127	Abundance: 128	Abundance: 129	Quan Info
		FALSE	F5	23,4202	4600	Fourier Transform	HCD (High Energy Collision Dissociation)	MS2	1	Unambiguous	9,75858	52,8	200,000	546,30481	1091,60234	2	Liver_M_4_001.raw	310.5	314	293.3	605.8	78.4	20.8	46.8	65
	FALSE	High	Sequest HT (A2)	Unambiguous	[R].tAILGLWGk.[L]	N-Term(TMT6plex); K9(TMT6plex)	1	1	ENSDARP00000092488.4	ENSDARP00000092488.4	0	3	0,5090	0,0000	1	1	472,96872	1416,89161	1416,89789	-4,44	-0,00210	HCD (High Energy Collision Dissociation)	MS2	53,39747	14,1	200,000	88,8727	20901	Liver_M_1_001.raw	F6		10.1	38.3	8.2		1,67	FALSE	9,033E-05	0,002563	R.TAILGLWGK.L	[10-18]
		Checked	File ID	RT [min]	First Scan	Mass Analyzer	Activation Type	MS Order	# PSMs	Best PSM Ambiguity	Isolation Interference [%]	Average Reporter S/N	Ion Inject Time [ms]	Precursor m/z [Da]	Precursor MH+ [Da]	Precursor Charge	Spectrum File	Abundances (Normalized): 126	Abundances (Normalized): 127	Abundances (Normalized): 128	Abundances (Normalized): 129	Abundance: 126	Abundance: 127	Abundance: 128	Abundance: 129	Quan Info
		FALSE	F6	88,8727	20901	Fourier Transform	HCD (High Energy Collision Dissociation)	MS2	1	Unambiguous	53,39747	14,1	200,000	472,96872	1416,89161	3	Liver_M_1_001.raw		17.5	38.3	24.2		10.1	38.3	8.2	Rejected By Method
	FALSE	High	Sequest HT (A2)	Unambiguous	[R].yFATFGNLSSPAAIMGNPk.[V]	N-Term(TMT6plex); K19(TMT6plex)	1	1	ENSDARP00000092488.4	ENSDARP00000092488.4	0	3	0,5806	0,0000	1	1	815,43665	2444,29538	2444,30482	-3,86	-0,00315	HCD (High Energy Collision Dissociation)	MS2	12,81613	13,9	200,000	107,6925	25538	Liver_M_1_001.raw	F6		14.5	31.4	9.8		1,55	FALSE	9,033E-05	0,002773	R.YFATFGNLSSPAAIMGNPK.V	[42-60]
		Checked	File ID	RT [min]	First Scan	Mass Analyzer	Activation Type	MS Order	# PSMs	Best PSM Ambiguity	Isolation Interference [%]	Average Reporter S/N	Ion Inject Time [ms]	Precursor m/z [Da]	Precursor MH+ [Da]	Precursor Charge	Spectrum File	Abundances (Normalized): 126	Abundances (Normalized): 127	Abundances (Normalized): 128	Abundances (Normalized): 129	Abundance: 126	Abundance: 127	Abundance: 128	Abundance: 129	Quan Info
		FALSE	F6	107,6925	25538	Fourier Transform	HCD (High Energy Collision Dissociation)	MS2	1	Unambiguous	12,81613	13,9	200,000	815,43665	2444,29538	3	Liver_M_1_001.raw		25.1	31.4	28.9		14.5	31.4	9.8
	FALSE	High	Sequest HT (A2)	Unambiguous	[R].yFATFGNLSSPAAIMGNPk.[V]	N-Term(TMT6plex); K19(TMT6plex)	1	1	ENSDARP00000092488.4	ENSDARP00000092488.4	0	3	0,6379	0,0000	1	1	815,44208	2444,31168	2444,30482	2,81	0,00229	HCD (High Energy Collision Dissociation)	MS2	14,81732	11,7	200,000	111,3810	26449	Liver_M_1_001.raw	F6		12.1	28	6.7		1,74	FALSE	9,033E-05	0,001552	R.YFATFGNLSSPAAIMGNPK.V	[42-60]
		Checked	File ID	RT [min]	First Scan	Mass Analyzer	Activation Type	MS Order	# PSMs	Best PSM Ambiguity	Isolation Interference [%]	Average Reporter S/N	Ion Inject Time [ms]	Precursor m/z [Da]	Precursor MH+ [Da]	Precursor Charge	Spectrum File	Abundances (Normalized): 126	Abundances (Normalized): 127	Abundances (Normalized): 128	Abundances (Normalized): 129	Abundance: 126	Abundance: 127	Abundance: 128	Abundance: 129	Quan Info
		FALSE	F6	111,3810	26449	Fourier Transform	HCD (High Energy Collision Dissociation)	MS2	1	Unambiguous	14,81732	11,7	200,000	815,44208	2444,31168	3	Liver_M_1_001.raw		21	28	19.7		12.1	28	6.7
	FALSE	High	Sequest HT (A2)	Unambiguous	[R].yFATFGNLSSPAAIMGNPk.[V]	N-Term(TMT6plex); K19(TMT6plex)	1	1	ENSDARP00000092488.4	ENSDARP00000092488.4	0	3	0,6398	0,0000	1	1	815,43646	2444,29483	2444,30482	-4,09	-0,00333	HCD (High Energy Collision Dissociation)	MS2	8,184609	9,0	200,000	109,3125	25938	Liver_M_1_001.raw	F6		7.8	25	3.1		1,61	FALSE	9,033E-05	0,001497	R.YFATFGNLSSPAAIMGNPK.V	[42-60]
		Checked	File ID	RT [min]	First Scan	Mass Analyzer	Activation Type	MS Order	# PSMs	Best PSM Ambiguity	Isolation Interference [%]	Average Reporter S/N	Ion Inject Time [ms]	Precursor m/z [Da]	Precursor MH+ [Da]	Precursor Charge	Spectrum File	Abundances (Normalized): 126	Abundances (Normalized): 127	Abundances (Normalized): 128	Abundances (Normalized): 129	Abundance: 126	Abundance: 127	Abundance: 128	Abundance: 129	Quan Info
		FALSE	F6	109,3125	25938	Fourier Transform	HCD (High Energy Collision Dissociation)	MS2	1	Unambiguous	8,184609	9,0	200,000	815,43646	2444,29483	3	Liver_M_1_001.raw		13.5	25	9.1		7.8	25	3.1	Rejected By Method
	FALSE	High	Sequest HT (A2)	Unambiguous	[R].yFATFGNLSSPAAIMGNPk.[V]	N-Term(TMT6plex); K19(TMT6plex)	1	1	ENSDARP00000092488.4	ENSDARP00000092488.4	0	3	0,7016	0,0000	1	1	815,43549	2444,29190	2444,30482	-5,29	-0,00431	HCD (High Energy Collision Dissociation)	MS2	10,25486	2,0	200,000	143,8911	33244	Liver_M_1_001.raw	F6		2.1	5.9			1,24	FALSE	9,033E-05	0,002051	R.YFATFGNLSSPAAIMGNPK.V	[42-60]
		Checked	File ID	RT [min]	First Scan	Mass Analyzer	Activation Type	MS Order	# PSMs	Best PSM Ambiguity	Isolation Interference [%]	Average Reporter S/N	Ion Inject Time [ms]	Precursor m/z [Da]	Precursor MH+ [Da]	Precursor Charge	Spectrum File	Abundances (Normalized): 126	Abundances (Normalized): 127	Abundances (Normalized): 128	Abundances (Normalized): 129	Abundance: 126	Abundance: 127	Abundance: 128	Abundance: 129	Quan Info
		FALSE	F6	143,8911	33244	Fourier Transform	HCD (High Energy Collision Dissociation)	MS2	1	Unambiguous	10,25486	2,0	200,000	815,43549	2444,29190	3	Liver_M_1_001.raw		3.6	5.9			2.1	5.9		Rejected By Method
	FALSE	High	Sequest HT (A2)	Unambiguous	[R].cLIVYPWTQR.[Y]	N-Term(TMT6plex); C1(Carbamidomethyl)	1	2	ENSDARP00000092488.4	ENSDARP00000092488.4; ENSDARP00000105678.3	0	3	0,6637	0,0000	1	1	522,28741	1564,84769	1564,85074	-1,95	-0,00102	HCD (High Energy Collision Dissociation)	MS2	21,18026	4,8	200,000	70,2069	16223	Liver_M_2_001.raw	F2	12.6	2.8	1.8	1.9		2,23	FALSE	9,033E-05	0,003981	R.CLIVYPWTQR.Y	[32-41]
		Checked	File ID	RT [min]	First Scan	Mass Analyzer	Activation Type	MS Order	# PSMs	Best PSM Ambiguity	Isolation Interference [%]	Average Reporter S/N	Ion Inject Time [ms]	Precursor m/z [Da]	Precursor MH+ [Da]	Precursor Charge	Spectrum File	Abundances (Normalized): 126	Abundances (Normalized): 127	Abundances (Normalized): 128	Abundances (Normalized): 129	Abundance: 126	Abundance: 127	Abundance: 128	Abundance: 129	Quan Info
		FALSE	F2	70,2069	16223	Fourier Transform	HCD (High Energy Collision Dissociation)	MS2	1	Unambiguous	21,18026	4,8	200,000	522,28741	1564,84769	3	Liver_M_2_001.raw	46.2	17.3	14.3	14.4	12.6	2.8	1.8	1.9	Rejected By Method
	FALSE	High	Sequest HT (A2)	Unambiguous	[R].lLADcITVcAAMk.[F]	N-Term(TMT6plex); C5(Carbamidomethyl); C9(Carbamidomethyl); K13(TMT6plex)	1	1	ENSDARP00000092488.4	ENSDARP00000092488.4	0	3	0,6136	0,0000	1	1	642,01721	1924,03708	1924,04702	-5,16	-0,00331	HCD (High Energy Collision Dissociation)	MS2	52,97777	23,8	200,000	78,2931	18271	Liver_M_1_001.raw	F6	7.6	28.6	39.7	19.2		1,76	FALSE	9,033E-05	0,002745	R.LLADCITVCAAMK.F	[106-118]
		Checked	File ID	RT [min]	First Scan	Mass Analyzer	Activation Type	MS Order	# PSMs	Best PSM Ambiguity	Isolation Interference [%]	Average Reporter S/N	Ion Inject Time [ms]	Precursor m/z [Da]	Precursor MH+ [Da]	Precursor Charge	Spectrum File	Abundances (Normalized): 126	Abundances (Normalized): 127	Abundances (Normalized): 128	Abundances (Normalized): 129	Abundance: 126	Abundance: 127	Abundance: 128	Abundance: 129	Quan Info
		FALSE	F6	78,2931	18271	Fourier Transform	HCD (High Energy Collision Dissociation)	MS2	1	Unambiguous	52,97777	23,8	200,000	642,01721	1924,03708	3	Liver_M_1_001.raw	68.9	49.6	39.7	56.9	7.6	28.6	39.7	19.2	Rejected By Method
	FALSE	High	Sequest HT (A2)	Unambiguous	[K].fGQAGFNADVQEAWQk.[F]	N-Term(TMT6plex); K16(TMT6plex)	1	1	ENSDARP00000092488.4	ENSDARP00000092488.4	0	3	0,5935	0,0000	1	1	752,05505	2254,15061	2254,16569	-6,69	-0,00503	HCD (High Energy Collision Dissociation)	MS2	41,62168	5,4	200,000	133,8935	31503	Liver_M_1_001.raw	F6		7	11.9	2.9		1,23	FALSE	9,033E-05	0,004099	K.FGQAGFNADVQEAWQK.F	[119-134]
		Checked	File ID	RT [min]	First Scan	Mass Analyzer	Activation Type	MS Order	# PSMs	Best PSM Ambiguity	Isolation Interference [%]	Average Reporter S/N	Ion Inject Time [ms]	Precursor m/z [Da]	Precursor MH+ [Da]	Precursor Charge	Spectrum File	Abundances (Normalized): 126	Abundances (Normalized): 127	Abundances (Normalized): 128	Abundances (Normalized): 129	Abundance: 126	Abundance: 127	Abundance: 128	Abundance: 129	Quan Info
		FALSE	F6	133,8935	31503	Fourier Transform	HCD (High Energy Collision Dissociation)	MS2	1	Unambiguous	41,62168	5,4	200,000	752,05505	2254,15061	3	Liver_M_1_001.raw		12.1	11.9	8.5		7	11.9	2.9	Rejected By Method
	FALSE	High	Sequest HT (A2)	Unambiguous	[R].cLIVYPWTQR.[Y]	N-Term(TMT6plex); C1(Carbamidomethyl)	1	2	ENSDARP00000092488.4	ENSDARP00000092488.4; ENSDARP00000105678.3	0	2	0,6587	0,0000	1	1	782,92566	1564,84404	1564,85074	-4,28	-0,00335	HCD (High Energy Collision Dissociation)	MS2	22,85496	13,9	200,000	71,2064	16467	Liver_M_2_001.raw	F2	34.1	8.5	8.2	4.9		1,67	FALSE	9,033E-05	0,001446	R.CLIVYPWTQR.Y	[32-41]
		Checked	File ID	RT [min]	First Scan	Mass Analyzer	Activation Type	MS Order	# PSMs	Best PSM Ambiguity	Isolation Interference [%]	Average Reporter S/N	Ion Inject Time [ms]	Precursor m/z [Da]	Precursor MH+ [Da]	Precursor Charge	Spectrum File	Abundances (Normalized): 126	Abundances (Normalized): 127	Abundances (Normalized): 128	Abundances (Normalized): 129	Abundance: 126	Abundance: 127	Abundance: 128	Abundance: 129	Quan Info
		FALSE	F2	71,2064	16467	Fourier Transform	HCD (High Energy Collision Dissociation)	MS2	1	Unambiguous	22,85496	13,9	200,000	782,92566	1564,84404	2	Liver_M_2_001.raw	125.1	52.4	65.5	37.2	34.1	8.5	8.2	4.9
	FALSE	High	Sequest HT (A2)	Unambiguous	[K].fGQAGFNADVQEAWQk.[F]	N-Term(TMT6plex); K16(TMT6plex)	1	1	ENSDARP00000092488.4	ENSDARP00000092488.4	0	3	0,5449	0,0000	1	1	752,05847	2254,16086	2254,16569	-2,14	-0,00161	HCD (High Energy Collision Dissociation)	MS2	0	10,3	200,000	71,4273	16520	Liver_M_2_001.raw	F2	21.7	10.4	3.3	5.8		1,56	FALSE	9,033E-05	0,001727	K.FGQAGFNADVQEAWQK.F	[119-134]
		Checked	File ID	RT [min]	First Scan	Mass Analyzer	Activation Type	MS Order	# PSMs	Best PSM Ambiguity	Isolation Interference [%]	Average Reporter S/N	Ion Inject Time [ms]	Precursor m/z [Da]	Precursor MH+ [Da]	Precursor Charge	Spectrum File	Abundances (Normalized): 126	Abundances (Normalized): 127	Abundances (Normalized): 128	Abundances (Normalized): 129	Abundance: 126	Abundance: 127	Abundance: 128	Abundance: 129	Quan Info
		FALSE	F2	71,4273	16520	Fourier Transform	HCD (High Energy Collision Dissociation)	MS2	1	Unambiguous	0	10,3	200,000	752,05847	2254,16086	3	Liver_M_2_001.raw	79.5	64.1	26.3	44	21.7	10.4	3.3	5.8
	FALSE	High	Sequest HT (A2)	Unambiguous	[R].cLIVYPWTQR.[Y]	N-Term(TMT6plex); C1(Carbamidomethyl)	1	2	ENSDARP00000092488.4	ENSDARP00000092488.4; ENSDARP00000105678.3	0	3	0,7778	0,0000	1	1	522,28687	1564,84604	1564,85074	-3,00	-0,00156	HCD (High Energy Collision Dissociation)	MS2	5,646067	17,5	200,000	70,7116	16345	Liver_M_2_001.raw	F2	51.4	8.7	8.5	1.4		2,79	FALSE	9,033E-05	0,004618	R.CLIVYPWTQR.Y	[32-41]
		Checked	File ID	RT [min]	First Scan	Mass Analyzer	Activation Type	MS Order	# PSMs	Best PSM Ambiguity	Isolation Interference [%]	Average Reporter S/N	Ion Inject Time [ms]	Precursor m/z [Da]	Precursor MH+ [Da]	Precursor Charge	Spectrum File	Abundances (Normalized): 126	Abundances (Normalized): 127	Abundances (Normalized): 128	Abundances (Normalized): 129	Abundance: 126	Abundance: 127	Abundance: 128	Abundance: 129	Quan Info
		FALSE	F2	70,7116	16345	Fourier Transform	HCD (High Energy Collision Dissociation)	MS2	1	Unambiguous	5,646067	17,5	200,000	522,28687	1564,84604	3	Liver_M_2_001.raw	188.5	53.7	67.8	10.5	51.4	8.7	8.5	1.4
	FALSE	High	Sequest HT (A2)	Unambiguous	[R].tAILGLWGk.[L]	N-Term(TMT6plex); K9(TMT6plex)	1	1	ENSDARP00000092488.4	ENSDARP00000092488.4	0	2	0,5248	0,0000	1	1	708,94873	1416,89018	1416,89789	-5,44	-0,00385	HCD (High Energy Collision Dissociation)	MS2	0	17,7	200,000	133,5009	31424	Liver_M_1_001.raw	F6		13	48.1	9.7		1,41	FALSE	9,033E-05	0,003173	R.TAILGLWGK.L	[10-18]
		Checked	File ID	RT [min]	First Scan	Mass Analyzer	Activation Type	MS Order	# PSMs	Best PSM Ambiguity	Isolation Interference [%]	Average Reporter S/N	Ion Inject Time [ms]	Precursor m/z [Da]	Precursor MH+ [Da]	Precursor Charge	Spectrum File	Abundances (Normalized): 126	Abundances (Normalized): 127	Abundances (Normalized): 128	Abundances (Normalized): 129	Abundance: 126	Abundance: 127	Abundance: 128	Abundance: 129	Quan Info
		FALSE	F6	133,5009	31424	Fourier Transform	HCD (High Energy Collision Dissociation)	MS2	1	Unambiguous	0	17,7	200,000	708,94873	1416,89018	2	Liver_M_1_001.raw		22.5	48.1	28.6		13	48.1	9.7
	FALSE	High	Sequest HT (A2)	Unambiguous	[R].yFATFGNLSSPAAIMGNPk.[V]	N-Term(TMT6plex); K19(TMT6plex)	1	1	ENSDARP00000092488.4	ENSDARP00000092488.4	0	3	0,7280	0,0000	1	1	815,43207	2444,28165	2444,30482	-9,48	-0,00772	HCD (High Energy Collision Dissociation)	MS2	19,44863	2,5	200,000	99,0026	22860	Liver_M_2_001.raw	F2	10.2					1,25	FALSE	9,033E-05	0,003795	R.YFATFGNLSSPAAIMGNPK.V	[42-60]
		Checked	File ID	RT [min]	First Scan	Mass Analyzer	Activation Type	MS Order	# PSMs	Best PSM Ambiguity	Isolation Interference [%]	Average Reporter S/N	Ion Inject Time [ms]	Precursor m/z [Da]	Precursor MH+ [Da]	Precursor Charge	Spectrum File	Abundances (Normalized): 126	Abundances (Normalized): 127	Abundances (Normalized): 128	Abundances (Normalized): 129	Abundance: 126	Abundance: 127	Abundance: 128	Abundance: 129	Quan Info
		FALSE	F2	99,0026	22860	Fourier Transform	HCD (High Energy Collision Dissociation)	MS2	1	Unambiguous	19,44863	2,5	200,000	815,43207	2444,28165	3	Liver_M_2_001.raw	37.4				10.2				Rejected By Method
	FALSE	High	Sequest HT (A2)	Unambiguous	[K].fGQAGFNADVQEAWQk.[F]	N-Term(TMT6plex); K16(TMT6plex)	1	1	ENSDARP00000092488.4	ENSDARP00000092488.4	0	3	0,6207	0,0000	1	1	752,05823	2254,16013	2254,16569	-2,47	-0,00185	HCD (High Energy Collision Dissociation)	MS2	13,15486	15,0	200,000	75,2519	17512	Liver_M_1_001.raw	F6		18.2	26.4	15.3		1,74	FALSE	9,033E-05	0,001402	K.FGQAGFNADVQEAWQK.F	[119-134]
		Checked	File ID	RT [min]	First Scan	Mass Analyzer	Activation Type	MS Order	# PSMs	Best PSM Ambiguity	Isolation Interference [%]	Average Reporter S/N	Ion Inject Time [ms]	Precursor m/z [Da]	Precursor MH+ [Da]	Precursor Charge	Spectrum File	Abundances (Normalized): 126	Abundances (Normalized): 127	Abundances (Normalized): 128	Abundances (Normalized): 129	Abundance: 126	Abundance: 127	Abundance: 128	Abundance: 129	Quan Info
		FALSE	F6	75,2519	17512	Fourier Transform	HCD (High Energy Collision Dissociation)	MS2	1	Unambiguous	13,15486	15,0	200,000	752,05823	2254,16013	3	Liver_M_1_001.raw		31.6	26.4	45.1		18.2	26.4	15.3
	FALSE	High	Sequest HT (A2)	Unambiguous	[R].yFATFGNLSSPAAImGNPk.[V]	N-Term(TMT6plex); M15(Oxidation); K19(TMT6plex)	1	1	ENSDARP00000092488.4	ENSDARP00000092488.4	0	4	0,5769	0,0000	1	1	615,82825	2460,29116	2460,29974	-3,49	-0,00214	HCD (High Energy Collision Dissociation)	MS2	18,9466	6,5	200,000	75,3693	17478	Liver_M_2_001.raw	F2	19.5	2.9	1.5	1.9		1,56	FALSE	9,033E-05	0,002211	R.YFATFGNLSSPAAIMGNPK.V	[42-60]
		Checked	File ID	RT [min]	First Scan	Mass Analyzer	Activation Type	MS Order	# PSMs	Best PSM Ambiguity	Isolation Interference [%]	Average Reporter S/N	Ion Inject Time [ms]	Precursor m/z [Da]	Precursor MH+ [Da]	Precursor Charge	Spectrum File	Abundances (Normalized): 126	Abundances (Normalized): 127	Abundances (Normalized): 128	Abundances (Normalized): 129	Abundance: 126	Abundance: 127	Abundance: 128	Abundance: 129	Quan Info
		FALSE	F2	75,3693	17478	Fourier Transform	HCD (High Energy Collision Dissociation)	MS2	1	Unambiguous	18,9466	6,5	200,000	615,82825	2460,29116	4	Liver_M_2_001.raw	71.5	17.9	11.9	14.4	19.5	2.9	1.5	1.9	Rejected By Method
	FALSE	High	Sequest HT (A2)	Unambiguous	[R].yFATFGNLSSPAAImGNPk.[V]	N-Term(TMT6plex); M15(Oxidation); K19(TMT6plex)	1	1	ENSDARP00000092488.4	ENSDARP00000092488.4	0	3	0,5248	0,0000	1	1	820,76642	2460,28470	2460,29974	-6,11	-0,00501	HCD (High Energy Collision Dissociation)	MS2	6,16372	5,4	200,000	75,2064	17439	Liver_M_2_001.raw	F2	15.1	2.1	2.5	2		1,41	FALSE	9,033E-05	0,003472	R.YFATFGNLSSPAAIMGNPK.V	[42-60]
		Checked	File ID	RT [min]	First Scan	Mass Analyzer	Activation Type	MS Order	# PSMs	Best PSM Ambiguity	Isolation Interference [%]	Average Reporter S/N	Ion Inject Time [ms]	Precursor m/z [Da]	Precursor MH+ [Da]	Precursor Charge	Spectrum File	Abundances (Normalized): 126	Abundances (Normalized): 127	Abundances (Normalized): 128	Abundances (Normalized): 129	Abundance: 126	Abundance: 127	Abundance: 128	Abundance: 129	Quan Info
		FALSE	F2	75,2064	17439	Fourier Transform	HCD (High Energy Collision Dissociation)	MS2	1	Unambiguous	6,16372	5,4	200,000	820,76642	2460,28470	3	Liver_M_2_001.raw	55.4	13	19.9	15.2	15.1	2.1	2.5	2	Rejected By Method
	FALSE	High	Sequest HT (A2)	Unambiguous	[R].cLIVYPWTQR.[Y]	N-Term(TMT6plex); C1(Carbamidomethyl)	1	2	ENSDARP00000092488.4	ENSDARP00000092488.4; ENSDARP00000105678.3	0	2	0,7143	0,0000	1	1	782,92542	1564,84355	1564,85074	-4,59	-0,00359	HCD (High Energy Collision Dissociation)	MS2	27,86063	15,8	200,000	72,9570	16939	Liver_M_1_001.raw	F6		17.1	37.6	8.5		1,54	FALSE	9,033E-05	0,001813	R.CLIVYPWTQR.Y	[32-41]
		Checked	File ID	RT [min]	First Scan	Mass Analyzer	Activation Type	MS Order	# PSMs	Best PSM Ambiguity	Isolation Interference [%]	Average Reporter S/N	Ion Inject Time [ms]	Precursor m/z [Da]	Precursor MH+ [Da]	Precursor Charge	Spectrum File	Abundances (Normalized): 126	Abundances (Normalized): 127	Abundances (Normalized): 128	Abundances (Normalized): 129	Abundance: 126	Abundance: 127	Abundance: 128	Abundance: 129	Quan Info
		FALSE	F6	72,9570	16939	Fourier Transform	HCD (High Energy Collision Dissociation)	MS2	1	Unambiguous	27,86063	15,8	200,000	782,92542	1564,84355	2	Liver_M_1_001.raw		29.6	37.6	25		17.1	37.6	8.5
	FALSE	High	Sequest HT (A2)	Unambiguous	[R].tVMGGLER.[A]	N-Term(TMT6plex)	1	1	ENSDARP00000092488.4	ENSDARP00000092488.4	0	2	0,4522	0,0000	1	1	546,30560	1091,60393	1091,60805	-3,77	-0,00206	HCD (High Energy Collision Dissociation)	MS2	0	43,9	200,000	23,1838	4370	Liver_M_3_001.raw	F3	31.8	58.9	43.9	40.5		1,57	FALSE	9,033E-05	0,004178	R.TVMGGLER.A	[67-74]
		Checked	File ID	RT [min]	First Scan	Mass Analyzer	Activation Type	MS Order	# PSMs	Best PSM Ambiguity	Isolation Interference [%]	Average Reporter S/N	Ion Inject Time [ms]	Precursor m/z [Da]	Precursor MH+ [Da]	Precursor Charge	Spectrum File	Abundances (Normalized): 126	Abundances (Normalized): 127	Abundances (Normalized): 128	Abundances (Normalized): 129	Abundance: 126	Abundance: 127	Abundance: 128	Abundance: 129	Quan Info
		FALSE	F3	23,1838	4370	Fourier Transform	HCD (High Energy Collision Dissociation)	MS2	1	Unambiguous	0	43,9	200,000	546,30560	1091,60393	2	Liver_M_3_001.raw	262.8	419.9	277	355.1	31.8	58.9	43.9	40.5
	FALSE	High	Sequest HT (A2)	Unambiguous	[K].fGQAGFNADVQEAWQk.[F]	N-Term(TMT6plex); K16(TMT6plex)	1	1	ENSDARP00000092488.4	ENSDARP00000092488.4	0	3	0,6500	0,0000	1	1	752,05621	2254,15409	2254,16569	-5,15	-0,00387	HCD (High Energy Collision Dissociation)	MS2	0	7,0	200,000	74,7769	17333	Liver_M_2_001.raw	F2	17.2	2.5	2.9	5.3		1,40	FALSE	9,033E-05	0,002642	K.FGQAGFNADVQEAWQK.F	[119-134]
		Checked	File ID	RT [min]	First Scan	Mass Analyzer	Activation Type	MS Order	# PSMs	Best PSM Ambiguity	Isolation Interference [%]	Average Reporter S/N	Ion Inject Time [ms]	Precursor m/z [Da]	Precursor MH+ [Da]	Precursor Charge	Spectrum File	Abundances (Normalized): 126	Abundances (Normalized): 127	Abundances (Normalized): 128	Abundances (Normalized): 129	Abundance: 126	Abundance: 127	Abundance: 128	Abundance: 129	Quan Info
		FALSE	F2	74,7769	17333	Fourier Transform	HCD (High Energy Collision Dissociation)	MS2	1	Unambiguous	0	7,0	200,000	752,05621	2254,15409	3	Liver_M_2_001.raw	63.1	15.4	23.1	40.3	17.2	2.5	2.9	5.3	Rejected By Method
	FALSE	High	Sequest HT (A2)	Unambiguous	[R].tVMGGLER.[A]	N-Term(TMT6plex)	1	1	ENSDARP00000092488.4	ENSDARP00000092488.4	0	2	0,5775	0,0000	1	1	546,30499	1091,60271	1091,60805	-4,89	-0,00267	HCD (High Energy Collision Dissociation)	MS2	3,194131	187,0	116,338	22,1905	4282	Liver_M_2_001.raw	F2	474.6	104.1	110.6	57.5		2,58	FALSE	9,033E-05	0,003046	R.TVMGGLER.A	[67-74]
		Checked	File ID	RT [min]	First Scan	Mass Analyzer	Activation Type	MS Order	# PSMs	Best PSM Ambiguity	Isolation Interference [%]	Average Reporter S/N	Ion Inject Time [ms]	Precursor m/z [Da]	Precursor MH+ [Da]	Precursor Charge	Spectrum File	Abundances (Normalized): 126	Abundances (Normalized): 127	Abundances (Normalized): 128	Abundances (Normalized): 129	Abundance: 126	Abundance: 127	Abundance: 128	Abundance: 129	Quan Info
		FALSE	F2	22,1905	4282	Fourier Transform	HCD (High Energy Collision Dissociation)	MS2	1	Unambiguous	3,194131	187,0	116,338	546,30499	1091,60271	2	Liver_M_2_001.raw	1742.1	642.1	887.3	438	474.6	104.1	110.6	57.5
	FALSE	High	Sequest HT (A2)	Unambiguous	[R].cLIVYPWTQR.[Y]	N-Term(TMT6plex); C1(Carbamidomethyl)	1	2	ENSDARP00000092488.4	ENSDARP00000092488.4; ENSDARP00000105678.3	0	2	0,7492	0,0000	1	1	782,92566	1564,84404	1564,85074	-4,28	-0,00335	HCD (High Energy Collision Dissociation)	MS2	33,15398	116,3	200,000	70,9697	16443	Liver_M_1_001.raw	F6	5.2	116.5	305.6	37.2		3,27	FALSE	9,033E-05	0,002295	R.CLIVYPWTQR.Y	[32-41]
		Checked	File ID	RT [min]	First Scan	Mass Analyzer	Activation Type	MS Order	# PSMs	Best PSM Ambiguity	Isolation Interference [%]	Average Reporter S/N	Ion Inject Time [ms]	Precursor m/z [Da]	Precursor MH+ [Da]	Precursor Charge	Spectrum File	Abundances (Normalized): 126	Abundances (Normalized): 127	Abundances (Normalized): 128	Abundances (Normalized): 129	Abundance: 126	Abundance: 127	Abundance: 128	Abundance: 129	Quan Info
		FALSE	F6	70,9697	16443	Fourier Transform	HCD (High Energy Collision Dissociation)	MS2	1	Unambiguous	33,15398	116,3	200,000	782,92566	1564,84404	2	Liver_M_1_001.raw	46.8	202	305.6	109.9	5.2	116.5	305.6	37.2
	FALSE	High	Sequest HT (A2)	Unambiguous	[R].cLIVYPWTQR.[Y]	N-Term(TMT6plex); C1(Carbamidomethyl)	1	2	ENSDARP00000092488.4	ENSDARP00000092488.4; ENSDARP00000105678.3	0	3	0,7751	0,0000	1	1	522,28662	1564,84531	1564,85074	-3,47	-0,00181	HCD (High Energy Collision Dissociation)	MS2	21,25808	10,2	200,000	70,9414	16436	Liver_M_1_001.raw	F6		7.6	27.3	6.1		2,49	FALSE	9,033E-05	0,001579	R.CLIVYPWTQR.Y	[32-41]
		Checked	File ID	RT [min]	First Scan	Mass Analyzer	Activation Type	MS Order	# PSMs	Best PSM Ambiguity	Isolation Interference [%]	Average Reporter S/N	Ion Inject Time [ms]	Precursor m/z [Da]	Precursor MH+ [Da]	Precursor Charge	Spectrum File	Abundances (Normalized): 126	Abundances (Normalized): 127	Abundances (Normalized): 128	Abundances (Normalized): 129	Abundance: 126	Abundance: 127	Abundance: 128	Abundance: 129	Quan Info
		FALSE	F6	70,9414	16436	Fourier Transform	HCD (High Energy Collision Dissociation)	MS2	1	Unambiguous	21,25808	10,2	200,000	522,28662	1564,84531	3	Liver_M_1_001.raw		13.2	27.3	18		7.6	27.3	6.1
	FALSE	High	Sequest HT (A2)	Unambiguous	[K].fGQAGFNADVQEAWQk.[F]	N-Term(TMT6plex); K16(TMT6plex)	1	1	ENSDARP00000092488.4	ENSDARP00000092488.4	0	4	0,5729	0,0000	1	1	564,29596	2254,16201	2254,16569	-1,63	-0,00092	HCD (High Energy Collision Dissociation)	MS2	0	16,2	200,000	71,6425	16528	Liver_M_4_001.raw	F5	17.8	6.4	34	6.8		1,99	FALSE	0,0001753	0,005072	K.FGQAGFNADVQEAWQK.F	[119-134]
		Checked	File ID	RT [min]	First Scan	Mass Analyzer	Activation Type	MS Order	# PSMs	Best PSM Ambiguity	Isolation Interference [%]	Average Reporter S/N	Ion Inject Time [ms]	Precursor m/z [Da]	Precursor MH+ [Da]	Precursor Charge	Spectrum File	Abundances (Normalized): 126	Abundances (Normalized): 127	Abundances (Normalized): 128	Abundances (Normalized): 129	Abundance: 126	Abundance: 127	Abundance: 128	Abundance: 129	Quan Info
		FALSE	F5	71,6425	16528	Fourier Transform	HCD (High Energy Collision Dissociation)	MS2	1	Unambiguous	0	16,2	200,000	564,29596	2254,16201	4	Liver_M_4_001.raw	70.4	96.6	212.9	63.3	17.8	6.4	34	6.8
	FALSE	High	Sequest HT (A2)	Unambiguous	[R].yFATFGNLSSPAAImGNPk.[V]	N-Term(TMT6plex); M15(Oxidation); K19(TMT6plex)	1	1	ENSDARP00000092488.4	ENSDARP00000092488.4	0	3	0,6350	0,0000	1	1	820,77155	2460,30008	2460,29974	0,14	0,00011	HCD (High Energy Collision Dissociation)	MS2	6,276348	9,9	200,000	101,0893	23924	Liver_M_1_001.raw	F6		8.7	24.5	6.5		1,37	FALSE	0,0001753	0,004798	R.YFATFGNLSSPAAIMGNPK.V	[42-60]
		Checked	File ID	RT [min]	First Scan	Mass Analyzer	Activation Type	MS Order	# PSMs	Best PSM Ambiguity	Isolation Interference [%]	Average Reporter S/N	Ion Inject Time [ms]	Precursor m/z [Da]	Precursor MH+ [Da]	Precursor Charge	Spectrum File	Abundances (Normalized): 126	Abundances (Normalized): 127	Abundances (Normalized): 128	Abundances (Normalized): 129	Abundance: 126	Abundance: 127	Abundance: 128	Abundance: 129	Quan Info
		FALSE	F6	101,0893	23924	Fourier Transform	HCD (High Energy Collision Dissociation)	MS2	1	Unambiguous	6,276348	9,9	200,000	820,77155	2460,30008	3	Liver_M_1_001.raw		15.1	24.5	19.2		8.7	24.5	6.5	Rejected By Method
	FALSE	High	Sequest HT (A2)	Unambiguous	[R].cLIVYPWTQR.[Y]	N-Term(TMT6plex); C1(Carbamidomethyl)	1	2	ENSDARP00000092488.4	ENSDARP00000092488.4; ENSDARP00000105678.3	0	3	0,6028	0,0000	1	1	522,28595	1564,84330	1564,85074	-4,75	-0,00248	HCD (High Energy Collision Dissociation)	MS2	11,92684	8,2	200,000	72,5457	16836	Liver_M_1_001.raw	F6	2	9.3	16	5.4		1,41	FALSE	0,0001753	0,005668	R.CLIVYPWTQR.Y	[32-41]
		Checked	File ID	RT [min]	First Scan	Mass Analyzer	Activation Type	MS Order	# PSMs	Best PSM Ambiguity	Isolation Interference [%]	Average Reporter S/N	Ion Inject Time [ms]	Precursor m/z [Da]	Precursor MH+ [Da]	Precursor Charge	Spectrum File	Abundances (Normalized): 126	Abundances (Normalized): 127	Abundances (Normalized): 128	Abundances (Normalized): 129	Abundance: 126	Abundance: 127	Abundance: 128	Abundance: 129	Quan Info
		FALSE	F6	72,5457	16836	Fourier Transform	HCD (High Energy Collision Dissociation)	MS2	1	Unambiguous	11,92684	8,2	200,000	522,28595	1564,84330	3	Liver_M_1_001.raw	17.8	16.1	16	15.9	2	9.3	16	5.4	Rejected By Method
	FALSE	High	Sequest HT (A2)	Unambiguous	[K].fGQAGFNADVQEAWQk.[F]	N-Term(TMT6plex); K16(TMT6plex)	1	1	ENSDARP00000092488.4	ENSDARP00000092488.4	0	3	0,5231	0,0000	1	1	752,05450	2254,14896	2254,16569	-7,42	-0,00558	HCD (High Energy Collision Dissociation)	MS2	0	3,3	200,000	130,1581	29712	Liver_M_3_001.raw	F3	2.6	6.4	1.4	2.8		1,30	FALSE	0,0002612	0,006208	K.FGQAGFNADVQEAWQK.F	[119-134]
		Checked	File ID	RT [min]	First Scan	Mass Analyzer	Activation Type	MS Order	# PSMs	Best PSM Ambiguity	Isolation Interference [%]	Average Reporter S/N	Ion Inject Time [ms]	Precursor m/z [Da]	Precursor MH+ [Da]	Precursor Charge	Spectrum File	Abundances (Normalized): 126	Abundances (Normalized): 127	Abundances (Normalized): 128	Abundances (Normalized): 129	Abundance: 126	Abundance: 127	Abundance: 128	Abundance: 129	Quan Info
		FALSE	F3	130,1581	29712	Fourier Transform	HCD (High Energy Collision Dissociation)	MS2	1	Unambiguous	0	3,3	200,000	752,05450	2254,14896	3	Liver_M_3_001.raw	21.3	45.6	8.8	24.5	2.6	6.4	1.4	2.8	Rejected By Method
	FALSE	High	Sequest HT (A2)	Unambiguous	[K].fGQAGFNADVQEAWQk.[F]	N-Term(TMT6plex); K16(TMT6plex)	1	1	ENSDARP00000092488.4	ENSDARP00000092488.4	0	3	0,4949	0,0000	1	1	752,05554	2254,15207	2254,16569	-6,04	-0,00454	HCD (High Energy Collision Dissociation)	MS2	10,42521	2,9	200,000	130,2347	30797	Liver_M_1_001.raw	F6		2.6	6.3	2.7		0,99	FALSE	0,0002612	0,006138	K.FGQAGFNADVQEAWQK.F	[119-134]
		Checked	File ID	RT [min]	First Scan	Mass Analyzer	Activation Type	MS Order	# PSMs	Best PSM Ambiguity	Isolation Interference [%]	Average Reporter S/N	Ion Inject Time [ms]	Precursor m/z [Da]	Precursor MH+ [Da]	Precursor Charge	Spectrum File	Abundances (Normalized): 126	Abundances (Normalized): 127	Abundances (Normalized): 128	Abundances (Normalized): 129	Abundance: 126	Abundance: 127	Abundance: 128	Abundance: 129	Quan Info
		FALSE	F6	130,2347	30797	Fourier Transform	HCD (High Energy Collision Dissociation)	MS2	1	Unambiguous	10,42521	2,9	200,000	752,05554	2254,15207	3	Liver_M_1_001.raw		4.5	6.3	8		2.6	6.3	2.7	Rejected By Method
	FALSE	High	Sequest HT (A2)	Unambiguous	[K].lHVDPDNFR.[L]	N-Term(TMT6plex)	2	3	ENSDARP00000092488.4; ENSDARP00000066383.4	ENSDARP00000092488.4; ENSDARP00000105678.3; ENSDARP00000066383.4	0	3	0,7222	0,0000	1	1	447,90637	1341,70456	1341,71126	-5,00	-0,00223	HCD (High Energy Collision Dissociation)	MS2	4,418649	52,3	200,000	25,5255	5109	Liver_M_2_001.raw	F2	116.5	35.3	39.1	18.2		2,88	FALSE	0,0002612	0,006219	K.LHVDPDNFR.L	[97-105]
		Checked	File ID	RT [min]	First Scan	Mass Analyzer	Activation Type	MS Order	# PSMs	Best PSM Ambiguity	Isolation Interference [%]	Average Reporter S/N	Ion Inject Time [ms]	Precursor m/z [Da]	Precursor MH+ [Da]	Precursor Charge	Spectrum File	Abundances (Normalized): 126	Abundances (Normalized): 127	Abundances (Normalized): 128	Abundances (Normalized): 129	Abundance: 126	Abundance: 127	Abundance: 128	Abundance: 129	Quan Info
		FALSE	F2	25,5255	5109	Fourier Transform	HCD (High Energy Collision Dissociation)	MS2	1	Unambiguous	4,418649	52,3	200,000	447,90637	1341,70456	3	Liver_M_2_001.raw	427.5	217.7	313.5	138.9	116.5	35.3	39.1	18.2
	FALSE	High	Sequest HT (A2)	Unambiguous	[K].lHVDPDNFR.[L]	N-Term(TMT6plex)	2	3	ENSDARP00000092488.4; ENSDARP00000066383.4	ENSDARP00000092488.4; ENSDARP00000105678.3; ENSDARP00000066383.4	0	3	0,6738	0,0000	1	1	447,90622	1341,70411	1341,71126	-5,34	-0,00239	HCD (High Energy Collision Dissociation)	MS2	7,767292	43,4	200,000	26,0090	5243	Liver_M_4_001.raw	F5	47.8	7	88.2	30.8		2,79	FALSE	0,0002612	0,006046	K.LHVDPDNFR.L	[97-105]
		Checked	File ID	RT [min]	First Scan	Mass Analyzer	Activation Type	MS Order	# PSMs	Best PSM Ambiguity	Isolation Interference [%]	Average Reporter S/N	Ion Inject Time [ms]	Precursor m/z [Da]	Precursor MH+ [Da]	Precursor Charge	Spectrum File	Abundances (Normalized): 126	Abundances (Normalized): 127	Abundances (Normalized): 128	Abundances (Normalized): 129	Abundance: 126	Abundance: 127	Abundance: 128	Abundance: 129	Quan Info
		FALSE	F5	26,0090	5243	Fourier Transform	HCD (High Energy Collision Dissociation)	MS2	1	Unambiguous	7,767292	43,4	200,000	447,90622	1341,70411	3	Liver_M_4_001.raw	189.2	105.7	552.2	287.1	47.8	7	88.2	30.8
	FALSE	High	Sequest HT (A2)	Unambiguous	[R].yFATFGNLSSPAAIMGNPk.[V]	N-Term(TMT6plex); K19(TMT6plex)	1	1	ENSDARP00000092488.4	ENSDARP00000092488.4	0	3	0,6599	0,0000	1	1	815,43481	2444,28989	2444,30482	-6,11	-0,00498	HCD (High Energy Collision Dissociation)	MS2	0	7,3	200,000	114,6637	27258	Liver_M_1_001.raw	F6		7.1	20.6	1.5		1,47	FALSE	0,0003402	0,006282	R.YFATFGNLSSPAAIMGNPK.V	[42-60]
		Checked	File ID	RT [min]	First Scan	Mass Analyzer	Activation Type	MS Order	# PSMs	Best PSM Ambiguity	Isolation Interference [%]	Average Reporter S/N	Ion Inject Time [ms]	Precursor m/z [Da]	Precursor MH+ [Da]	Precursor Charge	Spectrum File	Abundances (Normalized): 126	Abundances (Normalized): 127	Abundances (Normalized): 128	Abundances (Normalized): 129	Abundance: 126	Abundance: 127	Abundance: 128	Abundance: 129	Quan Info
		FALSE	F6	114,6637	27258	Fourier Transform	HCD (High Energy Collision Dissociation)	MS2	1	Unambiguous	0	7,3	200,000	815,43481	2444,28989	3	Liver_M_1_001.raw		12.3	20.6	4.4		7.1	20.6	1.5	Rejected By Method
	FALSE	High	Sequest HT (A2)	Unambiguous	[K].fGQAGFNADVQEAWQk.[F]	N-Term(TMT6plex); K16(TMT6plex)	1	1	ENSDARP00000092488.4	ENSDARP00000092488.4	0	3	0,6048	0,0000	1	1	752,05438	2254,14859	2254,16569	-7,58	-0,00570	HCD (High Energy Collision Dissociation)	MS2	0	5,2	200,000	129,6503	29614	Liver_M_3_001.raw	F3	5.6	6.2	3.2	6		1,24	FALSE	0,0003402	0,007174	K.FGQAGFNADVQEAWQK.F	[119-134]
		Checked	File ID	RT [min]	First Scan	Mass Analyzer	Activation Type	MS Order	# PSMs	Best PSM Ambiguity	Isolation Interference [%]	Average Reporter S/N	Ion Inject Time [ms]	Precursor m/z [Da]	Precursor MH+ [Da]	Precursor Charge	Spectrum File	Abundances (Normalized): 126	Abundances (Normalized): 127	Abundances (Normalized): 128	Abundances (Normalized): 129	Abundance: 126	Abundance: 127	Abundance: 128	Abundance: 129	Quan Info
		FALSE	F3	129,6503	29614	Fourier Transform	HCD (High Energy Collision Dissociation)	MS2	1	Unambiguous	0	5,2	200,000	752,05438	2254,14859	3	Liver_M_3_001.raw	46.1	44.2	20.2	52.5	5.6	6.2	3.2	6	Rejected By Method
	FALSE	High	Sequest HT (A2)	Unambiguous	[R].yFATFGNLSSPAAIMGNPk.[V]	N-Term(TMT6plex); K19(TMT6plex)	1	1	ENSDARP00000092488.4	ENSDARP00000092488.4	0	3	0,7073	0,0000	1	1	815,43494	2444,29026	2444,30482	-5,96	-0,00486	HCD (High Energy Collision Dissociation)	MS2	14,79863	3,3	200,000	135,3155	31791	Liver_M_1_001.raw	F6		3	10.1			1,23	FALSE	0,0003402	0,006874	R.YFATFGNLSSPAAIMGNPK.V	[42-60]
		Checked	File ID	RT [min]	First Scan	Mass Analyzer	Activation Type	MS Order	# PSMs	Best PSM Ambiguity	Isolation Interference [%]	Average Reporter S/N	Ion Inject Time [ms]	Precursor m/z [Da]	Precursor MH+ [Da]	Precursor Charge	Spectrum File	Abundances (Normalized): 126	Abundances (Normalized): 127	Abundances (Normalized): 128	Abundances (Normalized): 129	Abundance: 126	Abundance: 127	Abundance: 128	Abundance: 129	Quan Info
		FALSE	F6	135,3155	31791	Fourier Transform	HCD (High Energy Collision Dissociation)	MS2	1	Unambiguous	14,79863	3,3	200,000	815,43494	2444,29026	3	Liver_M_1_001.raw		5.2	10.1			3	10.1		Rejected By Method
	FALSE	High	Sequest HT (A2)	Unambiguous	[K].lHVDPDNFR.[L]	N-Term(TMT6plex)	2	3	ENSDARP00000092488.4; ENSDARP00000066383.4	ENSDARP00000092488.4; ENSDARP00000105678.3; ENSDARP00000066383.4	0	3	0,7042	0,0000	1	1	447,90643	1341,70475	1341,71126	-4,86	-0,00217	HCD (High Energy Collision Dissociation)	MS2	6,123092	52,6	200,000	24,4638	4847	Liver_M_2_001.raw	F2	118.4	34.3	40	17.5		2,84	FALSE	0,0003402	0,006495	K.LHVDPDNFR.L	[97-105]
		Checked	File ID	RT [min]	First Scan	Mass Analyzer	Activation Type	MS Order	# PSMs	Best PSM Ambiguity	Isolation Interference [%]	Average Reporter S/N	Ion Inject Time [ms]	Precursor m/z [Da]	Precursor MH+ [Da]	Precursor Charge	Spectrum File	Abundances (Normalized): 126	Abundances (Normalized): 127	Abundances (Normalized): 128	Abundances (Normalized): 129	Abundance: 126	Abundance: 127	Abundance: 128	Abundance: 129	Quan Info
		FALSE	F2	24,4638	4847	Fourier Transform	HCD (High Energy Collision Dissociation)	MS2	1	Unambiguous	6,123092	52,6	200,000	447,90643	1341,70475	3	Liver_M_2_001.raw	434.5	211.6	320.7	133.6	118.4	34.3	40	17.5
	FALSE	High	Sequest HT (A2)	Unambiguous	[R].lLADcITVcAAmk.[F]	N-Term(TMT6plex); C5(Carbamidomethyl); C9(Carbamidomethyl); M12(Oxidation); K13(TMT6plex)	1	1	ENSDARP00000092488.4	ENSDARP00000092488.4	0	3	0,4259	0,0000	1	1	647,34973	1940,03464	1940,04193	-3,76	-0,00243	HCD (High Energy Collision Dissociation)	MS2	20,86336	8,3	200,000	77,1200	17570	Liver_M_3_001.raw	F3	8.9	11.7	5.4	7.4		1,08	FALSE	0,0003402	0,007331	R.LLADCITVCAAMK.F	[106-118]
		Checked	File ID	RT [min]	First Scan	Mass Analyzer	Activation Type	MS Order	# PSMs	Best PSM Ambiguity	Isolation Interference [%]	Average Reporter S/N	Ion Inject Time [ms]	Precursor m/z [Da]	Precursor MH+ [Da]	Precursor Charge	Spectrum File	Abundances (Normalized): 126	Abundances (Normalized): 127	Abundances (Normalized): 128	Abundances (Normalized): 129	Abundance: 126	Abundance: 127	Abundance: 128	Abundance: 129	Quan Info
		FALSE	F3	77,1200	17570	Fourier Transform	HCD (High Energy Collision Dissociation)	MS2	1	Unambiguous	20,86336	8,3	200,000	647,34973	1940,03464	3	Liver_M_3_001.raw	73.2	83.4	34	64.7	8.9	11.7	5.4	7.4	Rejected By Method
	FALSE	High	Sequest HT (A2)	Unambiguous	[R].lLADcITVcAAmk.[F]	N-Term(TMT6plex); C5(Carbamidomethyl); C9(Carbamidomethyl); M12(Oxidation); K13(TMT6plex)	1	1	ENSDARP00000092488.4	ENSDARP00000092488.4	0	3	0,5177	0,0000	1	1	647,34760	1940,02823	1940,04193	-7,06	-0,00457	HCD (High Energy Collision Dissociation)	MS2	10,31666	10,2	200,000	60,2630	13471	Liver_M_3_001.raw	F3	10.6	12.9	10.6	6.8		1,41	FALSE	0,0003402	0,006385	R.LLADCITVCAAMK.F	[106-118]
		Checked	File ID	RT [min]	First Scan	Mass Analyzer	Activation Type	MS Order	# PSMs	Best PSM Ambiguity	Isolation Interference [%]	Average Reporter S/N	Ion Inject Time [ms]	Precursor m/z [Da]	Precursor MH+ [Da]	Precursor Charge	Spectrum File	Abundances (Normalized): 126	Abundances (Normalized): 127	Abundances (Normalized): 128	Abundances (Normalized): 129	Abundance: 126	Abundance: 127	Abundance: 128	Abundance: 129	Quan Info
		FALSE	F3	60,2630	13471	Fourier Transform	HCD (High Energy Collision Dissociation)	MS2	1	Unambiguous	10,31666	10,2	200,000	647,34760	1940,02823	3	Liver_M_3_001.raw	87.2	92	66.9	59.4	10.6	12.9	10.6	6.8
	FALSE	High	Sequest HT (A2)	Unambiguous	[R].tAILGLWGk.[L]	N-Term(TMT6plex); K9(TMT6plex)	1	1	ENSDARP00000092488.4	ENSDARP00000092488.4	0	3	0,5865	0,0000	1	1	472,96896	1416,89234	1416,89789	-3,92	-0,00185	HCD (High Energy Collision Dissociation)	MS2	6,101751	16,7	200,000	88,3037	20760	Liver_M_1_001.raw	F6		8.6	47	11.2		2,08	FALSE	0,0004117	0,007721	R.TAILGLWGK.L	[10-18]
		Checked	File ID	RT [min]	First Scan	Mass Analyzer	Activation Type	MS Order	# PSMs	Best PSM Ambiguity	Isolation Interference [%]	Average Reporter S/N	Ion Inject Time [ms]	Precursor m/z [Da]	Precursor MH+ [Da]	Precursor Charge	Spectrum File	Abundances (Normalized): 126	Abundances (Normalized): 127	Abundances (Normalized): 128	Abundances (Normalized): 129	Abundance: 126	Abundance: 127	Abundance: 128	Abundance: 129	Quan Info
		FALSE	F6	88,3037	20760	Fourier Transform	HCD (High Energy Collision Dissociation)	MS2	1	Unambiguous	6,101751	16,7	200,000	472,96896	1416,89234	3	Liver_M_1_001.raw		14.9	47	33.1		8.6	47	11.2
	FALSE	High	Sequest HT (A2)	Unambiguous	[K].fGQAGFNADVQEAWQk.[F]	N-Term(TMT6plex); K16(TMT6plex)	1	1	ENSDARP00000092488.4	ENSDARP00000092488.4	0	3	0,5000	0,0000	1	1	752,05511	2254,15079	2254,16569	-6,61	-0,00497	HCD (High Energy Collision Dissociation)	MS2	0	4,2	200,000	133,1985	30290	Liver_M_3_001.raw	F3	3	7.9	3	2.7		0,98	FALSE	0,0004117	0,008736	K.FGQAGFNADVQEAWQK.F	[119-134]
		Checked	File ID	RT [min]	First Scan	Mass Analyzer	Activation Type	MS Order	# PSMs	Best PSM Ambiguity	Isolation Interference [%]	Average Reporter S/N	Ion Inject Time [ms]	Precursor m/z [Da]	Precursor MH+ [Da]	Precursor Charge	Spectrum File	Abundances (Normalized): 126	Abundances (Normalized): 127	Abundances (Normalized): 128	Abundances (Normalized): 129	Abundance: 126	Abundance: 127	Abundance: 128	Abundance: 129	Quan Info
		FALSE	F3	133,1985	30290	Fourier Transform	HCD (High Energy Collision Dissociation)	MS2	1	Unambiguous	0	4,2	200,000	752,05511	2254,15079	3	Liver_M_3_001.raw	24.6	56.3	18.9	23.6	3	7.9	3	2.7	Rejected By Method
	FALSE	High	Sequest HT (A2)	Unambiguous	[R].tAILGLWGk.[L]	N-Term(TMT6plex); K9(TMT6plex)	1	1	ENSDARP00000092488.4	ENSDARP00000092488.4	0	3	0,5567	0,0000	1	1	472,96887	1416,89206	1416,89789	-4,11	-0,00194	HCD (High Energy Collision Dissociation)	MS2	15,45193	12,7	200,000	86,4737	20097	Liver_M_2_001.raw	F2	48	1.2		1.5		2,03	FALSE	0,0004117	0,008562	R.TAILGLWGK.L	[10-18]
		Checked	File ID	RT [min]	First Scan	Mass Analyzer	Activation Type	MS Order	# PSMs	Best PSM Ambiguity	Isolation Interference [%]	Average Reporter S/N	Ion Inject Time [ms]	Precursor m/z [Da]	Precursor MH+ [Da]	Precursor Charge	Spectrum File	Abundances (Normalized): 126	Abundances (Normalized): 127	Abundances (Normalized): 128	Abundances (Normalized): 129	Abundance: 126	Abundance: 127	Abundance: 128	Abundance: 129	Quan Info
		FALSE	F2	86,4737	20097	Fourier Transform	HCD (High Energy Collision Dissociation)	MS2	1	Unambiguous	15,45193	12,7	200,000	472,96887	1416,89206	3	Liver_M_2_001.raw	176.2	7.4		11.4	48	1.2		1.5
	FALSE	High	Sequest HT (A2)	Unambiguous	[K].fGQAGFNADVQEAWQk.[F]	N-Term(TMT6plex); K16(TMT6plex)	1	1	ENSDARP00000092488.4	ENSDARP00000092488.4	0	3	0,5100	0,0000	1	1	752,05542	2254,15171	2254,16569	-6,20	-0,00466	HCD (High Energy Collision Dissociation)	MS2	0	5,0	200,000	81,7194	18682	Liver_M_3_001.raw	F3	3.1	8.7	5.5	2.9		1,00	FALSE	0,0004117	0,008369	K.FGQAGFNADVQEAWQK.F	[119-134]
		Checked	File ID	RT [min]	First Scan	Mass Analyzer	Activation Type	MS Order	# PSMs	Best PSM Ambiguity	Isolation Interference [%]	Average Reporter S/N	Ion Inject Time [ms]	Precursor m/z [Da]	Precursor MH+ [Da]	Precursor Charge	Spectrum File	Abundances (Normalized): 126	Abundances (Normalized): 127	Abundances (Normalized): 128	Abundances (Normalized): 129	Abundance: 126	Abundance: 127	Abundance: 128	Abundance: 129	Quan Info
		FALSE	F3	81,7194	18682	Fourier Transform	HCD (High Energy Collision Dissociation)	MS2	1	Unambiguous	0	5,0	200,000	752,05542	2254,15171	3	Liver_M_3_001.raw	25.4	62	34.7	25.3	3.1	8.7	5.5	2.9	Rejected By Method
	FALSE	High	Sequest HT (A2)	Unambiguous	[K].fGQAGFNADVQEAWQk.[F]	N-Term(TMT6plex); K16(TMT6plex)	1	1	ENSDARP00000092488.4	ENSDARP00000092488.4	0	3	0,4747	0,0000	1	1	752,05695	2254,15628	2254,16569	-4,17	-0,00313	HCD (High Energy Collision Dissociation)	MS2	28,04728	3,0	200,000	132,9836	29878	Liver_M_2_001.raw	F2	6.3	3.3	2.5			0,99	FALSE	0,0004117	0,008385	K.FGQAGFNADVQEAWQK.F	[119-134]
		Checked	File ID	RT [min]	First Scan	Mass Analyzer	Activation Type	MS Order	# PSMs	Best PSM Ambiguity	Isolation Interference [%]	Average Reporter S/N	Ion Inject Time [ms]	Precursor m/z [Da]	Precursor MH+ [Da]	Precursor Charge	Spectrum File	Abundances (Normalized): 126	Abundances (Normalized): 127	Abundances (Normalized): 128	Abundances (Normalized): 129	Abundance: 126	Abundance: 127	Abundance: 128	Abundance: 129	Quan Info
		FALSE	F2	132,9836	29878	Fourier Transform	HCD (High Energy Collision Dissociation)	MS2	1	Unambiguous	28,04728	3,0	200,000	752,05695	2254,15628	3	Liver_M_2_001.raw	23.1	20.4	20		6.3	3.3	2.5		Rejected By Method
	FALSE	High	Sequest HT (A2)	Unambiguous	[R].tVMGGLER.[A]	N-Term(TMT6plex)	1	1	ENSDARP00000092488.4	ENSDARP00000092488.4	0	2	0,5439	0,0000	1	1	546,30457	1091,60185	1091,60805	-5,67	-0,00310	HCD (High Energy Collision Dissociation)	MS2	8,467184	145,7	200,000	22,5297	4349	Liver_M_1_001.raw	F6	23.8	144.4	303.1	110.8		2,39	FALSE	0,0004117	0,008693	R.TVMGGLER.A	[67-74]
		Checked	File ID	RT [min]	First Scan	Mass Analyzer	Activation Type	MS Order	# PSMs	Best PSM Ambiguity	Isolation Interference [%]	Average Reporter S/N	Ion Inject Time [ms]	Precursor m/z [Da]	Precursor MH+ [Da]	Precursor Charge	Spectrum File	Abundances (Normalized): 126	Abundances (Normalized): 127	Abundances (Normalized): 128	Abundances (Normalized): 129	Abundance: 126	Abundance: 127	Abundance: 128	Abundance: 129	Quan Info
		FALSE	F6	22,5297	4349	Fourier Transform	HCD (High Energy Collision Dissociation)	MS2	1	Unambiguous	8,467184	145,7	200,000	546,30457	1091,60185	2	Liver_M_1_001.raw	215.5	250.3	303.1	327.7	23.8	144.4	303.1	110.8
	FALSE	High	Sequest HT (A2)	Unambiguous	[K].lHVDPDNFR.[L]	N-Term(TMT6plex)	2	3	ENSDARP00000092488.4; ENSDARP00000066383.4	ENSDARP00000092488.4; ENSDARP00000105678.3; ENSDARP00000066383.4	0	3	0,7328	0,0000	1	1	447,90637	1341,70456	1341,71126	-5,00	-0,00223	HCD (High Energy Collision Dissociation)	MS2	3,344374	46,1	27,697	25,3306	5046	Liver_M_1_001.raw	F6	7.6	61.5	85.6	29.3		2,62	FALSE	0,0004117	0,008425	K.LHVDPDNFR.L	[97-105]
		Checked	File ID	RT [min]	First Scan	Mass Analyzer	Activation Type	MS Order	# PSMs	Best PSM Ambiguity	Isolation Interference [%]	Average Reporter S/N	Ion Inject Time [ms]	Precursor m/z [Da]	Precursor MH+ [Da]	Precursor Charge	Spectrum File	Abundances (Normalized): 126	Abundances (Normalized): 127	Abundances (Normalized): 128	Abundances (Normalized): 129	Abundance: 126	Abundance: 127	Abundance: 128	Abundance: 129	Quan Info
		FALSE	F6	25,3306	5046	Fourier Transform	HCD (High Energy Collision Dissociation)	MS2	1	Unambiguous	3,344374	46,1	27,697	447,90637	1341,70456	3	Liver_M_1_001.raw	68.6	106.6	85.6	86.6	7.6	61.5	85.6	29.3
	FALSE	High	Sequest HT (A2)	Unambiguous	[R].tAILGLWGk.[L]	N-Term(TMT6plex); K9(TMT6plex)	1	1	ENSDARP00000092488.4	ENSDARP00000092488.4	0	3	0,5426	0,0000	1	1	472,96881	1416,89188	1416,89789	-4,24	-0,00200	HCD (High Energy Collision Dissociation)	MS2	41,75606	14,5	200,000	90,1750	21225	Liver_M_1_001.raw	F6	1.3	31.8	19.3	5.5		1,88	FALSE	0,0004817	0,01039	R.TAILGLWGK.L	[10-18]
		Checked	File ID	RT [min]	First Scan	Mass Analyzer	Activation Type	MS Order	# PSMs	Best PSM Ambiguity	Isolation Interference [%]	Average Reporter S/N	Ion Inject Time [ms]	Precursor m/z [Da]	Precursor MH+ [Da]	Precursor Charge	Spectrum File	Abundances (Normalized): 126	Abundances (Normalized): 127	Abundances (Normalized): 128	Abundances (Normalized): 129	Abundance: 126	Abundance: 127	Abundance: 128	Abundance: 129	Quan Info
		FALSE	F6	90,1750	21225	Fourier Transform	HCD (High Energy Collision Dissociation)	MS2	1	Unambiguous	41,75606	14,5	200,000	472,96881	1416,89188	3	Liver_M_1_001.raw	11.6	55.1	19.3	16.4	1.3	31.8	19.3	5.5
	FALSE	High	Sequest HT (A2)	Unambiguous	[K].fGQAGFNADVQEAWQk.[F]	N-Term(TMT6plex); K16(TMT6plex)	1	1	ENSDARP00000092488.4	ENSDARP00000092488.4	0	3	0,4949	0,0000	1	1	752,05591	2254,15317	2254,16569	-5,55	-0,00417	HCD (High Energy Collision Dissociation)	MS2	22,16049	2,2	200,000	128,0579	29300	Liver_M_3_001.raw	F3	1.4	6.1		1.5		0,99	FALSE	0,0004817	0,01082	K.FGQAGFNADVQEAWQK.F	[119-134]
		Checked	File ID	RT [min]	First Scan	Mass Analyzer	Activation Type	MS Order	# PSMs	Best PSM Ambiguity	Isolation Interference [%]	Average Reporter S/N	Ion Inject Time [ms]	Precursor m/z [Da]	Precursor MH+ [Da]	Precursor Charge	Spectrum File	Abundances (Normalized): 126	Abundances (Normalized): 127	Abundances (Normalized): 128	Abundances (Normalized): 129	Abundance: 126	Abundance: 127	Abundance: 128	Abundance: 129	Quan Info
		FALSE	F3	128,0579	29300	Fourier Transform	HCD (High Energy Collision Dissociation)	MS2	1	Unambiguous	22,16049	2,2	200,000	752,05591	2254,15317	3	Liver_M_3_001.raw	11.4	43.5		13.1	1.4	6.1		1.5	Rejected By Method
	FALSE	High	Sequest HT (A2)	Unambiguous	[R].cLIVYPWTQR.[Y]	N-Term(TMT6plex); C1(Carbamidomethyl)	1	2	ENSDARP00000092488.4	ENSDARP00000092488.4; ENSDARP00000105678.3	0	3	0,7812	0,0000	1	1	522,28583	1564,84293	1564,85074	-4,99	-0,00260	HCD (High Energy Collision Dissociation)	MS2	7,991752	25,5	200,000	74,4564	16923	Liver_M_3_001.raw	F3	14.3	33.7	24.2	29.6		3,20	FALSE	0,0004817	0,009812	R.CLIVYPWTQR.Y	[32-41]
		Checked	File ID	RT [min]	First Scan	Mass Analyzer	Activation Type	MS Order	# PSMs	Best PSM Ambiguity	Isolation Interference [%]	Average Reporter S/N	Ion Inject Time [ms]	Precursor m/z [Da]	Precursor MH+ [Da]	Precursor Charge	Spectrum File	Abundances (Normalized): 126	Abundances (Normalized): 127	Abundances (Normalized): 128	Abundances (Normalized): 129	Abundance: 126	Abundance: 127	Abundance: 128	Abundance: 129	Quan Info
		FALSE	F3	74,4564	16923	Fourier Transform	HCD (High Energy Collision Dissociation)	MS2	1	Unambiguous	7,991752	25,5	200,000	522,28583	1564,84293	3	Liver_M_3_001.raw	118	240.2	152.7	259.9	14.3	33.7	24.2	29.6
	FALSE	High	Sequest HT (A2)	Unambiguous	[R].tVMGGLER.[A]	N-Term(TMT6plex)	1	1	ENSDARP00000092488.4	ENSDARP00000092488.4	0	2	0,5933	0,0000	1	1	546,30475	1091,60222	1091,60805	-5,34	-0,00291	HCD (High Energy Collision Dissociation)	MS2	11,31242	81,1	200,000	22,3803	4341	Liver_M_4_001.raw	F5	118.7	25.5	78.8	101		2,09	FALSE	0,0004817	0,009325	R.TVMGGLER.A	[67-74]
		Checked	File ID	RT [min]	First Scan	Mass Analyzer	Activation Type	MS Order	# PSMs	Best PSM Ambiguity	Isolation Interference [%]	Average Reporter S/N	Ion Inject Time [ms]	Precursor m/z [Da]	Precursor MH+ [Da]	Precursor Charge	Spectrum File	Abundances (Normalized): 126	Abundances (Normalized): 127	Abundances (Normalized): 128	Abundances (Normalized): 129	Abundance: 126	Abundance: 127	Abundance: 128	Abundance: 129	Quan Info
		FALSE	F5	22,3803	4341	Fourier Transform	HCD (High Energy Collision Dissociation)	MS2	1	Unambiguous	11,31242	81,1	200,000	546,30475	1091,60222	2	Liver_M_4_001.raw	470.1	385	493.5	941.4	118.7	25.5	78.8	101
	FALSE	High	Sequest HT (A2)	Unambiguous	[K].fGQAGFNADVQEAWQk.[F]	N-Term(TMT6plex); K16(TMT6plex)	1	1	ENSDARP00000092488.4	ENSDARP00000092488.4	0	3	0,5495	0,0000	1	1	752,05621	2254,15409	2254,16569	-5,15	-0,00387	HCD (High Energy Collision Dissociation)	MS2	0	4,7	200,000	132,4128	31206	Liver_M_1_001.raw	F6		3.2	14	1.4		1,11	FALSE	0,000558	0,01123	K.FGQAGFNADVQEAWQK.F	[119-134]
		Checked	File ID	RT [min]	First Scan	Mass Analyzer	Activation Type	MS Order	# PSMs	Best PSM Ambiguity	Isolation Interference [%]	Average Reporter S/N	Ion Inject Time [ms]	Precursor m/z [Da]	Precursor MH+ [Da]	Precursor Charge	Spectrum File	Abundances (Normalized): 126	Abundances (Normalized): 127	Abundances (Normalized): 128	Abundances (Normalized): 129	Abundance: 126	Abundance: 127	Abundance: 128	Abundance: 129	Quan Info
		FALSE	F6	132,4128	31206	Fourier Transform	HCD (High Energy Collision Dissociation)	MS2	1	Unambiguous	0	4,7	200,000	752,05621	2254,15409	3	Liver_M_1_001.raw		5.5	14	4.1		3.2	14	1.4	Rejected By Method
	FALSE	High	Sequest HT (A2)	Unambiguous	[K].fLAVVVSALcR.[Q]	N-Term(TMT6plex); C10(Carbamidomethyl)	1	1	ENSDARP00000092488.4	ENSDARP00000092488.4	0	2	0,3906	0,0000	1	1	732,42834	1463,84941	1463,86057	-7,62	-0,00558	HCD (High Energy Collision Dissociation)	MS2	0	8,2	200,000	120,8083	27463	Liver_M_2_001.raw	F2	29.9	1.5	1.5			1,28	FALSE	0,000558	0,0112	K.FLAVVVSALCR.Q	[135-145]
		Checked	File ID	RT [min]	First Scan	Mass Analyzer	Activation Type	MS Order	# PSMs	Best PSM Ambiguity	Isolation Interference [%]	Average Reporter S/N	Ion Inject Time [ms]	Precursor m/z [Da]	Precursor MH+ [Da]	Precursor Charge	Spectrum File	Abundances (Normalized): 126	Abundances (Normalized): 127	Abundances (Normalized): 128	Abundances (Normalized): 129	Abundance: 126	Abundance: 127	Abundance: 128	Abundance: 129	Quan Info
		FALSE	F2	120,8083	27463	Fourier Transform	HCD (High Energy Collision Dissociation)	MS2	1	Unambiguous	0	8,2	200,000	732,42834	1463,84941	2	Liver_M_2_001.raw	109.7	9.3	11.8		29.9	1.5	1.5		Rejected By Method
	FALSE	High	Sequest HT (A2)	Unambiguous	[K].fGQAGFNADVQEAWQk.[F]	N-Term(TMT6plex); K16(TMT6plex)	1	1	ENSDARP00000092488.4	ENSDARP00000092488.4	0	3	0,4891	0,0000	1	1	752,05762	2254,15830	2254,16569	-3,28	-0,00246	HCD (High Energy Collision Dissociation)	MS2	0	3,6	200,000	132,4757	29785	Liver_M_2_001.raw	F2	8.4	2	1.8	2.3		0,92	FALSE	0,0006339	0,01167	K.FGQAGFNADVQEAWQK.F	[119-134]
		Checked	File ID	RT [min]	First Scan	Mass Analyzer	Activation Type	MS Order	# PSMs	Best PSM Ambiguity	Isolation Interference [%]	Average Reporter S/N	Ion Inject Time [ms]	Precursor m/z [Da]	Precursor MH+ [Da]	Precursor Charge	Spectrum File	Abundances (Normalized): 126	Abundances (Normalized): 127	Abundances (Normalized): 128	Abundances (Normalized): 129	Abundance: 126	Abundance: 127	Abundance: 128	Abundance: 129	Quan Info
		FALSE	F2	132,4757	29785	Fourier Transform	HCD (High Energy Collision Dissociation)	MS2	1	Unambiguous	0	3,6	200,000	752,05762	2254,15830	3	Liver_M_2_001.raw	30.8	12.3	14.4	17.5	8.4	2	1.8	2.3	Rejected By Method
	FALSE	High	Sequest HT (A2)	Unambiguous	[R].tVMGGLER.[A]	N-Term(TMT6plex)	1	1	ENSDARP00000092488.4	ENSDARP00000092488.4	0	2	0,5108	0,0000	1	1	546,30444	1091,60161	1091,60805	-5,90	-0,00322	HCD (High Energy Collision Dissociation)	MS2	11,02842	41,6	200,000	21,6847	4156	Liver_M_2_001.raw	F2	72.2	34	32.1	27.9		1,39	FALSE	0,0006339	0,01186	R.TVMGGLER.A	[67-74]
		Checked	File ID	RT [min]	First Scan	Mass Analyzer	Activation Type	MS Order	# PSMs	Best PSM Ambiguity	Isolation Interference [%]	Average Reporter S/N	Ion Inject Time [ms]	Precursor m/z [Da]	Precursor MH+ [Da]	Precursor Charge	Spectrum File	Abundances (Normalized): 126	Abundances (Normalized): 127	Abundances (Normalized): 128	Abundances (Normalized): 129	Abundance: 126	Abundance: 127	Abundance: 128	Abundance: 129	Quan Info
		FALSE	F2	21,6847	4156	Fourier Transform	HCD (High Energy Collision Dissociation)	MS2	1	Unambiguous	11,02842	41,6	200,000	546,30444	1091,60161	2	Liver_M_2_001.raw	264.9	209.7	257.7	212.8	72.2	34	32.1	27.9
	FALSE	High	Sequest HT (A2)	Unambiguous	[R].tAILGLWGk.[L]	N-Term(TMT6plex); K9(TMT6plex)	1	1	ENSDARP00000092488.4	ENSDARP00000092488.4	0	2	0,6054	0,0000	1	1	708,94897	1416,89067	1416,89789	-5,10	-0,00361	HCD (High Energy Collision Dissociation)	MS2	6,699892	18,1	200,000	134,0025	31524	Liver_M_1_001.raw	F6		16.9	44.7	10.8		1,47	FALSE	0,0007092	0,01218	R.TAILGLWGK.L	[10-18]
		Checked	File ID	RT [min]	First Scan	Mass Analyzer	Activation Type	MS Order	# PSMs	Best PSM Ambiguity	Isolation Interference [%]	Average Reporter S/N	Ion Inject Time [ms]	Precursor m/z [Da]	Precursor MH+ [Da]	Precursor Charge	Spectrum File	Abundances (Normalized): 126	Abundances (Normalized): 127	Abundances (Normalized): 128	Abundances (Normalized): 129	Abundance: 126	Abundance: 127	Abundance: 128	Abundance: 129	Quan Info
		FALSE	F6	134,0025	31524	Fourier Transform	HCD (High Energy Collision Dissociation)	MS2	1	Unambiguous	6,699892	18,1	200,000	708,94897	1416,89067	2	Liver_M_1_001.raw		29.3	44.7	31.8		16.9	44.7	10.8
	FALSE	High	Sequest HT (A2)	Unambiguous	[K].lHVDPDNFR.[L]	N-Term(TMT6plex)	2	3	ENSDARP00000092488.4; ENSDARP00000066383.4	ENSDARP00000092488.4; ENSDARP00000105678.3; ENSDARP00000066383.4	0	3	0,7273	0,0000	1	1	447,90640	1341,70465	1341,71126	-4,93	-0,00220	HCD (High Energy Collision Dissociation)	MS2	5,73873	48,1	118,376	24,9940	4977	Liver_M_2_001.raw	F2	113.2	29.1	36	13.6		2,75	FALSE	0,0007092	0,01239	K.LHVDPDNFR.L	[97-105]
		Checked	File ID	RT [min]	First Scan	Mass Analyzer	Activation Type	MS Order	# PSMs	Best PSM Ambiguity	Isolation Interference [%]	Average Reporter S/N	Ion Inject Time [ms]	Precursor m/z [Da]	Precursor MH+ [Da]	Precursor Charge	Spectrum File	Abundances (Normalized): 126	Abundances (Normalized): 127	Abundances (Normalized): 128	Abundances (Normalized): 129	Abundance: 126	Abundance: 127	Abundance: 128	Abundance: 129	Quan Info
		FALSE	F2	24,9940	4977	Fourier Transform	HCD (High Energy Collision Dissociation)	MS2	1	Unambiguous	5,73873	48,1	118,376	447,90640	1341,70465	3	Liver_M_2_001.raw	415.5	179.5	288.6	103.9	113.2	29.1	36	13.6
	FALSE	High	Sequest HT (A2)	Unambiguous	[K].lHVDPDNFR.[L]	N-Term(TMT6plex)	2	3	ENSDARP00000092488.4; ENSDARP00000066383.4	ENSDARP00000092488.4; ENSDARP00000105678.3; ENSDARP00000066383.4	0	3	0,6455	0,0000	1	1	447,90619	1341,70401	1341,71126	-5,40	-0,00242	HCD (High Energy Collision Dissociation)	MS2	3,20136	53,7	49,538	25,4987	5116	Liver_M_4_001.raw	F5	51.5	10.9	122.3	30.1		2,99	FALSE	0,0007824	0,01267	K.LHVDPDNFR.L	[97-105]
		Checked	File ID	RT [min]	First Scan	Mass Analyzer	Activation Type	MS Order	# PSMs	Best PSM Ambiguity	Isolation Interference [%]	Average Reporter S/N	Ion Inject Time [ms]	Precursor m/z [Da]	Precursor MH+ [Da]	Precursor Charge	Spectrum File	Abundances (Normalized): 126	Abundances (Normalized): 127	Abundances (Normalized): 128	Abundances (Normalized): 129	Abundance: 126	Abundance: 127	Abundance: 128	Abundance: 129	Quan Info
		FALSE	F5	25,4987	5116	Fourier Transform	HCD (High Energy Collision Dissociation)	MS2	1	Unambiguous	3,20136	53,7	49,538	447,90619	1341,70401	3	Liver_M_4_001.raw	203.8	164.6	765.7	280.5	51.5	10.9	122.3	30.1
	FALSE	High	Sequest HT (A2)	Unambiguous	[R].yFATFGNLSSPAAImGNPk.[V]	N-Term(TMT6plex); M15(Oxidation); K19(TMT6plex)	1	1	ENSDARP00000092488.4	ENSDARP00000092488.4	0	3	0,7845	0,0000	1	1	820,76819	2460,29001	2460,29974	-3,95	-0,00324	HCD (High Energy Collision Dissociation)	MS2	0	4,8	200,000	97,5467	22541	Liver_M_2_001.raw	F2	19.3					1,16	FALSE	0,0007824	0,01304	R.YFATFGNLSSPAAIMGNPK.V	[42-60]
		Checked	File ID	RT [min]	First Scan	Mass Analyzer	Activation Type	MS Order	# PSMs	Best PSM Ambiguity	Isolation Interference [%]	Average Reporter S/N	Ion Inject Time [ms]	Precursor m/z [Da]	Precursor MH+ [Da]	Precursor Charge	Spectrum File	Abundances (Normalized): 126	Abundances (Normalized): 127	Abundances (Normalized): 128	Abundances (Normalized): 129	Abundance: 126	Abundance: 127	Abundance: 128	Abundance: 129	Quan Info
		FALSE	F2	97,5467	22541	Fourier Transform	HCD (High Energy Collision Dissociation)	MS2	1	Unambiguous	0	4,8	200,000	820,76819	2460,29001	3	Liver_M_2_001.raw	70.8				19.3				Rejected By Method
	FALSE	High	Sequest HT (A2)	Unambiguous	[K].lHVDPDNFR.[L]	N-Term(TMT6plex)	2	3	ENSDARP00000092488.4; ENSDARP00000066383.4	ENSDARP00000092488.4; ENSDARP00000105678.3; ENSDARP00000066383.4	0	3	0,6360	0,0000	1	1	447,90637	1341,70456	1341,71126	-5,00	-0,00223	HCD (High Energy Collision Dissociation)	MS2	4,981171	58,4	184,358	25,2201	4867	Liver_M_3_001.raw	F3	45.3	93	25.8	69		2,61	FALSE	0,0007824	0,01322	K.LHVDPDNFR.L	[97-105]
		Checked	File ID	RT [min]	First Scan	Mass Analyzer	Activation Type	MS Order	# PSMs	Best PSM Ambiguity	Isolation Interference [%]	Average Reporter S/N	Ion Inject Time [ms]	Precursor m/z [Da]	Precursor MH+ [Da]	Precursor Charge	Spectrum File	Abundances (Normalized): 126	Abundances (Normalized): 127	Abundances (Normalized): 128	Abundances (Normalized): 129	Abundance: 126	Abundance: 127	Abundance: 128	Abundance: 129	Quan Info
		FALSE	F3	25,2201	4867	Fourier Transform	HCD (High Energy Collision Dissociation)	MS2	1	Unambiguous	4,981171	58,4	184,358	447,90637	1341,70456	3	Liver_M_3_001.raw	375	663	162.6	605.4	45.3	93	25.8	69
	FALSE	High	Sequest HT (A2)	Unambiguous	[R].tVMGGLER.[A]	N-Term(TMT6plex)	1	1	ENSDARP00000092488.4	ENSDARP00000092488.4	0	2	0,5741	0,0000	1	1	546,30481	1091,60234	1091,60805	-5,22	-0,00285	HCD (High Energy Collision Dissociation)	MS2	6,009324	134,5	200,000	22,9090	4473	Liver_M_4_001.raw	F5	204.6	41.8	120.5	170.5		2,70	FALSE	0,0008407	0,01503	R.TVMGGLER.A	[67-74]
		Checked	File ID	RT [min]	First Scan	Mass Analyzer	Activation Type	MS Order	# PSMs	Best PSM Ambiguity	Isolation Interference [%]	Average Reporter S/N	Ion Inject Time [ms]	Precursor m/z [Da]	Precursor MH+ [Da]	Precursor Charge	Spectrum File	Abundances (Normalized): 126	Abundances (Normalized): 127	Abundances (Normalized): 128	Abundances (Normalized): 129	Abundance: 126	Abundance: 127	Abundance: 128	Abundance: 129	Quan Info
		FALSE	F5	22,9090	4473	Fourier Transform	HCD (High Energy Collision Dissociation)	MS2	1	Unambiguous	6,009324	134,5	200,000	546,30481	1091,60234	2	Liver_M_4_001.raw	810.4	631.1	754.8	1590.1	204.6	41.8	120.5	170.5
	FALSE	High	Sequest HT (A2)	Unambiguous	[K].fGQAGFNADVQEAWQk.[F]	N-Term(TMT6plex); K16(TMT6plex)	1	1	ENSDARP00000092488.4	ENSDARP00000092488.4	0	3	0,5051	0,0000	1	1	752,05591	2254,15317	2254,16569	-5,55	-0,00417	HCD (High Energy Collision Dissociation)	MS2	21,39746	6,7	200,000	80,1456	18307	Liver_M_3_001.raw	F3	3	12.2	2.4	9.1		0,99	FALSE	0,0008407	0,0152	K.FGQAGFNADVQEAWQK.F	[119-134]
		Checked	File ID	RT [min]	First Scan	Mass Analyzer	Activation Type	MS Order	# PSMs	Best PSM Ambiguity	Isolation Interference [%]	Average Reporter S/N	Ion Inject Time [ms]	Precursor m/z [Da]	Precursor MH+ [Da]	Precursor Charge	Spectrum File	Abundances (Normalized): 126	Abundances (Normalized): 127	Abundances (Normalized): 128	Abundances (Normalized): 129	Abundance: 126	Abundance: 127	Abundance: 128	Abundance: 129	Quan Info
		FALSE	F3	80,1456	18307	Fourier Transform	HCD (High Energy Collision Dissociation)	MS2	1	Unambiguous	21,39746	6,7	200,000	752,05591	2254,15317	3	Liver_M_3_001.raw	24.4	87	15.1	79.6	3	12.2	2.4	9.1	Rejected By Method
	FALSE	High	Sequest HT (A2)	Unambiguous	[K].fGQAGFNADVQEAWQk.[F]	N-Term(TMT6plex); K16(TMT6plex)	1	1	ENSDARP00000092488.4	ENSDARP00000092488.4	0	3	0,3288	0,0000	1	1	752,05701	2254,15647	2254,16569	-4,09	-0,00307	HCD (High Energy Collision Dissociation)	MS2	0	2,1	200,000	100,6827	23140	Liver_M_3_001.raw	F3	1.9	1.9	2.2	2.3		0,73	FALSE	0,0008407	0,01382	K.FGQAGFNADVQEAWQK.F	[119-134]
		Checked	File ID	RT [min]	First Scan	Mass Analyzer	Activation Type	MS Order	# PSMs	Best PSM Ambiguity	Isolation Interference [%]	Average Reporter S/N	Ion Inject Time [ms]	Precursor m/z [Da]	Precursor MH+ [Da]	Precursor Charge	Spectrum File	Abundances (Normalized): 126	Abundances (Normalized): 127	Abundances (Normalized): 128	Abundances (Normalized): 129	Abundance: 126	Abundance: 127	Abundance: 128	Abundance: 129	Quan Info
		FALSE	F3	100,6827	23140	Fourier Transform	HCD (High Energy Collision Dissociation)	MS2	1	Unambiguous	0	2,1	200,000	752,05701	2254,15647	3	Liver_M_3_001.raw	15.7	13.5	13.9	20.1	1.9	1.9	2.2	2.3	Rejected By Method
	FALSE	High	Sequest HT (A2)	Unambiguous	[K].fGQAGFNADVQEAWQk.[F]	N-Term(TMT6plex); K16(TMT6plex)	1	1	ENSDARP00000092488.4	ENSDARP00000092488.4	0	3	0,5857	0,0000	1	1	752,05688	2254,15610	2254,16569	-4,25	-0,00320	HCD (High Energy Collision Dissociation)	MS2	0	7,6	200,000	76,9205	17808	Liver_M_4_001.raw	F5	13.2	1.9	12.1	3.1		1,40	FALSE	0,0008407	0,01436	K.FGQAGFNADVQEAWQK.F	[119-134]
		Checked	File ID	RT [min]	First Scan	Mass Analyzer	Activation Type	MS Order	# PSMs	Best PSM Ambiguity	Isolation Interference [%]	Average Reporter S/N	Ion Inject Time [ms]	Precursor m/z [Da]	Precursor MH+ [Da]	Precursor Charge	Spectrum File	Abundances (Normalized): 126	Abundances (Normalized): 127	Abundances (Normalized): 128	Abundances (Normalized): 129	Abundance: 126	Abundance: 127	Abundance: 128	Abundance: 129	Quan Info
		FALSE	F5	76,9205	17808	Fourier Transform	HCD (High Energy Collision Dissociation)	MS2	1	Unambiguous	0	7,6	200,000	752,05688	2254,15610	3	Liver_M_4_001.raw	52.2	28.7	75.7	28.9	13.2	1.9	12.1	3.1	Rejected By Method
	FALSE	High	Sequest HT (A2)	Unambiguous	[R].tAILGLWGk.[L]	N-Term(TMT6plex); K9(TMT6plex)	1	1	ENSDARP00000092488.4	ENSDARP00000092488.4	0	2	0,3976	0,0000	1	1	708,94843	1416,88957	1416,89789	-5,87	-0,00416	HCD (High Energy Collision Dissociation)	MS2	26,57293	20,9	200,000	93,1769	21973	Liver_M_1_001.raw	F6		20.8	48.9	13.9		1,66	FALSE	0,0008407	0,01512	R.TAILGLWGK.L	[10-18]
		Checked	File ID	RT [min]	First Scan	Mass Analyzer	Activation Type	MS Order	# PSMs	Best PSM Ambiguity	Isolation Interference [%]	Average Reporter S/N	Ion Inject Time [ms]	Precursor m/z [Da]	Precursor MH+ [Da]	Precursor Charge	Spectrum File	Abundances (Normalized): 126	Abundances (Normalized): 127	Abundances (Normalized): 128	Abundances (Normalized): 129	Abundance: 126	Abundance: 127	Abundance: 128	Abundance: 129	Quan Info
		FALSE	F6	93,1769	21973	Fourier Transform	HCD (High Energy Collision Dissociation)	MS2	1	Unambiguous	26,57293	20,9	200,000	708,94843	1416,88957	2	Liver_M_1_001.raw		36.1	48.9	41		20.8	48.9	13.9
	FALSE	High	Sequest HT (A2)	Unambiguous	[R].yFATFGNLSSPAAIMGNPk.[V]	N-Term(TMT6plex); K19(TMT6plex)	1	1	ENSDARP00000092488.4	ENSDARP00000092488.4	0	4	0,2706	0,0000	1	1	611,83093	2444,30190	2444,30482	-1,20	-0,00073	HCD (High Energy Collision Dissociation)	MS2	42,50737	3,6	200,000	143,9424	33253	Liver_M_1_001.raw	F6		3.1	11.5			0,85	FALSE	0,0008407	0,01527	R.YFATFGNLSSPAAIMGNPK.V	[42-60]
		Checked	File ID	RT [min]	First Scan	Mass Analyzer	Activation Type	MS Order	# PSMs	Best PSM Ambiguity	Isolation Interference [%]	Average Reporter S/N	Ion Inject Time [ms]	Precursor m/z [Da]	Precursor MH+ [Da]	Precursor Charge	Spectrum File	Abundances (Normalized): 126	Abundances (Normalized): 127	Abundances (Normalized): 128	Abundances (Normalized): 129	Abundance: 126	Abundance: 127	Abundance: 128	Abundance: 129	Quan Info
		FALSE	F6	143,9424	33253	Fourier Transform	HCD (High Energy Collision Dissociation)	MS2	1	Unambiguous	42,50737	3,6	200,000	611,83093	2444,30190	4	Liver_M_1_001.raw		5.4	11.5			3.1	11.5		Rejected By Method
	FALSE	High	Sequest HT (A2)	Unambiguous	[R].tVMGGLER.[A]	N-Term(TMT6plex)	1	1	ENSDARP00000092488.4	ENSDARP00000092488.4	0	2	0,5845	0,0000	1	1	546,30505	1091,60283	1091,60805	-4,78	-0,00261	HCD (High Energy Collision Dissociation)	MS2	6,446716	144,5	200,000	23,0696	4484	Liver_M_1_001.raw	F6	38.4	155.7	265.9	117		2,19	FALSE	0,0008987	0,01779	R.TVMGGLER.A	[67-74]
		Checked	File ID	RT [min]	First Scan	Mass Analyzer	Activation Type	MS Order	# PSMs	Best PSM Ambiguity	Isolation Interference [%]	Average Reporter S/N	Ion Inject Time [ms]	Precursor m/z [Da]	Precursor MH+ [Da]	Precursor Charge	Spectrum File	Abundances (Normalized): 126	Abundances (Normalized): 127	Abundances (Normalized): 128	Abundances (Normalized): 129	Abundance: 126	Abundance: 127	Abundance: 128	Abundance: 129	Quan Info
		FALSE	F6	23,0696	4484	Fourier Transform	HCD (High Energy Collision Dissociation)	MS2	1	Unambiguous	6,446716	144,5	200,000	546,30505	1091,60283	2	Liver_M_1_001.raw	348.4	269.9	265.9	346	38.4	155.7	265.9	117
	FALSE	High	Sequest HT (A2)	Unambiguous	[R].cLIVYPWTQR.[Y]	N-Term(TMT6plex); C1(Carbamidomethyl)	1	2	ENSDARP00000092488.4	ENSDARP00000092488.4; ENSDARP00000105678.3	0	3	0,6426	0,0000	1	1	522,28625	1564,84421	1564,85074	-4,17	-0,00217	HCD (High Energy Collision Dissociation)	MS2	5,654526	10,7	200,000	71,9711	16692	Liver_M_1_001.raw	F6	1.4	11.7	22.3	7.3		2,49	FALSE	0,0008987	0,01644	R.CLIVYPWTQR.Y	[32-41]
		Checked	File ID	RT [min]	First Scan	Mass Analyzer	Activation Type	MS Order	# PSMs	Best PSM Ambiguity	Isolation Interference [%]	Average Reporter S/N	Ion Inject Time [ms]	Precursor m/z [Da]	Precursor MH+ [Da]	Precursor Charge	Spectrum File	Abundances (Normalized): 126	Abundances (Normalized): 127	Abundances (Normalized): 128	Abundances (Normalized): 129	Abundance: 126	Abundance: 127	Abundance: 128	Abundance: 129	Quan Info
		FALSE	F6	71,9711	16692	Fourier Transform	HCD (High Energy Collision Dissociation)	MS2	1	Unambiguous	5,654526	10,7	200,000	522,28625	1564,84421	3	Liver_M_1_001.raw	12.3	20.3	22.3	21.5	1.4	11.7	22.3	7.3
	FALSE	High	Sequest HT (A2)	Unambiguous	[K].lHVDPDNFR.[L]	N-Term(TMT6plex)	2	3	ENSDARP00000092488.4; ENSDARP00000066383.4	ENSDARP00000092488.4; ENSDARP00000105678.3; ENSDARP00000066383.4	0	3	0,6796	0,0000	1	1	447,90598	1341,70337	1341,71126	-5,88	-0,00263	HCD (High Energy Collision Dissociation)	MS2	53,24776	15,0	200,000	24,7010	4743	Liver_M_3_001.raw	F3	11.8	21.8	10.3	16.1		1,81	FALSE	0,0008987	0,01659	K.LHVDPDNFR.L	[97-105]
		Checked	File ID	RT [min]	First Scan	Mass Analyzer	Activation Type	MS Order	# PSMs	Best PSM Ambiguity	Isolation Interference [%]	Average Reporter S/N	Ion Inject Time [ms]	Precursor m/z [Da]	Precursor MH+ [Da]	Precursor Charge	Spectrum File	Abundances (Normalized): 126	Abundances (Normalized): 127	Abundances (Normalized): 128	Abundances (Normalized): 129	Abundance: 126	Abundance: 127	Abundance: 128	Abundance: 129	Quan Info
		FALSE	F3	24,7010	4743	Fourier Transform	HCD (High Energy Collision Dissociation)	MS2	1	Unambiguous	53,24776	15,0	200,000	447,90598	1341,70337	3	Liver_M_3_001.raw	97.7	155.4	65	140.8	11.8	21.8	10.3	16.1	Rejected By Method
	FALSE	High	Sequest HT (A2)	Unambiguous	[K].lHVDPDNFR.[L]	N-Term(TMT6plex)	2	3	ENSDARP00000092488.4; ENSDARP00000066383.4	ENSDARP00000092488.4; ENSDARP00000105678.3; ENSDARP00000066383.4	0	3	0,7163	0,0000	1	1	447,90625	1341,70420	1341,71126	-5,27	-0,00236	HCD (High Energy Collision Dissociation)	MS2	4,748579	50,6	95,004	25,7273	4985	Liver_M_3_001.raw	F3	43.4	78.5	26.3	53.7		2,82	FALSE	0,0008987	0,0167	K.LHVDPDNFR.L	[97-105]
		Checked	File ID	RT [min]	First Scan	Mass Analyzer	Activation Type	MS Order	# PSMs	Best PSM Ambiguity	Isolation Interference [%]	Average Reporter S/N	Ion Inject Time [ms]	Precursor m/z [Da]	Precursor MH+ [Da]	Precursor Charge	Spectrum File	Abundances (Normalized): 126	Abundances (Normalized): 127	Abundances (Normalized): 128	Abundances (Normalized): 129	Abundance: 126	Abundance: 127	Abundance: 128	Abundance: 129	Quan Info
		FALSE	F3	25,7273	4985	Fourier Transform	HCD (High Energy Collision Dissociation)	MS2	1	Unambiguous	4,748579	50,6	95,004	447,90625	1341,70420	3	Liver_M_3_001.raw	358.9	559.6	165.8	470.6	43.4	78.5	26.3	53.7
	FALSE	High	Sequest HT (A2)	Unambiguous	[K].lHVDPDNFR.[L]	N-Term(TMT6plex)	2	3	ENSDARP00000092488.4; ENSDARP00000066383.4	ENSDARP00000092488.4; ENSDARP00000105678.3; ENSDARP00000066383.4	0	3	0,7130	0,0000	1	1	447,90634	1341,70447	1341,71126	-5,06	-0,00226	HCD (High Energy Collision Dissociation)	MS2	16,92548	37,9	200,000	5,6613	1011	Liver_M_2_001.raw	F2	64.8	28.2	31.6	26.5		2,30	FALSE	0,001043	0,01863	K.LHVDPDNFR.L	[97-105]
		Checked	File ID	RT [min]	First Scan	Mass Analyzer	Activation Type	MS Order	# PSMs	Best PSM Ambiguity	Isolation Interference [%]	Average Reporter S/N	Ion Inject Time [ms]	Precursor m/z [Da]	Precursor MH+ [Da]	Precursor Charge	Spectrum File	Abundances (Normalized): 126	Abundances (Normalized): 127	Abundances (Normalized): 128	Abundances (Normalized): 129	Abundance: 126	Abundance: 127	Abundance: 128	Abundance: 129	Quan Info
		FALSE	F2	5,6613	1011	Fourier Transform	HCD (High Energy Collision Dissociation)	MS2	1	Unambiguous	16,92548	37,9	200,000	447,90634	1341,70447	3	Liver_M_2_001.raw	237.8	173.9	253.7	202.2	64.8	28.2	31.6	26.5
	FALSE	High	Sequest HT (A2)	Unambiguous	[K].fGQAGFNADVQEAWQk.[F]	N-Term(TMT6plex); K16(TMT6plex)	1	1	ENSDARP00000092488.4	ENSDARP00000092488.4	0	3	0,4949	0,0000	1	1	752,05652	2254,15500	2254,16569	-4,74	-0,00356	HCD (High Energy Collision Dissociation)	MS2		3,7	200,000	127,5451	29193	Liver_M_3_001.raw	F3	2.5	7.4		5		0,99	FALSE	0,001043	0,01857	K.FGQAGFNADVQEAWQK.F	[119-134]
		Checked	File ID	RT [min]	First Scan	Mass Analyzer	Activation Type	MS Order	# PSMs	Best PSM Ambiguity	Isolation Interference [%]	Average Reporter S/N	Ion Inject Time [ms]	Precursor m/z [Da]	Precursor MH+ [Da]	Precursor Charge	Spectrum File	Abundances (Normalized): 126	Abundances (Normalized): 127	Abundances (Normalized): 128	Abundances (Normalized): 129	Abundance: 126	Abundance: 127	Abundance: 128	Abundance: 129	Quan Info
		FALSE	F3	127,5451	29193	Fourier Transform	HCD (High Energy Collision Dissociation)	MS2	1	Unambiguous		3,7	200,000	752,05652	2254,15500	3	Liver_M_3_001.raw	20.4	52.8		43.7	2.5	7.4		5	Rejected By Method
	FALSE	High	Sequest HT (A2)	Unambiguous	[K].fGQAGFNADVQEAWQk.[F]	N-Term(TMT6plex); K16(TMT6plex)	1	1	ENSDARP00000092488.4	ENSDARP00000092488.4	0	2	0,5368	0,0000	1	1	1127,58179	2254,15630	2254,16569	-4,17	-0,00469	HCD (High Energy Collision Dissociation)	MS2	0	11,9	200,000	72,2347	16662	Liver_M_4_001.raw	F5	8.8	2.2	27.6	8.9		0,95	FALSE	0,001043	0,01879	K.FGQAGFNADVQEAWQK.F	[119-134]
		Checked	File ID	RT [min]	First Scan	Mass Analyzer	Activation Type	MS Order	# PSMs	Best PSM Ambiguity	Isolation Interference [%]	Average Reporter S/N	Ion Inject Time [ms]	Precursor m/z [Da]	Precursor MH+ [Da]	Precursor Charge	Spectrum File	Abundances (Normalized): 126	Abundances (Normalized): 127	Abundances (Normalized): 128	Abundances (Normalized): 129	Abundance: 126	Abundance: 127	Abundance: 128	Abundance: 129	Quan Info
		FALSE	F5	72,2347	16662	Fourier Transform	HCD (High Energy Collision Dissociation)	MS2	1	Unambiguous	0	11,9	200,000	1127,58179	2254,15630	2	Liver_M_4_001.raw	34.8	33.2	172.8	83	8.8	2.2	27.6	8.9
	FALSE	High	Sequest HT (A2)	Unambiguous	[K].fGQAGFNADVQEAWQk.[F]	N-Term(TMT6plex); K16(TMT6plex)	1	1	ENSDARP00000092488.4	ENSDARP00000092488.4	0	3	0,6263	0,0000	1	1	752,05487	2254,15006	2254,16569	-6,93	-0,00521	HCD (High Energy Collision Dissociation)	MS2	24,86613	4,7	200,000	85,2069	19525	Liver_M_3_001.raw	F3	2	8	2.3	6.5		0,99	FALSE	0,001101	0,01992	K.FGQAGFNADVQEAWQK.F	[119-134]
		Checked	File ID	RT [min]	First Scan	Mass Analyzer	Activation Type	MS Order	# PSMs	Best PSM Ambiguity	Isolation Interference [%]	Average Reporter S/N	Ion Inject Time [ms]	Precursor m/z [Da]	Precursor MH+ [Da]	Precursor Charge	Spectrum File	Abundances (Normalized): 126	Abundances (Normalized): 127	Abundances (Normalized): 128	Abundances (Normalized): 129	Abundance: 126	Abundance: 127	Abundance: 128	Abundance: 129	Quan Info
		FALSE	F3	85,2069	19525	Fourier Transform	HCD (High Energy Collision Dissociation)	MS2	1	Unambiguous	24,86613	4,7	200,000	752,05487	2254,15006	3	Liver_M_3_001.raw	16.3	57	14.5	56.9	2	8	2.3	6.5	Rejected By Method
	FALSE	High	Sequest HT (A2)	Unambiguous	[K].lHVDPDNFR.[L]	N-Term(TMT6plex)	2	3	ENSDARP00000092488.4; ENSDARP00000066383.4	ENSDARP00000092488.4; ENSDARP00000105678.3; ENSDARP00000066383.4	0	3	0,6299	0,0000	1	1	447,90649	1341,70493	1341,71126	-4,72	-0,00211	HCD (High Energy Collision Dissociation)	MS2	9,613182	40,6	200,000	26,2393	5112	Liver_M_3_001.raw	F3	30.1	64.8	24.1	43.1		2,54	FALSE	0,001101	0,01885	K.LHVDPDNFR.L	[97-105]
		Checked	File ID	RT [min]	First Scan	Mass Analyzer	Activation Type	MS Order	# PSMs	Best PSM Ambiguity	Isolation Interference [%]	Average Reporter S/N	Ion Inject Time [ms]	Precursor m/z [Da]	Precursor MH+ [Da]	Precursor Charge	Spectrum File	Abundances (Normalized): 126	Abundances (Normalized): 127	Abundances (Normalized): 128	Abundances (Normalized): 129	Abundance: 126	Abundance: 127	Abundance: 128	Abundance: 129	Quan Info
		FALSE	F3	26,2393	5112	Fourier Transform	HCD (High Energy Collision Dissociation)	MS2	1	Unambiguous	9,613182	40,6	200,000	447,90649	1341,70493	3	Liver_M_3_001.raw	248.5	461.9	152	377.8	30.1	64.8	24.1	43.1
	FALSE	High	Sequest HT (A2)	Unambiguous	[R].tAILGLWGk.[L]	N-Term(TMT6plex); K9(TMT6plex)	1	1	ENSDARP00000092488.4	ENSDARP00000092488.4	0	3	0,5875	0,0000	1	1	472,96893	1416,89225	1416,89789	-3,99	-0,00188	HCD (High Energy Collision Dissociation)	MS2	13,78283	58,0	200,000	87,7713	20629	Liver_M_1_001.raw	F6		41.4	163.1	27.2		2,40	FALSE	0,001101	0,01932	R.TAILGLWGK.L	[10-18]
		Checked	File ID	RT [min]	First Scan	Mass Analyzer	Activation Type	MS Order	# PSMs	Best PSM Ambiguity	Isolation Interference [%]	Average Reporter S/N	Ion Inject Time [ms]	Precursor m/z [Da]	Precursor MH+ [Da]	Precursor Charge	Spectrum File	Abundances (Normalized): 126	Abundances (Normalized): 127	Abundances (Normalized): 128	Abundances (Normalized): 129	Abundance: 126	Abundance: 127	Abundance: 128	Abundance: 129	Quan Info
		FALSE	F6	87,7713	20629	Fourier Transform	HCD (High Energy Collision Dissociation)	MS2	1	Unambiguous	13,78283	58,0	200,000	472,96893	1416,89225	3	Liver_M_1_001.raw		71.8	163.1	80.5		41.4	163.1	27.2
	FALSE	High	Sequest HT (A2)	Unambiguous	[K].fGQAGFNADVQEAWQk.[F]	N-Term(TMT6plex); K16(TMT6plex)	1	1	ENSDARP00000092488.4	ENSDARP00000092488.4	0	3	0,6263	0,0000	1	1	752,05670	2254,15555	2254,16569	-4,50	-0,00338	HCD (High Energy Collision Dissociation)	MS2		3,8	200,000	127,0431	29091	Liver_M_3_001.raw	F3	3.4	5.7	6.1			0,99	FALSE	0,001311	0,02195	K.FGQAGFNADVQEAWQK.F	[119-134]
		Checked	File ID	RT [min]	First Scan	Mass Analyzer	Activation Type	MS Order	# PSMs	Best PSM Ambiguity	Isolation Interference [%]	Average Reporter S/N	Ion Inject Time [ms]	Precursor m/z [Da]	Precursor MH+ [Da]	Precursor Charge	Spectrum File	Abundances (Normalized): 126	Abundances (Normalized): 127	Abundances (Normalized): 128	Abundances (Normalized): 129	Abundance: 126	Abundance: 127	Abundance: 128	Abundance: 129	Quan Info
		FALSE	F3	127,0431	29091	Fourier Transform	HCD (High Energy Collision Dissociation)	MS2	1	Unambiguous		3,8	200,000	752,05670	2254,15555	3	Liver_M_3_001.raw	27.9	40.6	38.5		3.4	5.7	6.1		Rejected By Method
	FALSE	High	Sequest HT (A2)	Unambiguous	[R].cLIVYPWTQR.[Y]	N-Term(TMT6plex); C1(Carbamidomethyl)	1	2	ENSDARP00000092488.4	ENSDARP00000092488.4; ENSDARP00000105678.3	0	2	0,5806	0,0000	1	1	782,92651	1564,84575	1564,85074	-3,19	-0,00249	HCD (High Energy Collision Dissociation)	MS2	0	10,9	200,000	74,1084	17226	Liver_M_1_001.raw	F6		13.7	24.8	5.2		0,93	FALSE	0,001454	0,02245	R.CLIVYPWTQR.Y	[32-41]
		Checked	File ID	RT [min]	First Scan	Mass Analyzer	Activation Type	MS Order	# PSMs	Best PSM Ambiguity	Isolation Interference [%]	Average Reporter S/N	Ion Inject Time [ms]	Precursor m/z [Da]	Precursor MH+ [Da]	Precursor Charge	Spectrum File	Abundances (Normalized): 126	Abundances (Normalized): 127	Abundances (Normalized): 128	Abundances (Normalized): 129	Abundance: 126	Abundance: 127	Abundance: 128	Abundance: 129	Quan Info
		FALSE	F6	74,1084	17226	Fourier Transform	HCD (High Energy Collision Dissociation)	MS2	1	Unambiguous	0	10,9	200,000	782,92651	1564,84575	2	Liver_M_1_001.raw		23.7	24.8	15.3		13.7	24.8	5.2
	FALSE	High	Sequest HT (A2)	Unambiguous	[K].fGQAGFNADVQEAWQk.[F]	N-Term(TMT6plex); K16(TMT6plex)	1	1	ENSDARP00000092488.4	ENSDARP00000092488.4	0	3	0,4789	0,0000	1	1	752,05518	2254,15097	2254,16569	-6,53	-0,00490	HCD (High Energy Collision Dissociation)	MS2		3,2	200,000	91,8137	21098	Liver_M_3_001.raw	F3	3	6.8	1.6	1.4		0,71	FALSE	0,001512	0,02418	K.FGQAGFNADVQEAWQK.F	[119-134]
		Checked	File ID	RT [min]	First Scan	Mass Analyzer	Activation Type	MS Order	# PSMs	Best PSM Ambiguity	Isolation Interference [%]	Average Reporter S/N	Ion Inject Time [ms]	Precursor m/z [Da]	Precursor MH+ [Da]	Precursor Charge	Spectrum File	Abundances (Normalized): 126	Abundances (Normalized): 127	Abundances (Normalized): 128	Abundances (Normalized): 129	Abundance: 126	Abundance: 127	Abundance: 128	Abundance: 129	Quan Info
		FALSE	F3	91,8137	21098	Fourier Transform	HCD (High Energy Collision Dissociation)	MS2	1	Unambiguous		3,2	200,000	752,05518	2254,15097	3	Liver_M_3_001.raw	24.6	48.5	10.1	12.2	3	6.8	1.6	1.4	Rejected By Method
	FALSE	High	Sequest HT (A2)	Unambiguous	[R].cLIVYPWTQR.[Y]	N-Term(TMT6plex); C1(Carbamidomethyl)	1	2	ENSDARP00000092488.4	ENSDARP00000092488.4; ENSDARP00000105678.3	0	3	0,4865	0,0000	1	1	522,28632	1564,84439	1564,85074	-4,05	-0,00211	HCD (High Energy Collision Dissociation)	MS2	31,54692	2,7	200,000	74,9768	17050	Liver_M_3_001.raw	F3	1.9	3	2.9	3.1		1,48	FALSE	0,001512	0,02357	R.CLIVYPWTQR.Y	[32-41]
		Checked	File ID	RT [min]	First Scan	Mass Analyzer	Activation Type	MS Order	# PSMs	Best PSM Ambiguity	Isolation Interference [%]	Average Reporter S/N	Ion Inject Time [ms]	Precursor m/z [Da]	Precursor MH+ [Da]	Precursor Charge	Spectrum File	Abundances (Normalized): 126	Abundances (Normalized): 127	Abundances (Normalized): 128	Abundances (Normalized): 129	Abundance: 126	Abundance: 127	Abundance: 128	Abundance: 129	Quan Info
		FALSE	F3	74,9768	17050	Fourier Transform	HCD (High Energy Collision Dissociation)	MS2	1	Unambiguous	31,54692	2,7	200,000	522,28632	1564,84439	3	Liver_M_3_001.raw	15.6	21.4	18.3	27.1	1.9	3	2.9	3.1	Rejected By Method
	FALSE	High	Sequest HT (A2)	Unambiguous	[K].nTYAALSVMHSEk.[L]	N-Term(TMT6plex); K13(TMT6plex)	1	1	ENSDARP00000092488.4	ENSDARP00000092488.4	0	3	0,5702	0,0000	1	1	637,00970	1909,01456	1909,02535	-5,65	-0,00360	HCD (High Energy Collision Dissociation)	MS2	51,60495	20,4	200,000	33,3365	7049	Liver_M_1_001.raw	F6	9.7	21.7	35.6	14.7		1,14	FALSE	0,001512	0,02283	K.NTYAALSVMHSEK.L	[84-96]
		Checked	File ID	RT [min]	First Scan	Mass Analyzer	Activation Type	MS Order	# PSMs	Best PSM Ambiguity	Isolation Interference [%]	Average Reporter S/N	Ion Inject Time [ms]	Precursor m/z [Da]	Precursor MH+ [Da]	Precursor Charge	Spectrum File	Abundances (Normalized): 126	Abundances (Normalized): 127	Abundances (Normalized): 128	Abundances (Normalized): 129	Abundance: 126	Abundance: 127	Abundance: 128	Abundance: 129	Quan Info
		FALSE	F6	33,3365	7049	Fourier Transform	HCD (High Energy Collision Dissociation)	MS2	1	Unambiguous	51,60495	20,4	200,000	637,00970	1909,01456	3	Liver_M_1_001.raw	88.2	37.6	35.6	43.3	9.7	21.7	35.6	14.7	Rejected By Method
	FALSE	High	Sequest HT (A2)	Unambiguous	[K].fLAVVVSALcR.[Q]	N-Term(TMT6plex); C10(Carbamidomethyl)	1	1	ENSDARP00000092488.4	ENSDARP00000092488.4	0	3	0,6258	0,0000	1	1	488,62238	1463,85257	1463,86057	-5,46	-0,00267	HCD (High Energy Collision Dissociation)	MS2	2,58308	22,5	200,000	120,9299	28809	Liver_M_1_001.raw	F6		15	62.4	12.5		3,10	FALSE	0,001512	0,02296	K.FLAVVVSALCR.Q	[135-145]
		Checked	File ID	RT [min]	First Scan	Mass Analyzer	Activation Type	MS Order	# PSMs	Best PSM Ambiguity	Isolation Interference [%]	Average Reporter S/N	Ion Inject Time [ms]	Precursor m/z [Da]	Precursor MH+ [Da]	Precursor Charge	Spectrum File	Abundances (Normalized): 126	Abundances (Normalized): 127	Abundances (Normalized): 128	Abundances (Normalized): 129	Abundance: 126	Abundance: 127	Abundance: 128	Abundance: 129	Quan Info
		FALSE	F6	120,9299	28809	Fourier Transform	HCD (High Energy Collision Dissociation)	MS2	1	Unambiguous	2,58308	22,5	200,000	488,62238	1463,85257	3	Liver_M_1_001.raw		26	62.4	36.9		15	62.4	12.5
	FALSE	High	Sequest HT (A2)	Unambiguous	[R].cLIVYPWTQR.[Y]	N-Term(TMT6plex); C1(Carbamidomethyl)	1	2	ENSDARP00000092488.4	ENSDARP00000092488.4; ENSDARP00000105678.3	0	2	0,6271	0,0000	1	1	782,92542	1564,84355	1564,85074	-4,59	-0,00359	HCD (High Energy Collision Dissociation)	MS2	24,70229	9,5	200,000	74,4984	17214	Liver_M_4_001.raw	F5	18	1.7	7.6	10.7		1,18	FALSE	0,001576	0,02468	R.CLIVYPWTQR.Y	[32-41]
		Checked	File ID	RT [min]	First Scan	Mass Analyzer	Activation Type	MS Order	# PSMs	Best PSM Ambiguity	Isolation Interference [%]	Average Reporter S/N	Ion Inject Time [ms]	Precursor m/z [Da]	Precursor MH+ [Da]	Precursor Charge	Spectrum File	Abundances (Normalized): 126	Abundances (Normalized): 127	Abundances (Normalized): 128	Abundances (Normalized): 129	Abundance: 126	Abundance: 127	Abundance: 128	Abundance: 129	Quan Info
		FALSE	F5	74,4984	17214	Fourier Transform	HCD (High Energy Collision Dissociation)	MS2	1	Unambiguous	24,70229	9,5	200,000	782,92542	1564,84355	2	Liver_M_4_001.raw	71.3	25.7	47.5	99.7	18	1.7	7.6	10.7	Rejected By Method
	FALSE	High	Sequest HT (A2)	Unambiguous	[K].lHVDPDNFR.[L]	N-Term(TMT6plex)	2	3	ENSDARP00000092488.4; ENSDARP00000066383.4	ENSDARP00000092488.4; ENSDARP00000105678.3; ENSDARP00000066383.4	0	3	0,6367	0,0000	1	1	447,90631	1341,70438	1341,71126	-5,13	-0,00229	HCD (High Energy Collision Dissociation)	MS2	18,08293	36,1	200,000	5,7181	989	Liver_M_3_001.raw	F3	34.6	42	34.3	33.1		2,45	FALSE	0,001621	0,0257	K.LHVDPDNFR.L	[97-105]
		Checked	File ID	RT [min]	First Scan	Mass Analyzer	Activation Type	MS Order	# PSMs	Best PSM Ambiguity	Isolation Interference [%]	Average Reporter S/N	Ion Inject Time [ms]	Precursor m/z [Da]	Precursor MH+ [Da]	Precursor Charge	Spectrum File	Abundances (Normalized): 126	Abundances (Normalized): 127	Abundances (Normalized): 128	Abundances (Normalized): 129	Abundance: 126	Abundance: 127	Abundance: 128	Abundance: 129	Quan Info
		FALSE	F3	5,7181	989	Fourier Transform	HCD (High Energy Collision Dissociation)	MS2	1	Unambiguous	18,08293	36,1	200,000	447,90631	1341,70438	3	Liver_M_3_001.raw	286.4	299.4	216.4	290.5	34.6	42	34.3	33.1
	FALSE	High	Sequest HT (A2)	Unambiguous	[R].cLIVYPWTQR.[Y]	N-Term(TMT6plex); C1(Carbamidomethyl)	1	2	ENSDARP00000092488.4	ENSDARP00000092488.4; ENSDARP00000105678.3	0	3	0,7193	0,0000	1	1	522,28632	1564,84439	1564,85074	-4,05	-0,00211	HCD (High Energy Collision Dissociation)	MS2	74,45701	1,5	200,000	71,2308	16473	Liver_M_2_001.raw	F2	2.6	2		1.5		1,14	FALSE	0,001621	0,02563	R.CLIVYPWTQR.Y	[32-41]
		Checked	File ID	RT [min]	First Scan	Mass Analyzer	Activation Type	MS Order	# PSMs	Best PSM Ambiguity	Isolation Interference [%]	Average Reporter S/N	Ion Inject Time [ms]	Precursor m/z [Da]	Precursor MH+ [Da]	Precursor Charge	Spectrum File	Abundances (Normalized): 126	Abundances (Normalized): 127	Abundances (Normalized): 128	Abundances (Normalized): 129	Abundance: 126	Abundance: 127	Abundance: 128	Abundance: 129	Quan Info
		FALSE	F2	71,2308	16473	Fourier Transform	HCD (High Energy Collision Dissociation)	MS2	1	Unambiguous	74,45701	1,5	200,000	522,28632	1564,84439	3	Liver_M_2_001.raw	9.5	12.3		11.4	2.6	2		1.5	Rejected By Method
	FALSE	High	Sequest HT (A2)	Unambiguous	[K].fGQAGFNADVQEAWQk.[F]	N-Term(TMT6plex); K16(TMT6plex)	1	1	ENSDARP00000092488.4	ENSDARP00000092488.4	0	3	0,6370	0,0000	1	1	752,05524	2254,15116	2254,16569	-6,45	-0,00484	HCD (High Energy Collision Dissociation)	MS2	63,01361	8,8	200,000	76,3938	17677	Liver_M_4_001.raw	F5	19.4	1.8	11.3	2.7		1,35	FALSE	0,001621	0,02759	K.FGQAGFNADVQEAWQK.F	[119-134]
		Checked	File ID	RT [min]	First Scan	Mass Analyzer	Activation Type	MS Order	# PSMs	Best PSM Ambiguity	Isolation Interference [%]	Average Reporter S/N	Ion Inject Time [ms]	Precursor m/z [Da]	Precursor MH+ [Da]	Precursor Charge	Spectrum File	Abundances (Normalized): 126	Abundances (Normalized): 127	Abundances (Normalized): 128	Abundances (Normalized): 129	Abundance: 126	Abundance: 127	Abundance: 128	Abundance: 129	Quan Info
		FALSE	F5	76,3938	17677	Fourier Transform	HCD (High Energy Collision Dissociation)	MS2	1	Unambiguous	63,01361	8,8	200,000	752,05524	2254,15116	3	Liver_M_4_001.raw	76.8	27.2	70.7	25.1	19.4	1.8	11.3	2.7	Rejected By Method
	FALSE	High	Sequest HT (A2)	Unambiguous	[R].tAILGLWGk.[L]	N-Term(TMT6plex); K9(TMT6plex)	1	1	ENSDARP00000092488.4	ENSDARP00000092488.4	0	2	0,5902	0,0000	1	1	708,94958	1416,89189	1416,89789	-4,23	-0,00300	HCD (High Energy Collision Dissociation)	MS2	0	12,1	200,000	132,4903	31222	Liver_M_1_001.raw	F6		7.9	32.1	8.3		1,22	FALSE	0,001689	0,02903	R.TAILGLWGK.L	[10-18]
		Checked	File ID	RT [min]	First Scan	Mass Analyzer	Activation Type	MS Order	# PSMs	Best PSM Ambiguity	Isolation Interference [%]	Average Reporter S/N	Ion Inject Time [ms]	Precursor m/z [Da]	Precursor MH+ [Da]	Precursor Charge	Spectrum File	Abundances (Normalized): 126	Abundances (Normalized): 127	Abundances (Normalized): 128	Abundances (Normalized): 129	Abundance: 126	Abundance: 127	Abundance: 128	Abundance: 129	Quan Info
		FALSE	F6	132,4903	31222	Fourier Transform	HCD (High Energy Collision Dissociation)	MS2	1	Unambiguous	0	12,1	200,000	708,94958	1416,89189	2	Liver_M_1_001.raw		13.7	32.1	24.5		7.9	32.1	8.3
	FALSE	High	Sequest HT (A2)	Unambiguous	[R].tVMGGLER.[A]	N-Term(TMT6plex)	1	1	ENSDARP00000092488.4	ENSDARP00000092488.4	0	2	0,4658	0,0000	1	1	546,30505	1091,60283	1091,60805	-4,78	-0,00261	HCD (High Energy Collision Dissociation)	MS2	0	72,4	200,000	23,6112	4619	Liver_M_1_001.raw	F6	24.6	72.3	123.2	69.2		1,61	FALSE	0,001728	0,02953	R.TVMGGLER.A	[67-74]
		Checked	File ID	RT [min]	First Scan	Mass Analyzer	Activation Type	MS Order	# PSMs	Best PSM Ambiguity	Isolation Interference [%]	Average Reporter S/N	Ion Inject Time [ms]	Precursor m/z [Da]	Precursor MH+ [Da]	Precursor Charge	Spectrum File	Abundances (Normalized): 126	Abundances (Normalized): 127	Abundances (Normalized): 128	Abundances (Normalized): 129	Abundance: 126	Abundance: 127	Abundance: 128	Abundance: 129	Quan Info
		FALSE	F6	23,6112	4619	Fourier Transform	HCD (High Energy Collision Dissociation)	MS2	1	Unambiguous	0	72,4	200,000	546,30505	1091,60283	2	Liver_M_1_001.raw	223.4	125.3	123.2	204.5	24.6	72.3	123.2	69.2
	FALSE	High	Sequest HT (A2)	Unambiguous	[K].fGQAGFNADVQEAWQk.[F]	N-Term(TMT6plex); K16(TMT6plex)	1	1	ENSDARP00000092488.4	ENSDARP00000092488.4	0	3	0,3056	0,0000	1	1	752,05505	2254,15061	2254,16569	-6,69	-0,00503	HCD (High Energy Collision Dissociation)	MS2	0	3,6	200,000	134,7266	30595	Liver_M_3_001.raw	F3	1.7	7.8	2.8	2.2		0,72	FALSE	0,001728	0,03047	K.FGQAGFNADVQEAWQK.F	[119-134]
		Checked	File ID	RT [min]	First Scan	Mass Analyzer	Activation Type	MS Order	# PSMs	Best PSM Ambiguity	Isolation Interference [%]	Average Reporter S/N	Ion Inject Time [ms]	Precursor m/z [Da]	Precursor MH+ [Da]	Precursor Charge	Spectrum File	Abundances (Normalized): 126	Abundances (Normalized): 127	Abundances (Normalized): 128	Abundances (Normalized): 129	Abundance: 126	Abundance: 127	Abundance: 128	Abundance: 129	Quan Info
		FALSE	F3	134,7266	30595	Fourier Transform	HCD (High Energy Collision Dissociation)	MS2	1	Unambiguous	0	3,6	200,000	752,05505	2254,15061	3	Liver_M_3_001.raw	13.8	55.6	17.7	19.2	1.7	7.8	2.8	2.2	Rejected By Method
	FALSE	High	Sequest HT (A2)	Unambiguous	[K].fGQAGFNADVQEAWQk.[F]	N-Term(TMT6plex); K16(TMT6plex)	1	1	ENSDARP00000092488.4	ENSDARP00000092488.4	0	3	0,3243	0,0000	1	1	752,05646	2254,15482	2254,16569	-4,82	-0,00362	HCD (High Energy Collision Dissociation)	MS2	0	1,5	200,000	126,3184	30054	Liver_M_1_001.raw	F6		2.8	3.1			0,74	FALSE	0,001728	0,03148	K.FGQAGFNADVQEAWQK.F	[119-134]
		Checked	File ID	RT [min]	First Scan	Mass Analyzer	Activation Type	MS Order	# PSMs	Best PSM Ambiguity	Isolation Interference [%]	Average Reporter S/N	Ion Inject Time [ms]	Precursor m/z [Da]	Precursor MH+ [Da]	Precursor Charge	Spectrum File	Abundances (Normalized): 126	Abundances (Normalized): 127	Abundances (Normalized): 128	Abundances (Normalized): 129	Abundance: 126	Abundance: 127	Abundance: 128	Abundance: 129	Quan Info
		FALSE	F6	126,3184	30054	Fourier Transform	HCD (High Energy Collision Dissociation)	MS2	1	Unambiguous	0	1,5	200,000	752,05646	2254,15482	3	Liver_M_1_001.raw		4.9	3.1			2.8	3.1		Rejected By Method
	FALSE	High	Sequest HT (A2)	Unambiguous	[R].tAILGLWGk.[L]	N-Term(TMT6plex); K9(TMT6plex)	1	1	ENSDARP00000092488.4	ENSDARP00000092488.4	0	3	0,6344	0,0000	1	1	472,96817	1416,88996	1416,89789	-5,60	-0,00265	HCD (High Energy Collision Dissociation)	MS2	7,298829	103,0	200,000	91,2123	20956	Liver_M_3_001.raw	F3	24.7	95.1	235.2	56.4		2,79	FALSE	0,001728	0,03081	R.TAILGLWGK.L	[10-18]
		Checked	File ID	RT [min]	First Scan	Mass Analyzer	Activation Type	MS Order	# PSMs	Best PSM Ambiguity	Isolation Interference [%]	Average Reporter S/N	Ion Inject Time [ms]	Precursor m/z [Da]	Precursor MH+ [Da]	Precursor Charge	Spectrum File	Abundances (Normalized): 126	Abundances (Normalized): 127	Abundances (Normalized): 128	Abundances (Normalized): 129	Abundance: 126	Abundance: 127	Abundance: 128	Abundance: 129	Quan Info
		FALSE	F3	91,2123	20956	Fourier Transform	HCD (High Energy Collision Dissociation)	MS2	1	Unambiguous	7,298829	103,0	200,000	472,96817	1416,88996	3	Liver_M_3_001.raw	204.6	677.9	1485	494.8	24.7	95.1	235.2	56.4
	FALSE	High	Sequest HT (A2)	Unambiguous	[R].yFATFGNLSSPAAIMGNPk.[V]	N-Term(TMT6plex); K19(TMT6plex)	1	1	ENSDARP00000092488.4	ENSDARP00000092488.4	0	4	0,4172	0,0000	1	1	611,82910	2444,29458	2444,30482	-4,19	-0,00256	HCD (High Energy Collision Dissociation)	MS2	0	7,7	200,000	101,8869	24122	Liver_M_1_001.raw	F6		7.9	20.8	2		1,51	FALSE	0,001728	0,03166	R.YFATFGNLSSPAAIMGNPK.V	[42-60]
		Checked	File ID	RT [min]	First Scan	Mass Analyzer	Activation Type	MS Order	# PSMs	Best PSM Ambiguity	Isolation Interference [%]	Average Reporter S/N	Ion Inject Time [ms]	Precursor m/z [Da]	Precursor MH+ [Da]	Precursor Charge	Spectrum File	Abundances (Normalized): 126	Abundances (Normalized): 127	Abundances (Normalized): 128	Abundances (Normalized): 129	Abundance: 126	Abundance: 127	Abundance: 128	Abundance: 129	Quan Info
		FALSE	F6	101,8869	24122	Fourier Transform	HCD (High Energy Collision Dissociation)	MS2	1	Unambiguous	0	7,7	200,000	611,82910	2444,29458	4	Liver_M_1_001.raw		13.7	20.8	5.9		7.9	20.8	2	Rejected By Method
	FALSE	High	Sequest HT (A2)	Unambiguous	[K].fGQAGFNADVQEAWQk.[F]	N-Term(TMT6plex); K16(TMT6plex)	1	1	ENSDARP00000092488.4	ENSDARP00000092488.4	0	3	0,3243	0,0000	1	1	752,05872	2254,16159	2254,16569	-1,82	-0,00136	HCD (High Energy Collision Dissociation)	MS2	50,02021	5,9	200,000	86,8573	19926	Liver_M_3_001.raw	F3	7.6	7.9	5.2	3		0,74	FALSE	0,001992	0,03444	K.FGQAGFNADVQEAWQK.F	[119-134]
		Checked	File ID	RT [min]	First Scan	Mass Analyzer	Activation Type	MS Order	# PSMs	Best PSM Ambiguity	Isolation Interference [%]	Average Reporter S/N	Ion Inject Time [ms]	Precursor m/z [Da]	Precursor MH+ [Da]	Precursor Charge	Spectrum File	Abundances (Normalized): 126	Abundances (Normalized): 127	Abundances (Normalized): 128	Abundances (Normalized): 129	Abundance: 126	Abundance: 127	Abundance: 128	Abundance: 129	Quan Info
		FALSE	F3	86,8573	19926	Fourier Transform	HCD (High Energy Collision Dissociation)	MS2	1	Unambiguous	50,02021	5,9	200,000	752,05872	2254,16159	3	Liver_M_3_001.raw	62.6	56.3	32.8	26.2	7.6	7.9	5.2	3	Rejected By Method
	FALSE	High	Sequest HT (A2)	Unambiguous	[R].tAILGLWGk.[L]	N-Term(TMT6plex); K9(TMT6plex)	1	1	ENSDARP00000092488.4	ENSDARP00000092488.4	0	2	0,6023	0,0000	1	1	708,94873	1416,89018	1416,89789	-5,44	-0,00385	HCD (High Energy Collision Dissociation)	MS2	54,83206	48,0	200,000	91,5164	21560	Liver_M_1_001.raw	F6		43.2	132.4	16.5		1,71	FALSE	0,001992	0,03442	R.TAILGLWGK.L	[10-18]
		Checked	File ID	RT [min]	First Scan	Mass Analyzer	Activation Type	MS Order	# PSMs	Best PSM Ambiguity	Isolation Interference [%]	Average Reporter S/N	Ion Inject Time [ms]	Precursor m/z [Da]	Precursor MH+ [Da]	Precursor Charge	Spectrum File	Abundances (Normalized): 126	Abundances (Normalized): 127	Abundances (Normalized): 128	Abundances (Normalized): 129	Abundance: 126	Abundance: 127	Abundance: 128	Abundance: 129	Quan Info
		FALSE	F6	91,5164	21560	Fourier Transform	HCD (High Energy Collision Dissociation)	MS2	1	Unambiguous	54,83206	48,0	200,000	708,94873	1416,89018	2	Liver_M_1_001.raw		74.9	132.4	48.8		43.2	132.4	16.5	Rejected By Method
	FALSE	High	Sequest HT (A2)	Unambiguous	[K].lHVDPDNFR.[L]	N-Term(TMT6plex)	2	3	ENSDARP00000092488.4; ENSDARP00000066383.4	ENSDARP00000092488.4; ENSDARP00000105678.3; ENSDARP00000066383.4	0	3	0,7010	0,0000	1	1	447,90656	1341,70511	1341,71126	-4,59	-0,00205	HCD (High Energy Collision Dissociation)	MS2	23,90455	22,9	200,000	5,7232	1018	Liver_M_1_001.raw	F6	5.5	28.9	42.8	14.2		2,04	FALSE	0,002166	0,03668	K.LHVDPDNFR.L	[97-105]
		Checked	File ID	RT [min]	First Scan	Mass Analyzer	Activation Type	MS Order	# PSMs	Best PSM Ambiguity	Isolation Interference [%]	Average Reporter S/N	Ion Inject Time [ms]	Precursor m/z [Da]	Precursor MH+ [Da]	Precursor Charge	Spectrum File	Abundances (Normalized): 126	Abundances (Normalized): 127	Abundances (Normalized): 128	Abundances (Normalized): 129	Abundance: 126	Abundance: 127	Abundance: 128	Abundance: 129	Quan Info
		FALSE	F6	5,7232	1018	Fourier Transform	HCD (High Energy Collision Dissociation)	MS2	1	Unambiguous	23,90455	22,9	200,000	447,90656	1341,70511	3	Liver_M_1_001.raw	49.8	50.1	42.8	42.1	5.5	28.9	42.8	14.2
	FALSE	High	Sequest HT (A2)	Unambiguous	[R].tAILGLWGk.[L]	N-Term(TMT6plex); K9(TMT6plex)	1	1	ENSDARP00000092488.4	ENSDARP00000092488.4	0	3	0,5802	0,0000	1	1	472,96872	1416,89161	1416,89789	-4,44	-0,00210	HCD (High Energy Collision Dissociation)	MS2	14,13885	43,5	200,000	86,9792	20212	Liver_M_2_001.raw	F2	160.1	2.8	10.9			2,12	FALSE	0,002166	0,03681	R.TAILGLWGK.L	[10-18]
		Checked	File ID	RT [min]	First Scan	Mass Analyzer	Activation Type	MS Order	# PSMs	Best PSM Ambiguity	Isolation Interference [%]	Average Reporter S/N	Ion Inject Time [ms]	Precursor m/z [Da]	Precursor MH+ [Da]	Precursor Charge	Spectrum File	Abundances (Normalized): 126	Abundances (Normalized): 127	Abundances (Normalized): 128	Abundances (Normalized): 129	Abundance: 126	Abundance: 127	Abundance: 128	Abundance: 129	Quan Info
		FALSE	F2	86,9792	20212	Fourier Transform	HCD (High Energy Collision Dissociation)	MS2	1	Unambiguous	14,13885	43,5	200,000	472,96872	1416,89161	3	Liver_M_2_001.raw	587.6	17.3	87.8		160.1	2.8	10.9
	FALSE	High	Sequest HT (A2)	Unambiguous	[K].fGQAGFNADVQEAWQk.[F]	N-Term(TMT6plex); K16(TMT6plex)	1	1	ENSDARP00000092488.4	ENSDARP00000092488.4	0	3	0,4318	0,0000	1	1	752,05536	2254,15152	2254,16569	-6,28	-0,00472	HCD (High Energy Collision Dissociation)	MS2	20,90911	11,6	200,000	79,3853	18543	Liver_M_1_001.raw	F6	5.8	14.7	14.5	11.2		0,88	FALSE	0,002166	0,03836	K.FGQAGFNADVQEAWQK.F	[119-134]
		Checked	File ID	RT [min]	First Scan	Mass Analyzer	Activation Type	MS Order	# PSMs	Best PSM Ambiguity	Isolation Interference [%]	Average Reporter S/N	Ion Inject Time [ms]	Precursor m/z [Da]	Precursor MH+ [Da]	Precursor Charge	Spectrum File	Abundances (Normalized): 126	Abundances (Normalized): 127	Abundances (Normalized): 128	Abundances (Normalized): 129	Abundance: 126	Abundance: 127	Abundance: 128	Abundance: 129	Quan Info
		FALSE	F6	79,3853	18543	Fourier Transform	HCD (High Energy Collision Dissociation)	MS2	1	Unambiguous	20,90911	11,6	200,000	752,05536	2254,15152	3	Liver_M_1_001.raw	53	25.5	14.5	33	5.8	14.7	14.5	11.2
	FALSE	High	Sequest HT (A2)	Unambiguous	[R].cLIVYPWTQR.[Y]	N-Term(TMT6plex); C1(Carbamidomethyl)	1	2	ENSDARP00000092488.4	ENSDARP00000092488.4; ENSDARP00000105678.3	0	3	0,7616	0,0000	1	1	522,28601	1564,84348	1564,85074	-4,64	-0,00242	HCD (High Energy Collision Dissociation)	MS2	6,033727	47,7	117,278	71,4469	16561	Liver_M_1_001.raw	F6	1.4	37.6	134.7	17		3,02	FALSE	0,002293	0,04046	R.CLIVYPWTQR.Y	[32-41]
		Checked	File ID	RT [min]	First Scan	Mass Analyzer	Activation Type	MS Order	# PSMs	Best PSM Ambiguity	Isolation Interference [%]	Average Reporter S/N	Ion Inject Time [ms]	Precursor m/z [Da]	Precursor MH+ [Da]	Precursor Charge	Spectrum File	Abundances (Normalized): 126	Abundances (Normalized): 127	Abundances (Normalized): 128	Abundances (Normalized): 129	Abundance: 126	Abundance: 127	Abundance: 128	Abundance: 129	Quan Info
		FALSE	F6	71,4469	16561	Fourier Transform	HCD (High Energy Collision Dissociation)	MS2	1	Unambiguous	6,033727	47,7	117,278	522,28601	1564,84348	3	Liver_M_1_001.raw	12.3	65.2	134.7	50.4	1.4	37.6	134.7	17
	FALSE	High	Sequest HT (A2)	Unambiguous	[R].tAILGLWGk.[L]	N-Term(TMT6plex); K9(TMT6plex)	1	1	ENSDARP00000092488.4	ENSDARP00000092488.4	0	2	0,3421	0,0000	1	1	708,95111	1416,89495	1416,89789	-2,08	-0,00147	HCD (High Energy Collision Dissociation)	MS2	0	14,6	200,000	96,2433	22735	Liver_M_1_001.raw	F6		17.7	32.7	8.1		1,14	FALSE	0,002482	0,04221	R.TAILGLWGK.L	[10-18]
		Checked	File ID	RT [min]	First Scan	Mass Analyzer	Activation Type	MS Order	# PSMs	Best PSM Ambiguity	Isolation Interference [%]	Average Reporter S/N	Ion Inject Time [ms]	Precursor m/z [Da]	Precursor MH+ [Da]	Precursor Charge	Spectrum File	Abundances (Normalized): 126	Abundances (Normalized): 127	Abundances (Normalized): 128	Abundances (Normalized): 129	Abundance: 126	Abundance: 127	Abundance: 128	Abundance: 129	Quan Info
		FALSE	F6	96,2433	22735	Fourier Transform	HCD (High Energy Collision Dissociation)	MS2	1	Unambiguous	0	14,6	200,000	708,95111	1416,89495	2	Liver_M_1_001.raw		30.7	32.7	23.9		17.7	32.7	8.1
	FALSE	High	Sequest HT (A2)	Unambiguous	[R].yFATFGNLSSPAAImGNPk.[V]	N-Term(TMT6plex); M15(Oxidation); K19(TMT6plex)	1	1	ENSDARP00000092488.4	ENSDARP00000092488.4	0	4	0,5776	0,0000	1	1	615,82550	2460,28017	2460,29974	-7,95	-0,00489	HCD (High Energy Collision Dissociation)	MS2	63,62332	5,1	200,000	101,2847	23273	Liver_M_3_001.raw	F3	1.5	5	11.9	2.2		1,16	FALSE	0,002542	0,04307	R.YFATFGNLSSPAAIMGNPK.V	[42-60]
		Checked	File ID	RT [min]	First Scan	Mass Analyzer	Activation Type	MS Order	# PSMs	Best PSM Ambiguity	Isolation Interference [%]	Average Reporter S/N	Ion Inject Time [ms]	Precursor m/z [Da]	Precursor MH+ [Da]	Precursor Charge	Spectrum File	Abundances (Normalized): 126	Abundances (Normalized): 127	Abundances (Normalized): 128	Abundances (Normalized): 129	Abundance: 126	Abundance: 127	Abundance: 128	Abundance: 129	Quan Info
		FALSE	F3	101,2847	23273	Fourier Transform	HCD (High Energy Collision Dissociation)	MS2	1	Unambiguous	63,62332	5,1	200,000	615,82550	2460,28017	4	Liver_M_3_001.raw	12.2	35.6	75.1	19.2	1.5	5	11.9	2.2	Rejected By Method
	FALSE	High	Sequest HT (A2)	Unambiguous	[R].tAILGLWGk.[L]	N-Term(TMT6plex); K9(TMT6plex)	1	1	ENSDARP00000092488.4	ENSDARP00000092488.4	0	2	0,5536	0,0000	1	1	708,94843	1416,88957	1416,89789	-5,87	-0,00416	HCD (High Energy Collision Dissociation)	MS2	37,54493	17,7	200,000	95,7024	22601	Liver_M_1_001.raw	F6		19.3	40.1	11.4		1,12	FALSE	0,002664	0,04389	R.TAILGLWGK.L	[10-18]
		Checked	File ID	RT [min]	First Scan	Mass Analyzer	Activation Type	MS Order	# PSMs	Best PSM Ambiguity	Isolation Interference [%]	Average Reporter S/N	Ion Inject Time [ms]	Precursor m/z [Da]	Precursor MH+ [Da]	Precursor Charge	Spectrum File	Abundances (Normalized): 126	Abundances (Normalized): 127	Abundances (Normalized): 128	Abundances (Normalized): 129	Abundance: 126	Abundance: 127	Abundance: 128	Abundance: 129	Quan Info
		FALSE	F6	95,7024	22601	Fourier Transform	HCD (High Energy Collision Dissociation)	MS2	1	Unambiguous	37,54493	17,7	200,000	708,94843	1416,88957	2	Liver_M_1_001.raw		33.5	40.1	33.6		19.3	40.1	11.4
	FALSE	High	Sequest HT (A2)	Unambiguous	[R].tVMGGLER.[A]	N-Term(TMT6plex)	1	1	ENSDARP00000092488.4	ENSDARP00000092488.4	0	2	0,5074	0,0000	1	1	546,30505	1091,60283	1091,60805	-4,78	-0,00261	HCD (High Energy Collision Dissociation)	MS2	2,894346	216,0	147,004	22,6547	4239	Liver_M_3_001.raw	F3	121.8	310.9	215.7	213.5		2,70	FALSE	0,003087	0,04896	R.TVMGGLER.A	[67-74]
		Checked	File ID	RT [min]	First Scan	Mass Analyzer	Activation Type	MS Order	# PSMs	Best PSM Ambiguity	Isolation Interference [%]	Average Reporter S/N	Ion Inject Time [ms]	Precursor m/z [Da]	Precursor MH+ [Da]	Precursor Charge	Spectrum File	Abundances (Normalized): 126	Abundances (Normalized): 127	Abundances (Normalized): 128	Abundances (Normalized): 129	Abundance: 126	Abundance: 127	Abundance: 128	Abundance: 129	Quan Info
		FALSE	F3	22,6547	4239	Fourier Transform	HCD (High Energy Collision Dissociation)	MS2	1	Unambiguous	2,894346	216,0	147,004	546,30505	1091,60283	2	Liver_M_3_001.raw	1007.3	2216.3	1361.9	1872.7	121.8	310.9	215.7	213.5
	FALSE	High	Sequest HT (A2)	Unambiguous	[R].yFATFGNLSSPAAIMGNPk.[V]	N-Term(TMT6plex); K19(TMT6plex)	1	1	ENSDARP00000092488.4	ENSDARP00000092488.4	0	3	0,5000	0,0000	1	1	815,43585	2444,29300	2444,30482	-4,84	-0,00394	HCD (High Energy Collision Dissociation)	MS2		0,7	200,000	127,7316	29233	Liver_M_3_001.raw	F3			2.8			0,50	FALSE	0,003087	0,04927	R.YFATFGNLSSPAAIMGNPK.V	[42-60]
		Checked	File ID	RT [min]	First Scan	Mass Analyzer	Activation Type	MS Order	# PSMs	Best PSM Ambiguity	Isolation Interference [%]	Average Reporter S/N	Ion Inject Time [ms]	Precursor m/z [Da]	Precursor MH+ [Da]	Precursor Charge	Spectrum File	Abundances (Normalized): 126	Abundances (Normalized): 127	Abundances (Normalized): 128	Abundances (Normalized): 129	Abundance: 126	Abundance: 127	Abundance: 128	Abundance: 129	Quan Info
		FALSE	F3	127,7316	29233	Fourier Transform	HCD (High Energy Collision Dissociation)	MS2	1	Unambiguous		0,7	200,000	815,43585	2444,29300	3	Liver_M_3_001.raw			17.7				2.8		Rejected By Method
	FALSE	High	Sequest HT (A2)	Unambiguous	[K].fGQAGFNADVQEAWQk.[F]	N-Term(TMT6plex); K16(TMT6plex)	1	1	ENSDARP00000092488.4	ENSDARP00000092488.4	0	3	0,3896	0,0000	1	1	752,05524	2254,15116	2254,16569	-6,45	-0,00484	HCD (High Energy Collision Dissociation)	MS2	0	3,5	200,000	125,0016	28641	Liver_M_3_001.raw	F3	2.2	3.1	3.2	5.3		0,77	FALSE	0,0032	0,05147	K.FGQAGFNADVQEAWQK.F	[119-134]
		Checked	File ID	RT [min]	First Scan	Mass Analyzer	Activation Type	MS Order	# PSMs	Best PSM Ambiguity	Isolation Interference [%]	Average Reporter S/N	Ion Inject Time [ms]	Precursor m/z [Da]	Precursor MH+ [Da]	Precursor Charge	Spectrum File	Abundances (Normalized): 126	Abundances (Normalized): 127	Abundances (Normalized): 128	Abundances (Normalized): 129	Abundance: 126	Abundance: 127	Abundance: 128	Abundance: 129	Quan Info
		FALSE	F3	125,0016	28641	Fourier Transform	HCD (High Energy Collision Dissociation)	MS2	1	Unambiguous	0	3,5	200,000	752,05524	2254,15116	3	Liver_M_3_001.raw	18.1	22.1	20.2	46.4	2.2	3.1	3.2	5.3	Rejected By Method
	FALSE	High	Sequest HT (A2)	Unambiguous	[K].fGQAGFNADVQEAWQk.[F]	N-Term(TMT6plex); K16(TMT6plex)	1	1	ENSDARP00000092488.4	ENSDARP00000092488.4	0	3	0,2857	0,0000	1	1	752,05896	2254,16233	2254,16569	-1,49	-0,00112	HCD (High Energy Collision Dissociation)	MS2	0	3,3	200,000	125,7778	29947	Liver_M_1_001.raw	F6		2.3	7.9	3		0,70	FALSE	0,0032	0,05091	K.FGQAGFNADVQEAWQK.F	[119-134]
		Checked	File ID	RT [min]	First Scan	Mass Analyzer	Activation Type	MS Order	# PSMs	Best PSM Ambiguity	Isolation Interference [%]	Average Reporter S/N	Ion Inject Time [ms]	Precursor m/z [Da]	Precursor MH+ [Da]	Precursor Charge	Spectrum File	Abundances (Normalized): 126	Abundances (Normalized): 127	Abundances (Normalized): 128	Abundances (Normalized): 129	Abundance: 126	Abundance: 127	Abundance: 128	Abundance: 129	Quan Info
		FALSE	F6	125,7778	29947	Fourier Transform	HCD (High Energy Collision Dissociation)	MS2	1	Unambiguous	0	3,3	200,000	752,05896	2254,16233	3	Liver_M_1_001.raw		4	7.9	8.9		2.3	7.9	3	Rejected By Method
	FALSE	High	Sequest HT (A2)	Unambiguous	[K].fGQAGFNADVQEAWQk.[F]	N-Term(TMT6plex); K16(TMT6plex)	1	1	ENSDARP00000092488.4	ENSDARP00000092488.4	0	3	0,3737	0,0000	1	1	752,05981	2254,16489	2254,16569	-0,35	-0,00027	HCD (High Energy Collision Dissociation)	MS2	44,20756	2,2	200,000	122,8665	28834	Liver_M_4_001.raw	F5	3.4		5.3			0,99	FALSE	0,003539	0,05641	K.FGQAGFNADVQEAWQK.F	[119-134]
		Checked	File ID	RT [min]	First Scan	Mass Analyzer	Activation Type	MS Order	# PSMs	Best PSM Ambiguity	Isolation Interference [%]	Average Reporter S/N	Ion Inject Time [ms]	Precursor m/z [Da]	Precursor MH+ [Da]	Precursor Charge	Spectrum File	Abundances (Normalized): 126	Abundances (Normalized): 127	Abundances (Normalized): 128	Abundances (Normalized): 129	Abundance: 126	Abundance: 127	Abundance: 128	Abundance: 129	Quan Info
		FALSE	F5	122,8665	28834	Fourier Transform	HCD (High Energy Collision Dissociation)	MS2	1	Unambiguous	44,20756	2,2	200,000	752,05981	2254,16489	3	Liver_M_4_001.raw	13.5		33.2		3.4		5.3		Rejected By Method
	FALSE	High	Sequest HT (A2)	Unambiguous	[K].fGQAGFNADVQEAWQk.[F]	N-Term(TMT6plex); K16(TMT6plex)	1	1	ENSDARP00000092488.4	ENSDARP00000092488.4	0	3	0,3378	0,0000	1	1	752,05701	2254,15647	2254,16569	-4,09	-0,00307	HCD (High Energy Collision Dissociation)	MS2	34,26516	5,9	200,000	130,6597	29811	Liver_M_3_001.raw	F3	5.8	6.8	5.6	5.3		0,74	FALSE	0,003539	0,05405	K.FGQAGFNADVQEAWQK.F	[119-134]
		Checked	File ID	RT [min]	First Scan	Mass Analyzer	Activation Type	MS Order	# PSMs	Best PSM Ambiguity	Isolation Interference [%]	Average Reporter S/N	Ion Inject Time [ms]	Precursor m/z [Da]	Precursor MH+ [Da]	Precursor Charge	Spectrum File	Abundances (Normalized): 126	Abundances (Normalized): 127	Abundances (Normalized): 128	Abundances (Normalized): 129	Abundance: 126	Abundance: 127	Abundance: 128	Abundance: 129	Quan Info
		FALSE	F3	130,6597	29811	Fourier Transform	HCD (High Energy Collision Dissociation)	MS2	1	Unambiguous	34,26516	5,9	200,000	752,05701	2254,15647	3	Liver_M_3_001.raw	47.7	48.5	35.3	46.4	5.8	6.8	5.6	5.3	Rejected By Method
	FALSE	High	Sequest HT (A2)	Unambiguous	[K].lHVDPDNFR.[L]	N-Term(TMT6plex)	2	3	ENSDARP00000092488.4; ENSDARP00000066383.4	ENSDARP00000092488.4; ENSDARP00000105678.3; ENSDARP00000066383.4	0	3	0,6870	0,0000	1	1	447,90634	1341,70447	1341,71126	-5,06	-0,00226	HCD (High Energy Collision Dissociation)	MS2	6,61767	30,3	200,000	26,7709	5244	Liver_M_3_001.raw	F3	26.9	46.6	16	31.4		2,30	FALSE	0,003539	0,05757	K.LHVDPDNFR.L	[97-105]
		Checked	File ID	RT [min]	First Scan	Mass Analyzer	Activation Type	MS Order	# PSMs	Best PSM Ambiguity	Isolation Interference [%]	Average Reporter S/N	Ion Inject Time [ms]	Precursor m/z [Da]	Precursor MH+ [Da]	Precursor Charge	Spectrum File	Abundances (Normalized): 126	Abundances (Normalized): 127	Abundances (Normalized): 128	Abundances (Normalized): 129	Abundance: 126	Abundance: 127	Abundance: 128	Abundance: 129	Quan Info
		FALSE	F3	26,7709	5244	Fourier Transform	HCD (High Energy Collision Dissociation)	MS2	1	Unambiguous	6,61767	30,3	200,000	447,90634	1341,70447	3	Liver_M_3_001.raw	222.6	332.2	100.9	275.5	26.9	46.6	16	31.4
	FALSE	High	Sequest HT (A2)	Unambiguous	[K].lHVDPDNFR.[L]	N-Term(TMT6plex)	2	3	ENSDARP00000092488.4; ENSDARP00000066383.4	ENSDARP00000092488.4; ENSDARP00000105678.3; ENSDARP00000066383.4	0	3	0,7176	0,0000	1	1	447,90576	1341,70273	1341,71126	-6,36	-0,00284	HCD (High Energy Collision Dissociation)	MS2	33,51716	48,8	200,000	5,7147	988	Liver_M_4_001.raw	F5	69.3	26.3	58.2	41.2		1,70	FALSE	0,003539	0,05728	K.LHVDPDNFR.L	[97-105]
		Checked	File ID	RT [min]	First Scan	Mass Analyzer	Activation Type	MS Order	# PSMs	Best PSM Ambiguity	Isolation Interference [%]	Average Reporter S/N	Ion Inject Time [ms]	Precursor m/z [Da]	Precursor MH+ [Da]	Precursor Charge	Spectrum File	Abundances (Normalized): 126	Abundances (Normalized): 127	Abundances (Normalized): 128	Abundances (Normalized): 129	Abundance: 126	Abundance: 127	Abundance: 128	Abundance: 129	Quan Info
		FALSE	F5	5,7147	988	Fourier Transform	HCD (High Energy Collision Dissociation)	MS2	1	Unambiguous	33,51716	48,8	200,000	447,90576	1341,70273	3	Liver_M_4_001.raw	274.4	397	364.8	383.7	69.3	26.3	58.2	41.2
	FALSE	High	Sequest HT (A2)	Unambiguous	[K].fGQAGFNADVQEAWQk.[F]	N-Term(TMT6plex); K16(TMT6plex)	1	1	ENSDARP00000092488.4	ENSDARP00000092488.4	0	3	0,3243	0,0000	1	1	752,05859	2254,16123	2254,16569	-1,98	-0,00149	HCD (High Energy Collision Dissociation)	MS2	0	3,8	200,000	132,4608	29782	Liver_M_2_001.raw	F2	9.3	1.8	1.4	2.7		0,74	FALSE	0,003707	0,06105	K.FGQAGFNADVQEAWQK.F	[119-134]
		Checked	File ID	RT [min]	First Scan	Mass Analyzer	Activation Type	MS Order	# PSMs	Best PSM Ambiguity	Isolation Interference [%]	Average Reporter S/N	Ion Inject Time [ms]	Precursor m/z [Da]	Precursor MH+ [Da]	Precursor Charge	Spectrum File	Abundances (Normalized): 126	Abundances (Normalized): 127	Abundances (Normalized): 128	Abundances (Normalized): 129	Abundance: 126	Abundance: 127	Abundance: 128	Abundance: 129	Quan Info
		FALSE	F2	132,4608	29782	Fourier Transform	HCD (High Energy Collision Dissociation)	MS2	1	Unambiguous	0	3,8	200,000	752,05859	2254,16123	3	Liver_M_2_001.raw	34.1	11.1	11.2	20.5	9.3	1.8	1.4	2.7	Rejected By Method
	FALSE	High	Sequest HT (A2)	Unambiguous	[R].lLADcITVcAAMk.[F]	N-Term(TMT6plex); C5(Carbamidomethyl); C9(Carbamidomethyl); K13(TMT6plex)	1	1	ENSDARP00000092488.4	ENSDARP00000092488.4	0	2	0,5102	0,0000	1	1	962,52045	1924,03362	1924,04702	-6,97	-0,00670	HCD (High Energy Collision Dissociation)	MS2	0	9,0	200,000	73,7189	17129	Liver_M_1_001.raw	F6		9.5	18.1	8.4		0,98	FALSE	0,003889	0,06208	R.LLADCITVCAAMK.F	[106-118]
		Checked	File ID	RT [min]	First Scan	Mass Analyzer	Activation Type	MS Order	# PSMs	Best PSM Ambiguity	Isolation Interference [%]	Average Reporter S/N	Ion Inject Time [ms]	Precursor m/z [Da]	Precursor MH+ [Da]	Precursor Charge	Spectrum File	Abundances (Normalized): 126	Abundances (Normalized): 127	Abundances (Normalized): 128	Abundances (Normalized): 129	Abundance: 126	Abundance: 127	Abundance: 128	Abundance: 129	Quan Info
		FALSE	F6	73,7189	17129	Fourier Transform	HCD (High Energy Collision Dissociation)	MS2	1	Unambiguous	0	9,0	200,000	962,52045	1924,03362	2	Liver_M_1_001.raw		16.5	18.1	24.8		9.5	18.1	8.4	Rejected By Method
	FALSE	High	Sequest HT (A2)	Unambiguous	[R].yFATFGNLSSPAAIMGNPk.[V]	N-Term(TMT6plex); K19(TMT6plex)	1	1	ENSDARP00000092488.4	ENSDARP00000092488.4	0	3	0,7396	0,0000	1	1	815,43640	2444,29465	2444,30482	-4,16	-0,00339	HCD (High Energy Collision Dissociation)	MS2	0	5,4	200,000	99,4149	22866	Liver_M_3_001.raw	F3	2.9	7.9	9.3	1.6		0,96	FALSE	0,004065	0,06361	R.YFATFGNLSSPAAIMGNPK.V	[42-60]
		Checked	File ID	RT [min]	First Scan	Mass Analyzer	Activation Type	MS Order	# PSMs	Best PSM Ambiguity	Isolation Interference [%]	Average Reporter S/N	Ion Inject Time [ms]	Precursor m/z [Da]	Precursor MH+ [Da]	Precursor Charge	Spectrum File	Abundances (Normalized): 126	Abundances (Normalized): 127	Abundances (Normalized): 128	Abundances (Normalized): 129	Abundance: 126	Abundance: 127	Abundance: 128	Abundance: 129	Quan Info
		FALSE	F3	99,4149	22866	Fourier Transform	HCD (High Energy Collision Dissociation)	MS2	1	Unambiguous	0	5,4	200,000	815,43640	2444,29465	3	Liver_M_3_001.raw	23.7	56.3	58.7	13.9	2.9	7.9	9.3	1.6	Rejected By Method
	FALSE	High	Sequest HT (A2)	Unambiguous	[R].tAILGLWGk.[L]	N-Term(TMT6plex); K9(TMT6plex)	1	1	ENSDARP00000092488.4	ENSDARP00000092488.4	0	3	0,5982	0,0000	1	1	472,96860	1416,89124	1416,89789	-4,70	-0,00222	HCD (High Energy Collision Dissociation)	MS2	47,61437	53,9	200,000	86,7503	20380	Liver_M_1_001.raw	F6		33.5	159.8	22.3		2,24	FALSE	0,004294	0,0668	R.TAILGLWGK.L	[10-18]
		Checked	File ID	RT [min]	First Scan	Mass Analyzer	Activation Type	MS Order	# PSMs	Best PSM Ambiguity	Isolation Interference [%]	Average Reporter S/N	Ion Inject Time [ms]	Precursor m/z [Da]	Precursor MH+ [Da]	Precursor Charge	Spectrum File	Abundances (Normalized): 126	Abundances (Normalized): 127	Abundances (Normalized): 128	Abundances (Normalized): 129	Abundance: 126	Abundance: 127	Abundance: 128	Abundance: 129	Quan Info
		FALSE	F6	86,7503	20380	Fourier Transform	HCD (High Energy Collision Dissociation)	MS2	1	Unambiguous	47,61437	53,9	200,000	472,96860	1416,89124	3	Liver_M_1_001.raw		58.1	159.8	66.1		33.5	159.8	22.3
	FALSE	High	Sequest HT (A2)	Unambiguous	[R].tAILGLWGk.[L]	N-Term(TMT6plex); K9(TMT6plex)	1	1	ENSDARP00000092488.4	ENSDARP00000092488.4	0	2	0,3876	0,0000	1	1	708,94885	1416,89043	1416,89789	-5,27	-0,00373	HCD (High Energy Collision Dissociation)	MS2	25,01766	27,1	200,000	92,6184	21834	Liver_M_1_001.raw	F6		26.3	62.3	19.8		1,29	FALSE	0,004468	0,06887	R.TAILGLWGK.L	[10-18]
		Checked	File ID	RT [min]	First Scan	Mass Analyzer	Activation Type	MS Order	# PSMs	Best PSM Ambiguity	Isolation Interference [%]	Average Reporter S/N	Ion Inject Time [ms]	Precursor m/z [Da]	Precursor MH+ [Da]	Precursor Charge	Spectrum File	Abundances (Normalized): 126	Abundances (Normalized): 127	Abundances (Normalized): 128	Abundances (Normalized): 129	Abundance: 126	Abundance: 127	Abundance: 128	Abundance: 129	Quan Info
		FALSE	F6	92,6184	21834	Fourier Transform	HCD (High Energy Collision Dissociation)	MS2	1	Unambiguous	25,01766	27,1	200,000	708,94885	1416,89043	2	Liver_M_1_001.raw		45.6	62.3	58.4		26.3	62.3	19.8
	FALSE	High	Sequest HT (A2)	Unambiguous	[K].lHVDPDNFR.[L]	N-Term(TMT6plex)	2	3	ENSDARP00000092488.4; ENSDARP00000066383.4	ENSDARP00000092488.4; ENSDARP00000105678.3; ENSDARP00000066383.4	0	3	0,6356	0,0000	1	1	447,90628	1341,70429	1341,71126	-5,20	-0,00233	HCD (High Energy Collision Dissociation)	MS2	13,1162	27,5	200,000	26,5476	5377	Liver_M_4_001.raw	F5	27.9	5.8	55.2	21.3		2,36	FALSE	0,004468	0,06849	K.LHVDPDNFR.L	[97-105]
		Checked	File ID	RT [min]	First Scan	Mass Analyzer	Activation Type	MS Order	# PSMs	Best PSM Ambiguity	Isolation Interference [%]	Average Reporter S/N	Ion Inject Time [ms]	Precursor m/z [Da]	Precursor MH+ [Da]	Precursor Charge	Spectrum File	Abundances (Normalized): 126	Abundances (Normalized): 127	Abundances (Normalized): 128	Abundances (Normalized): 129	Abundance: 126	Abundance: 127	Abundance: 128	Abundance: 129	Quan Info
		FALSE	F5	26,5476	5377	Fourier Transform	HCD (High Energy Collision Dissociation)	MS2	1	Unambiguous	13,1162	27,5	200,000	447,90628	1341,70429	3	Liver_M_4_001.raw	110.4	87.6	345.6	198.5	27.9	5.8	55.2	21.3
	FALSE	High	Sequest HT (A2)	Unambiguous	[R].tVMGGLER.[A]	N-Term(TMT6plex)	1	1	ENSDARP00000092488.4	ENSDARP00000092488.4	0	2	0,4154	0,0000	1	1	546,30524	1091,60320	1091,60805	-4,44	-0,00242	HCD (High Energy Collision Dissociation)	MS2	11,70811	55,4	200,000	22,7204	4414	Liver_M_2_001.raw	F2	105.9	41.3	36.6	37.5		1,30	FALSE	0,004468	0,06861	R.TVMGGLER.A	[67-74]
		Checked	File ID	RT [min]	First Scan	Mass Analyzer	Activation Type	MS Order	# PSMs	Best PSM Ambiguity	Isolation Interference [%]	Average Reporter S/N	Ion Inject Time [ms]	Precursor m/z [Da]	Precursor MH+ [Da]	Precursor Charge	Spectrum File	Abundances (Normalized): 126	Abundances (Normalized): 127	Abundances (Normalized): 128	Abundances (Normalized): 129	Abundance: 126	Abundance: 127	Abundance: 128	Abundance: 129	Quan Info
		FALSE	F2	22,7204	4414	Fourier Transform	HCD (High Energy Collision Dissociation)	MS2	1	Unambiguous	11,70811	55,4	200,000	546,30524	1091,60320	2	Liver_M_2_001.raw	388.9	254.7	293.5	285.8	105.9	41.3	36.6	37.5
	FALSE	High	Sequest HT (A2)	Unambiguous	[K].fGQAGFNADVQEAWQk.[F]	N-Term(TMT6plex); K16(TMT6plex)	1	1	ENSDARP00000092488.4	ENSDARP00000092488.4	0	3	0,4949	0,0000	1	1	752,05609	2254,15372	2254,16569	-5,31	-0,00399	HCD (High Energy Collision Dissociation)	MS2	0	5,4	200,000	132,1805	30101	Liver_M_3_001.raw	F3	2.6	8.2	5.2	5.7		0,99	FALSE	0,004642	0,07052	K.FGQAGFNADVQEAWQK.F	[119-134]
		Checked	File ID	RT [min]	First Scan	Mass Analyzer	Activation Type	MS Order	# PSMs	Best PSM Ambiguity	Isolation Interference [%]	Average Reporter S/N	Ion Inject Time [ms]	Precursor m/z [Da]	Precursor MH+ [Da]	Precursor Charge	Spectrum File	Abundances (Normalized): 126	Abundances (Normalized): 127	Abundances (Normalized): 128	Abundances (Normalized): 129	Abundance: 126	Abundance: 127	Abundance: 128	Abundance: 129	Quan Info
		FALSE	F3	132,1805	30101	Fourier Transform	HCD (High Energy Collision Dissociation)	MS2	1	Unambiguous	0	5,4	200,000	752,05609	2254,15372	3	Liver_M_3_001.raw	21.2	58.5	32.8	49.9	2.6	8.2	5.2	5.7	Rejected By Method
	FALSE	High	Sequest HT (A2)	Unambiguous	[R].tAILGLWGk.[L]	N-Term(TMT6plex); K9(TMT6plex)	1	1	ENSDARP00000092488.4	ENSDARP00000092488.4	0	2	0,4505	0,0000	1	1	708,94940	1416,89153	1416,89789	-4,49	-0,00318	HCD (High Energy Collision Dissociation)	MS2	71,00637	13,5	200,000	132,9982	31321	Liver_M_1_001.raw	F6		8.5	37.9	7.6		0,91	FALSE	0,004695	0,0715	R.TAILGLWGK.L	[10-18]
		Checked	File ID	RT [min]	First Scan	Mass Analyzer	Activation Type	MS Order	# PSMs	Best PSM Ambiguity	Isolation Interference [%]	Average Reporter S/N	Ion Inject Time [ms]	Precursor m/z [Da]	Precursor MH+ [Da]	Precursor Charge	Spectrum File	Abundances (Normalized): 126	Abundances (Normalized): 127	Abundances (Normalized): 128	Abundances (Normalized): 129	Abundance: 126	Abundance: 127	Abundance: 128	Abundance: 129	Quan Info
		FALSE	F6	132,9982	31321	Fourier Transform	HCD (High Energy Collision Dissociation)	MS2	1	Unambiguous	71,00637	13,5	200,000	708,94940	1416,89153	2	Liver_M_1_001.raw		14.7	37.9	22.4		8.5	37.9	7.6	Rejected By Method
	FALSE	High	Sequest HT (A2)	Unambiguous	[R].tVMGGLER.[A]	N-Term(TMT6plex)	1	1	ENSDARP00000092488.4	ENSDARP00000092488.4	0	2	0,3302	0,0000	1	1	546,30548	1091,60369	1091,60805	-3,99	-0,00218	HCD (High Energy Collision Dissociation)	MS2	11,80102	45,6	200,000	23,2534	4546	Liver_M_2_001.raw	F2	74.1	40.9	30.8	36.1		1,06	FALSE	0,004695	0,07084	R.TVMGGLER.A	[67-74]
		Checked	File ID	RT [min]	First Scan	Mass Analyzer	Activation Type	MS Order	# PSMs	Best PSM Ambiguity	Isolation Interference [%]	Average Reporter S/N	Ion Inject Time [ms]	Precursor m/z [Da]	Precursor MH+ [Da]	Precursor Charge	Spectrum File	Abundances (Normalized): 126	Abundances (Normalized): 127	Abundances (Normalized): 128	Abundances (Normalized): 129	Abundance: 126	Abundance: 127	Abundance: 128	Abundance: 129	Quan Info
		FALSE	F2	23,2534	4546	Fourier Transform	HCD (High Energy Collision Dissociation)	MS2	1	Unambiguous	11,80102	45,6	200,000	546,30548	1091,60369	2	Liver_M_2_001.raw	272.2	252.3	247.2	275.1	74.1	40.9	30.8	36.1
	FALSE	High	Sequest HT (A2)	Unambiguous	[R].lLADcITVcAAMk.[F]	N-Term(TMT6plex); C5(Carbamidomethyl); C9(Carbamidomethyl); K13(TMT6plex)	1	1	ENSDARP00000092488.4	ENSDARP00000092488.4	0	3	0,4949	0,0000	1	1	642,01935	1924,04349	1924,04702	-1,83	-0,00118	HCD (High Energy Collision Dissociation)	MS2	29,13785	6,4	200,000	80,3048	18344	Liver_M_3_001.raw	F3	2.1	15.3	2.8	5.3		0,99	FALSE	0,004931	0,07271	R.LLADCITVCAAMK.F	[106-118]
		Checked	File ID	RT [min]	First Scan	Mass Analyzer	Activation Type	MS Order	# PSMs	Best PSM Ambiguity	Isolation Interference [%]	Average Reporter S/N	Ion Inject Time [ms]	Precursor m/z [Da]	Precursor MH+ [Da]	Precursor Charge	Spectrum File	Abundances (Normalized): 126	Abundances (Normalized): 127	Abundances (Normalized): 128	Abundances (Normalized): 129	Abundance: 126	Abundance: 127	Abundance: 128	Abundance: 129	Quan Info
		FALSE	F3	80,3048	18344	Fourier Transform	HCD (High Energy Collision Dissociation)	MS2	1	Unambiguous	29,13785	6,4	200,000	642,01935	1924,04349	3	Liver_M_3_001.raw	17.7	109.1	17.7	46.2	2.1	15.3	2.8	5.3	Rejected By Method
	FALSE	High	Sequest HT (A2)	Unambiguous	[R].lLADcITVcAAmk.[F]	N-Term(TMT6plex); C5(Carbamidomethyl); C9(Carbamidomethyl); M12(Oxidation); K13(TMT6plex)	1	1	ENSDARP00000092488.4	ENSDARP00000092488.4	0	3	0,3119	0,0000	1	1	647,35046	1940,03684	1940,04193	-2,63	-0,00170	HCD (High Energy Collision Dissociation)	MS2	59,45192	13,6	200,000	59,7366	13342	Liver_M_3_001.raw	F3	11	15	17.9	10.5		1,09	FALSE	0,005272	0,07731	R.LLADCITVCAAMK.F	[106-118]
		Checked	File ID	RT [min]	First Scan	Mass Analyzer	Activation Type	MS Order	# PSMs	Best PSM Ambiguity	Isolation Interference [%]	Average Reporter S/N	Ion Inject Time [ms]	Precursor m/z [Da]	Precursor MH+ [Da]	Precursor Charge	Spectrum File	Abundances (Normalized): 126	Abundances (Normalized): 127	Abundances (Normalized): 128	Abundances (Normalized): 129	Abundance: 126	Abundance: 127	Abundance: 128	Abundance: 129	Quan Info
		FALSE	F3	59,7366	13342	Fourier Transform	HCD (High Energy Collision Dissociation)	MS2	1	Unambiguous	59,45192	13,6	200,000	647,35046	1940,03684	3	Liver_M_3_001.raw	91.3	106.9	113	91.8	11	15	17.9	10.5	Rejected By Method
	FALSE	High	Sequest HT (A2)	Unambiguous	[K].fGQAGFNADVQEAWQk.[F]	N-Term(TMT6plex); K16(TMT6plex)	1	1	ENSDARP00000092488.4	ENSDARP00000092488.4	0	3	0,4747	0,0000	1	1	752,05713	2254,15683	2254,16569	-3,93	-0,00295	HCD (High Energy Collision Dissociation)	MS2	0	4,1	200,000	126,0339	28876	Liver_M_3_001.raw	F3	1.8	6.6	2.4	5.6		0,99	FALSE	0,005388	0,07777	K.FGQAGFNADVQEAWQK.F	[119-134]
		Checked	File ID	RT [min]	First Scan	Mass Analyzer	Activation Type	MS Order	# PSMs	Best PSM Ambiguity	Isolation Interference [%]	Average Reporter S/N	Ion Inject Time [ms]	Precursor m/z [Da]	Precursor MH+ [Da]	Precursor Charge	Spectrum File	Abundances (Normalized): 126	Abundances (Normalized): 127	Abundances (Normalized): 128	Abundances (Normalized): 129	Abundance: 126	Abundance: 127	Abundance: 128	Abundance: 129	Quan Info
		FALSE	F3	126,0339	28876	Fourier Transform	HCD (High Energy Collision Dissociation)	MS2	1	Unambiguous	0	4,1	200,000	752,05713	2254,15683	3	Liver_M_3_001.raw	14.7	47	15.1	49	1.8	6.6	2.4	5.6	Rejected By Method
	FALSE	High	Sequest HT (A2)	Unambiguous	[R].tAILGLWGk.[L]	N-Term(TMT6plex); K9(TMT6plex)	1	1	ENSDARP00000092488.4	ENSDARP00000092488.4	0	3	0,5964	0,0000	1	1	472,96829	1416,89032	1416,89789	-5,34	-0,00252	HCD (High Energy Collision Dissociation)	MS2	10,3373	147,9	200,000	90,5554	21161	Liver_M_4_001.raw	F5	469	5.5	96	20.5		2,80	FALSE	0,005388	0,07792	R.TAILGLWGK.L	[10-18]
		Checked	File ID	RT [min]	First Scan	Mass Analyzer	Activation Type	MS Order	# PSMs	Best PSM Ambiguity	Isolation Interference [%]	Average Reporter S/N	Ion Inject Time [ms]	Precursor m/z [Da]	Precursor MH+ [Da]	Precursor Charge	Spectrum File	Abundances (Normalized): 126	Abundances (Normalized): 127	Abundances (Normalized): 128	Abundances (Normalized): 129	Abundance: 126	Abundance: 127	Abundance: 128	Abundance: 129	Quan Info
		FALSE	F5	90,5554	21161	Fourier Transform	HCD (High Energy Collision Dissociation)	MS2	1	Unambiguous	10,3373	147,9	200,000	472,96829	1416,89032	3	Liver_M_4_001.raw	1857.1	83	601	191.1	469	5.5	96	20.5
	FALSE	High	Sequest HT (A2)	Unambiguous	[K].fGQAGFNADVQEAWQk.[F]	N-Term(TMT6plex); K16(TMT6plex)	1	1	ENSDARP00000092488.4	ENSDARP00000092488.4	0	3	0,4949	0,0000	1	1	752,05640	2254,15464	2254,16569	-4,90	-0,00368	HCD (High Energy Collision Dissociation)	MS2	0	6,6	200,000	84,6767	19394	Liver_M_3_001.raw	F3	5.7	6.9	7.7	6		0,99	FALSE	0,005434	0,0786	K.FGQAGFNADVQEAWQK.F	[119-134]
		Checked	File ID	RT [min]	First Scan	Mass Analyzer	Activation Type	MS Order	# PSMs	Best PSM Ambiguity	Isolation Interference [%]	Average Reporter S/N	Ion Inject Time [ms]	Precursor m/z [Da]	Precursor MH+ [Da]	Precursor Charge	Spectrum File	Abundances (Normalized): 126	Abundances (Normalized): 127	Abundances (Normalized): 128	Abundances (Normalized): 129	Abundance: 126	Abundance: 127	Abundance: 128	Abundance: 129	Quan Info
		FALSE	F3	84,6767	19394	Fourier Transform	HCD (High Energy Collision Dissociation)	MS2	1	Unambiguous	0	6,6	200,000	752,05640	2254,15464	3	Liver_M_3_001.raw	46.9	49.2	48.6	52.5	5.7	6.9	7.7	6	Rejected By Method
	FALSE	High	Sequest HT (A2)	Unambiguous	[R].tVMGGLER.[A]	N-Term(TMT6plex)	1	1	ENSDARP00000092488.4	ENSDARP00000092488.4	0	2	0,4667	0,0000	1	1	546,30493	1091,60259	1091,60805	-5,00	-0,00273	HCD (High Energy Collision Dissociation)	MS2	6,844304	40,1	200,000	22,1434	4118	Liver_M_3_001.raw	F3	28.9	57.6	33.2	40.4		1,65	FALSE	0,005602	0,0807	R.TVMGGLER.A	[67-74]
		Checked	File ID	RT [min]	First Scan	Mass Analyzer	Activation Type	MS Order	# PSMs	Best PSM Ambiguity	Isolation Interference [%]	Average Reporter S/N	Ion Inject Time [ms]	Precursor m/z [Da]	Precursor MH+ [Da]	Precursor Charge	Spectrum File	Abundances (Normalized): 126	Abundances (Normalized): 127	Abundances (Normalized): 128	Abundances (Normalized): 129	Abundance: 126	Abundance: 127	Abundance: 128	Abundance: 129	Quan Info
		FALSE	F3	22,1434	4118	Fourier Transform	HCD (High Energy Collision Dissociation)	MS2	1	Unambiguous	6,844304	40,1	200,000	546,30493	1091,60259	2	Liver_M_3_001.raw	238.8	410.6	209.5	354.3	28.9	57.6	33.2	40.4
	FALSE	High	Sequest HT (A2)	Unambiguous	[K].lHVDPDNFR.[L]	N-Term(TMT6plex)	2	3	ENSDARP00000092488.4; ENSDARP00000066383.4	ENSDARP00000092488.4; ENSDARP00000105678.3; ENSDARP00000066383.4	0	3	0,6340	0,0000	1	1	447,90585	1341,70301	1341,71126	-6,16	-0,00275	HCD (High Energy Collision Dissociation)	MS2	41,05566	28,0	200,000	24,3006	4791	Liver_M_1_001.raw	F6	7.7	35.5	36.6	32		1,53	FALSE	0,00566	0,08232	K.LHVDPDNFR.L	[97-105]
		Checked	File ID	RT [min]	First Scan	Mass Analyzer	Activation Type	MS Order	# PSMs	Best PSM Ambiguity	Isolation Interference [%]	Average Reporter S/N	Ion Inject Time [ms]	Precursor m/z [Da]	Precursor MH+ [Da]	Precursor Charge	Spectrum File	Abundances (Normalized): 126	Abundances (Normalized): 127	Abundances (Normalized): 128	Abundances (Normalized): 129	Abundance: 126	Abundance: 127	Abundance: 128	Abundance: 129	Quan Info
		FALSE	F6	24,3006	4791	Fourier Transform	HCD (High Energy Collision Dissociation)	MS2	1	Unambiguous	41,05566	28,0	200,000	447,90585	1341,70301	3	Liver_M_1_001.raw	69.5	61.5	36.6	94.7	7.7	35.5	36.6	32
	FALSE	High	Sequest HT (A2)	Unambiguous	[R].yFATFGNLSSPAAImGNPk.[V]	N-Term(TMT6plex); M15(Oxidation); K19(TMT6plex)	1	1	ENSDARP00000092488.4	ENSDARP00000092488.4	0	3	0,3125	0,0000	1	1	820,76868	2460,29148	2460,29974	-3,36	-0,00275	HCD (High Energy Collision Dissociation)	MS2	8,625051	8,5	200,000	77,0730	17966	Liver_M_1_001.raw	F6	2	7.2	19.1	5.7		0,80	FALSE	0,005709	0,08323	R.YFATFGNLSSPAAIMGNPK.V	[42-60]
		Checked	File ID	RT [min]	First Scan	Mass Analyzer	Activation Type	MS Order	# PSMs	Best PSM Ambiguity	Isolation Interference [%]	Average Reporter S/N	Ion Inject Time [ms]	Precursor m/z [Da]	Precursor MH+ [Da]	Precursor Charge	Spectrum File	Abundances (Normalized): 126	Abundances (Normalized): 127	Abundances (Normalized): 128	Abundances (Normalized): 129	Abundance: 126	Abundance: 127	Abundance: 128	Abundance: 129	Quan Info
		FALSE	F6	77,0730	17966	Fourier Transform	HCD (High Energy Collision Dissociation)	MS2	1	Unambiguous	8,625051	8,5	200,000	820,76868	2460,29148	3	Liver_M_1_001.raw	17.9	12.5	19.1	16.8	2	7.2	19.1	5.7	Rejected By Method
	FALSE	High	Sequest HT (A2)	Unambiguous	[R].yFATFGNLSSPAAIMGNPk.[V]	N-Term(TMT6plex); K19(TMT6plex)	1	1	ENSDARP00000092488.4	ENSDARP00000092488.4	0	3	0,6250	0,0000	1	1	815,43188	2444,28110	2444,30482	-9,70	-0,00791	HCD (High Energy Collision Dissociation)	MS2	0	2,8	200,000	102,9710	24149	Liver_M_4_001.raw	F5	11.1					0,64	FALSE	0,005709	0,08284	R.YFATFGNLSSPAAIMGNPK.V	[42-60]
		Checked	File ID	RT [min]	First Scan	Mass Analyzer	Activation Type	MS Order	# PSMs	Best PSM Ambiguity	Isolation Interference [%]	Average Reporter S/N	Ion Inject Time [ms]	Precursor m/z [Da]	Precursor MH+ [Da]	Precursor Charge	Spectrum File	Abundances (Normalized): 126	Abundances (Normalized): 127	Abundances (Normalized): 128	Abundances (Normalized): 129	Abundance: 126	Abundance: 127	Abundance: 128	Abundance: 129	Quan Info
		FALSE	F5	102,9710	24149	Fourier Transform	HCD (High Energy Collision Dissociation)	MS2	1	Unambiguous	0	2,8	200,000	815,43188	2444,28110	3	Liver_M_4_001.raw	44				11.1				Rejected By Method
	FALSE	High	Sequest HT (A2)	Unambiguous	[K].lHVDPDNFR.[L]	N-Term(TMT6plex)	2	3	ENSDARP00000092488.4; ENSDARP00000066383.4	ENSDARP00000092488.4; ENSDARP00000105678.3; ENSDARP00000066383.4	0	3	0,6593	0,0000	1	1	447,90628	1341,70429	1341,71126	-5,20	-0,00233	HCD (High Energy Collision Dissociation)	MS2	26,67463	17,3	200,000	24,9769	4987	Liver_M_4_001.raw	F5	20.6	7.2	27.3	14		1,82	FALSE	0,006043	0,08644	K.LHVDPDNFR.L	[97-105]
		Checked	File ID	RT [min]	First Scan	Mass Analyzer	Activation Type	MS Order	# PSMs	Best PSM Ambiguity	Isolation Interference [%]	Average Reporter S/N	Ion Inject Time [ms]	Precursor m/z [Da]	Precursor MH+ [Da]	Precursor Charge	Spectrum File	Abundances (Normalized): 126	Abundances (Normalized): 127	Abundances (Normalized): 128	Abundances (Normalized): 129	Abundance: 126	Abundance: 127	Abundance: 128	Abundance: 129	Quan Info
		FALSE	F5	24,9769	4987	Fourier Transform	HCD (High Energy Collision Dissociation)	MS2	1	Unambiguous	26,67463	17,3	200,000	447,90628	1341,70429	3	Liver_M_4_001.raw	81.5	108.7	170.9	130.4	20.6	7.2	27.3	14
	FALSE	High	Sequest HT (A2)	Unambiguous	[K].fGQAGFNADVQEAWQk.[F]	N-Term(TMT6plex); K16(TMT6plex)	1	1	ENSDARP00000092488.4	ENSDARP00000092488.4	0	3	0,5222	0,0000	1	1	752,05573	2254,15262	2254,16569	-5,80	-0,00436	HCD (High Energy Collision Dissociation)	MS2	39,85233	13,6	200,000	78,1135	18226	Liver_M_1_001.raw	F6	1.8	13	26.8	12.9		0,90	FALSE	0,006043	0,08611	K.FGQAGFNADVQEAWQK.F	[119-134]
		Checked	File ID	RT [min]	First Scan	Mass Analyzer	Activation Type	MS Order	# PSMs	Best PSM Ambiguity	Isolation Interference [%]	Average Reporter S/N	Ion Inject Time [ms]	Precursor m/z [Da]	Precursor MH+ [Da]	Precursor Charge	Spectrum File	Abundances (Normalized): 126	Abundances (Normalized): 127	Abundances (Normalized): 128	Abundances (Normalized): 129	Abundance: 126	Abundance: 127	Abundance: 128	Abundance: 129	Quan Info
		FALSE	F6	78,1135	18226	Fourier Transform	HCD (High Energy Collision Dissociation)	MS2	1	Unambiguous	39,85233	13,6	200,000	752,05573	2254,15262	3	Liver_M_1_001.raw	15.9	22.5	26.8	38.1	1.8	13	26.8	12.9
	FALSE	High	Sequest HT (A2)	Unambiguous	[R].yFATFGNLSSPAAImGNPk.[V]	N-Term(TMT6plex); M15(Oxidation); K19(TMT6plex)	1	1	ENSDARP00000092488.4	ENSDARP00000092488.4	0	4	0,2184	0,0000	1	1	615,82745	2460,28798	2460,29974	-4,78	-0,00294	HCD (High Energy Collision Dissociation)	MS2	0	8,2	200,000	79,0930	18054	Liver_M_3_001.raw	F3	6.8	5.5	15.2	5.3		0,87	FALSE	0,006731	0,09048	R.YFATFGNLSSPAAIMGNPK.V	[42-60]
		Checked	File ID	RT [min]	First Scan	Mass Analyzer	Activation Type	MS Order	# PSMs	Best PSM Ambiguity	Isolation Interference [%]	Average Reporter S/N	Ion Inject Time [ms]	Precursor m/z [Da]	Precursor MH+ [Da]	Precursor Charge	Spectrum File	Abundances (Normalized): 126	Abundances (Normalized): 127	Abundances (Normalized): 128	Abundances (Normalized): 129	Abundance: 126	Abundance: 127	Abundance: 128	Abundance: 129	Quan Info
		FALSE	F3	79,0930	18054	Fourier Transform	HCD (High Energy Collision Dissociation)	MS2	1	Unambiguous	0	8,2	200,000	615,82745	2460,28798	4	Liver_M_3_001.raw	56.1	39.2	95.9	46.4	6.8	5.5	15.2	5.3	Rejected By Method
	FALSE	High	Sequest HT (A2)	Unambiguous	[R].tAILGLWGk.[L]	N-Term(TMT6plex); K9(TMT6plex)	1	1	ENSDARP00000092488.4	ENSDARP00000092488.4	0	2	0,5776	0,0000	1	1	708,94904	1416,89079	1416,89789	-5,01	-0,00355	HCD (High Energy Collision Dissociation)	MS2	5,994062	19,4	200,000	135,0094	31732	Liver_M_1_001.raw	F6	1.4	17.7	48.9	9.3		1,16	FALSE	0,006785	0,09124	R.TAILGLWGK.L	[10-18]
		Checked	File ID	RT [min]	First Scan	Mass Analyzer	Activation Type	MS Order	# PSMs	Best PSM Ambiguity	Isolation Interference [%]	Average Reporter S/N	Ion Inject Time [ms]	Precursor m/z [Da]	Precursor MH+ [Da]	Precursor Charge	Spectrum File	Abundances (Normalized): 126	Abundances (Normalized): 127	Abundances (Normalized): 128	Abundances (Normalized): 129	Abundance: 126	Abundance: 127	Abundance: 128	Abundance: 129	Quan Info
		FALSE	F6	135,0094	31732	Fourier Transform	HCD (High Energy Collision Dissociation)	MS2	1	Unambiguous	5,994062	19,4	200,000	708,94904	1416,89079	2	Liver_M_1_001.raw	13	30.7	48.9	27.4	1.4	17.7	48.9	9.3
	FALSE	High	Sequest HT (A2)	Unambiguous	[K].fGQAGFNADVQEAWQk.[F]	N-Term(TMT6plex); K16(TMT6plex)	1	1	ENSDARP00000092488.4	ENSDARP00000092488.4	0	2	0,7065	0,0000	1	1	1127,58325	2254,15923	2254,16569	-2,87	-0,00323	HCD (High Energy Collision Dissociation)	MS2	0	10,9	200,000	72,2608	16402	Liver_M_3_001.raw	F3	8.3	21.4	2.5	11.5		0,92	FALSE	0,00728	0,09691	K.FGQAGFNADVQEAWQK.F	[119-134]
		Checked	File ID	RT [min]	First Scan	Mass Analyzer	Activation Type	MS Order	# PSMs	Best PSM Ambiguity	Isolation Interference [%]	Average Reporter S/N	Ion Inject Time [ms]	Precursor m/z [Da]	Precursor MH+ [Da]	Precursor Charge	Spectrum File	Abundances (Normalized): 126	Abundances (Normalized): 127	Abundances (Normalized): 128	Abundances (Normalized): 129	Abundance: 126	Abundance: 127	Abundance: 128	Abundance: 129	Quan Info
		FALSE	F3	72,2608	16402	Fourier Transform	HCD (High Energy Collision Dissociation)	MS2	1	Unambiguous	0	10,9	200,000	1127,58325	2254,15923	2	Liver_M_3_001.raw	68.8	152.6	15.7	100.5	8.3	21.4	2.5	11.5
	FALSE	High	Sequest HT (A2)	Unambiguous	[R].lLADcITVcAAMk.[F]	N-Term(TMT6plex); C5(Carbamidomethyl); C9(Carbamidomethyl); K13(TMT6plex)	1	1	ENSDARP00000092488.4	ENSDARP00000092488.4	0	3	0,1379	0,0000	1	1	642,02002	1924,04551	1924,04702	-0,79	-0,00050	HCD (High Energy Collision Dissociation)	MS2	34,16058	8,0	200,000	79,3097	18107	Liver_M_3_001.raw	F3	2.9	7.4	16	5.5		0,87	FALSE	0,00728	0,09594	R.LLADCITVCAAMK.F	[106-118]
		Checked	File ID	RT [min]	First Scan	Mass Analyzer	Activation Type	MS Order	# PSMs	Best PSM Ambiguity	Isolation Interference [%]	Average Reporter S/N	Ion Inject Time [ms]	Precursor m/z [Da]	Precursor MH+ [Da]	Precursor Charge	Spectrum File	Abundances (Normalized): 126	Abundances (Normalized): 127	Abundances (Normalized): 128	Abundances (Normalized): 129	Abundance: 126	Abundance: 127	Abundance: 128	Abundance: 129	Quan Info
		FALSE	F3	79,3097	18107	Fourier Transform	HCD (High Energy Collision Dissociation)	MS2	1	Unambiguous	34,16058	8,0	200,000	642,02002	1924,04551	3	Liver_M_3_001.raw	23.7	52.8	101	48.1	2.9	7.4	16	5.5	Rejected By Method
	FALSE	High	Sequest HT (A2)	Unambiguous	[K].lHVDPDNFR.[L]	N-Term(TMT6plex)	2	3	ENSDARP00000092488.4; ENSDARP00000066383.4	ENSDARP00000092488.4; ENSDARP00000105678.3; ENSDARP00000066383.4	0	3	0,6524	0,0000	1	1	447,90738	1341,70758	1341,71126	-2,74	-0,00123	HCD (High Energy Collision Dissociation)	MS2	23,3405	10,2	200,000	122,4107	29175	Liver_M_1_001.raw	F6	1.6	12.6	17.8	8.7		1,87	FALSE	0,007483	0,0999	K.LHVDPDNFR.L	[97-105]
		Checked	File ID	RT [min]	First Scan	Mass Analyzer	Activation Type	MS Order	# PSMs	Best PSM Ambiguity	Isolation Interference [%]	Average Reporter S/N	Ion Inject Time [ms]	Precursor m/z [Da]	Precursor MH+ [Da]	Precursor Charge	Spectrum File	Abundances (Normalized): 126	Abundances (Normalized): 127	Abundances (Normalized): 128	Abundances (Normalized): 129	Abundance: 126	Abundance: 127	Abundance: 128	Abundance: 129	Quan Info
		FALSE	F6	122,4107	29175	Fourier Transform	HCD (High Energy Collision Dissociation)	MS2	1	Unambiguous	23,3405	10,2	200,000	447,90738	1341,70758	3	Liver_M_1_001.raw	14.1	21.8	17.8	25.7	1.6	12.6	17.8	8.7
	FALSE	High	Sequest HT (A2)	Unambiguous	[K].fGQAGFNADVQEAWQk.[F]	N-Term(TMT6plex); K16(TMT6plex)	1	1	ENSDARP00000092488.4	ENSDARP00000092488.4	0	3	0,3176	0,0000	1	1	752,05475	2254,14969	2254,16569	-7,10	-0,00533	HCD (High Energy Collision Dissociation)	MS2	32,02742	4,9	200,000	133,4066	30891	Liver_M_4_001.raw	F5	2.8	3.1	11.4	2.4		0,85	FALSE	0,007826	0,1051	K.FGQAGFNADVQEAWQK.F	[119-134]
		Checked	File ID	RT [min]	First Scan	Mass Analyzer	Activation Type	MS Order	# PSMs	Best PSM Ambiguity	Isolation Interference [%]	Average Reporter S/N	Ion Inject Time [ms]	Precursor m/z [Da]	Precursor MH+ [Da]	Precursor Charge	Spectrum File	Abundances (Normalized): 126	Abundances (Normalized): 127	Abundances (Normalized): 128	Abundances (Normalized): 129	Abundance: 126	Abundance: 127	Abundance: 128	Abundance: 129	Quan Info
		FALSE	F5	133,4066	30891	Fourier Transform	HCD (High Energy Collision Dissociation)	MS2	1	Unambiguous	32,02742	4,9	200,000	752,05475	2254,14969	3	Liver_M_4_001.raw	11	46.8	71.4	22.3	2.8	3.1	11.4	2.4	Rejected By Method
	FALSE	High	Sequest HT (A2)	Unambiguous	[K].fGQAGFNADVQEAWQk.[F]	N-Term(TMT6plex); K16(TMT6plex)	1	1	ENSDARP00000092488.4	ENSDARP00000092488.4	0	3	0,3378	0,0000	1	1	752,05359	2254,14621	2254,16569	-8,64	-0,00649	HCD (High Energy Collision Dissociation)	MS2	0	4,1	200,000	73,7275	17081	Liver_M_2_001.raw	F2	12.8	1.5		1.9		0,74	FALSE	0,007871	0,108	K.FGQAGFNADVQEAWQK.F	[119-134]
		Checked	File ID	RT [min]	First Scan	Mass Analyzer	Activation Type	MS Order	# PSMs	Best PSM Ambiguity	Isolation Interference [%]	Average Reporter S/N	Ion Inject Time [ms]	Precursor m/z [Da]	Precursor MH+ [Da]	Precursor Charge	Spectrum File	Abundances (Normalized): 126	Abundances (Normalized): 127	Abundances (Normalized): 128	Abundances (Normalized): 129	Abundance: 126	Abundance: 127	Abundance: 128	Abundance: 129	Quan Info
		FALSE	F2	73,7275	17081	Fourier Transform	HCD (High Energy Collision Dissociation)	MS2	1	Unambiguous	0	4,1	200,000	752,05359	2254,14621	3	Liver_M_2_001.raw	47	9.3		14.5	12.8	1.5		1.9	Rejected By Method
	FALSE	High	Sequest HT (A2)	Unambiguous	[R].yFATFGNLSSPAAIMGNPk.[V]	N-Term(TMT6plex); K19(TMT6plex)	1	1	ENSDARP00000092488.4	ENSDARP00000092488.4	0	2	0,3333	0,0000	1	1	1222,65210	2444,29692	2444,30482	-3,23	-0,00395	HCD (High Energy Collision Dissociation)	MS2	0	2,7	200,000	101,6617	23355	Liver_M_3_001.raw	F3			10.6			0,75	FALSE	0,007925	0,1087	R.YFATFGNLSSPAAIMGNPK.V	[42-60]
		Checked	File ID	RT [min]	First Scan	Mass Analyzer	Activation Type	MS Order	# PSMs	Best PSM Ambiguity	Isolation Interference [%]	Average Reporter S/N	Ion Inject Time [ms]	Precursor m/z [Da]	Precursor MH+ [Da]	Precursor Charge	Spectrum File	Abundances (Normalized): 126	Abundances (Normalized): 127	Abundances (Normalized): 128	Abundances (Normalized): 129	Abundance: 126	Abundance: 127	Abundance: 128	Abundance: 129	Quan Info
		FALSE	F3	101,6617	23355	Fourier Transform	HCD (High Energy Collision Dissociation)	MS2	1	Unambiguous	0	2,7	200,000	1222,65210	2444,29692	2	Liver_M_3_001.raw			66.9				10.6		Rejected By Method
	FALSE	High	Sequest HT (A2)	Unambiguous	[R].tAILGLWGk.[L]	N-Term(TMT6plex); K9(TMT6plex)	1	1	ENSDARP00000092488.4	ENSDARP00000092488.4	0	2	0,6489	0,0000	1	1	708,94952	1416,89177	1416,89789	-4,32	-0,00306	HCD (High Energy Collision Dissociation)	MS2	15,71943	21,2	200,000	91,0067	21271	Liver_M_4_001.raw	F5	57.8	1.9	18.1	6.8		1,31	FALSE	0,008249	0,1116	R.TAILGLWGK.L	[10-18]
		Checked	File ID	RT [min]	First Scan	Mass Analyzer	Activation Type	MS Order	# PSMs	Best PSM Ambiguity	Isolation Interference [%]	Average Reporter S/N	Ion Inject Time [ms]	Precursor m/z [Da]	Precursor MH+ [Da]	Precursor Charge	Spectrum File	Abundances (Normalized): 126	Abundances (Normalized): 127	Abundances (Normalized): 128	Abundances (Normalized): 129	Abundance: 126	Abundance: 127	Abundance: 128	Abundance: 129	Quan Info
		FALSE	F5	91,0067	21271	Fourier Transform	HCD (High Energy Collision Dissociation)	MS2	1	Unambiguous	15,71943	21,2	200,000	708,94952	1416,89177	2	Liver_M_4_001.raw	228.9	28.7	113.7	63.4	57.8	1.9	18.1	6.8
	FALSE	High	Sequest HT (A2)	Unambiguous	[K].fGQAGFNADVQEAWQk.[F]	N-Term(TMT6plex); K16(TMT6plex)	1	1	ENSDARP00000092488.4	ENSDARP00000092488.4	0	3	0,4865	0,0000	1	1	752,05670	2254,15555	2254,16569	-4,50	-0,00338	HCD (High Energy Collision Dissociation)	MS2		5,8	200,000	81,3308	18896	Liver_M_4_001.raw	F5	6.6	1.5	9.5	5.7		0,74	FALSE	0,008316	0,1154	K.FGQAGFNADVQEAWQK.F	[119-134]
		Checked	File ID	RT [min]	First Scan	Mass Analyzer	Activation Type	MS Order	# PSMs	Best PSM Ambiguity	Isolation Interference [%]	Average Reporter S/N	Ion Inject Time [ms]	Precursor m/z [Da]	Precursor MH+ [Da]	Precursor Charge	Spectrum File	Abundances (Normalized): 126	Abundances (Normalized): 127	Abundances (Normalized): 128	Abundances (Normalized): 129	Abundance: 126	Abundance: 127	Abundance: 128	Abundance: 129	Quan Info
		FALSE	F5	81,3308	18896	Fourier Transform	HCD (High Energy Collision Dissociation)	MS2	1	Unambiguous		5,8	200,000	752,05670	2254,15555	3	Liver_M_4_001.raw	26.1	22.6	59.5	53.1	6.6	1.5	9.5	5.7	Rejected By Method
	FALSE	High	Sequest HT (A2)	Unambiguous	[K].fGQAGFNADVQEAWQk.[F]	N-Term(TMT6plex); K16(TMT6plex)	1	1	ENSDARP00000092488.4	ENSDARP00000092488.4	0	3	0,3099	0,0000	1	1	752,05292	2254,14420	2254,16569	-9,53	-0,00716	HCD (High Energy Collision Dissociation)	MS2	0	5,3	200,000	88,8674	20755	Liver_M_4_001.raw	F5	5.3	1.5	12.8	1.5		0,71	FALSE	0,008536	0,1168	K.FGQAGFNADVQEAWQK.F	[119-134]
		Checked	File ID	RT [min]	First Scan	Mass Analyzer	Activation Type	MS Order	# PSMs	Best PSM Ambiguity	Isolation Interference [%]	Average Reporter S/N	Ion Inject Time [ms]	Precursor m/z [Da]	Precursor MH+ [Da]	Precursor Charge	Spectrum File	Abundances (Normalized): 126	Abundances (Normalized): 127	Abundances (Normalized): 128	Abundances (Normalized): 129	Abundance: 126	Abundance: 127	Abundance: 128	Abundance: 129	Quan Info
		FALSE	F5	88,8674	20755	Fourier Transform	HCD (High Energy Collision Dissociation)	MS2	1	Unambiguous	0	5,3	200,000	752,05292	2254,14420	3	Liver_M_4_001.raw	21	22.6	80.1	14	5.3	1.5	12.8	1.5	Rejected By Method
	FALSE	High	Sequest HT (A2)	Unambiguous	[K].fGQAGFNADVQEAWQk.[F]	N-Term(TMT6plex); K16(TMT6plex)	1	1	ENSDARP00000092488.4	ENSDARP00000092488.4	0	3	0,4500	0,0000	1	1	752,05664	2254,15537	2254,16569	-4,58	-0,00344	HCD (High Energy Collision Dissociation)	MS2	6,370393	6,9	200,000	79,0583	18355	Liver_M_2_001.raw	F2	10.4	6.5	7.8	3.1		1,00	FALSE	0,009244	0,1217	K.FGQAGFNADVQEAWQK.F	[119-134]
		Checked	File ID	RT [min]	First Scan	Mass Analyzer	Activation Type	MS Order	# PSMs	Best PSM Ambiguity	Isolation Interference [%]	Average Reporter S/N	Ion Inject Time [ms]	Precursor m/z [Da]	Precursor MH+ [Da]	Precursor Charge	Spectrum File	Abundances (Normalized): 126	Abundances (Normalized): 127	Abundances (Normalized): 128	Abundances (Normalized): 129	Abundance: 126	Abundance: 127	Abundance: 128	Abundance: 129	Quan Info
		FALSE	F2	79,0583	18355	Fourier Transform	HCD (High Energy Collision Dissociation)	MS2	1	Unambiguous	6,370393	6,9	200,000	752,05664	2254,15537	3	Liver_M_2_001.raw	38.1	40.1	62.5	23.5	10.4	6.5	7.8	3.1	Rejected By Method
	FALSE	High	Sequest HT (A2)	Selected	[K].fGQAGFNADVQEAWQk.[F]	N-Term(TMT6plex); K16(TMT6plex)	1	1	ENSDARP00000092488.4	ENSDARP00000092488.4	0	3		0,0200	4	4	752,05444	2254,14878	2254,16569	-7,50	-0,00564	HCD (High Energy Collision Dissociation)	MS2	0	3,1	200,000	129,2157	30604	Liver_M_1_001.raw	F6		2.7	8.2	1.5		0,49	FALSE	0,009519	0,1226	K.FGQAGFNADVQEAWQK.F	[119-134]
		Checked	File ID	RT [min]	First Scan	Mass Analyzer	Activation Type	MS Order	# PSMs	Best PSM Ambiguity	Isolation Interference [%]	Average Reporter S/N	Ion Inject Time [ms]	Precursor m/z [Da]	Precursor MH+ [Da]	Precursor Charge	Spectrum File	Abundances (Normalized): 126	Abundances (Normalized): 127	Abundances (Normalized): 128	Abundances (Normalized): 129	Abundance: 126	Abundance: 127	Abundance: 128	Abundance: 129	Quan Info
		FALSE	F6	129,2157	30604	Fourier Transform	HCD (High Energy Collision Dissociation)	MS2	1	Selected	0	3,1	200,000	752,05444	2254,14878	3	Liver_M_1_001.raw		4.7	8.2	4.4		2.7	8.2	1.5	Rejected By Method
Master Protein	ENSDARP00000069948.4	Myosin light chain, phosphorylatable, fast skeletal muscle a [OS=Danio rerio]	79	FALSE	12	38	12	1	169	18,9	4,73	65.5	12			metal ion binding	Pf00036, Pf13405, Pf13833	[GO:0005509]; GO:0046872; GO:0043169; GO:0043167; GO:0005488; GO:0003674	30429	ENSDARG00000053254.5	mylpfa		dre04530; dre04810; dre04510	Tight junction; Regulation of actin cytoskeleton; Focal adhesion	2.372	1.611	0.998	1.25	0.69	0	1.694			3.321	8.239			0.315	1.607			0.62	0.76			1.73	3.04
	Checked	Confidence	Identifying Node	PSM Ambiguity	Annotated Sequence	Modifications	# Protein Groups	# Proteins	Master Protein Accessions	Protein Accessions	# Missed Cleavages	Charge	DeltaScore	DeltaCn	Rank	Search Engine Rank	m/z [Da]	MH+ [Da]	Theo. MH+ [Da]	DeltaM [ppm]	Deltam/z [Da]	Activation Type	MS Order	Isolation Interference [%]	Average Reporter S/N	Ion Inject Time [ms]	RT [min]	First Scan	Spectrum File	File ID	Abundance: 126	Abundance: 127	Abundance: 128	Abundance: 129	Quan Info	XCorr	Contaminant	Percolator q-Value	Percolator PEP	Sequences in Protein	Positions in Protein	PSM Modification Positions in Protein
	FALSE	High	Sequest HT (A2)	Unambiguous	[K].gADPEDVIVSAFk.[V]	N-Term(TMT6plex); K13(TMT6plex)	1	4	ENSDARP00000069948.4	ENSDARP00000122696.1; ENSDARP00000069948.4; ENSDARP00000023063.8; ENSDARP00000115704.1	0	3	0,5030	0,0000	1	1	602,67126	1805,99924	1806,00494	-3,15	-0,00190	HCD (High Energy Collision Dissociation)	MS2	10,948	8,4	200,000	86,0223	19995	Liver_M_2_001.raw	F2	20.2	5.3	6.1	2.1		1,65	FALSE	0	0,001192	K.GADPEDVIVSAFK.V	[94-106]
		Checked	File ID	RT [min]	First Scan	Mass Analyzer	Activation Type	MS Order	# PSMs	Best PSM Ambiguity	Isolation Interference [%]	Average Reporter S/N	Ion Inject Time [ms]	Precursor m/z [Da]	Precursor MH+ [Da]	Precursor Charge	Spectrum File	Abundances (Normalized): 126	Abundances (Normalized): 127	Abundances (Normalized): 128	Abundances (Normalized): 129	Abundance: 126	Abundance: 127	Abundance: 128	Abundance: 129	Quan Info
		FALSE	F2	86,0223	19995	Fourier Transform	HCD (High Energy Collision Dissociation)	MS2	1	Unambiguous	10,948	8,4	200,000	602,67126	1805,99924	3	Liver_M_2_001.raw	74.1	32.7	48.8	15.9	20.2	5.3	6.1	2.1	Rejected By Method
[truncated: 45,306 more rows]
[truncated: 22 more columns]

## Sheet: Raw - Protein Groups
Checked	Master	Accession	Uniprot ID	Description	Gene names	#Genes	Coverage [%]	Contaminant	# Peptides	# PSMs	# Unique Peptides	# Protein Groups	# AAs	MW [kDa]	calc. pI	Score Sequest HT: Sequest HT	# Peptides (by Search Engine): Sequest HT	Biological Process	Cellular Component	Molecular Function	Pfam IDs	Entrez Gene ID	Ensembl Gene ID	Chromosome	Gene Symbol	WikiPathways	KEGG Pathways	Abundance Ratio: (1) / (0)	Abundance Ratio: (2) / (0)	Abundance Ratio: (3) / (0)	Abundance Ratio Adj. P-Value: (1) / (0)	Abundance Ratio Adj. P-Value: (2) / (0)	Abundance Ratio Adj. P-Value: (3) / (0)	Abundance Ratio Variability [%]: (1) / (0)	Abundance Ratio Variability [%]: (2) / (0)	Abundance Ratio Variability [%]: (3) / (0)	Abundance Ratios (log2) (by Bio. Rep.): (1,rep1) / (0,rep1)	Abundance Ratios (log2) (by Bio. Rep.): (1,rep2) / (0,rep2)	Abundance Ratios (log2) (by Bio. Rep.): (1,rep3) / (0,rep3)	Abundance Ratios (log2) (by Bio. Rep.): (1,rep4) / (0,rep4)	Abundance Ratios (log2) (by Bio. Rep.): (2,rep1) / (0,rep1)	Abundance Ratios (log2) (by Bio. Rep.): (2,rep2) / (0,rep2)	Abundance Ratios (log2) (by Bio. Rep.): (2,rep3) / (0,rep3)	Abundance Ratios (log2) (by Bio. Rep.): (2,rep4) / (0,rep4)	Abundance Ratios (log2) (by Bio. Rep.): (3,rep1) / (0,rep1)	Abundance Ratios (log2) (by Bio. Rep.): (3,rep2) / (0,rep2)	Abundance Ratios (log2) (by Bio. Rep.): (3,rep3) / (0,rep3)	Abundance Ratios (log2) (by Bio. Rep.): (3,rep4) / (0,rep4)	Abundances (Grouped): 3
[truncated: 787 more rows]
[truncated: 24 more columns]

[truncated: 10 more sheets: Concentration 1 (0.1 µg|L) , Concentration 2 (1 µg|L) , Concentration 3 (10 µg|L) , Biological process, Cellular component, Molecular function, GO_GSEA_Metabolic process, Panther_mTORC1 signaling, Panther_oxidative  , Enrichr_esr1]
