# Supplementary material for: A combined FSTRA-shotgun proteomics approach to identify molecular changes in zebrafish upon chemical exposure
Source: Sci Rep. 2019 Apr 29;9:6599. doi: 10.1038/s41598-019-43089-7 (PMC6488664; doi:10.1038/s41598-019-43089-7)
Supplement: Supplementary file 4 — Ovary [file 41598_2019_43089_MOESM4_ESM.xlsx]

## Sheet: Proteins
Master	Accession	Description	Coverage [%]	# Peptides	# PSMs	# Unique Peptides	# Protein Groups	# AAs	MW [kDa]	calc. pI	Score Sequest HT: Sequest HT	# Peptides (by Search Engine): Sequest HT	Biological Process	Cellular Component	Molecular Function	Pfam IDs	GO Accessions	Entrez Gene ID	Ensembl Gene ID	Gene Symbol	KEGG Pathway Accessions	KEGG Pathways	WikiPathways	Abundance Ratio: (Concentration 1) / (Control)	Abundance Ratio: (Concentration 2) / (Control)	Abundance Ratio: (Concentration 3) / (Control)	Abundance Ratio (log2): (Concentration 1) / (Control)	Abundance Ratio (log2): (Concentration 2) / (Control)	Abundance Ratio (log2): (Concentration 3) / (Control)	Abundance Ratios (by Bio. Rep.): (Concentration 1,Rep 1) / (Control,Rep 1)	Abundance Ratios (by Bio. Rep.): (Concentration 1,Rep 2) / (Control,Rep 2)	Abundance Ratios (by Bio. Rep.): (Concentration 1,Rep 3) / (Control,Rep 3)	Abundance Ratios (by Bio. Rep.): (Concentration 1,Rep 4) / (Control,Rep 4)	Abundance Ratios (by Bio. Rep.): (Concentration 2,Rep 1) / (Control,Rep 1)	Abundance Ratios (by Bio. Rep.): (Concentration 2,Rep 2) / (Control,Rep 2)	Abundance Ratios (by Bio. Rep.): (Concentration 2,Rep 3) / (Control,Rep 3)	Abundance Ratios (by Bio. Rep.): (Concentration 2,Rep 4) / (Control,Rep 4)	Abundance Ratios (by Bio. Rep.): (Concentration 3,Rep 1) / (Control,Rep 1)	Abundance Ratios (by Bio. Rep.): (Concentration 3,Rep 2) / (Control,Rep 2)	Abundance Ratios (by Bio. Rep.): (Concentration 3,Rep 3) / (Control,Rep 3)	Abundance Ratios (by Bio. Rep.): (Concentration 3,Rep 4) / (Control,Rep 4)	Abundance Ratios (log2) (by Bio. Rep.): (Concentration 1,Rep 1) / (Control,Rep 1)	Abundance Ratios (log2) (by Bio. Rep.): (Concentration 1,Rep 2) / (Control,Rep 2)	Abundance Ratios (log2) (by Bio. Rep.): (Concentration 1,Rep 3) / (Control,Rep 3)	Abundance Ratios (log2) (by Bio. Rep.): (Concentration 1,Rep 4) / (Control,Rep 4)	Abundance Ratios (log2) (by Bio. Rep.): (Concentration 2,Rep 1) / (Control,Rep 1)	Abundance Ratios (log2) (by Bio. Rep.): (Concentration 2,Rep 2) / (Control,Rep 2)	Abundance Ratios (log2) (by Bio. Rep.): (Concentration 2,Rep 3) / (Control,Rep 3)	Abundance Ratios (log2) (by Bio. Rep.): (Concentration 2,Rep 4) / (Control,Rep 4)
Master Protein	ENSDARP00000050237.5	vitellogenin 1 [OS=Danio rerio]	60	79	4974	12	1	1362	149,1	8,59	7661.33	79	response to stimulus;transport		antioxidant activity;catalytic activity;transporter activity	Pf01347, Pf09172, Pf09175	[GO:0005319]; GO:0022892; GO:0005215; GO:0003674 [GO:0006869]; GO:0010876; GO:0044765; GO:0071702; GO:0033036; GO:0006810; GO:1902578; GO:0051179; GO:0051234; GO:0044699; GO:0008150 [GO:0009410]; GO:0042221; GO:0050896; GO:0008150 [GO:0016209]; GO:0003674 [GO:0032355]; GO:0014070; GO:0033993; GO:1901700; GO:0010033; GO:0042221; GO:0050896; GO:0008150 [GO:0071391]; GO:0043627; GO:0070887; GO:00508…	559475	ENSDARG00000092233.2	vtg1				1.114	1.145	0.87	0.16	0.2	-0.2	0.928	0.816	1.337	1.358	1.157	0.757	1.133	1.345	0.779	0.632	0.972	0.972	-0.11	-0.29	0.42	0.44	0.21	-0.4	0.18	0.43
	Checked	Confidence	Identifying Node	PSM Ambiguity	Annotated Sequence	Modifications	# Protein Groups	# Proteins	Master Protein Accessions	Protein Accessions	# Missed Cleavages	Charge	DeltaScore	DeltaCn	Rank	Search Engine Rank	m/z [Da]	MH+ [Da]	Theo. MH+ [Da]	DeltaM [ppm]	Deltam/z [Da]	Activation Type	MS Order	Isolation Interference [%]	Average Reporter S/N	Ion Inject Time [ms]	RT [min]	First Scan	Spectrum File	File ID	Abundance: 126	Abundance: 127	Abundance: 128	Abundance: 129	Quan Info	XCorr	Contaminant	Percolator q-Value	Percolator PEP	Sequences in Protein	Positions in Protein	PSM Modification Positions in Protein
	FALSE	High	Sequest HT (A2)	Unambiguous	[K].vMGNAGHPSSLkPIMk.[L]	N-Term(TMT6plex); K12(TMT6plex); K16(TMT6plex)	6	11	ENSDARP00000072687.5; ENSDARP00000102472.3; ENSDARP00000113988.1; ENSDARP00000050237.5; ENSDARP00000115012.1; ENSDARP00000072678.4	ENSDARP00000072687.5; ENSDARP00000101309.3; ENSDARP00000102472.3; ENSDARP00000140475.1; ENSDARP00000114558.1; ENSDARP00000113988.1; ENSDARP00000050237.5; ENSDARP00000138530.1; ENSDARP00000109480.2; ENSDARP00000115012.1; ENSDARP00000072678.4	0	4	0,7000	0,0000	1	1	589,34387	2354,35366	2354,36554	-5,05	-0,00297	HCD (High Energy Collision Dissociation)	MS2	4,89152	24,6	200,000	93,1205	23508	Ovary_FlowThru_2.raw	F2	9.8	29.9	39.3	19.1		2,40	FALSE	0	6,277E-05	K.VMGNAGHPSSLKPIMK.L	[483-498]
		Checked	File ID	RT [min]	First Scan	Mass Analyzer	Activation Type	MS Order	# PSMs	Best PSM Ambiguity	Isolation Interference [%]	Average Reporter S/N	Ion Inject Time [ms]	Precursor m/z [Da]	Precursor MH+ [Da]	Precursor Charge	Spectrum File	Abundances (Normalized): 126	Abundances (Normalized): 127	Abundances (Normalized): 128	Abundances (Normalized): 129	Abundance: 126	Abundance: 127	Abundance: 128	Abundance: 129	Quan Info
		FALSE	F2	93,1205	23508	Fourier Transform	HCD (High Energy Collision Dissociation)	MS2	1	Unambiguous	4,89152	24,6	200,000	589,34387	2354,35366	4	Ovary_FlowThru_2.raw	13.6	49.2	50	27.1	9.8	29.9	39.3	19.1
	FALSE	High	Sequest HT (A2)	Unambiguous	[K].yEALLLGGLPQEGLAR.[A]	N-Term(TMT6plex)	6	11	ENSDARP00000072687.5; ENSDARP00000102472.3; ENSDARP00000113988.1; ENSDARP00000050237.5; ENSDARP00000115012.1; ENSDARP00000072678.4	ENSDARP00000072687.5; ENSDARP00000101309.3; ENSDARP00000102472.3; ENSDARP00000140475.1; ENSDARP00000114558.1; ENSDARP00000113988.1; ENSDARP00000050237.5; ENSDARP00000138530.1; ENSDARP00000109480.2; ENSDARP00000115012.1; ENSDARP00000072678.4	0	3	0,6479	0,0000	1	1	643,70239	1929,09262	1929,10068	-4,17	-0,00268	HCD (High Energy Collision Dissociation)	MS2	6,181961	22,2	200,000	93,2891	23550	Ovary_FlowThru_2.raw	F2	20.2	23.1	22.8	22.7		2,13	FALSE	0	0,0002961	K.YEALLLGGLPQEGLAR.A	[34-49]
		Checked	File ID	RT [min]	First Scan	Mass Analyzer	Activation Type	MS Order	# PSMs	Best PSM Ambiguity	Isolation Interference [%]	Average Reporter S/N	Ion Inject Time [ms]	Precursor m/z [Da]	Precursor MH+ [Da]	Precursor Charge	Spectrum File	Abundances (Normalized): 126	Abundances (Normalized): 127	Abundances (Normalized): 128	Abundances (Normalized): 129	Abundance: 126	Abundance: 127	Abundance: 128	Abundance: 129	Quan Info
		FALSE	F2	93,2891	23550	Fourier Transform	HCD (High Energy Collision Dissociation)	MS2	1	Unambiguous	6,181961	22,2	200,000	643,70239	1929,09262	3	Ovary_FlowThru_2.raw	28.1	38	29	32	20.2	23.1	22.8	22.7
	FALSE	High	Sequest HT (A2)	Unambiguous	[K].lTSALAAQLQIPIk.[F]	N-Term(TMT6plex); K14(TMT6plex)	6	11	ENSDARP00000072687.5; ENSDARP00000102472.3; ENSDARP00000113988.1; ENSDARP00000050237.5; ENSDARP00000115012.1; ENSDARP00000072678.4	ENSDARP00000072687.5; ENSDARP00000101309.3; ENSDARP00000102472.3; ENSDARP00000140475.1; ENSDARP00000114558.1; ENSDARP00000113988.1; ENSDARP00000050237.5; ENSDARP00000138530.1; ENSDARP00000109480.2; ENSDARP00000115012.1; ENSDARP00000072678.4	0	3	0,4368	0,0000	1	1	642,40814	1925,20987	1925,21995	-5,24	-0,00336	HCD (High Energy Collision Dissociation)	MS2	40,55477	34,3	200,000	93,3289	23560	Ovary_FlowThru_2.raw	F2	35.6	28.7	32.7	40.1		2,61	FALSE	0	1,246E-06	K.LTSALAAQLQIPIK.F	[95-108]
		Checked	File ID	RT [min]	First Scan	Mass Analyzer	Activation Type	MS Order	# PSMs	Best PSM Ambiguity	Isolation Interference [%]	Average Reporter S/N	Ion Inject Time [ms]	Precursor m/z [Da]	Precursor MH+ [Da]	Precursor Charge	Spectrum File	Abundances (Normalized): 126	Abundances (Normalized): 127	Abundances (Normalized): 128	Abundances (Normalized): 129	Abundance: 126	Abundance: 127	Abundance: 128	Abundance: 129	Quan Info
		FALSE	F2	93,3289	23560	Fourier Transform	HCD (High Energy Collision Dissociation)	MS2	1	Unambiguous	40,55477	34,3	200,000	642,40814	1925,20987	3	Ovary_FlowThru_2.raw	49.4	47.2	41.6	56.7	35.6	28.7	32.7	40.1
	FALSE	High	Sequest HT (A2)	Unambiguous	[K].lTSALAAQLQIPIk.[F]	N-Term(TMT6plex); K14(TMT6plex)	6	11	ENSDARP00000072687.5; ENSDARP00000102472.3; ENSDARP00000113988.1; ENSDARP00000050237.5; ENSDARP00000115012.1; ENSDARP00000072678.4	ENSDARP00000072687.5; ENSDARP00000101309.3; ENSDARP00000102472.3; ENSDARP00000140475.1; ENSDARP00000114558.1; ENSDARP00000113988.1; ENSDARP00000050237.5; ENSDARP00000138530.1; ENSDARP00000109480.2; ENSDARP00000115012.1; ENSDARP00000072678.4	0	4	0,3759	0,0000	1	1	482,05804	1925,21035	1925,21995	-4,99	-0,00240	HCD (High Energy Collision Dissociation)	MS2	17,89994	43,4	200,000	93,4180	23582	Ovary_FlowThru_2.raw	F2	52.7	31.6	42.6	46.4		2,82	FALSE	0	3,123E-07	K.LTSALAAQLQIPIK.F	[95-108]
		Checked	File ID	RT [min]	First Scan	Mass Analyzer	Activation Type	MS Order	# PSMs	Best PSM Ambiguity	Isolation Interference [%]	Average Reporter S/N	Ion Inject Time [ms]	Precursor m/z [Da]	Precursor MH+ [Da]	Precursor Charge	Spectrum File	Abundances (Normalized): 126	Abundances (Normalized): 127	Abundances (Normalized): 128	Abundances (Normalized): 129	Abundance: 126	Abundance: 127	Abundance: 128	Abundance: 129	Quan Info
		FALSE	F2	93,4180	23582	Fourier Transform	HCD (High Energy Collision Dissociation)	MS2	1	Unambiguous	17,89994	43,4	200,000	482,05804	1925,21035	4	Ovary_FlowThru_2.raw	73.1	52	54.3	65.6	52.7	31.6	42.6	46.4
	FALSE	High	Sequest HT (A2)	Unambiguous	[K].iSDAPAQIVEVLk.[H]	N-Term(TMT6plex); K13(TMT6plex)	3	4	ENSDARP00000102472.3; ENSDARP00000050237.5; ENSDARP00000115012.1	ENSDARP00000101309.3; ENSDARP00000102472.3; ENSDARP00000050237.5; ENSDARP00000115012.1	0	3	0,6917	0,0000	1	1	614,37463	1841,10935	1841,11482	-2,97	-0,00182	HCD (High Energy Collision Dissociation)	MS2	25,76706	21,3	200,000	92,9759	23472	Ovary_FlowThru_2.raw	F2	14.8	23.1	26.7	20.6		2,53	FALSE	0	5,33E-06	K.ISDAPAQIVEVLK.H	[303-315]
		Checked	File ID	RT [min]	First Scan	Mass Analyzer	Activation Type	MS Order	# PSMs	Best PSM Ambiguity	Isolation Interference [%]	Average Reporter S/N	Ion Inject Time [ms]	Precursor m/z [Da]	Precursor MH+ [Da]	Precursor Charge	Spectrum File	Abundances (Normalized): 126	Abundances (Normalized): 127	Abundances (Normalized): 128	Abundances (Normalized): 129	Abundance: 126	Abundance: 127	Abundance: 128	Abundance: 129	Quan Info
		FALSE	F2	92,9759	23472	Fourier Transform	HCD (High Energy Collision Dissociation)	MS2	1	Unambiguous	25,76706	21,3	200,000	614,37463	1841,10935	3	Ovary_FlowThru_2.raw	20.6	38	34	29.1	14.8	23.1	26.7	20.6
	FALSE	High	Sequest HT (A2)	Unambiguous	[K].yEALLLGGLPQEGLAR.[A]	N-Term(TMT6plex)	6	11	ENSDARP00000072687.5; ENSDARP00000102472.3; ENSDARP00000113988.1; ENSDARP00000050237.5; ENSDARP00000115012.1; ENSDARP00000072678.4	ENSDARP00000072687.5; ENSDARP00000101309.3; ENSDARP00000102472.3; ENSDARP00000140475.1; ENSDARP00000114558.1; ENSDARP00000113988.1; ENSDARP00000050237.5; ENSDARP00000138530.1; ENSDARP00000109480.2; ENSDARP00000115012.1; ENSDARP00000072678.4	0	3	0,7535	0,0000	1	1	643,70264	1929,09336	1929,10068	-3,80	-0,00244	HCD (High Energy Collision Dissociation)	MS2	46,09856	19,9	200,000	92,2257	23284	Ovary_FlowThru_2.raw	F2	19.2	19.6	19.9	20.7		2,88	FALSE	0	2,579E-07	K.YEALLLGGLPQEGLAR.A	[34-49]
		Checked	File ID	RT [min]	First Scan	Mass Analyzer	Activation Type	MS Order	# PSMs	Best PSM Ambiguity	Isolation Interference [%]	Average Reporter S/N	Ion Inject Time [ms]	Precursor m/z [Da]	Precursor MH+ [Da]	Precursor Charge	Spectrum File	Abundances (Normalized): 126	Abundances (Normalized): 127	Abundances (Normalized): 128	Abundances (Normalized): 129	Abundance: 126	Abundance: 127	Abundance: 128	Abundance: 129	Quan Info
		FALSE	F2	92,2257	23284	Fourier Transform	HCD (High Energy Collision Dissociation)	MS2	1	Unambiguous	46,09856	19,9	200,000	643,70264	1929,09336	3	Ovary_FlowThru_2.raw	26.7	32.2	25.3	29.2	19.2	19.6	19.9	20.7
	FALSE	High	Sequest HT (A2)	Unambiguous	[K].iSDAPAQIVEVLk.[H]	N-Term(TMT6plex); K13(TMT6plex)	3	4	ENSDARP00000102472.3; ENSDARP00000050237.5; ENSDARP00000115012.1	ENSDARP00000101309.3; ENSDARP00000102472.3; ENSDARP00000050237.5; ENSDARP00000115012.1	0	3	0,7204	0,0000	1	1	614,37262	1841,10331	1841,11482	-6,25	-0,00384	HCD (High Energy Collision Dissociation)	MS2	30,9183	22,8	200,000	92,4447	23339	Ovary_FlowThru_2.raw	F2	18	25.9	27	20		2,79	FALSE	0	3,695E-06	K.ISDAPAQIVEVLK.H	[303-315]
		Checked	File ID	RT [min]	First Scan	Mass Analyzer	Activation Type	MS Order	# PSMs	Best PSM Ambiguity	Isolation Interference [%]	Average Reporter S/N	Ion Inject Time [ms]	Precursor m/z [Da]	Precursor MH+ [Da]	Precursor Charge	Spectrum File	Abundances (Normalized): 126	Abundances (Normalized): 127	Abundances (Normalized): 128	Abundances (Normalized): 129	Abundance: 126	Abundance: 127	Abundance: 128	Abundance: 129	Quan Info
		FALSE	F2	92,4447	23339	Fourier Transform	HCD (High Energy Collision Dissociation)	MS2	1	Unambiguous	30,9183	22,8	200,000	614,37262	1841,10331	3	Ovary_FlowThru_2.raw	25	42.6	34.4	28.2	18	25.9	27	20
	FALSE	High	Sequest HT (A2)	Unambiguous	[K].vMGNAGHPSSLkPIMk.[L]	N-Term(TMT6plex); K12(TMT6plex); K16(TMT6plex)	6	11	ENSDARP00000072687.5; ENSDARP00000102472.3; ENSDARP00000113988.1; ENSDARP00000050237.5; ENSDARP00000115012.1; ENSDARP00000072678.4	ENSDARP00000072687.5; ENSDARP00000101309.3; ENSDARP00000102472.3; ENSDARP00000140475.1; ENSDARP00000114558.1; ENSDARP00000113988.1; ENSDARP00000050237.5; ENSDARP00000138530.1; ENSDARP00000109480.2; ENSDARP00000115012.1; ENSDARP00000072678.4	0	4	0,6195	0,0000	1	1	589,34192	2354,34585	2354,36554	-8,36	-0,00492	HCD (High Energy Collision Dissociation)	MS2	0	27,3	200,000	92,5410	23363	Ovary_FlowThru_2.raw	F2	15.8	36.9	36.9	19.4		2,26	FALSE	0	6,413E-05	K.VMGNAGHPSSLKPIMK.L	[483-498]
		Checked	File ID	RT [min]	First Scan	Mass Analyzer	Activation Type	MS Order	# PSMs	Best PSM Ambiguity	Isolation Interference [%]	Average Reporter S/N	Ion Inject Time [ms]	Precursor m/z [Da]	Precursor MH+ [Da]	Precursor Charge	Spectrum File	Abundances (Normalized): 126	Abundances (Normalized): 127	Abundances (Normalized): 128	Abundances (Normalized): 129	Abundance: 126	Abundance: 127	Abundance: 128	Abundance: 129	Quan Info
		FALSE	F2	92,5410	23363	Fourier Transform	HCD (High Energy Collision Dissociation)	MS2	1	Unambiguous	0	27,3	200,000	589,34192	2354,34585	4	Ovary_FlowThru_2.raw	21.9	60.7	47	27.5	15.8	36.9	36.9	19.4
	FALSE	High	Sequest HT (A2)	Unambiguous	[K].yEALLLGGLPQEGLAR.[A]	N-Term(TMT6plex)	6	11	ENSDARP00000072687.5; ENSDARP00000102472.3; ENSDARP00000113988.1; ENSDARP00000050237.5; ENSDARP00000115012.1; ENSDARP00000072678.4	ENSDARP00000072687.5; ENSDARP00000101309.3; ENSDARP00000102472.3; ENSDARP00000140475.1; ENSDARP00000114558.1; ENSDARP00000113988.1; ENSDARP00000050237.5; ENSDARP00000138530.1; ENSDARP00000109480.2; ENSDARP00000115012.1; ENSDARP00000072678.4	0	3	0,7059	0,0000	1	1	643,70221	1929,09208	1929,10068	-4,46	-0,00287	HCD (High Energy Collision Dissociation)	MS2	51,82202	22,7	200,000	92,7483	23415	Ovary_FlowThru_2.raw	F2	22.6	24.4	23.3	20.4		2,72	FALSE	0	1,208E-05	K.YEALLLGGLPQEGLAR.A	[34-49]
		Checked	File ID	RT [min]	First Scan	Mass Analyzer	Activation Type	MS Order	# PSMs	Best PSM Ambiguity	Isolation Interference [%]	Average Reporter S/N	Ion Inject Time [ms]	Precursor m/z [Da]	Precursor MH+ [Da]	Precursor Charge	Spectrum File	Abundances (Normalized): 126	Abundances (Normalized): 127	Abundances (Normalized): 128	Abundances (Normalized): 129	Abundance: 126	Abundance: 127	Abundance: 128	Abundance: 129	Quan Info
		FALSE	F2	92,7483	23415	Fourier Transform	HCD (High Energy Collision Dissociation)	MS2	1	Unambiguous	51,82202	22,7	200,000	643,70221	1929,09208	3	Ovary_FlowThru_2.raw	31.4	40.1	29.6	28.8	22.6	24.4	23.3	20.4	Rejected By Method
	FALSE	High	Sequest HT (A2)	Unambiguous	[K].lTSALAAQLQIPIk.[F]	N-Term(TMT6plex); K14(TMT6plex)	6	11	ENSDARP00000072687.5; ENSDARP00000102472.3; ENSDARP00000113988.1; ENSDARP00000050237.5; ENSDARP00000115012.1; ENSDARP00000072678.4	ENSDARP00000072687.5; ENSDARP00000101309.3; ENSDARP00000102472.3; ENSDARP00000140475.1; ENSDARP00000114558.1; ENSDARP00000113988.1; ENSDARP00000050237.5; ENSDARP00000138530.1; ENSDARP00000109480.2; ENSDARP00000115012.1; ENSDARP00000072678.4	0	2	0,6311	0,0000	1	1	963,10876	1925,21025	1925,21995	-5,04	-0,00485	HCD (High Energy Collision Dissociation)	MS2	0	43,7	200,000	93,5010	23603	Ovary_FlowThru_2.raw	F2	46.7	25.2	44.1	58.7		3,09	FALSE	0	3,772E-07	K.LTSALAAQLQIPIK.F	[95-108]
		Checked	File ID	RT [min]	First Scan	Mass Analyzer	Activation Type	MS Order	# PSMs	Best PSM Ambiguity	Isolation Interference [%]	Average Reporter S/N	Ion Inject Time [ms]	Precursor m/z [Da]	Precursor MH+ [Da]	Precursor Charge	Spectrum File	Abundances (Normalized): 126	Abundances (Normalized): 127	Abundances (Normalized): 128	Abundances (Normalized): 129	Abundance: 126	Abundance: 127	Abundance: 128	Abundance: 129	Quan Info
		FALSE	F2	93,5010	23603	Fourier Transform	HCD (High Energy Collision Dissociation)	MS2	1	Unambiguous	0	43,7	200,000	963,10876	1925,21025	2	Ovary_FlowThru_2.raw	64.8	41.5	56.1	82.9	46.7	25.2	44.1	58.7
	FALSE	High	Sequest HT (A2)	Unambiguous	[K].iSDAPAQIVEVLk.[H]	N-Term(TMT6plex); K13(TMT6plex)	3	4	ENSDARP00000102472.3; ENSDARP00000050237.5; ENSDARP00000115012.1	ENSDARP00000101309.3; ENSDARP00000102472.3; ENSDARP00000050237.5; ENSDARP00000115012.1	0	3	0,6822	0,0000	1	1	614,37524	1841,11118	1841,11482	-1,98	-0,00121	HCD (High Energy Collision Dissociation)	MS2	11,50064	22,1	200,000	94,2397	23787	Ovary_FlowThru_2.raw	F2	15.2	26.5	25.6	21		2,58	FALSE	0	5,045E-06	K.ISDAPAQIVEVLK.H	[303-315]
		Checked	File ID	RT [min]	First Scan	Mass Analyzer	Activation Type	MS Order	# PSMs	Best PSM Ambiguity	Isolation Interference [%]	Average Reporter S/N	Ion Inject Time [ms]	Precursor m/z [Da]	Precursor MH+ [Da]	Precursor Charge	Spectrum File	Abundances (Normalized): 126	Abundances (Normalized): 127	Abundances (Normalized): 128	Abundances (Normalized): 129	Abundance: 126	Abundance: 127	Abundance: 128	Abundance: 129	Quan Info
		FALSE	F2	94,2397	23787	Fourier Transform	HCD (High Energy Collision Dissociation)	MS2	1	Unambiguous	11,50064	22,1	200,000	614,37524	1841,11118	3	Ovary_FlowThru_2.raw	21.1	43.6	32.6	29.7	15.2	26.5	25.6	21
	FALSE	High	Sequest HT (A2)	Unambiguous	[K].lTSALAAQLQIPIk.[F]	N-Term(TMT6plex); K14(TMT6plex)	6	11	ENSDARP00000072687.5; ENSDARP00000102472.3; ENSDARP00000113988.1; ENSDARP00000050237.5; ENSDARP00000115012.1; ENSDARP00000072678.4	ENSDARP00000072687.5; ENSDARP00000101309.3; ENSDARP00000102472.3; ENSDARP00000140475.1; ENSDARP00000114558.1; ENSDARP00000113988.1; ENSDARP00000050237.5; ENSDARP00000138530.1; ENSDARP00000109480.2; ENSDARP00000115012.1; ENSDARP00000072678.4	0	3	0,4700	0,0000	1	1	642,40979	1925,21482	1925,21995	-2,67	-0,00171	HCD (High Energy Collision Dissociation)	MS2	49,07663	19,6	200,000	94,3699	23819	Ovary_FlowThru_2.raw	F2	20	12.9	20.3	25.1		2,17	FALSE	0	3,279E-06	K.LTSALAAQLQIPIK.F	[95-108]
		Checked	File ID	RT [min]	First Scan	Mass Analyzer	Activation Type	MS Order	# PSMs	Best PSM Ambiguity	Isolation Interference [%]	Average Reporter S/N	Ion Inject Time [ms]	Precursor m/z [Da]	Precursor MH+ [Da]	Precursor Charge	Spectrum File	Abundances (Normalized): 126	Abundances (Normalized): 127	Abundances (Normalized): 128	Abundances (Normalized): 129	Abundance: 126	Abundance: 127	Abundance: 128	Abundance: 129	Quan Info
		FALSE	F2	94,3699	23819	Fourier Transform	HCD (High Energy Collision Dissociation)	MS2	1	Unambiguous	49,07663	19,6	200,000	642,40979	1925,21482	3	Ovary_FlowThru_2.raw	27.7	21.2	25.8	35.4	20	12.9	20.3	25.1
	FALSE	High	Sequest HT (A2)	Unambiguous	[K].vFAPAGVSPTVMNLHR.[G]	N-Term(TMT6plex)	4	5	ENSDARP00000102472.3; ENSDARP00000113988.1; ENSDARP00000050237.5; ENSDARP00000115012.1	ENSDARP00000101309.3; ENSDARP00000102472.3; ENSDARP00000113988.1; ENSDARP00000050237.5; ENSDARP00000115012.1	0	3	0,2587	0,0000	1	1	642,35626	1925,05423	1925,06285	-4,48	-0,00287	HCD (High Energy Collision Dissociation)	MS2	62,4547	16,8	200,000	94,5597	23866	Ovary_FlowThru_2.raw	F2	17.1	13.2	18.9	18.1		1,43	FALSE	0	0,000637	K.VFAPAGVSPTVMNLHR.G	[119-134]
		Checked	File ID	RT [min]	First Scan	Mass Analyzer	Activation Type	MS Order	# PSMs	Best PSM Ambiguity	Isolation Interference [%]	Average Reporter S/N	Ion Inject Time [ms]	Precursor m/z [Da]	Precursor MH+ [Da]	Precursor Charge	Spectrum File	Abundances (Normalized): 126	Abundances (Normalized): 127	Abundances (Normalized): 128	Abundances (Normalized): 129	Abundance: 126	Abundance: 127	Abundance: 128	Abundance: 129	Quan Info
		FALSE	F2	94,5597	23866	Fourier Transform	HCD (High Energy Collision Dissociation)	MS2	1	Unambiguous	62,4547	16,8	200,000	642,35626	1925,05423	3	Ovary_FlowThru_2.raw	23.7	21.7	24	25.5	17.1	13.2	18.9	18.1	Rejected By Method
	FALSE	High	Sequest HT (A2)	Unambiguous	[K].iSDAPAQIVEVLk.[H]	N-Term(TMT6plex); K13(TMT6plex)	3	4	ENSDARP00000102472.3; ENSDARP00000050237.5; ENSDARP00000115012.1	ENSDARP00000101309.3; ENSDARP00000102472.3; ENSDARP00000050237.5; ENSDARP00000115012.1	0	3	0,6636	0,0000	1	1	614,37396	1841,10733	1841,11482	-4,07	-0,00250	HCD (High Energy Collision Dissociation)	MS2	25,98854	20,0	200,000	94,7895	23923	Ovary_FlowThru_2.raw	F2	10.6	24.5	24.2	20.7		2,20	FALSE	0	5,767E-07	K.ISDAPAQIVEVLK.H	[303-315]
		Checked	File ID	RT [min]	First Scan	Mass Analyzer	Activation Type	MS Order	# PSMs	Best PSM Ambiguity	Isolation Interference [%]	Average Reporter S/N	Ion Inject Time [ms]	Precursor m/z [Da]	Precursor MH+ [Da]	Precursor Charge	Spectrum File	Abundances (Normalized): 126	Abundances (Normalized): 127	Abundances (Normalized): 128	Abundances (Normalized): 129	Abundance: 126	Abundance: 127	Abundance: 128	Abundance: 129	Quan Info
		FALSE	F2	94,7895	23923	Fourier Transform	HCD (High Energy Collision Dissociation)	MS2	1	Unambiguous	25,98854	20,0	200,000	614,37396	1841,10733	3	Ovary_FlowThru_2.raw	14.7	40.3	30.8	29.2	10.6	24.5	24.2	20.7
	FALSE	High	Sequest HT (A2)	Unambiguous	[K].vMGNAGHPSSLkPIMk.[L]	N-Term(TMT6plex); K12(TMT6plex); K16(TMT6plex)	6	11	ENSDARP00000072687.5; ENSDARP00000102472.3; ENSDARP00000113988.1; ENSDARP00000050237.5; ENSDARP00000115012.1; ENSDARP00000072678.4	ENSDARP00000072687.5; ENSDARP00000101309.3; ENSDARP00000102472.3; ENSDARP00000140475.1; ENSDARP00000114558.1; ENSDARP00000113988.1; ENSDARP00000050237.5; ENSDARP00000138530.1; ENSDARP00000109480.2; ENSDARP00000115012.1; ENSDARP00000072678.4	0	4	0,6479	0,0000	1	1	589,34375	2354,35317	2354,36554	-5,25	-0,00309	HCD (High Energy Collision Dissociation)	MS2	41,72643	27,6	200,000	93,7159	23656	Ovary_FlowThru_2.raw	F2	17.9	35.2	38.4	18.6		2,13	FALSE	0	0,0001658	K.VMGNAGHPSSLKPIMK.L	[483-498]
		Checked	File ID	RT [min]	First Scan	Mass Analyzer	Activation Type	MS Order	# PSMs	Best PSM Ambiguity	Isolation Interference [%]	Average Reporter S/N	Ion Inject Time [ms]	Precursor m/z [Da]	Precursor MH+ [Da]	Precursor Charge	Spectrum File	Abundances (Normalized): 126	Abundances (Normalized): 127	Abundances (Normalized): 128	Abundances (Normalized): 129	Abundance: 126	Abundance: 127	Abundance: 128	Abundance: 129	Quan Info
		FALSE	F2	93,7159	23656	Fourier Transform	HCD (High Energy Collision Dissociation)	MS2	1	Unambiguous	41,72643	27,6	200,000	589,34375	2354,35317	4	Ovary_FlowThru_2.raw	24.8	57.9	48.9	26.3	17.9	35.2	38.4	18.6
	FALSE	High	Sequest HT (A2)	Unambiguous	[K].lTSALAAQLQIPIk.[F]	N-Term(TMT6plex); K14(TMT6plex)	6	11	ENSDARP00000072687.5; ENSDARP00000102472.3; ENSDARP00000113988.1; ENSDARP00000050237.5; ENSDARP00000115012.1; ENSDARP00000072678.4	ENSDARP00000072687.5; ENSDARP00000101309.3; ENSDARP00000102472.3; ENSDARP00000140475.1; ENSDARP00000114558.1; ENSDARP00000113988.1; ENSDARP00000050237.5; ENSDARP00000138530.1; ENSDARP00000109480.2; ENSDARP00000115012.1; ENSDARP00000072678.4	0	3	0,5278	0,0000	1	1	642,40869	1925,21152	1925,21995	-4,38	-0,00281	HCD (High Energy Collision Dissociation)	MS2	1,658061	192,8	173,226	93,8357	23686	Ovary_FlowThru_2.raw	F2	201.2	118.3	191.1	259.9		4,13	FALSE	0	6,237E-09	K.LTSALAAQLQIPIK.F	[95-108]
		Checked	File ID	RT [min]	First Scan	Mass Analyzer	Activation Type	MS Order	# PSMs	Best PSM Ambiguity	Isolation Interference [%]	Average Reporter S/N	Ion Inject Time [ms]	Precursor m/z [Da]	Precursor MH+ [Da]	Precursor Charge	Spectrum File	Abundances (Normalized): 126	Abundances (Normalized): 127	Abundances (Normalized): 128	Abundances (Normalized): 129	Abundance: 126	Abundance: 127	Abundance: 128	Abundance: 129	Quan Info
		FALSE	F2	93,8357	23686	Fourier Transform	HCD (High Energy Collision Dissociation)	MS2	1	Unambiguous	1,658061	192,8	173,226	642,40869	1925,21152	3	Ovary_FlowThru_2.raw	279.2	194.6	243.4	367.3	201.2	118.3	191.1	259.9
	FALSE	High	Sequest HT (A2)	Unambiguous	[K].lTSALAAQLQIPIk.[F]	N-Term(TMT6plex); K14(TMT6plex)	6	11	ENSDARP00000072687.5; ENSDARP00000102472.3; ENSDARP00000113988.1; ENSDARP00000050237.5; ENSDARP00000115012.1; ENSDARP00000072678.4	ENSDARP00000072687.5; ENSDARP00000101309.3; ENSDARP00000102472.3; ENSDARP00000140475.1; ENSDARP00000114558.1; ENSDARP00000113988.1; ENSDARP00000050237.5; ENSDARP00000138530.1; ENSDARP00000109480.2; ENSDARP00000115012.1; ENSDARP00000072678.4	0	4	0,4633	0,0000	1	1	482,05832	1925,21145	1925,21995	-4,42	-0,00213	HCD (High Energy Collision Dissociation)	MS2	26,59058	43,4	200,000	93,9683	23719	Ovary_FlowThru_2.raw	F2	35	38.2	52.3	47.9		3,54	FALSE	0	6,239E-07	K.LTSALAAQLQIPIK.F	[95-108]
		Checked	File ID	RT [min]	First Scan	Mass Analyzer	Activation Type	MS Order	# PSMs	Best PSM Ambiguity	Isolation Interference [%]	Average Reporter S/N	Ion Inject Time [ms]	Precursor m/z [Da]	Precursor MH+ [Da]	Precursor Charge	Spectrum File	Abundances (Normalized): 126	Abundances (Normalized): 127	Abundances (Normalized): 128	Abundances (Normalized): 129	Abundance: 126	Abundance: 127	Abundance: 128	Abundance: 129	Quan Info
		FALSE	F2	93,9683	23719	Fourier Transform	HCD (High Energy Collision Dissociation)	MS2	1	Unambiguous	26,59058	43,4	200,000	482,05832	1925,21145	4	Ovary_FlowThru_2.raw	48.5	62.8	66.6	67.7	35	38.2	52.3	47.9
	FALSE	High	Sequest HT (A2)	Unambiguous	[K].lTSALAAQLQIPIk.[F]	N-Term(TMT6plex); K14(TMT6plex)	6	11	ENSDARP00000072687.5; ENSDARP00000102472.3; ENSDARP00000113988.1; ENSDARP00000050237.5; ENSDARP00000115012.1; ENSDARP00000072678.4	ENSDARP00000072687.5; ENSDARP00000101309.3; ENSDARP00000102472.3; ENSDARP00000140475.1; ENSDARP00000114558.1; ENSDARP00000113988.1; ENSDARP00000050237.5; ENSDARP00000138530.1; ENSDARP00000109480.2; ENSDARP00000115012.1; ENSDARP00000072678.4	0	2	0,5867	0,0000	1	1	963,10864	1925,21001	1925,21995	-5,17	-0,00497	HCD (High Energy Collision Dissociation)	MS2	0	13,2	200,000	94,0117	23730	Ovary_FlowThru_2.raw	F2	12.3	10.1	14.7	15.5		1,96	FALSE	0	6,127E-06	K.LTSALAAQLQIPIK.F	[95-108]
		Checked	File ID	RT [min]	First Scan	Mass Analyzer	Activation Type	MS Order	# PSMs	Best PSM Ambiguity	Isolation Interference [%]	Average Reporter S/N	Ion Inject Time [ms]	Precursor m/z [Da]	Precursor MH+ [Da]	Precursor Charge	Spectrum File	Abundances (Normalized): 126	Abundances (Normalized): 127	Abundances (Normalized): 128	Abundances (Normalized): 129	Abundance: 126	Abundance: 127	Abundance: 128	Abundance: 129	Quan Info
		FALSE	F2	94,0117	23730	Fourier Transform	HCD (High Energy Collision Dissociation)	MS2	1	Unambiguous	0	13,2	200,000	963,10864	1925,21001	2	Ovary_FlowThru_2.raw	17	16.6	18.7	21.9	12.3	10.1	14.7	15.5
	FALSE	High	Sequest HT (A2)	Unambiguous	[R].tHYVINEDPk.[TA]	N-Term(TMT6plex); K10(TMT6plex)	6	11	ENSDARP00000072687.5; ENSDARP00000102472.3; ENSDARP00000113988.1; ENSDARP00000050237.5; ENSDARP00000115012.1; ENSDARP00000072678.4	ENSDARP00000072687.5; ENSDARP00000101309.3; ENSDARP00000102472.3; ENSDARP00000140475.1; ENSDARP00000114558.1; ENSDARP00000113988.1; ENSDARP00000050237.5; ENSDARP00000138530.1; ENSDARP00000109480.2; ENSDARP00000115012.1; ENSDARP00000072678.4	0	3	0,5092	0,0000	1	1	558,64478	1673,91977	1673,92629	-3,89	-0,00217	HCD (High Energy Collision Dissociation)	MS2	0	18,0	200,000	89,2210	22537	Ovary_FlowThru_2.raw	F2	20	14.9	21	15.8		1,63	FALSE	0	0,0004215	R.THYVINEDPK.A	[164-173]
		Checked	File ID	RT [min]	First Scan	Mass Analyzer	Activation Type	MS Order	# PSMs	Best PSM Ambiguity	Isolation Interference [%]	Average Reporter S/N	Ion Inject Time [ms]	Precursor m/z [Da]	Precursor MH+ [Da]	Precursor Charge	Spectrum File	Abundances (Normalized): 126	Abundances (Normalized): 127	Abundances (Normalized): 128	Abundances (Normalized): 129	Abundance: 126	Abundance: 127	Abundance: 128	Abundance: 129	Quan Info
		FALSE	F2	89,2210	22537	Fourier Transform	HCD (High Energy Collision Dissociation)	MS2	1	Unambiguous	0	18,0	200,000	558,64478	1673,91977	3	Ovary_FlowThru_2.raw	27.8	24.5	26.7	22.3	20	14.9	21	15.8
	FALSE	High	Sequest HT (A2)	Unambiguous	[K].iSDAPAQIVEVLk.[H]	N-Term(TMT6plex); K13(TMT6plex)	3	4	ENSDARP00000102472.3; ENSDARP00000050237.5; ENSDARP00000115012.1	ENSDARP00000101309.3; ENSDARP00000102472.3; ENSDARP00000050237.5; ENSDARP00000115012.1	0	3	0,6891	0,0000	1	1	614,37433	1841,10843	1841,11482	-3,47	-0,00213	HCD (High Energy Collision Dissociation)	MS2	0	38,6	200,000	89,3988	22581	Ovary_FlowThru_2.raw	F2	24.5	44.8	43.3	41.3		2,67	FALSE	0	5,262E-07	K.ISDAPAQIVEVLK.H	[303-315]
		Checked	File ID	RT [min]	First Scan	Mass Analyzer	Activation Type	MS Order	# PSMs	Best PSM Ambiguity	Isolation Interference [%]	Average Reporter S/N	Ion Inject Time [ms]	Precursor m/z [Da]	Precursor MH+ [Da]	Precursor Charge	Spectrum File	Abundances (Normalized): 126	Abundances (Normalized): 127	Abundances (Normalized): 128	Abundances (Normalized): 129	Abundance: 126	Abundance: 127	Abundance: 128	Abundance: 129	Quan Info
		FALSE	F2	89,3988	22581	Fourier Transform	HCD (High Energy Collision Dissociation)	MS2	1	Unambiguous	0	38,6	200,000	614,37433	1841,10843	3	Ovary_FlowThru_2.raw	34.1	73.7	55.1	58.4	24.5	44.8	43.3	41.3
	FALSE	High	Sequest HT (A2)	Unambiguous	[K].iSDAPAQIVEVLk.[H]	N-Term(TMT6plex); K13(TMT6plex)	3	4	ENSDARP00000102472.3; ENSDARP00000050237.5; ENSDARP00000115012.1	ENSDARP00000101309.3; ENSDARP00000102472.3; ENSDARP00000050237.5; ENSDARP00000115012.1	0	3	0,7000	0,0000	1	1	614,37317	1841,10495	1841,11482	-5,36	-0,00329	HCD (High Energy Collision Dissociation)	MS2	0	43,9	200,000	89,9507	22719	Ovary_FlowThru_2.raw	F2	18.6	90.7	36.1	29.7		2,80	FALSE	0	2,047E-07	K.ISDAPAQIVEVLK.H	[303-315]
		Checked	File ID	RT [min]	First Scan	Mass Analyzer	Activation Type	MS Order	# PSMs	Best PSM Ambiguity	Isolation Interference [%]	Average Reporter S/N	Ion Inject Time [ms]	Precursor m/z [Da]	Precursor MH+ [Da]	Precursor Charge	Spectrum File	Abundances (Normalized): 126	Abundances (Normalized): 127	Abundances (Normalized): 128	Abundances (Normalized): 129	Abundance: 126	Abundance: 127	Abundance: 128	Abundance: 129	Quan Info
		FALSE	F2	89,9507	22719	Fourier Transform	HCD (High Energy Collision Dissociation)	MS2	1	Unambiguous	0	43,9	200,000	614,37317	1841,10495	3	Ovary_FlowThru_2.raw	25.8	149.2	45.9	42	18.6	90.7	36.1	29.7
	FALSE	High	Sequest HT (A2)	Unambiguous	[R].vQLIVSSIAENDNMk.[I]	N-Term(TMT6plex); K15(TMT6plex)	2	2	ENSDARP00000102472.3; ENSDARP00000050237.5	ENSDARP00000102472.3; ENSDARP00000050237.5	0	3	0,7346	0,0000	1	1	707,06122	2119,16910	2119,18331	-6,71	-0,00474	HCD (High Energy Collision Dissociation)	MS2	0	25,2	200,000	89,0807	22502	Ovary_FlowThru_2.raw	F2	22.8	31.5	25.1	21		2,60	FALSE	0	1,463E-06	R.VQLIVSSIAENDNMK.I	[1199-1213]
		Checked	File ID	RT [min]	First Scan	Mass Analyzer	Activation Type	MS Order	# PSMs	Best PSM Ambiguity	Isolation Interference [%]	Average Reporter S/N	Ion Inject Time [ms]	Precursor m/z [Da]	Precursor MH+ [Da]	Precursor Charge	Spectrum File	Abundances (Normalized): 126	Abundances (Normalized): 127	Abundances (Normalized): 128	Abundances (Normalized): 129	Abundance: 126	Abundance: 127	Abundance: 128	Abundance: 129	Quan Info
		FALSE	F2	89,0807	22502	Fourier Transform	HCD (High Energy Collision Dissociation)	MS2	1	Unambiguous	0	25,2	200,000	707,06122	2119,16910	3	Ovary_FlowThru_2.raw	31.6	51.8	31.9	29.7	22.8	31.5	25.1	21
	FALSE	High	Sequest HT (A2)	Unambiguous	[R].vQLIVSSIAENDNMk.[I]	N-Term(TMT6plex); K15(TMT6plex)	2	2	ENSDARP00000102472.3; ENSDARP00000050237.5	ENSDARP00000102472.3; ENSDARP00000050237.5	0	3	0,7847	0,0000	1	1	707,06146	2119,16983	2119,18331	-6,36	-0,00449	HCD (High Energy Collision Dissociation)	MS2	6,249223	56,3	200,000	88,5484	22370	Ovary_FlowThru_2.raw	F2	59.7	60.8	48.7	55.5		3,67	FALSE	0	6,817E-07	R.VQLIVSSIAENDNMK.I	[1199-1213]
		Checked	File ID	RT [min]	First Scan	Mass Analyzer	Activation Type	MS Order	# PSMs	Best PSM Ambiguity	Isolation Interference [%]	Average Reporter S/N	Ion Inject Time [ms]	Precursor m/z [Da]	Precursor MH+ [Da]	Precursor Charge	Spectrum File	Abundances (Normalized): 126	Abundances (Normalized): 127	Abundances (Normalized): 128	Abundances (Normalized): 129	Abundance: 126	Abundance: 127	Abundance: 128	Abundance: 129	Quan Info
		FALSE	F2	88,5484	22370	Fourier Transform	HCD (High Energy Collision Dissociation)	MS2	1	Unambiguous	6,249223	56,3	200,000	707,06146	2119,16983	3	Ovary_FlowThru_2.raw	82.8	100	62.1	78.4	59.7	60.8	48.7	55.5
	FALSE	High	Sequest HT (A2)	Unambiguous	[R].vQLIVSSIAENDNmk.[I]	N-Term(TMT6plex); M14(Oxidation); K15(TMT6plex)	2	2	ENSDARP00000102472.3; ENSDARP00000050237.5	ENSDARP00000102472.3; ENSDARP00000050237.5	0	3	0,5726	0,0000	1	1	712,39215	2135,16190	2135,17823	-7,65	-0,00544	HCD (High Energy Collision Dissociation)	MS2	0	31,7	200,000	88,7259	22414	Ovary_FlowThru_2.raw	F2	35.2	31.3	31.1	29.2		2,48	FALSE	0	3,399E-06	R.VQLIVSSIAENDNMK.I	[1199-1213]
		Checked	File ID	RT [min]	First Scan	Mass Analyzer	Activation Type	MS Order	# PSMs	Best PSM Ambiguity	Isolation Interference [%]	Average Reporter S/N	Ion Inject Time [ms]	Precursor m/z [Da]	Precursor MH+ [Da]	Precursor Charge	Spectrum File	Abundances (Normalized): 126	Abundances (Normalized): 127	Abundances (Normalized): 128	Abundances (Normalized): 129	Abundance: 126	Abundance: 127	Abundance: 128	Abundance: 129	Quan Info
		FALSE	F2	88,7259	22414	Fourier Transform	HCD (High Energy Collision Dissociation)	MS2	1	Unambiguous	0	31,7	200,000	712,39215	2135,16190	3	Ovary_FlowThru_2.raw	48.8	51.5	39.6	41.3	35.2	31.3	31.1	29.2
	FALSE	High	Sequest HT (A2)	Unambiguous	[K].iSDAPAQIVEVLk.[H]	N-Term(TMT6plex); K13(TMT6plex)	3	4	ENSDARP00000102472.3; ENSDARP00000050237.5; ENSDARP00000115012.1	ENSDARP00000101309.3; ENSDARP00000102472.3; ENSDARP00000050237.5; ENSDARP00000115012.1	0	3	0,7173	0,0000	1	1	614,37360	1841,10624	1841,11482	-4,66	-0,00286	HCD (High Energy Collision Dissociation)	MS2	5,068292	38,3	200,000	88,8638	22448	Ovary_FlowThru_2.raw	F2	31	47.2	40.9	33.6		2,83	FALSE	0	2,942E-06	K.ISDAPAQIVEVLK.H	[303-315]
		Checked	File ID	RT [min]	First Scan	Mass Analyzer	Activation Type	MS Order	# PSMs	Best PSM Ambiguity	Isolation Interference [%]	Average Reporter S/N	Ion Inject Time [ms]	Precursor m/z [Da]	Precursor MH+ [Da]	Precursor Charge	Spectrum File	Abundances (Normalized): 126	Abundances (Normalized): 127	Abundances (Normalized): 128	Abundances (Normalized): 129	Abundance: 126	Abundance: 127	Abundance: 128	Abundance: 129	Quan Info
		FALSE	F2	88,8638	22448	Fourier Transform	HCD (High Energy Collision Dissociation)	MS2	1	Unambiguous	5,068292	38,3	200,000	614,37360	1841,10624	3	Ovary_FlowThru_2.raw	43.1	77.6	52	47.5	31	47.2	40.9	33.6
	FALSE	High	Sequest HT (A2)	Unambiguous	[K].dMVHDDAPFk.[F]	N-Term(TMT6plex); K10(TMT6plex)	3	4	ENSDARP00000072687.5; ENSDARP00000113988.1; ENSDARP00000050237.5	ENSDARP00000072687.5; ENSDARP00000113988.1; ENSDARP00000050237.5; ENSDARP00000109480.2	0	3	0,5170	0,0000	1	1	544,95093	1632,83823	1632,84560	-4,51	-0,00246	HCD (High Energy Collision Dissociation)	MS2	0	17,1	200,000	91,3135	23058	Ovary_FlowThru_2.raw	F2	16.3	18.7	19	14.4		1,47	FALSE	0	0,000243	K.DMVHDDAPFK.F	[323-332]
		Checked	File ID	RT [min]	First Scan	Mass Analyzer	Activation Type	MS Order	# PSMs	Best PSM Ambiguity	Isolation Interference [%]	Average Reporter S/N	Ion Inject Time [ms]	Precursor m/z [Da]	Precursor MH+ [Da]	Precursor Charge	Spectrum File	Abundances (Normalized): 126	Abundances (Normalized): 127	Abundances (Normalized): 128	Abundances (Normalized): 129	Abundance: 126	Abundance: 127	Abundance: 128	Abundance: 129	Quan Info
		FALSE	F2	91,3135	23058	Fourier Transform	HCD (High Energy Collision Dissociation)	MS2	1	Unambiguous	0	17,1	200,000	544,95093	1632,83823	3	Ovary_FlowThru_2.raw	22.7	30.8	24.2	20.3	16.3	18.7	19	14.4
	FALSE	High	Sequest HT (A2)	Unambiguous	[K].yEALLLGGLPQEGLAR.[A]	N-Term(TMT6plex)	6	11	ENSDARP00000072687.5; ENSDARP00000102472.3; ENSDARP00000113988.1; ENSDARP00000050237.5; ENSDARP00000115012.1; ENSDARP00000072678.4	ENSDARP00000072687.5; ENSDARP00000101309.3; ENSDARP00000102472.3; ENSDARP00000140475.1; ENSDARP00000114558.1; ENSDARP00000113988.1; ENSDARP00000050237.5; ENSDARP00000138530.1; ENSDARP00000109480.2; ENSDARP00000115012.1; ENSDARP00000072678.4	0	3	0,8005	0,0000	1	1	643,70270	1929,09354	1929,10068	-3,70	-0,00238	HCD (High Energy Collision Dissociation)	MS2	0	21,4	200,000	91,4545	23093	Ovary_FlowThru_2.raw	F2	21.3	13.7	23.1	27.3		3,66	FALSE	0	5,767E-09	K.YEALLLGGLPQEGLAR.A	[34-49]
		Checked	File ID	RT [min]	First Scan	Mass Analyzer	Activation Type	MS Order	# PSMs	Best PSM Ambiguity	Isolation Interference [%]	Average Reporter S/N	Ion Inject Time [ms]	Precursor m/z [Da]	Precursor MH+ [Da]	Precursor Charge	Spectrum File	Abundances (Normalized): 126	Abundances (Normalized): 127	Abundances (Normalized): 128	Abundances (Normalized): 129	Abundance: 126	Abundance: 127	Abundance: 128	Abundance: 129	Quan Info
		FALSE	F2	91,4545	23093	Fourier Transform	HCD (High Energy Collision Dissociation)	MS2	1	Unambiguous	0	21,4	200,000	643,70270	1929,09354	3	Ovary_FlowThru_2.raw	29.6	22.5	29.4	38.5	21.3	13.7	23.1	27.3
	FALSE	High	Sequest HT (A2)	Unambiguous	[K].iSDAPAQIVEVLk.[H]	N-Term(TMT6plex); K13(TMT6plex)	3	4	ENSDARP00000102472.3; ENSDARP00000050237.5; ENSDARP00000115012.1	ENSDARP00000101309.3; ENSDARP00000102472.3; ENSDARP00000050237.5; ENSDARP00000115012.1	0	3	0,7220	0,0000	1	1	614,37500	1841,11045	1841,11482	-2,38	-0,00146	HCD (High Energy Collision Dissociation)	MS2	14,00175	28,5	200,000	91,5443	23115	Ovary_FlowThru_2.raw	F2	27.6	28.8	30.7	26.7		2,59	FALSE	0	2,283E-05	K.ISDAPAQIVEVLK.H	[303-315]
		Checked	File ID	RT [min]	First Scan	Mass Analyzer	Activation Type	MS Order	# PSMs	Best PSM Ambiguity	Isolation Interference [%]	Average Reporter S/N	Ion Inject Time [ms]	Precursor m/z [Da]	Precursor MH+ [Da]	Precursor Charge	Spectrum File	Abundances (Normalized): 126	Abundances (Normalized): 127	Abundances (Normalized): 128	Abundances (Normalized): 129	Abundance: 126	Abundance: 127	Abundance: 128	Abundance: 129	Quan Info
		FALSE	F2	91,5443	23115	Fourier Transform	HCD (High Energy Collision Dissociation)	MS2	1	Unambiguous	14,00175	28,5	200,000	614,37500	1841,11045	3	Ovary_FlowThru_2.raw	38.3	47.4	39.1	37.8	27.6	28.8	30.7	26.7
	FALSE	High	Sequest HT (A2)	Unambiguous	[K].yEALLLGGLPQEGLAR.[A]	N-Term(TMT6plex)	6	11	ENSDARP00000072687.5; ENSDARP00000102472.3; ENSDARP00000113988.1; ENSDARP00000050237.5; ENSDARP00000115012.1; ENSDARP00000072678.4	ENSDARP00000072687.5; ENSDARP00000101309.3; ENSDARP00000102472.3; ENSDARP00000140475.1; ENSDARP00000114558.1; ENSDARP00000113988.1; ENSDARP00000050237.5; ENSDARP00000138530.1; ENSDARP00000109480.2; ENSDARP00000115012.1; ENSDARP00000072678.4	0	3	0,7829	0,0000	1	1	643,70258	1929,09317	1929,10068	-3,89	-0,00250	HCD (High Energy Collision Dissociation)	MS2	0	58,9	95,234	90,4038	22833	Ovary_FlowThru_2.raw	F2	40.3	52.9	72.2	69.7		5,39	FALSE	0	1,225E-08	K.YEALLLGGLPQEGLAR.A	[34-49]
		Checked	File ID	RT [min]	First Scan	Mass Analyzer	Activation Type	MS Order	# PSMs	Best PSM Ambiguity	Isolation Interference [%]	Average Reporter S/N	Ion Inject Time [ms]	Precursor m/z [Da]	Precursor MH+ [Da]	Precursor Charge	Spectrum File	Abundances (Normalized): 126	Abundances (Normalized): 127	Abundances (Normalized): 128	Abundances (Normalized): 129	Abundance: 126	Abundance: 127	Abundance: 128	Abundance: 129	Quan Info
		FALSE	F2	90,4038	22833	Fourier Transform	HCD (High Energy Collision Dissociation)	MS2	1	Unambiguous	0	58,9	95,234	643,70258	1929,09317	3	Ovary_FlowThru_2.raw	55.9	87	91.9	98.5	40.3	52.9	72.2	69.7
	FALSE	High	Sequest HT (A2)	Unambiguous	[K].vFAPAGVSPTVmNLHR.[G]	N-Term(TMT6plex); M12(Oxidation)	4	5	ENSDARP00000102472.3; ENSDARP00000113988.1; ENSDARP00000050237.5; ENSDARP00000115012.1	ENSDARP00000101309.3; ENSDARP00000102472.3; ENSDARP00000113988.1; ENSDARP00000050237.5; ENSDARP00000115012.1	0	3	0,5930	0,0000	1	1	647,68652	1941,04502	1941,05777	-6,57	-0,00425	HCD (High Energy Collision Dissociation)	MS2	28,29119	98,5	200,000	30,4355	7750	Ovary_FlowThru_4.raw	F4	93.7	66.9	118.8	113.9		1,99	FALSE	0	0,0002072	K.VFAPAGVSPTVMNLHR.G	[119-134]
		Checked	File ID	RT [min]	First Scan	Mass Analyzer	Activation Type	MS Order	# PSMs	Best PSM Ambiguity	Isolation Interference [%]	Average Reporter S/N	Ion Inject Time [ms]	Precursor m/z [Da]	Precursor MH+ [Da]	Precursor Charge	Spectrum File	Abundances (Normalized): 126	Abundances (Normalized): 127	Abundances (Normalized): 128	Abundances (Normalized): 129	Abundance: 126	Abundance: 127	Abundance: 128	Abundance: 129	Quan Info
		FALSE	F4	30,4355	7750	Fourier Transform	HCD (High Energy Collision Dissociation)	MS2	1	Unambiguous	28,29119	98,5	200,000	647,68652	1941,04502	3	Ovary_FlowThru_4.raw	129.7	110.7	118.8	165.4	93.7	66.9	118.8	113.9
	FALSE	High	Sequest HT (A2)	Unambiguous	[K].yEALLLGGLPQEGLAR.[A]	N-Term(TMT6plex)	6	11	ENSDARP00000072687.5; ENSDARP00000102472.3; ENSDARP00000113988.1; ENSDARP00000050237.5; ENSDARP00000115012.1; ENSDARP00000072678.4	ENSDARP00000072687.5; ENSDARP00000101309.3; ENSDARP00000102472.3; ENSDARP00000140475.1; ENSDARP00000114558.1; ENSDARP00000113988.1; ENSDARP00000050237.5; ENSDARP00000138530.1; ENSDARP00000109480.2; ENSDARP00000115012.1; ENSDARP00000072678.4	0	2	0,8653	0,0000	1	1	965,04816	1929,08904	1929,10068	-6,03	-0,00582	HCD (High Energy Collision Dissociation)	MS2	1,604703	115,8	200,000	90,8812	22950	Ovary_FlowThru_2.raw	F2	86.9	106.9	116.4	152.2		5,27	FALSE	0	1,133E-10	K.YEALLLGGLPQEGLAR.A	[34-49]
		Checked	File ID	RT [min]	First Scan	Mass Analyzer	Activation Type	MS Order	# PSMs	Best PSM Ambiguity	Isolation Interference [%]	Average Reporter S/N	Ion Inject Time [ms]	Precursor m/z [Da]	Precursor MH+ [Da]	Precursor Charge	Spectrum File	Abundances (Normalized): 126	Abundances (Normalized): 127	Abundances (Normalized): 128	Abundances (Normalized): 129	Abundance: 126	Abundance: 127	Abundance: 128	Abundance: 129	Quan Info
		FALSE	F2	90,8812	22950	Fourier Transform	HCD (High Energy Collision Dissociation)	MS2	1	Unambiguous	1,604703	115,8	200,000	965,04816	1929,08904	2	Ovary_FlowThru_2.raw	120.6	175.8	148.2	215.1	86.9	106.9	116.4	152.2
	FALSE	High	Sequest HT (A2)	Unambiguous	[K].yEALLLGGLPQEGLAR.[A]	N-Term(TMT6plex)	6	11	ENSDARP00000072687.5; ENSDARP00000102472.3; ENSDARP00000113988.1; ENSDARP00000050237.5; ENSDARP00000115012.1; ENSDARP00000072678.4	ENSDARP00000072687.5; ENSDARP00000101309.3; ENSDARP00000102472.3; ENSDARP00000140475.1; ENSDARP00000114558.1; ENSDARP00000113988.1; ENSDARP00000050237.5; ENSDARP00000138530.1; ENSDARP00000109480.2; ENSDARP00000115012.1; ENSDARP00000072678.4	0	3	0,7836	0,0000	1	1	643,70142	1929,08969	1929,10068	-5,69	-0,00366	HCD (High Energy Collision Dissociation)	MS2	2,176662	31,4	53,983	90,9244	22961	Ovary_FlowThru_2.raw	F2	27.1	27.2	33.8	37.3		4,76	FALSE	0	5,718E-08	K.YEALLLGGLPQEGLAR.A	[34-49]
		Checked	File ID	RT [min]	First Scan	Mass Analyzer	Activation Type	MS Order	# PSMs	Best PSM Ambiguity	Isolation Interference [%]	Average Reporter S/N	Ion Inject Time [ms]	Precursor m/z [Da]	Precursor MH+ [Da]	Precursor Charge	Spectrum File	Abundances (Normalized): 126	Abundances (Normalized): 127	Abundances (Normalized): 128	Abundances (Normalized): 129	Abundance: 126	Abundance: 127	Abundance: 128	Abundance: 129	Quan Info
		FALSE	F2	90,9244	22961	Fourier Transform	HCD (High Energy Collision Dissociation)	MS2	1	Unambiguous	2,176662	31,4	53,983	643,70142	1929,08969	3	Ovary_FlowThru_2.raw	37.6	44.7	43	52.8	27.1	27.2	33.8	37.3
	FALSE	High	Sequest HT (A2)	Unambiguous	[K].iSDAPAQIVEVLk.[H]	N-Term(TMT6plex); K13(TMT6plex)	3	4	ENSDARP00000102472.3; ENSDARP00000050237.5; ENSDARP00000115012.1	ENSDARP00000101309.3; ENSDARP00000102472.3; ENSDARP00000050237.5; ENSDARP00000115012.1	0	3	0,7090	0,0000	1	1	614,37415	1841,10788	1841,11482	-3,77	-0,00231	HCD (High Energy Collision Dissociation)	MS2	6,755414	30,8	200,000	91,0156	22984	Ovary_FlowThru_2.raw	F2	20.5	48.1	31.4	22.9		2,68	FALSE	0	2,16E-06	K.ISDAPAQIVEVLK.H	[303-315]
		Checked	File ID	RT [min]	First Scan	Mass Analyzer	Activation Type	MS Order	# PSMs	Best PSM Ambiguity	Isolation Interference [%]	Average Reporter S/N	Ion Inject Time [ms]	Precursor m/z [Da]	Precursor MH+ [Da]	Precursor Charge	Spectrum File	Abundances (Normalized): 126	Abundances (Normalized): 127	Abundances (Normalized): 128	Abundances (Normalized): 129	Abundance: 126	Abundance: 127	Abundance: 128	Abundance: 129	Quan Info
		FALSE	F2	91,0156	22984	Fourier Transform	HCD (High Energy Collision Dissociation)	MS2	1	Unambiguous	6,755414	30,8	200,000	614,37415	1841,10788	3	Ovary_FlowThru_2.raw	28.5	79.1	40	32.4	20.5	48.1	31.4	22.9
	FALSE	High	Sequest HT (A2)	Unambiguous	[K].iSDAPAQIVEVLk.[H]	N-Term(TMT6plex); K13(TMT6plex)	3	4	ENSDARP00000102472.3; ENSDARP00000050237.5; ENSDARP00000115012.1	ENSDARP00000101309.3; ENSDARP00000102472.3; ENSDARP00000050237.5; ENSDARP00000115012.1	0	3	0,7470	0,0000	1	1	614,37366	1841,10642	1841,11482	-4,56	-0,00280	HCD (High Energy Collision Dissociation)	MS2	11,18715	71,4	200,000	88,3371	22317	Ovary_FlowThru_2.raw	F2	31.7	154.3	57.6	40.9		3,32	FALSE	0	8,333E-08	K.ISDAPAQIVEVLK.H	[303-315]
		Checked	File ID	RT [min]	First Scan	Mass Analyzer	Activation Type	MS Order	# PSMs	Best PSM Ambiguity	Isolation Interference [%]	Average Reporter S/N	Ion Inject Time [ms]	Precursor m/z [Da]	Precursor MH+ [Da]	Precursor Charge	Spectrum File	Abundances (Normalized): 126	Abundances (Normalized): 127	Abundances (Normalized): 128	Abundances (Normalized): 129	Abundance: 126	Abundance: 127	Abundance: 128	Abundance: 129	Quan Info
		FALSE	F2	88,3371	22317	Fourier Transform	HCD (High Energy Collision Dissociation)	MS2	1	Unambiguous	11,18715	71,4	200,000	614,37366	1841,10642	3	Ovary_FlowThru_2.raw	44	253.8	73.3	57.8	31.7	154.3	57.6	40.9
	FALSE	High	Sequest HT (A2)	Unambiguous	[K].lLGYQLAAYFDkPTAR.[V]	N-Term(TMT6plex); K12(TMT6plex)	6	11	ENSDARP00000072687.5; ENSDARP00000102472.3; ENSDARP00000113988.1; ENSDARP00000050237.5; ENSDARP00000115012.1; ENSDARP00000072678.4	ENSDARP00000072687.5; ENSDARP00000101309.3; ENSDARP00000102472.3; ENSDARP00000140475.1; ENSDARP00000114558.1; ENSDARP00000113988.1; ENSDARP00000050237.5; ENSDARP00000138530.1; ENSDARP00000109480.2; ENSDARP00000115012.1; ENSDARP00000072678.4	0	3	0,8140	0,0000	1	1	762,43616	2285,29392	2285,30581	-5,20	-0,00396	HCD (High Energy Collision Dissociation)	MS2	0	59,3	200,000	100,5781	25361	Ovary_FlowThru_2.raw	F2	46.6	63.8	74.7	52		4,73	FALSE	0	6,51E-09	K.LLGYQLAAYFDKPTAR.V	[1183-1198]
		Checked	File ID	RT [min]	First Scan	Mass Analyzer	Activation Type	MS Order	# PSMs	Best PSM Ambiguity	Isolation Interference [%]	Average Reporter S/N	Ion Inject Time [ms]	Precursor m/z [Da]	Precursor MH+ [Da]	Precursor Charge	Spectrum File	Abundances (Normalized): 126	Abundances (Normalized): 127	Abundances (Normalized): 128	Abundances (Normalized): 129	Abundance: 126	Abundance: 127	Abundance: 128	Abundance: 129	Quan Info
		FALSE	F2	100,5781	25361	Fourier Transform	HCD (High Energy Collision Dissociation)	MS2	1	Unambiguous	0	59,3	200,000	762,43616	2285,29392	3	Ovary_FlowThru_2.raw	64.6	104.9	95.1	73.5	46.6	63.8	74.7	52
	FALSE	High	Sequest HT (A2)	Unambiguous	[K].iEAIWSQFk.[D]	N-Term(TMT6plex); K9(TMT6plex)	5	7	ENSDARP00000072687.5; ENSDARP00000102472.3; ENSDARP00000113988.1; ENSDARP00000050237.5; ENSDARP00000115012.1	ENSDARP00000072687.5; ENSDARP00000101309.3; ENSDARP00000102472.3; ENSDARP00000113988.1; ENSDARP00000050237.5; ENSDARP00000109480.2; ENSDARP00000115012.1	0	2	0,5744	0,0000	1	1	790,46198	1579,91667	1579,92484	-5,17	-0,00408	HCD (High Energy Collision Dissociation)	MS2	4,192301	50,1	200,000	100,8437	25427	Ovary_FlowThru_2.raw	F2	39	54.8	52.7	53.6		2,89	FALSE	0	8,6E-06	K.IEAIWSQFK.D	[348-356]
		Checked	File ID	RT [min]	First Scan	Mass Analyzer	Activation Type	MS Order	# PSMs	Best PSM Ambiguity	Isolation Interference [%]	Average Reporter S/N	Ion Inject Time [ms]	Precursor m/z [Da]	Precursor MH+ [Da]	Precursor Charge	Spectrum File	Abundances (Normalized): 126	Abundances (Normalized): 127	Abundances (Normalized): 128	Abundances (Normalized): 129	Abundance: 126	Abundance: 127	Abundance: 128	Abundance: 129	Quan Info
		FALSE	F2	100,8437	25427	Fourier Transform	HCD (High Energy Collision Dissociation)	MS2	1	Unambiguous	4,192301	50,1	200,000	790,46198	1579,91667	2	Ovary_FlowThru_2.raw	54.1	90.1	67.1	75.7	39	54.8	52.7	53.6
	FALSE	High	Sequest HT (A2)	Unambiguous	[K].iEAIWSQFk.[D]	N-Term(TMT6plex); K9(TMT6plex)	5	7	ENSDARP00000072687.5; ENSDARP00000102472.3; ENSDARP00000113988.1; ENSDARP00000050237.5; ENSDARP00000115012.1	ENSDARP00000072687.5; ENSDARP00000101309.3; ENSDARP00000102472.3; ENSDARP00000113988.1; ENSDARP00000050237.5; ENSDARP00000109480.2; ENSDARP00000115012.1	0	2	0,5203	0,0000	1	1	790,46155	1579,91582	1579,92484	-5,71	-0,00451	HCD (High Energy Collision Dissociation)	MS2	5,302059	355,9	55,139	100,3117	25294	Ovary_FlowThru_2.raw	F2	241.8	378.4	395.8	405.3		4,19	FALSE	0	1,158E-05	K.IEAIWSQFK.D	[348-356]
		Checked	File ID	RT [min]	First Scan	Mass Analyzer	Activation Type	MS Order	# PSMs	Best PSM Ambiguity	Isolation Interference [%]	Average Reporter S/N	Ion Inject Time [ms]	Precursor m/z [Da]	Precursor MH+ [Da]	Precursor Charge	Spectrum File	Abundances (Normalized): 126	Abundances (Normalized): 127	Abundances (Normalized): 128	Abundances (Normalized): 129	Abundance: 126	Abundance: 127	Abundance: 128	Abundance: 129	Quan Info
		FALSE	F2	100,3117	25294	Fourier Transform	HCD (High Energy Collision Dissociation)	MS2	1	Unambiguous	5,302059	355,9	55,139	790,46155	1579,91582	2	Ovary_FlowThru_2.raw	335.6	622.4	504	572.7	241.8	378.4	395.8	405.3
	FALSE	High	Sequest HT (A2)	Unambiguous	[K].lLGYQLAAYFDkPTAR.[V]	N-Term(TMT6plex); K12(TMT6plex)	6	11	ENSDARP00000072687.5; ENSDARP00000102472.3; ENSDARP00000113988.1; ENSDARP00000050237.5; ENSDARP00000115012.1; ENSDARP00000072678.4	ENSDARP00000072687.5; ENSDARP00000101309.3; ENSDARP00000102472.3; ENSDARP00000140475.1; ENSDARP00000114558.1; ENSDARP00000113988.1; ENSDARP00000050237.5; ENSDARP00000138530.1; ENSDARP00000109480.2; ENSDARP00000115012.1; ENSDARP00000072678.4	0	4	0,6925	0,0000	1	1	572,07904	2285,29433	2285,30581	-5,02	-0,00287	HCD (High Energy Collision Dissociation)	MS2	0	56,3	200,000	100,2528	25279	Ovary_FlowThru_2.raw	F2	40.4	67.4	57.5	59.3		3,87	FALSE	0	2,597E-07	K.LLGYQLAAYFDKPTAR.V	[1183-1198]
		Checked	File ID	RT [min]	First Scan	Mass Analyzer	Activation Type	MS Order	# PSMs	Best PSM Ambiguity	Isolation Interference [%]	Average Reporter S/N	Ion Inject Time [ms]	Precursor m/z [Da]	Precursor MH+ [Da]	Precursor Charge	Spectrum File	Abundances (Normalized): 126	Abundances (Normalized): 127	Abundances (Normalized): 128	Abundances (Normalized): 129	Abundance: 126	Abundance: 127	Abundance: 128	Abundance: 129	Quan Info
		FALSE	F2	100,2528	25279	Fourier Transform	HCD (High Energy Collision Dissociation)	MS2	1	Unambiguous	0	56,3	200,000	572,07904	2285,29433	4	Ovary_FlowThru_2.raw	56.1	110.9	73.2	83.8	40.4	67.4	57.5	59.3
	FALSE	High	Sequest HT (A2)	Unambiguous	[K].lmDPLLYEYAGTWPk.[D]	N-Term(TMT6plex); M2(Oxidation); K15(TMT6plex)	5	9	ENSDARP00000102472.3; ENSDARP00000113988.1; ENSDARP00000050237.5; ENSDARP00000115012.1; ENSDARP00000072678.4	ENSDARP00000101309.3; ENSDARP00000102472.3; ENSDARP00000140475.1; ENSDARP00000114558.1; ENSDARP00000113988.1; ENSDARP00000050237.5; ENSDARP00000138530.1; ENSDARP00000115012.1; ENSDARP00000072678.4	0	3	0,7852	0,0000	1	1	757,73871	2271,20157	2271,21355	-5,27	-0,00399	HCD (High Energy Collision Dissociation)	MS2	0	23,5	200,000	100,8873	25438	Ovary_FlowThru_2.raw	F2	18.1	24.3	32.8	18.7		2,84	FALSE	0	9,525E-05	K.LMDPLLYEYAGTWPK.D	[72-86]
		Checked	File ID	RT [min]	First Scan	Mass Analyzer	Activation Type	MS Order	# PSMs	Best PSM Ambiguity	Isolation Interference [%]	Average Reporter S/N	Ion Inject Time [ms]	Precursor m/z [Da]	Precursor MH+ [Da]	Precursor Charge	Spectrum File	Abundances (Normalized): 126	Abundances (Normalized): 127	Abundances (Normalized): 128	Abundances (Normalized): 129	Abundance: 126	Abundance: 127	Abundance: 128	Abundance: 129	Quan Info
		FALSE	F2	100,8873	25438	Fourier Transform	HCD (High Energy Collision Dissociation)	MS2	1	Unambiguous	0	23,5	200,000	757,73871	2271,20157	3	Ovary_FlowThru_2.raw	25.1	40	41.7	26.4	18.1	24.3	32.8	18.7
	FALSE	High	Sequest HT (A2)	Unambiguous	[K].lLGYQLAAYFDkPTAR.[V]	N-Term(TMT6plex); K12(TMT6plex)	6	11	ENSDARP00000072687.5; ENSDARP00000102472.3; ENSDARP00000113988.1; ENSDARP00000050237.5; ENSDARP00000115012.1; ENSDARP00000072678.4	ENSDARP00000072687.5; ENSDARP00000101309.3; ENSDARP00000102472.3; ENSDARP00000140475.1; ENSDARP00000114558.1; ENSDARP00000113988.1; ENSDARP00000050237.5; ENSDARP00000138530.1; ENSDARP00000109480.2; ENSDARP00000115012.1; ENSDARP00000072678.4	0	4	0,6657	0,0000	1	1	572,07935	2285,29555	2285,30581	-4,49	-0,00256	HCD (High Energy Collision Dissociation)	MS2	15,55692	96,9	200,000	99,8960	25199	Ovary_FlowThru_2.raw	F2	75.2	103.7	106.8	101.1		3,47	FALSE	0	7,177E-07	K.LLGYQLAAYFDKPTAR.V	[1183-1198]
		Checked	File ID	RT [min]	First Scan	Mass Analyzer	Activation Type	MS Order	# PSMs	Best PSM Ambiguity	Isolation Interference [%]	Average Reporter S/N	Ion Inject Time [ms]	Precursor m/z [Da]	Precursor MH+ [Da]	Precursor Charge	Spectrum File	Abundances (Normalized): 126	Abundances (Normalized): 127	Abundances (Normalized): 128	Abundances (Normalized): 129	Abundance: 126	Abundance: 127	Abundance: 128	Abundance: 129	Quan Info
		FALSE	F2	99,8960	25199	Fourier Transform	HCD (High Energy Collision Dissociation)	MS2	1	Unambiguous	15,55692	96,9	200,000	572,07935	2285,29555	4	Ovary_FlowThru_2.raw	104.4	170.6	136	142.9	75.2	103.7	106.8	101.1
	FALSE	High	Sequest HT (A2)	Unambiguous	[K].lLGYQLAAYFDkPTAR.[V]	N-Term(TMT6plex); K12(TMT6plex)	6	11	ENSDARP00000072687.5; ENSDARP00000102472.3; ENSDARP00000113988.1; ENSDARP00000050237.5; ENSDARP00000115012.1; ENSDARP00000072678.4	ENSDARP00000072687.5; ENSDARP00000101309.3; ENSDARP00000102472.3; ENSDARP00000140475.1; ENSDARP00000114558.1; ENSDARP00000113988.1; ENSDARP00000050237.5; ENSDARP00000138530.1; ENSDARP00000109480.2; ENSDARP00000115012.1; ENSDARP00000072678.4	0	3	0,8380	0,0000	1	1	762,43549	2285,29190	2285,30581	-6,08	-0,00464	HCD (High Energy Collision Dissociation)	MS2	0	409,3	100,896	100,0545	25234	Ovary_FlowThru_2.raw	F2	302.6	466.1	462.3	403.4		6,42	FALSE	0	9,89E-15	K.LLGYQLAAYFDKPTAR.V	[1183-1198]
		Checked	File ID	RT [min]	First Scan	Mass Analyzer	Activation Type	MS Order	# PSMs	Best PSM Ambiguity	Isolation Interference [%]	Average Reporter S/N	Ion Inject Time [ms]	Precursor m/z [Da]	Precursor MH+ [Da]	Precursor Charge	Spectrum File	Abundances (Normalized): 126	Abundances (Normalized): 127	Abundances (Normalized): 128	Abundances (Normalized): 129	Abundance: 126	Abundance: 127	Abundance: 128	Abundance: 129	Quan Info
		FALSE	F2	100,0545	25234	Fourier Transform	HCD (High Energy Collision Dissociation)	MS2	1	Unambiguous	0	409,3	100,896	762,43549	2285,29190	3	Ovary_FlowThru_2.raw	420.1	766.7	588.7	570.1	302.6	466.1	462.3	403.4
	FALSE	High	Sequest HT (A2)	Unambiguous	[K].lLGYQLAAYFDkPTAR.[V]	N-Term(TMT6plex); K12(TMT6plex)	6	11	ENSDARP00000072687.5; ENSDARP00000102472.3; ENSDARP00000113988.1; ENSDARP00000050237.5; ENSDARP00000115012.1; ENSDARP00000072678.4	ENSDARP00000072687.5; ENSDARP00000101309.3; ENSDARP00000102472.3; ENSDARP00000140475.1; ENSDARP00000114558.1; ENSDARP00000113988.1; ENSDARP00000050237.5; ENSDARP00000138530.1; ENSDARP00000109480.2; ENSDARP00000115012.1; ENSDARP00000072678.4	0	4	0,6955	0,0000	1	1	572,07886	2285,29360	2285,30581	-5,34	-0,00305	HCD (High Energy Collision Dissociation)	MS2	3,378921	46,5	200,000	99,7328	25158	Ovary_FlowThru_2.raw	F2	36.2	54.4	50.1	45		3,12	FALSE	0	1,036E-07	K.LLGYQLAAYFDKPTAR.V	[1183-1198]
		Checked	File ID	RT [min]	First Scan	Mass Analyzer	Activation Type	MS Order	# PSMs	Best PSM Ambiguity	Isolation Interference [%]	Average Reporter S/N	Ion Inject Time [ms]	Precursor m/z [Da]	Precursor MH+ [Da]	Precursor Charge	Spectrum File	Abundances (Normalized): 126	Abundances (Normalized): 127	Abundances (Normalized): 128	Abundances (Normalized): 129	Abundance: 126	Abundance: 127	Abundance: 128	Abundance: 129	Quan Info
		FALSE	F2	99,7328	25158	Fourier Transform	HCD (High Energy Collision Dissociation)	MS2	1	Unambiguous	3,378921	46,5	200,000	572,07886	2285,29360	4	Ovary_FlowThru_2.raw	50.2	89.5	63.8	63.6	36.2	54.4	50.1	45
	FALSE	High	Sequest HT (A2)	Unambiguous	[K].vFAPAGVSPTVMNLHR.[G]	N-Term(TMT6plex)	4	5	ENSDARP00000102472.3; ENSDARP00000113988.1; ENSDARP00000050237.5; ENSDARP00000115012.1	ENSDARP00000101309.3; ENSDARP00000102472.3; ENSDARP00000113988.1; ENSDARP00000050237.5; ENSDARP00000115012.1	0	3	0,6816	0,0000	1	1	642,35577	1925,05277	1925,06285	-5,24	-0,00336	HCD (High Energy Collision Dissociation)	MS2	0	12,6	200,000	102,0316	25723	Ovary_FlowThru_2.raw	F2	11.3	10.5	13.1	15.3		2,01	FALSE	0	8,584E-05	K.VFAPAGVSPTVMNLHR.G	[119-134]
		Checked	File ID	RT [min]	First Scan	Mass Analyzer	Activation Type	MS Order	# PSMs	Best PSM Ambiguity	Isolation Interference [%]	Average Reporter S/N	Ion Inject Time [ms]	Precursor m/z [Da]	Precursor MH+ [Da]	Precursor Charge	Spectrum File	Abundances (Normalized): 126	Abundances (Normalized): 127	Abundances (Normalized): 128	Abundances (Normalized): 129	Abundance: 126	Abundance: 127	Abundance: 128	Abundance: 129	Quan Info
		FALSE	F2	102,0316	25723	Fourier Transform	HCD (High Energy Collision Dissociation)	MS2	1	Unambiguous	0	12,6	200,000	642,35577	1925,05277	3	Ovary_FlowThru_2.raw	15.6	17.3	16.7	21.6	11.3	10.5	13.1	15.3
	FALSE	High	Sequest HT (A2)	Unambiguous	[K].iSDAPAQIVEVLk.[H]	N-Term(TMT6plex); K13(TMT6plex)	3	4	ENSDARP00000102472.3; ENSDARP00000050237.5; ENSDARP00000115012.1	ENSDARP00000101309.3; ENSDARP00000102472.3; ENSDARP00000050237.5; ENSDARP00000115012.1	0	3	0,7109	0,0000	1	1	614,37335	1841,10550	1841,11482	-5,06	-0,00311	HCD (High Energy Collision Dissociation)	MS2	0	15,6	200,000	102,0713	25733	Ovary_FlowThru_2.raw	F2	15.1	15.8	18.4	13.2		2,56	FALSE	0	1,809E-05	K.ISDAPAQIVEVLK.H	[303-315]
		Checked	File ID	RT [min]	First Scan	Mass Analyzer	Activation Type	MS Order	# PSMs	Best PSM Ambiguity	Isolation Interference [%]	Average Reporter S/N	Ion Inject Time [ms]	Precursor m/z [Da]	Precursor MH+ [Da]	Precursor Charge	Spectrum File	Abundances (Normalized): 126	Abundances (Normalized): 127	Abundances (Normalized): 128	Abundances (Normalized): 129	Abundance: 126	Abundance: 127	Abundance: 128	Abundance: 129	Quan Info
		FALSE	F2	102,0713	25733	Fourier Transform	HCD (High Energy Collision Dissociation)	MS2	1	Unambiguous	0	15,6	200,000	614,37335	1841,10550	3	Ovary_FlowThru_2.raw	21	26	23.4	18.6	15.1	15.8	18.4	13.2
	FALSE	High	Sequest HT (A2)	Unambiguous	[K].vFAPAGVSPTVMNLHR.[G]	N-Term(TMT6plex)	4	5	ENSDARP00000102472.3; ENSDARP00000113988.1; ENSDARP00000050237.5; ENSDARP00000115012.1	ENSDARP00000101309.3; ENSDARP00000102472.3; ENSDARP00000113988.1; ENSDARP00000050237.5; ENSDARP00000115012.1	0	3	0,6864	0,0000	1	1	642,35669	1925,05552	1925,06285	-3,81	-0,00245	HCD (High Energy Collision Dissociation)	MS2	24,00061	12,0	200,000	102,5839	25861	Ovary_FlowThru_2.raw	F2	11.5	12.5	14.2	10		2,36	FALSE	0	4,241E-05	K.VFAPAGVSPTVMNLHR.G	[119-134]
		Checked	File ID	RT [min]	First Scan	Mass Analyzer	Activation Type	MS Order	# PSMs	Best PSM Ambiguity	Isolation Interference [%]	Average Reporter S/N	Ion Inject Time [ms]	Precursor m/z [Da]	Precursor MH+ [Da]	Precursor Charge	Spectrum File	Abundances (Normalized): 126	Abundances (Normalized): 127	Abundances (Normalized): 128	Abundances (Normalized): 129	Abundance: 126	Abundance: 127	Abundance: 128	Abundance: 129	Quan Info
		FALSE	F2	102,5839	25861	Fourier Transform	HCD (High Energy Collision Dissociation)	MS2	1	Unambiguous	24,00061	12,0	200,000	642,35669	1925,05552	3	Ovary_FlowThru_2.raw	15.9	20.6	18.1	14.1	11.5	12.5	14.2	10
	FALSE	High	Sequest HT (A2)	Unambiguous	[K].iSDAPAQIVEVLk.[H]	N-Term(TMT6plex); K13(TMT6plex)	3	4	ENSDARP00000102472.3; ENSDARP00000050237.5; ENSDARP00000115012.1	ENSDARP00000101309.3; ENSDARP00000102472.3; ENSDARP00000050237.5; ENSDARP00000115012.1	0	3	0,6224	0,0000	1	1	614,37360	1841,10624	1841,11482	-4,66	-0,00286	HCD (High Energy Collision Dissociation)	MS2	48,21993	16,7	200,000	102,6118	25868	Ovary_FlowThru_2.raw	F2	13.2	16.8	20.1	16.5		1,96	FALSE	0	5,034E-05	K.ISDAPAQIVEVLK.H	[303-315]
		Checked	File ID	RT [min]	First Scan	Mass Analyzer	Activation Type	MS Order	# PSMs	Best PSM Ambiguity	Isolation Interference [%]	Average Reporter S/N	Ion Inject Time [ms]	Precursor m/z [Da]	Precursor MH+ [Da]	Precursor Charge	Spectrum File	Abundances (Normalized): 126	Abundances (Normalized): 127	Abundances (Normalized): 128	Abundances (Normalized): 129	Abundance: 126	Abundance: 127	Abundance: 128	Abundance: 129	Quan Info
		FALSE	F2	102,6118	25868	Fourier Transform	HCD (High Energy Collision Dissociation)	MS2	1	Unambiguous	48,21993	16,7	200,000	614,37360	1841,10624	3	Ovary_FlowThru_2.raw	18.4	27.6	25.6	23.3	13.2	16.8	20.1	16.5
	FALSE	High	Sequest HT (A2)	Unambiguous	[K].vMGNAGHPSSLkPIMk.[L]	N-Term(TMT6plex); K12(TMT6plex); K16(TMT6plex)	6	11	ENSDARP00000072687.5; ENSDARP00000102472.3; ENSDARP00000113988.1; ENSDARP00000050237.5; ENSDARP00000115012.1; ENSDARP00000072678.4	ENSDARP00000072687.5; ENSDARP00000101309.3; ENSDARP00000102472.3; ENSDARP00000140475.1; ENSDARP00000114558.1; ENSDARP00000113988.1; ENSDARP00000050237.5; ENSDARP00000138530.1; ENSDARP00000109480.2; ENSDARP00000115012.1; ENSDARP00000072678.4	0	4	0,7458	0,0000	1	1	589,34375	2354,35317	2354,36554	-5,25	-0,00309	HCD (High Energy Collision Dissociation)	MS2	12,12158	306,7	49,720	26,6331	6761	Ovary_FlowThru_4.raw	F4	658.3	140.9	345.2	81.2		4,21	FALSE	0	3,682E-06	K.VMGNAGHPSSLKPIMK.L	[483-498]
		Checked	File ID	RT [min]	First Scan	Mass Analyzer	Activation Type	MS Order	# PSMs	Best PSM Ambiguity	Isolation Interference [%]	Average Reporter S/N	Ion Inject Time [ms]	Precursor m/z [Da]	Precursor MH+ [Da]	Precursor Charge	Spectrum File	Abundances (Normalized): 126	Abundances (Normalized): 127	Abundances (Normalized): 128	Abundances (Normalized): 129	Abundance: 126	Abundance: 127	Abundance: 128	Abundance: 129	Quan Info
		FALSE	F4	26,6331	6761	Fourier Transform	HCD (High Energy Collision Dissociation)	MS2	1	Unambiguous	12,12158	306,7	49,720	589,34375	2354,35317	4	Ovary_FlowThru_4.raw	910.9	233.2	345.2	118	658.3	140.9	345.2	81.2
	FALSE	High	Sequest HT (A2)	Unambiguous	[K].vFAPAGVSPTVMNLHR.[G]	N-Term(TMT6plex)	4	5	ENSDARP00000102472.3; ENSDARP00000113988.1; ENSDARP00000050237.5; ENSDARP00000115012.1	ENSDARP00000101309.3; ENSDARP00000102472.3; ENSDARP00000113988.1; ENSDARP00000050237.5; ENSDARP00000115012.1	0	3	0,6422	0,0000	1	1	642,35754	1925,05808	1925,06285	-2,48	-0,00159	HCD (High Energy Collision Dissociation)	MS2	16,06513	18,0	200,000	100,9446	25452	Ovary_FlowThru_2.raw	F2	19.2	17.1	17.5	18		2,04	FALSE	0	0,000242	K.VFAPAGVSPTVMNLHR.G	[119-134]
		Checked	File ID	RT [min]	First Scan	Mass Analyzer	Activation Type	MS Order	# PSMs	Best PSM Ambiguity	Isolation Interference [%]	Average Reporter S/N	Ion Inject Time [ms]	Precursor m/z [Da]	Precursor MH+ [Da]	Precursor Charge	Spectrum File	Abundances (Normalized): 126	Abundances (Normalized): 127	Abundances (Normalized): 128	Abundances (Normalized): 129	Abundance: 126	Abundance: 127	Abundance: 128	Abundance: 129	Quan Info
		FALSE	F2	100,9446	25452	Fourier Transform	HCD (High Energy Collision Dissociation)	MS2	1	Unambiguous	16,06513	18,0	200,000	642,35754	1925,05808	3	Ovary_FlowThru_2.raw	26.7	28.1	22.3	25.4	19.2	17.1	17.5	18
	FALSE	High	Sequest HT (A2)	Unambiguous	[K].vFAPAGVSPTVMNLHR.[G]	N-Term(TMT6plex)	4	5	ENSDARP00000102472.3; ENSDARP00000113988.1; ENSDARP00000050237.5; ENSDARP00000115012.1	ENSDARP00000101309.3; ENSDARP00000102472.3; ENSDARP00000113988.1; ENSDARP00000050237.5; ENSDARP00000115012.1	0	3	0,7128	0,0000	1	1	642,35559	1925,05222	1925,06285	-5,52	-0,00354	HCD (High Energy Collision Dissociation)	MS2	29,3627	13,8	200,000	101,4715	25584	Ovary_FlowThru_2.raw	F2	13.2	11	16.3	14.7		1,88	FALSE	0	9,756E-05	K.VFAPAGVSPTVMNLHR.G	[119-134]
		Checked	File ID	RT [min]	First Scan	Mass Analyzer	Activation Type	MS Order	# PSMs	Best PSM Ambiguity	Isolation Interference [%]	Average Reporter S/N	Ion Inject Time [ms]	Precursor m/z [Da]	Precursor MH+ [Da]	Precursor Charge	Spectrum File	Abundances (Normalized): 126	Abundances (Normalized): 127	Abundances (Normalized): 128	Abundances (Normalized): 129	Abundance: 126	Abundance: 127	Abundance: 128	Abundance: 129	Quan Info
		FALSE	F2	101,4715	25584	Fourier Transform	HCD (High Energy Collision Dissociation)	MS2	1	Unambiguous	29,3627	13,8	200,000	642,35559	1925,05222	3	Ovary_FlowThru_2.raw	18.3	18.1	20.7	20.7	13.2	11	16.3	14.7
	FALSE	High	Sequest HT (A2)	Unambiguous	[K].iSDAPAQIVEVLk.[H]	N-Term(TMT6plex); K13(TMT6plex)	3	4	ENSDARP00000102472.3; ENSDARP00000050237.5; ENSDARP00000115012.1	ENSDARP00000101309.3; ENSDARP00000102472.3; ENSDARP00000050237.5; ENSDARP00000115012.1	0	3	0,6171	0,0000	1	1	614,37329	1841,10532	1841,11482	-5,16	-0,00317	HCD (High Energy Collision Dissociation)	MS2	26,3447	17,4	200,000	101,5485	25603	Ovary_FlowThru_2.raw	F2	13.2	15.8	21.4	19.2		2,22	FALSE	0	0,0001433	K.ISDAPAQIVEVLK.H	[303-315]
		Checked	File ID	RT [min]	First Scan	Mass Analyzer	Activation Type	MS Order	# PSMs	Best PSM Ambiguity	Isolation Interference [%]	Average Reporter S/N	Ion Inject Time [ms]	Precursor m/z [Da]	Precursor MH+ [Da]	Precursor Charge	Spectrum File	Abundances (Normalized): 126	Abundances (Normalized): 127	Abundances (Normalized): 128	Abundances (Normalized): 129	Abundance: 126	Abundance: 127	Abundance: 128	Abundance: 129	Quan Info
		FALSE	F2	101,5485	25603	Fourier Transform	HCD (High Energy Collision Dissociation)	MS2	1	Unambiguous	26,3447	17,4	200,000	614,37329	1841,10532	3	Ovary_FlowThru_2.raw	18.4	26	27.2	27.1	13.2	15.8	21.4	19.2
	FALSE	High	Sequest HT (A2)	Unambiguous	[K].iSDAPAQIVEVLk.[H]	N-Term(TMT6plex); K13(TMT6plex)	3	4	ENSDARP00000102472.3; ENSDARP00000050237.5; ENSDARP00000115012.1	ENSDARP00000101309.3; ENSDARP00000102472.3; ENSDARP00000050237.5; ENSDARP00000115012.1	0	3	0,6459	0,0000	1	1	614,37225	1841,10221	1841,11482	-6,85	-0,00420	HCD (High Energy Collision Dissociation)	MS2		18,1	200,000	96,9074	24451	Ovary_FlowThru_2.raw	F2	17.4	14.3	22.3	18.2		2,09	FALSE	0	0,000142	K.ISDAPAQIVEVLK.H	[303-315]
		Checked	File ID	RT [min]	First Scan	Mass Analyzer	Activation Type	MS Order	# PSMs	Best PSM Ambiguity	Isolation Interference [%]	Average Reporter S/N	Ion Inject Time [ms]	Precursor m/z [Da]	Precursor MH+ [Da]	Precursor Charge	Spectrum File	Abundances (Normalized): 126	Abundances (Normalized): 127	Abundances (Normalized): 128	Abundances (Normalized): 129	Abundance: 126	Abundance: 127	Abundance: 128	Abundance: 129	Quan Info
		FALSE	F2	96,9074	24451	Fourier Transform	HCD (High Energy Collision Dissociation)	MS2	1	Unambiguous		18,1	200,000	614,37225	1841,10221	3	Ovary_FlowThru_2.raw	24.2	23.5	28.4	25.7	17.4	14.3	22.3	18.2
	FALSE	High	Sequest HT (A2)	Unambiguous	[K].vMGNAGHPSSLkPIMk.[L]	N-Term(TMT6plex); K12(TMT6plex); K16(TMT6plex)	6	11	ENSDARP00000072687.5; ENSDARP00000102472.3; ENSDARP00000113988.1; ENSDARP00000050237.5; ENSDARP00000115012.1; ENSDARP00000072678.4	ENSDARP00000072687.5; ENSDARP00000101309.3; ENSDARP00000102472.3; ENSDARP00000140475.1; ENSDARP00000114558.1; ENSDARP00000113988.1; ENSDARP00000050237.5; ENSDARP00000138530.1; ENSDARP00000109480.2; ENSDARP00000115012.1; ENSDARP00000072678.4	0	4	0,6571	0,0000	1	1	589,34656	2354,36440	2354,36554	-0,48	-0,00028	HCD (High Energy Collision Dissociation)	MS2	72,41447	28,9	200,000	97,0383	24484	Ovary_FlowThru_2.raw	F2	15.4	38.4	39.5	22.1		2,10	FALSE	0	0,0005395	K.VMGNAGHPSSLKPIMK.L	[483-498]
		Checked	File ID	RT [min]	First Scan	Mass Analyzer	Activation Type	MS Order	# PSMs	Best PSM Ambiguity	Isolation Interference [%]	Average Reporter S/N	Ion Inject Time [ms]	Precursor m/z [Da]	Precursor MH+ [Da]	Precursor Charge	Spectrum File	Abundances (Normalized): 126	Abundances (Normalized): 127	Abundances (Normalized): 128	Abundances (Normalized): 129	Abundance: 126	Abundance: 127	Abundance: 128	Abundance: 129	Quan Info
		FALSE	F2	97,0383	24484	Fourier Transform	HCD (High Energy Collision Dissociation)	MS2	1	Unambiguous	72,41447	28,9	200,000	589,34656	2354,36440	4	Ovary_FlowThru_2.raw	21.3	63.2	50.3	31.3	15.4	38.4	39.5	22.1	Rejected By Method
	FALSE	High	Sequest HT (A2)	Unambiguous	[K].vFAPAGVSPTVMNLHR.[G]	N-Term(TMT6plex)	4	5	ENSDARP00000102472.3; ENSDARP00000113988.1; ENSDARP00000050237.5; ENSDARP00000115012.1	ENSDARP00000101309.3; ENSDARP00000102472.3; ENSDARP00000113988.1; ENSDARP00000050237.5; ENSDARP00000115012.1	0	3	0,4569	0,0000	1	1	642,35803	1925,05954	1925,06285	-1,72	-0,00110	HCD (High Energy Collision Dissociation)	MS2	46,50608	17,6	200,000	95,0808	23995	Ovary_FlowThru_2.raw	F2	19.3	17	15.1	18.9		1,97	FALSE	0	0,0001555	K.VFAPAGVSPTVMNLHR.G	[119-134]
		Checked	File ID	RT [min]	First Scan	Mass Analyzer	Activation Type	MS Order	# PSMs	Best PSM Ambiguity	Isolation Interference [%]	Average Reporter S/N	Ion Inject Time [ms]	Precursor m/z [Da]	Precursor MH+ [Da]	Precursor Charge	Spectrum File	Abundances (Normalized): 126	Abundances (Normalized): 127	Abundances (Normalized): 128	Abundances (Normalized): 129	Abundance: 126	Abundance: 127	Abundance: 128	Abundance: 129	Quan Info
		FALSE	F2	95,0808	23995	Fourier Transform	HCD (High Energy Collision Dissociation)	MS2	1	Unambiguous	46,50608	17,6	200,000	642,35803	1925,05954	3	Ovary_FlowThru_2.raw	26.8	28	19.2	26.7	19.3	17	15.1	18.9
	FALSE	High	Sequest HT (A2)	Unambiguous	[K].iSDAPAQIVEVLk.[H]	N-Term(TMT6plex); K13(TMT6plex)	3	4	ENSDARP00000102472.3; ENSDARP00000050237.5; ENSDARP00000115012.1	ENSDARP00000101309.3; ENSDARP00000102472.3; ENSDARP00000050237.5; ENSDARP00000115012.1	0	3	0,5930	0,0000	1	1	614,37561	1841,11228	1841,11482	-1,38	-0,00085	HCD (High Energy Collision Dissociation)	MS2	8,322419	18,9	200,000	95,3470	24061	Ovary_FlowThru_2.raw	F2	15.9	15.2	24.4	20		1,99	FALSE	0	0,0001273	K.ISDAPAQIVEVLK.H	[303-315]
		Checked	File ID	RT [min]	First Scan	Mass Analyzer	Activation Type	MS Order	# PSMs	Best PSM Ambiguity	Isolation Interference [%]	Average Reporter S/N	Ion Inject Time [ms]	Precursor m/z [Da]	Precursor MH+ [Da]	Precursor Charge	Spectrum File	Abundances (Normalized): 126	Abundances (Normalized): 127	Abundances (Normalized): 128	Abundances (Normalized): 129	Abundance: 126	Abundance: 127	Abundance: 128	Abundance: 129	Quan Info
		FALSE	F2	95,3470	24061	Fourier Transform	HCD (High Energy Collision Dissociation)	MS2	1	Unambiguous	8,322419	18,9	200,000	614,37561	1841,11228	3	Ovary_FlowThru_2.raw	22.1	25	31.1	28.2	15.9	15.2	24.4	20
	FALSE	High	Sequest HT (A2)	Unambiguous	[K].iSDAPAQIVEVLk.[H]	N-Term(TMT6plex); K13(TMT6plex)	3	4	ENSDARP00000102472.3; ENSDARP00000050237.5; ENSDARP00000115012.1	ENSDARP00000101309.3; ENSDARP00000102472.3; ENSDARP00000050237.5; ENSDARP00000115012.1	0	3	0,6731	0,0000	1	1	614,37329	1841,10532	1841,11482	-5,16	-0,00317	HCD (High Energy Collision Dissociation)	MS2	30,20046	20,9	200,000	95,8657	24191	Ovary_FlowThru_2.raw	F2	13.9	22	20.3	27.2		2,60	FALSE	0	1,978E-05	K.ISDAPAQIVEVLK.H	[303-315]
		Checked	File ID	RT [min]	First Scan	Mass Analyzer	Activation Type	MS Order	# PSMs	Best PSM Ambiguity	Isolation Interference [%]	Average Reporter S/N	Ion Inject Time [ms]	Precursor m/z [Da]	Precursor MH+ [Da]	Precursor Charge	Spectrum File	Abundances (Normalized): 126	Abundances (Normalized): 127	Abundances (Normalized): 128	Abundances (Normalized): 129	Abundance: 126	Abundance: 127	Abundance: 128	Abundance: 129	Quan Info
		FALSE	F2	95,8657	24191	Fourier Transform	HCD (High Energy Collision Dissociation)	MS2	1	Unambiguous	30,20046	20,9	200,000	614,37329	1841,10532	3	Ovary_FlowThru_2.raw	19.3	36.2	25.8	38.4	13.9	22	20.3	27.2
	FALSE	High	Sequest HT (A2)	Unambiguous	[K].vMGNAGHPSSLkPIMk.[L]	N-Term(TMT6plex); K12(TMT6plex); K16(TMT6plex)	6	11	ENSDARP00000072687.5; ENSDARP00000102472.3; ENSDARP00000113988.1; ENSDARP00000050237.5; ENSDARP00000115012.1; ENSDARP00000072678.4	ENSDARP00000072687.5; ENSDARP00000101309.3; ENSDARP00000102472.3; ENSDARP00000140475.1; ENSDARP00000114558.1; ENSDARP00000113988.1; ENSDARP00000050237.5; ENSDARP00000138530.1; ENSDARP00000109480.2; ENSDARP00000115012.1; ENSDARP00000072678.4	0	4	0,6320	0,0000	1	1	589,34503	2354,35830	2354,36554	-3,08	-0,00181	HCD (High Energy Collision Dissociation)	MS2	58,92729	26,9	200,000	95,9489	24212	Ovary_FlowThru_2.raw	F2	15.6	35.2	37.7	19		2,31	FALSE	0	0,0004493	K.VMGNAGHPSSLKPIMK.L	[483-498]
		Checked	File ID	RT [min]	First Scan	Mass Analyzer	Activation Type	MS Order	# PSMs	Best PSM Ambiguity	Isolation Interference [%]	Average Reporter S/N	Ion Inject Time [ms]	Precursor m/z [Da]	Precursor MH+ [Da]	Precursor Charge	Spectrum File	Abundances (Normalized): 126	Abundances (Normalized): 127	Abundances (Normalized): 128	Abundances (Normalized): 129	Abundance: 126	Abundance: 127	Abundance: 128	Abundance: 129	Quan Info
		FALSE	F2	95,9489	24212	Fourier Transform	HCD (High Energy Collision Dissociation)	MS2	1	Unambiguous	58,92729	26,9	200,000	589,34503	2354,35830	4	Ovary_FlowThru_2.raw	21.6	57.9	48	26.9	15.6	35.2	37.7	19	Rejected By Method
	FALSE	High	Sequest HT (A2)	Unambiguous	[K].dMVHDDAPFk.[F]	N-Term(TMT6plex); K10(TMT6plex)	3	4	ENSDARP00000072687.5; ENSDARP00000113988.1; ENSDARP00000050237.5	ENSDARP00000072687.5; ENSDARP00000113988.1; ENSDARP00000050237.5; ENSDARP00000109480.2	0	3	0,6211	0,0000	1	1	544,95117	1632,83896	1632,84560	-4,06	-0,00221	HCD (High Energy Collision Dissociation)	MS2	10,10384	20,3	200,000	96,0215	24230	Ovary_FlowThru_2.raw	F2	14.3	16.3	25.4	25.2		1,90	FALSE	0	0,0001089	K.DMVHDDAPFK.F	[323-332]
		Checked	File ID	RT [min]	First Scan	Mass Analyzer	Activation Type	MS Order	# PSMs	Best PSM Ambiguity	Isolation Interference [%]	Average Reporter S/N	Ion Inject Time [ms]	Precursor m/z [Da]	Precursor MH+ [Da]	Precursor Charge	Spectrum File	Abundances (Normalized): 126	Abundances (Normalized): 127	Abundances (Normalized): 128	Abundances (Normalized): 129	Abundance: 126	Abundance: 127	Abundance: 128	Abundance: 129	Quan Info
		FALSE	F2	96,0215	24230	Fourier Transform	HCD (High Energy Collision Dissociation)	MS2	1	Unambiguous	10,10384	20,3	200,000	544,95117	1632,83896	3	Ovary_FlowThru_2.raw	19.9	26.8	32.3	35.6	14.3	16.3	25.4	25.2
	FALSE	High	Sequest HT (A2)	Unambiguous	[K].dMVHDDAPFk.[F]	N-Term(TMT6plex); K10(TMT6plex)	3	4	ENSDARP00000072687.5; ENSDARP00000113988.1; ENSDARP00000050237.5	ENSDARP00000072687.5; ENSDARP00000113988.1; ENSDARP00000050237.5; ENSDARP00000109480.2	0	3	0,5876	0,0000	1	1	544,95123	1632,83915	1632,84560	-3,95	-0,00215	HCD (High Energy Collision Dissociation)	MS2	44,7244	18,6	200,000	94,9738	23969	Ovary_FlowThru_2.raw	F2	12.8	17	20.2	24.1		1,77	FALSE	0	0,0002464	K.DMVHDDAPFK.F	[323-332]
		Checked	File ID	RT [min]	First Scan	Mass Analyzer	Activation Type	MS Order	# PSMs	Best PSM Ambiguity	Isolation Interference [%]	Average Reporter S/N	Ion Inject Time [ms]	Precursor m/z [Da]	Precursor MH+ [Da]	Precursor Charge	Spectrum File	Abundances (Normalized): 126	Abundances (Normalized): 127	Abundances (Normalized): 128	Abundances (Normalized): 129	Abundance: 126	Abundance: 127	Abundance: 128	Abundance: 129	Quan Info
		FALSE	F2	94,9738	23969	Fourier Transform	HCD (High Energy Collision Dissociation)	MS2	1	Unambiguous	44,7244	18,6	200,000	544,95123	1632,83915	3	Ovary_FlowThru_2.raw	17.8	28	25.7	34	12.8	17	20.2	24.1
	FALSE	High	Sequest HT (A2)	Unambiguous	[K].dMVHDDAPFk.[F]	N-Term(TMT6plex); K10(TMT6plex)	3	4	ENSDARP00000072687.5; ENSDARP00000113988.1; ENSDARP00000050237.5	ENSDARP00000072687.5; ENSDARP00000113988.1; ENSDARP00000050237.5; ENSDARP00000109480.2	0	3	0,6667	0,0000	1	1	544,95026	1632,83622	1632,84560	-5,75	-0,00313	HCD (High Energy Collision Dissociation)	MS2	17,93703	20,6	200,000	97,1034	24500	Ovary_FlowThru_2.raw	F2	19	20.3	22.9	20.2		1,62	FALSE	0	0,0006054	K.DMVHDDAPFK.F	[323-332]
		Checked	File ID	RT [min]	First Scan	Mass Analyzer	Activation Type	MS Order	# PSMs	Best PSM Ambiguity	Isolation Interference [%]	Average Reporter S/N	Ion Inject Time [ms]	Precursor m/z [Da]	Precursor MH+ [Da]	Precursor Charge	Spectrum File	Abundances (Normalized): 126	Abundances (Normalized): 127	Abundances (Normalized): 128	Abundances (Normalized): 129	Abundance: 126	Abundance: 127	Abundance: 128	Abundance: 129	Quan Info
		FALSE	F2	97,1034	24500	Fourier Transform	HCD (High Energy Collision Dissociation)	MS2	1	Unambiguous	17,93703	20,6	200,000	544,95026	1632,83622	3	Ovary_FlowThru_2.raw	26.4	33.4	29.1	28.5	19	20.3	22.9	20.2
	FALSE	High	Sequest HT (A2)	Unambiguous	[K].dMVHDDAPFk.[F]	N-Term(TMT6plex); K10(TMT6plex)	3	4	ENSDARP00000072687.5; ENSDARP00000113988.1; ENSDARP00000050237.5	ENSDARP00000072687.5; ENSDARP00000113988.1; ENSDARP00000050237.5; ENSDARP00000109480.2	0	3	0,6704	0,0000	1	1	544,95032	1632,83640	1632,84560	-5,63	-0,00307	HCD (High Energy Collision Dissociation)	MS2	43,49832	23,7	200,000	98,8109	24927	Ovary_FlowThru_2.raw	F2	17.3	23.8	31.7	21.9		1,79	FALSE	0	0,0001904	K.DMVHDDAPFK.F	[323-332]
		Checked	File ID	RT [min]	First Scan	Mass Analyzer	Activation Type	MS Order	# PSMs	Best PSM Ambiguity	Isolation Interference [%]	Average Reporter S/N	Ion Inject Time [ms]	Precursor m/z [Da]	Precursor MH+ [Da]	Precursor Charge	Spectrum File	Abundances (Normalized): 126	Abundances (Normalized): 127	Abundances (Normalized): 128	Abundances (Normalized): 129	Abundance: 126	Abundance: 127	Abundance: 128	Abundance: 129	Quan Info
		FALSE	F2	98,8109	24927	Fourier Transform	HCD (High Energy Collision Dissociation)	MS2	1	Unambiguous	43,49832	23,7	200,000	544,95032	1632,83640	3	Ovary_FlowThru_2.raw	24	39.1	40.3	30.9	17.3	23.8	31.7	21.9
	FALSE	High	Sequest HT (A2)	Unambiguous	[K].iSDAPAQIVEVLk.[H]	N-Term(TMT6plex); K13(TMT6plex)	3	4	ENSDARP00000102472.3; ENSDARP00000050237.5; ENSDARP00000115012.1	ENSDARP00000101309.3; ENSDARP00000102472.3; ENSDARP00000050237.5; ENSDARP00000115012.1	0	3	0,6429	0,0000	1	1	614,37250	1841,10294	1841,11482	-6,45	-0,00396	HCD (High Energy Collision Dissociation)	MS2	45,56362	15,8	200,000	98,8228	24930	Ovary_FlowThru_2.raw	F2	10.8	15.6	22	14.8		1,96	FALSE	0	7,996E-05	K.ISDAPAQIVEVLK.H	[303-315]
		Checked	File ID	RT [min]	First Scan	Mass Analyzer	Activation Type	MS Order	# PSMs	Best PSM Ambiguity	Isolation Interference [%]	Average Reporter S/N	Ion Inject Time [ms]	Precursor m/z [Da]	Precursor MH+ [Da]	Precursor Charge	Spectrum File	Abundances (Normalized): 126	Abundances (Normalized): 127	Abundances (Normalized): 128	Abundances (Normalized): 129	Abundance: 126	Abundance: 127	Abundance: 128	Abundance: 129	Quan Info
		FALSE	F2	98,8228	24930	Fourier Transform	HCD (High Energy Collision Dissociation)	MS2	1	Unambiguous	45,56362	15,8	200,000	614,37250	1841,10294	3	Ovary_FlowThru_2.raw	15	25.7	28	20.9	10.8	15.6	22	14.8
	FALSE	High	Sequest HT (A2)	Unambiguous	[K].vFAPAGVSPTVMNLHR.[G]	N-Term(TMT6plex)	4	5	ENSDARP00000102472.3; ENSDARP00000113988.1; ENSDARP00000050237.5; ENSDARP00000115012.1	ENSDARP00000101309.3; ENSDARP00000102472.3; ENSDARP00000113988.1; ENSDARP00000050237.5; ENSDARP00000115012.1	0	3	0,4372	0,0000	1	1	642,35443	1925,04874	1925,06285	-7,33	-0,00470	HCD (High Energy Collision Dissociation)	MS2	35,56256	18,9	200,000	98,3251	24806	Ovary_FlowThru_2.raw	F2	16.7	17.5	22.7	18.6		1,83	FALSE	0	0,0003955	K.VFAPAGVSPTVMNLHR.G	[119-134]
		Checked	File ID	RT [min]	First Scan	Mass Analyzer	Activation Type	MS Order	# PSMs	Best PSM Ambiguity	Isolation Interference [%]	Average Reporter S/N	Ion Inject Time [ms]	Precursor m/z [Da]	Precursor MH+ [Da]	Precursor Charge	Spectrum File	Abundances (Normalized): 126	Abundances (Normalized): 127	Abundances (Normalized): 128	Abundances (Normalized): 129	Abundance: 126	Abundance: 127	Abundance: 128	Abundance: 129	Quan Info
		FALSE	F2	98,3251	24806	Fourier Transform	HCD (High Energy Collision Dissociation)	MS2	1	Unambiguous	35,56256	18,9	200,000	642,35443	1925,04874	3	Ovary_FlowThru_2.raw	23.2	28.8	28.9	26.2	16.7	17.5	22.7	18.6
	FALSE	High	Sequest HT (A2)	Unambiguous	[K].vFAPAGVSPTVMNLHR.[G]	N-Term(TMT6plex)	4	5	ENSDARP00000102472.3; ENSDARP00000113988.1; ENSDARP00000050237.5; ENSDARP00000115012.1	ENSDARP00000101309.3; ENSDARP00000102472.3; ENSDARP00000113988.1; ENSDARP00000050237.5; ENSDARP00000115012.1	0	3	0,6648	0,0000	1	1	642,35645	1925,05478	1925,06285	-4,19	-0,00269	HCD (High Energy Collision Dissociation)	MS2	16,95246	22,5	200,000	88,2644	22299	Ovary_FlowThru_2.raw	F2	14.4	20.7	30.8	23.9		1,79	FALSE	0	0,00066	K.VFAPAGVSPTVMNLHR.G	[119-134]
		Checked	File ID	RT [min]	First Scan	Mass Analyzer	Activation Type	MS Order	# PSMs	Best PSM Ambiguity	Isolation Interference [%]	Average Reporter S/N	Ion Inject Time [ms]	Precursor m/z [Da]	Precursor MH+ [Da]	Precursor Charge	Spectrum File	Abundances (Normalized): 126	Abundances (Normalized): 127	Abundances (Normalized): 128	Abundances (Normalized): 129	Abundance: 126	Abundance: 127	Abundance: 128	Abundance: 129	Quan Info
		FALSE	F2	88,2644	22299	Fourier Transform	HCD (High Energy Collision Dissociation)	MS2	1	Unambiguous	16,95246	22,5	200,000	642,35645	1925,05478	3	Ovary_FlowThru_2.raw	20	34	39.2	33.7	14.4	20.7	30.8	23.9
	FALSE	High	Sequest HT (A2)	Unambiguous	[K].nDIPEITLALk.[V]	N-Term(TMT6plex); K11(TMT6plex)	7	14	ENSDARP00000072687.5; ENSDARP00000102472.3; ENSDARP00000113988.1; ENSDARP00000050237.5; ENSDARP00000115012.1; ENSDARP00000072678.4; ENSDARP00000061164.5	ENSDARP00000072687.5; ENSDARP00000101309.3; ENSDARP00000102472.3; ENSDARP00000072790.5; ENSDARP00000140475.1; ENSDARP00000096034.3; ENSDARP00000114558.1; ENSDARP00000113988.1; ENSDARP00000050237.5; ENSDARP00000138530.1; ENSDARP00000109480.2; ENSDARP00000115012.1; ENSDARP00000072678.4; ENSDARP00000061164.5	0	3	0,7210	0,0000	1	1	562,34424	1685,01816	1685,02494	-4,02	-0,00226	HCD (High Energy Collision Dissociation)	MS2	8,176195	44,1	200,000	80,0030	20244	Ovary_FlowThru_2.raw	F2	33	46.5	47	49.5		2,33	FALSE	0	1,561E-05	K.NDIPEITLALK.V	[472-482]
		Checked	File ID	RT [min]	First Scan	Mass Analyzer	Activation Type	MS Order	# PSMs	Best PSM Ambiguity	Isolation Interference [%]	Average Reporter S/N	Ion Inject Time [ms]	Precursor m/z [Da]	Precursor MH+ [Da]	Precursor Charge	Spectrum File	Abundances (Normalized): 126	Abundances (Normalized): 127	Abundances (Normalized): 128	Abundances (Normalized): 129	Abundance: 126	Abundance: 127	Abundance: 128	Abundance: 129	Quan Info
		FALSE	F2	80,0030	20244	Fourier Transform	HCD (High Energy Collision Dissociation)	MS2	1	Unambiguous	8,176195	44,1	200,000	562,34424	1685,01816	3	Ovary_FlowThru_2.raw	45.8	76.5	59.8	70	33	46.5	47	49.5
	FALSE	High	Sequest HT (A2)	Unambiguous	[K].vFAPAGVSPTVMNLHR.[G]	N-Term(TMT6plex)	4	5	ENSDARP00000102472.3; ENSDARP00000113988.1; ENSDARP00000050237.5; ENSDARP00000115012.1	ENSDARP00000101309.3; ENSDARP00000102472.3; ENSDARP00000113988.1; ENSDARP00000050237.5; ENSDARP00000115012.1	0	3	0,7594	0,0000	1	1	642,35632	1925,05442	1925,06285	-4,38	-0,00281	HCD (High Energy Collision Dissociation)	MS2	6,511676	16,3	200,000	79,7476	20180	Ovary_FlowThru_2.raw	F2	13.8	18	15.1	18		2,12	FALSE	0	0,0001096	K.VFAPAGVSPTVMNLHR.G	[119-134]
		Checked	File ID	RT [min]	First Scan	Mass Analyzer	Activation Type	MS Order	# PSMs	Best PSM Ambiguity	Isolation Interference [%]	Average Reporter S/N	Ion Inject Time [ms]	Precursor m/z [Da]	Precursor MH+ [Da]	Precursor Charge	Spectrum File	Abundances (Normalized): 126	Abundances (Normalized): 127	Abundances (Normalized): 128	Abundances (Normalized): 129	Abundance: 126	Abundance: 127	Abundance: 128	Abundance: 129	Quan Info
		FALSE	F2	79,7476	20180	Fourier Transform	HCD (High Energy Collision Dissociation)	MS2	1	Unambiguous	6,511676	16,3	200,000	642,35632	1925,05442	3	Ovary_FlowThru_2.raw	19.2	29.6	19.2	25.4	13.8	18	15.1	18
	FALSE	High	Sequest HT (A2)	Unambiguous	[K].dMVHDDAPFk.[F]	N-Term(TMT6plex); K10(TMT6plex)	3	4	ENSDARP00000072687.5; ENSDARP00000113988.1; ENSDARP00000050237.5	ENSDARP00000072687.5; ENSDARP00000113988.1; ENSDARP00000050237.5; ENSDARP00000109480.2	0	3	0,7316	0,0000	1	1	544,95117	1632,83896	1632,84560	-4,06	-0,00221	HCD (High Energy Collision Dissociation)	MS2	13,85756	23,8	200,000	79,2219	20050	Ovary_FlowThru_2.raw	F2	23.3	20.6	25.1	26		1,90	FALSE	0	0,0001419	K.DMVHDDAPFK.F	[323-332]
		Checked	File ID	RT [min]	First Scan	Mass Analyzer	Activation Type	MS Order	# PSMs	Best PSM Ambiguity	Isolation Interference [%]	Average Reporter S/N	Ion Inject Time [ms]	Precursor m/z [Da]	Precursor MH+ [Da]	Precursor Charge	Spectrum File	Abundances (Normalized): 126	Abundances (Normalized): 127	Abundances (Normalized): 128	Abundances (Normalized): 129	Abundance: 126	Abundance: 127	Abundance: 128	Abundance: 129	Quan Info
		FALSE	F2	79,2219	20050	Fourier Transform	HCD (High Energy Collision Dissociation)	MS2	1	Unambiguous	13,85756	23,8	200,000	544,95117	1632,83896	3	Ovary_FlowThru_2.raw	32.4	33.9	31.9	36.7	23.3	20.6	25.1	26
	FALSE	High	Sequest HT (A2)	Unambiguous	[K].nDIPEITLALk.[V]	N-Term(TMT6plex); K11(TMT6plex)	7	14	ENSDARP00000072687.5; ENSDARP00000102472.3; ENSDARP00000113988.1; ENSDARP00000050237.5; ENSDARP00000115012.1; ENSDARP00000072678.4; ENSDARP00000061164.5	ENSDARP00000072687.5; ENSDARP00000101309.3; ENSDARP00000102472.3; ENSDARP00000072790.5; ENSDARP00000140475.1; ENSDARP00000096034.3; ENSDARP00000114558.1; ENSDARP00000113988.1; ENSDARP00000050237.5; ENSDARP00000138530.1; ENSDARP00000109480.2; ENSDARP00000115012.1; ENSDARP00000072678.4; ENSDARP00000061164.5	0	2	0,6786	0,0000	1	1	843,01239	1685,01750	1685,02494	-4,42	-0,00372	HCD (High Energy Collision Dissociation)	MS2	0	33,3	200,000	79,3754	20088	Ovary_FlowThru_2.raw	F2	25.4	29.1	33.1	45.5		2,24	FALSE	0	6,962E-07	K.NDIPEITLALK.V	[472-482]
		Checked	File ID	RT [min]	First Scan	Mass Analyzer	Activation Type	MS Order	# PSMs	Best PSM Ambiguity	Isolation Interference [%]	Average Reporter S/N	Ion Inject Time [ms]	Precursor m/z [Da]	Precursor MH+ [Da]	Precursor Charge	Spectrum File	Abundances (Normalized): 126	Abundances (Normalized): 127	Abundances (Normalized): 128	Abundances (Normalized): 129	Abundance: 126	Abundance: 127	Abundance: 128	Abundance: 129	Quan Info
		FALSE	F2	79,3754	20088	Fourier Transform	HCD (High Energy Collision Dissociation)	MS2	1	Unambiguous	0	33,3	200,000	843,01239	1685,01750	2	Ovary_FlowThru_2.raw	35.2	47.9	42.1	64.4	25.4	29.1	33.1	45.5
	FALSE	High	Sequest HT (A2)	Unambiguous	[K].nDIPEITLALk.[V]	N-Term(TMT6plex); K11(TMT6plex)	7	14	ENSDARP00000072687.5; ENSDARP00000102472.3; ENSDARP00000113988.1; ENSDARP00000050237.5; ENSDARP00000115012.1; ENSDARP00000072678.4; ENSDARP00000061164.5	ENSDARP00000072687.5; ENSDARP00000101309.3; ENSDARP00000102472.3; ENSDARP00000072790.5; ENSDARP00000140475.1; ENSDARP00000096034.3; ENSDARP00000114558.1; ENSDARP00000113988.1; ENSDARP00000050237.5; ENSDARP00000138530.1; ENSDARP00000109480.2; ENSDARP00000115012.1; ENSDARP00000072678.4; ENSDARP00000061164.5	0	3	0,7238	0,0000	1	1	562,34418	1685,01798	1685,02494	-4,13	-0,00232	HCD (High Energy Collision Dissociation)	MS2	12,41824	61,9	200,000	79,4645	20110	Ovary_FlowThru_2.raw	F2	54.3	47.3	63.1	82.6		2,86	FALSE	0	0,0001336	K.NDIPEITLALK.V	[472-482]
		Checked	File ID	RT [min]	First Scan	Mass Analyzer	Activation Type	MS Order	# PSMs	Best PSM Ambiguity	Isolation Interference [%]	Average Reporter S/N	Ion Inject Time [ms]	Precursor m/z [Da]	Precursor MH+ [Da]	Precursor Charge	Spectrum File	Abundances (Normalized): 126	Abundances (Normalized): 127	Abundances (Normalized): 128	Abundances (Normalized): 129	Abundance: 126	Abundance: 127	Abundance: 128	Abundance: 129	Quan Info
		FALSE	F2	79,4645	20110	Fourier Transform	HCD (High Energy Collision Dissociation)	MS2	1	Unambiguous	12,41824	61,9	200,000	562,34418	1685,01798	3	Ovary_FlowThru_2.raw	75.4	77.8	80.4	116.7	54.3	47.3	63.1	82.6
	FALSE	High	Sequest HT (A2)	Unambiguous	[K].vFGQEVAYVNFDk.[ST]	N-Term(TMT6plex); K13(TMT6plex)	6	11	ENSDARP00000072687.5; ENSDARP00000102472.3; ENSDARP00000113988.1; ENSDARP00000050237.5; ENSDARP00000115012.1; ENSDARP00000072678.4	ENSDARP00000072687.5; ENSDARP00000101309.3; ENSDARP00000102472.3; ENSDARP00000140475.1; ENSDARP00000114558.1; ENSDARP00000113988.1; ENSDARP00000050237.5; ENSDARP00000138530.1; ENSDARP00000109480.2; ENSDARP00000115012.1; ENSDARP00000072678.4	0	3	0,7191	0,0000	1	1	658,69177	1974,06076	1974,07368	-6,54	-0,00431	HCD (High Energy Collision Dissociation)	MS2	4,826604	27,1	200,000	79,7436	20179	Ovary_FlowThru_2.raw	F2	20.4	19.8	35.9	32.3		2,35	FALSE	0	0,0001449	K.VFGQEVAYVNFDK.T	[733-745]
		Checked	File ID	RT [min]	First Scan	Mass Analyzer	Activation Type	MS Order	# PSMs	Best PSM Ambiguity	Isolation Interference [%]	Average Reporter S/N	Ion Inject Time [ms]	Precursor m/z [Da]	Precursor MH+ [Da]	Precursor Charge	Spectrum File	Abundances (Normalized): 126	Abundances (Normalized): 127	Abundances (Normalized): 128	Abundances (Normalized): 129	Abundance: 126	Abundance: 127	Abundance: 128	Abundance: 129	Quan Info
		FALSE	F2	79,7436	20179	Fourier Transform	HCD (High Energy Collision Dissociation)	MS2	1	Unambiguous	4,826604	27,1	200,000	658,69177	1974,06076	3	Ovary_FlowThru_2.raw	28.4	32.6	45.7	45.6	20.4	19.8	35.9	32.3
	FALSE	High	Sequest HT (A2)	Unambiguous	[K].vMGNAGHPSSLkPIMk.[L]	N-Term(TMT6plex); K12(TMT6plex); K16(TMT6plex)	6	11	ENSDARP00000072687.5; ENSDARP00000102472.3; ENSDARP00000113988.1; ENSDARP00000050237.5; ENSDARP00000115012.1; ENSDARP00000072678.4	ENSDARP00000072687.5; ENSDARP00000101309.3; ENSDARP00000102472.3; ENSDARP00000140475.1; ENSDARP00000114558.1; ENSDARP00000113988.1; ENSDARP00000050237.5; ENSDARP00000138530.1; ENSDARP00000109480.2; ENSDARP00000115012.1; ENSDARP00000072678.4	0	4	0,6652	0,0000	1	1	589,34314	2354,35073	2354,36554	-6,29	-0,00370	HCD (High Energy Collision Dissociation)	MS2	0	32,4	200,000	80,4229	20349	Ovary_FlowThru_2.raw	F2	16.5	44.4	47.4	21.1		2,33	FALSE	0	0,0004123	K.VMGNAGHPSSLKPIMK.L	[483-498]
		Checked	File ID	RT [min]	First Scan	Mass Analyzer	Activation Type	MS Order	# PSMs	Best PSM Ambiguity	Isolation Interference [%]	Average Reporter S/N	Ion Inject Time [ms]	Precursor m/z [Da]	Precursor MH+ [Da]	Precursor Charge	Spectrum File	Abundances (Normalized): 126	Abundances (Normalized): 127	Abundances (Normalized): 128	Abundances (Normalized): 129	Abundance: 126	Abundance: 127	Abundance: 128	Abundance: 129	Quan Info
		FALSE	F2	80,4229	20349	Fourier Transform	HCD (High Energy Collision Dissociation)	MS2	1	Unambiguous	0	32,4	200,000	589,34314	2354,35073	4	Ovary_FlowThru_2.raw	22.9	73	60.3	29.8	16.5	44.4	47.4	21.1
	FALSE	High	Sequest HT (A2)	Unambiguous	[K].nDIPEITLALk.[V]	N-Term(TMT6plex); K11(TMT6plex)	7	14	ENSDARP00000072687.5; ENSDARP00000102472.3; ENSDARP00000113988.1; ENSDARP00000050237.5; ENSDARP00000115012.1; ENSDARP00000072678.4; ENSDARP00000061164.5	ENSDARP00000072687.5; ENSDARP00000101309.3; ENSDARP00000102472.3; ENSDARP00000072790.5; ENSDARP00000140475.1; ENSDARP00000096034.3; ENSDARP00000114558.1; ENSDARP00000113988.1; ENSDARP00000050237.5; ENSDARP00000138530.1; ENSDARP00000109480.2; ENSDARP00000115012.1; ENSDARP00000072678.4; ENSDARP00000061164.5	0	2	0,7054	0,0000	1	1	843,01056	1685,01384	1685,02494	-6,59	-0,00555	HCD (High Energy Collision Dissociation)	MS2	0	48,0	200,000	81,5122	20622	Ovary_FlowThru_2.raw	F2	30.5	79.6	37.7	43.9		2,24	FALSE	0	0,0002021	K.NDIPEITLALK.V	[472-482]
		Checked	File ID	RT [min]	First Scan	Mass Analyzer	Activation Type	MS Order	# PSMs	Best PSM Ambiguity	Isolation Interference [%]	Average Reporter S/N	Ion Inject Time [ms]	Precursor m/z [Da]	Precursor MH+ [Da]	Precursor Charge	Spectrum File	Abundances (Normalized): 126	Abundances (Normalized): 127	Abundances (Normalized): 128	Abundances (Normalized): 129	Abundance: 126	Abundance: 127	Abundance: 128	Abundance: 129	Quan Info
		FALSE	F2	81,5122	20622	Fourier Transform	HCD (High Energy Collision Dissociation)	MS2	1	Unambiguous	0	48,0	200,000	843,01056	1685,01384	2	Ovary_FlowThru_2.raw	42.3	130.9	48	62.1	30.5	79.6	37.7	43.9
	FALSE	High	Sequest HT (A2)	Unambiguous	[K].nDIPEITLALk.[V]	N-Term(TMT6plex); K11(TMT6plex)	7	14	ENSDARP00000072687.5; ENSDARP00000102472.3; ENSDARP00000113988.1; ENSDARP00000050237.5; ENSDARP00000115012.1; ENSDARP00000072678.4; ENSDARP00000061164.5	ENSDARP00000072687.5; ENSDARP00000101309.3; ENSDARP00000102472.3; ENSDARP00000072790.5; ENSDARP00000140475.1; ENSDARP00000096034.3; ENSDARP00000114558.1; ENSDARP00000113988.1; ENSDARP00000050237.5; ENSDARP00000138530.1; ENSDARP00000109480.2; ENSDARP00000115012.1; ENSDARP00000072678.4; ENSDARP00000061164.5	0	3	0,7348	0,0000	1	1	562,34259	1685,01322	1685,02494	-6,96	-0,00391	HCD (High Energy Collision Dissociation)	MS2	0	60,3	200,000	81,5771	20638	Ovary_FlowThru_2.raw	F2	34	103.8	46.6	56.3		2,64	FALSE	0	1,455E-05	K.NDIPEITLALK.V	[472-482]
		Checked	File ID	RT [min]	First Scan	Mass Analyzer	Activation Type	MS Order	# PSMs	Best PSM Ambiguity	Isolation Interference [%]	Average Reporter S/N	Ion Inject Time [ms]	Precursor m/z [Da]	Precursor MH+ [Da]	Precursor Charge	Spectrum File	Abundances (Normalized): 126	Abundances (Normalized): 127	Abundances (Normalized): 128	Abundances (Normalized): 129	Abundance: 126	Abundance: 127	Abundance: 128	Abundance: 129	Quan Info
		FALSE	F2	81,5771	20638	Fourier Transform	HCD (High Energy Collision Dissociation)	MS2	1	Unambiguous	0	60,3	200,000	562,34259	1685,01322	3	Ovary_FlowThru_2.raw	47.2	170.7	59.3	79.6	34	103.8	46.6	56.3
	FALSE	High	Sequest HT (A2)	Unambiguous	[K].nDIPEITLALk.[V]	N-Term(TMT6plex); K11(TMT6plex)	7	14	ENSDARP00000072687.5; ENSDARP00000102472.3; ENSDARP00000113988.1; ENSDARP00000050237.5; ENSDARP00000115012.1; ENSDARP00000072678.4; ENSDARP00000061164.5	ENSDARP00000072687.5; ENSDARP00000101309.3; ENSDARP00000102472.3; ENSDARP00000072790.5; ENSDARP00000140475.1; ENSDARP00000096034.3; ENSDARP00000114558.1; ENSDARP00000113988.1; ENSDARP00000050237.5; ENSDARP00000138530.1; ENSDARP00000109480.2; ENSDARP00000115012.1; ENSDARP00000072678.4; ENSDARP00000061164.5	0	3	0,6895	0,0000	1	1	562,34357	1685,01615	1685,02494	-5,22	-0,00293	HCD (High Energy Collision Dissociation)	MS2	0	88,0	200,000	80,5192	20373	Ovary_FlowThru_2.raw	F2	82.4	46.9	155.7	66.5		2,77	FALSE	0	2,583E-05	K.NDIPEITLALK.V	[472-482]
		Checked	File ID	RT [min]	First Scan	Mass Analyzer	Activation Type	MS Order	# PSMs	Best PSM Ambiguity	Isolation Interference [%]	Average Reporter S/N	Ion Inject Time [ms]	Precursor m/z [Da]	Precursor MH+ [Da]	Precursor Charge	Spectrum File	Abundances (Normalized): 126	Abundances (Normalized): 127	Abundances (Normalized): 128	Abundances (Normalized): 129	Abundance: 126	Abundance: 127	Abundance: 128	Abundance: 129	Quan Info
		FALSE	F2	80,5192	20373	Fourier Transform	HCD (High Energy Collision Dissociation)	MS2	1	Unambiguous	0	88,0	200,000	562,34357	1685,01615	3	Ovary_FlowThru_2.raw	114.4	77.1	198.3	94	82.4	46.9	155.7	66.5
	FALSE	High	Sequest HT (A2)	Unambiguous	[K].vFAPAGVSPTVMNLHR.[G]	N-Term(TMT6plex)	4	5	ENSDARP00000102472.3; ENSDARP00000113988.1; ENSDARP00000050237.5; ENSDARP00000115012.1	ENSDARP00000101309.3; ENSDARP00000102472.3; ENSDARP00000113988.1; ENSDARP00000050237.5; ENSDARP00000115012.1	0	3	0,7056	0,0000	1	1	642,35382	1925,04691	1925,06285	-8,28	-0,00531	HCD (High Energy Collision Dissociation)	MS2	32,9026	15,0	200,000	80,9222	20474	Ovary_FlowThru_2.raw	F2	20.1	9.9	17.4	12.7		1,80	FALSE	0	9,897E-05	K.VFAPAGVSPTVMNLHR.G	[119-134]
		Checked	File ID	RT [min]	First Scan	Mass Analyzer	Activation Type	MS Order	# PSMs	Best PSM Ambiguity	Isolation Interference [%]	Average Reporter S/N	Ion Inject Time [ms]	Precursor m/z [Da]	Precursor MH+ [Da]	Precursor Charge	Spectrum File	Abundances (Normalized): 126	Abundances (Normalized): 127	Abundances (Normalized): 128	Abundances (Normalized): 129	Abundance: 126	Abundance: 127	Abundance: 128	Abundance: 129	Quan Info
		FALSE	F2	80,9222	20474	Fourier Transform	HCD (High Energy Collision Dissociation)	MS2	1	Unambiguous	32,9026	15,0	200,000	642,35382	1925,04691	3	Ovary_FlowThru_2.raw	27.8	16.3	22.1	17.9	20.1	9.9	17.4	12.7
	FALSE	High	Sequest HT (A2)	Unambiguous	[RK].aTNSEkEIELTAALPSQR.[S]	N-Term(TMT6plex); K6(TMT6plex)	3	4	ENSDARP00000102472.3; ENSDARP00000113988.1; ENSDARP00000050237.5	ENSDARP00000102472.3; ENSDARP00000113988.1; ENSDARP00000050237.5; ENSDARP00000138530.1	1	3	0,7495	0,0000	1	1	806,11591	2416,33316	2416,34477	-4,80	-0,00387	HCD (High Energy Collision Dissociation)	MS2	4,434995	270,7	66,748	32,9693	8399	Ovary_FlowThru_4.raw	F4	633.6	119.1	94.2	234.7		5,31	FALSE	0	9,454E-13	R.ATNSEKEIELTAALPSQR.S	[1294-1311]
		Checked	File ID	RT [min]	First Scan	Mass Analyzer	Activation Type	MS Order	# PSMs	Best PSM Ambiguity	Isolation Interference [%]	Average Reporter S/N	Ion Inject Time [ms]	Precursor m/z [Da]	Precursor MH+ [Da]	Precursor Charge	Spectrum File	Abundances (Normalized): 126	Abundances (Normalized): 127	Abundances (Normalized): 128	Abundances (Normalized): 129	Abundance: 126	Abundance: 127	Abundance: 128	Abundance: 129	Quan Info
		FALSE	F4	32,9693	8399	Fourier Transform	HCD (High Energy Collision Dissociation)	MS2	1	Unambiguous	4,434995	270,7	66,748	806,11591	2416,33316	3	Ovary_FlowThru_4.raw	876.7	197.2	94.2	340.8	633.6	119.1	94.2	234.7
	FALSE	High	Sequest HT (A2)	Unambiguous	[K].nDIPEITLALk.[V]	N-Term(TMT6plex); K11(TMT6plex)	7	14	ENSDARP00000072687.5; ENSDARP00000102472.3; ENSDARP00000113988.1; ENSDARP00000050237.5; ENSDARP00000115012.1; ENSDARP00000072678.4; ENSDARP00000061164.5	ENSDARP00000072687.5; ENSDARP00000101309.3; ENSDARP00000102472.3; ENSDARP00000072790.5; ENSDARP00000140475.1; ENSDARP00000096034.3; ENSDARP00000114558.1; ENSDARP00000113988.1; ENSDARP00000050237.5; ENSDARP00000138530.1; ENSDARP00000109480.2; ENSDARP00000115012.1; ENSDARP00000072678.4; ENSDARP00000061164.5	0	2	0,8442	0,0000	1	1	843,01178	1685,01628	1685,02494	-5,14	-0,00433	HCD (High Energy Collision Dissociation)	MS2	4,543533	196,5	16,594	77,7723	19687	Ovary_FlowThru_2.raw	F2	147.1	182.4	193.6	261.7		4,43	FALSE	0	8,215E-09	K.NDIPEITLALK.V	[472-482]
		Checked	File ID	RT [min]	First Scan	Mass Analyzer	Activation Type	MS Order	# PSMs	Best PSM Ambiguity	Isolation Interference [%]	Average Reporter S/N	Ion Inject Time [ms]	Precursor m/z [Da]	Precursor MH+ [Da]	Precursor Charge	Spectrum File	Abundances (Normalized): 126	Abundances (Normalized): 127	Abundances (Normalized): 128	Abundances (Normalized): 129	Abundance: 126	Abundance: 127	Abundance: 128	Abundance: 129	Quan Info
		FALSE	F2	77,7723	19687	Fourier Transform	HCD (High Energy Collision Dissociation)	MS2	1	Unambiguous	4,543533	196,5	16,594	843,01178	1685,01628	2	Ovary_FlowThru_2.raw	204.2	300	246.5	369.8	147.1	182.4	193.6	261.7
	FALSE	High	Sequest HT (A2)	Unambiguous	[K].nDIPEITLALk.[V]	N-Term(TMT6plex); K11(TMT6plex)	7	14	ENSDARP00000072687.5; ENSDARP00000102472.3; ENSDARP00000113988.1; ENSDARP00000050237.5; ENSDARP00000115012.1; ENSDARP00000072678.4; ENSDARP00000061164.5	ENSDARP00000072687.5; ENSDARP00000101309.3; ENSDARP00000102472.3; ENSDARP00000072790.5; ENSDARP00000140475.1; ENSDARP00000096034.3; ENSDARP00000114558.1; ENSDARP00000113988.1; ENSDARP00000050237.5; ENSDARP00000138530.1; ENSDARP00000109480.2; ENSDARP00000115012.1; ENSDARP00000072678.4; ENSDARP00000061164.5	0	3	0,7459	0,0000	1	1	562,34357	1685,01615	1685,02494	-5,22	-0,00293	HCD (High Energy Collision Dissociation)	MS2	5,336619	257,2	25,517	77,8478	19706	Ovary_FlowThru_2.raw	F2	189.4	238.3	247.7	351.7		3,07	FALSE	0	8,145E-06	K.NDIPEITLALK.V	[472-482]
		Checked	File ID	RT [min]	First Scan	Mass Analyzer	Activation Type	MS Order	# PSMs	Best PSM Ambiguity	Isolation Interference [%]	Average Reporter S/N	Ion Inject Time [ms]	Precursor m/z [Da]	Precursor MH+ [Da]	Precursor Charge	Spectrum File	Abundances (Normalized): 126	Abundances (Normalized): 127	Abundances (Normalized): 128	Abundances (Normalized): 129	Abundance: 126	Abundance: 127	Abundance: 128	Abundance: 129	Quan Info
		FALSE	F2	77,8478	19706	Fourier Transform	HCD (High Energy Collision Dissociation)	MS2	1	Unambiguous	5,336619	257,2	25,517	562,34357	1685,01615	3	Ovary_FlowThru_2.raw	262.9	392	315.5	497.1	189.4	238.3	247.7	351.7
	FALSE	High	Sequest HT (A2)	Unambiguous	[KR].vQVDAILALR.[NS]	N-Term(TMT6plex)	7	14	ENSDARP00000072687.5; ENSDARP00000102472.3; ENSDARP00000113988.1; ENSDARP00000050237.5; ENSDARP00000115012.1; ENSDARP00000072678.4; ENSDARP00000061164.5	ENSDARP00000072687.5; ENSDARP00000101309.3; ENSDARP00000102472.3; ENSDARP00000072790.5; ENSDARP00000140475.1; ENSDARP00000096034.3; ENSDARP00000114558.1; ENSDARP00000113988.1; ENSDARP00000050237.5; ENSDARP00000138530.1; ENSDARP00000109480.2; ENSDARP00000115012.1; ENSDARP00000072678.4; ENSDARP00000061164.5	0	2	0,5625	0,0000	1	1	663,91553	1326,82378	1326,83065	-5,18	-0,00344	HCD (High Energy Collision Dissociation)	MS2	15,31639	84,2	200,000	77,0271	19501	Ovary_FlowThru_2.raw	F2	48.3	102.2	109.5	76.4		3,84	FALSE	0	1,691E-07	R.VQVDAILALR.N	[514-523]
		Checked	File ID	RT [min]	First Scan	Mass Analyzer	Activation Type	MS Order	# PSMs	Best PSM Ambiguity	Isolation Interference [%]	Average Reporter S/N	Ion Inject Time [ms]	Precursor m/z [Da]	Precursor MH+ [Da]	Precursor Charge	Spectrum File	Abundances (Normalized): 126	Abundances (Normalized): 127	Abundances (Normalized): 128	Abundances (Normalized): 129	Abundance: 126	Abundance: 127	Abundance: 128	Abundance: 129	Quan Info
		FALSE	F2	77,0271	19501	Fourier Transform	HCD (High Energy Collision Dissociation)	MS2	1	Unambiguous	15,31639	84,2	200,000	663,91553	1326,82378	2	Ovary_FlowThru_2.raw	67.1	168.1	139.4	108	48.3	102.2	109.5	76.4
	FALSE	High	Sequest HT (A2)	Unambiguous	[K].dMVHDDAPFk.[F]	N-Term(TMT6plex); K10(TMT6plex)	3	4	ENSDARP00000072687.5; ENSDARP00000113988.1; ENSDARP00000050237.5	ENSDARP00000072687.5; ENSDARP00000113988.1; ENSDARP00000050237.5; ENSDARP00000109480.2	0	3	0,6135	0,0000	1	1	544,94940	1632,83365	1632,84560	-7,32	-0,00398	HCD (High Energy Collision Dissociation)	MS2	39,13004	26,6	200,000	77,4065	19596	Ovary_FlowThru_2.raw	F2	25.9	22.3	29	29.3		1,63	FALSE	0	0,0001618	K.DMVHDDAPFK.F	[323-332]
		Checked	File ID	RT [min]	First Scan	Mass Analyzer	Activation Type	MS Order	# PSMs	Best PSM Ambiguity	Isolation Interference [%]	Average Reporter S/N	Ion Inject Time [ms]	Precursor m/z [Da]	Precursor MH+ [Da]	Precursor Charge	Spectrum File	Abundances (Normalized): 126	Abundances (Normalized): 127	Abundances (Normalized): 128	Abundances (Normalized): 129	Abundance: 126	Abundance: 127	Abundance: 128	Abundance: 129	Quan Info
		FALSE	F2	77,4065	19596	Fourier Transform	HCD (High Energy Collision Dissociation)	MS2	1	Unambiguous	39,13004	26,6	200,000	544,94940	1632,83365	3	Ovary_FlowThru_2.raw	36	36.7	36.9	41.3	25.9	22.3	29	29.3
	FALSE	High	Sequest HT (A2)	Unambiguous	[K].vFGQEVAYVNFDk.[ST]	N-Term(TMT6plex); K13(TMT6plex)	6	11	ENSDARP00000072687.5; ENSDARP00000102472.3; ENSDARP00000113988.1; ENSDARP00000050237.5; ENSDARP00000115012.1; ENSDARP00000072678.4	ENSDARP00000072687.5; ENSDARP00000101309.3; ENSDARP00000102472.3; ENSDARP00000140475.1; ENSDARP00000114558.1; ENSDARP00000113988.1; ENSDARP00000050237.5; ENSDARP00000138530.1; ENSDARP00000109480.2; ENSDARP00000115012.1; ENSDARP00000072678.4	0	3	0,7171	0,0000	1	1	658,69275	1974,06369	1974,07368	-5,06	-0,00333	HCD (High Energy Collision Dissociation)	MS2	15,92323	45,6	200,000	77,2486	19556	Ovary_FlowThru_2.raw	F2	36.4	54.6	46	45.3		3,04	FALSE	0	1,504E-05	K.VFGQEVAYVNFDK.T	[733-745]
		Checked	File ID	RT [min]	First Scan	Mass Analyzer	Activation Type	MS Order	# PSMs	Best PSM Ambiguity	Isolation Interference [%]	Average Reporter S/N	Ion Inject Time [ms]	Precursor m/z [Da]	Precursor MH+ [Da]	Precursor Charge	Spectrum File	Abundances (Normalized): 126	Abundances (Normalized): 127	Abundances (Normalized): 128	Abundances (Normalized): 129	Abundance: 126	Abundance: 127	Abundance: 128	Abundance: 129	Quan Info
		FALSE	F2	77,2486	19556	Fourier Transform	HCD (High Energy Collision Dissociation)	MS2	1	Unambiguous	15,92323	45,6	200,000	658,69275	1974,06369	3	Ovary_FlowThru_2.raw	50.5	89.8	58.5	64	36.4	54.6	46	45.3
	FALSE	High	Sequest HT (A2)	Unambiguous	[K].nDIPEITLALk.[V]	N-Term(TMT6plex); K11(TMT6plex)	7	14	ENSDARP00000072687.5; ENSDARP00000102472.3; ENSDARP00000113988.1; ENSDARP00000050237.5; ENSDARP00000115012.1; ENSDARP00000072678.4; ENSDARP00000061164.5	ENSDARP00000072687.5; ENSDARP00000101309.3; ENSDARP00000102472.3; ENSDARP00000072790.5; ENSDARP00000140475.1; ENSDARP00000096034.3; ENSDARP00000114558.1; ENSDARP00000113988.1; ENSDARP00000050237.5; ENSDARP00000138530.1; ENSDARP00000109480.2; ENSDARP00000115012.1; ENSDARP00000072678.4; ENSDARP00000061164.5	0	2	0,7917	0,0000	1	1	843,00977	1685,01225	1685,02494	-7,53	-0,00634	HCD (High Energy Collision Dissociation)	MS2	22,5559	47,1	200,000	77,2605	19559	Ovary_FlowThru_2.raw	F2	52.8	39.7	45.7	50		2,16	FALSE	0	0,0001714	K.NDIPEITLALK.V	[472-482]
		Checked	File ID	RT [min]	First Scan	Mass Analyzer	Activation Type	MS Order	# PSMs	Best PSM Ambiguity	Isolation Interference [%]	Average Reporter S/N	Ion Inject Time [ms]	Precursor m/z [Da]	Precursor MH+ [Da]	Precursor Charge	Spectrum File	Abundances (Normalized): 126	Abundances (Normalized): 127	Abundances (Normalized): 128	Abundances (Normalized): 129	Abundance: 126	Abundance: 127	Abundance: 128	Abundance: 129	Quan Info
		FALSE	F2	77,2605	19559	Fourier Transform	HCD (High Energy Collision Dissociation)	MS2	1	Unambiguous	22,5559	47,1	200,000	843,00977	1685,01225	2	Ovary_FlowThru_2.raw	73.2	65.3	58.3	70.7	52.8	39.7	45.7	50
	FALSE	High	Sequest HT (A2)	Unambiguous	[R].lPIIVTTYAk.[K]	N-Term(TMT6plex); K10(TMT6plex)	3	5	ENSDARP00000102472.3; ENSDARP00000050237.5; ENSDARP00000072678.4	ENSDARP00000102472.3; ENSDARP00000114558.1; ENSDARP00000050237.5; ENSDARP00000138530.1; ENSDARP00000072678.4	0	2	0,7273	0,0000	1	1	789,00348	1576,99968	1577,00784	-5,17	-0,00408	HCD (High Energy Collision Dissociation)	MS2	10,29898	39,2	200,000	77,2922	19567	Ovary_FlowThru_2.raw	F2	25.5	81.4	31.4	18		3,19	FALSE	0	3,921E-05	R.LPIIVTTYAK.K	[1265-1274]
		Checked	File ID	RT [min]	First Scan	Mass Analyzer	Activation Type	MS Order	# PSMs	Best PSM Ambiguity	Isolation Interference [%]	Average Reporter S/N	Ion Inject Time [ms]	Precursor m/z [Da]	Precursor MH+ [Da]	Precursor Charge	Spectrum File	Abundances (Normalized): 126	Abundances (Normalized): 127	Abundances (Normalized): 128	Abundances (Normalized): 129	Abundance: 126	Abundance: 127	Abundance: 128	Abundance: 129	Quan Info
		FALSE	F2	77,2922	19567	Fourier Transform	HCD (High Energy Collision Dissociation)	MS2	1	Unambiguous	10,29898	39,2	200,000	789,00348	1576,99968	2	Ovary_FlowThru_2.raw	35.4	133.9	40	25.5	25.5	81.4	31.4	18
	FALSE	High	Sequest HT (A2)	Unambiguous	[K].nDIPEITLALk.[V]	N-Term(TMT6plex); K11(TMT6plex)	7	14	ENSDARP00000072687.5; ENSDARP00000102472.3; ENSDARP00000113988.1; ENSDARP00000050237.5; ENSDARP00000115012.1; ENSDARP00000072678.4; ENSDARP00000061164.5	ENSDARP00000072687.5; ENSDARP00000101309.3; ENSDARP00000102472.3; ENSDARP00000072790.5; ENSDARP00000140475.1; ENSDARP00000096034.3; ENSDARP00000114558.1; ENSDARP00000113988.1; ENSDARP00000050237.5; ENSDARP00000138530.1; ENSDARP00000109480.2; ENSDARP00000115012.1; ENSDARP00000072678.4; ENSDARP00000061164.5	0	3	0,7554	0,0000	1	1	562,34369	1685,01651	1685,02494	-5,00	-0,00281	HCD (High Energy Collision Dissociation)	MS2	28,98711	120,4	200,000	77,3238	19575	Ovary_FlowThru_2.raw	F2	103.3	112.6	126.9	138.1		2,78	FALSE	0	3,817E-05	K.NDIPEITLALK.V	[472-482]
		Checked	File ID	RT [min]	First Scan	Mass Analyzer	Activation Type	MS Order	# PSMs	Best PSM Ambiguity	Isolation Interference [%]	Average Reporter S/N	Ion Inject Time [ms]	Precursor m/z [Da]	Precursor MH+ [Da]	Precursor Charge	Spectrum File	Abundances (Normalized): 126	Abundances (Normalized): 127	Abundances (Normalized): 128	Abundances (Normalized): 129	Abundance: 126	Abundance: 127	Abundance: 128	Abundance: 129	Quan Info
		FALSE	F2	77,3238	19575	Fourier Transform	HCD (High Energy Collision Dissociation)	MS2	1	Unambiguous	28,98711	120,4	200,000	562,34369	1685,01651	3	Ovary_FlowThru_2.raw	143.4	185.2	161.6	195.1	103.3	112.6	126.9	138.1
	FALSE	High	Sequest HT (A2)	Unambiguous	[R].lPIIVTTYAk.[K]	N-Term(TMT6plex); K10(TMT6plex)	3	5	ENSDARP00000102472.3; ENSDARP00000050237.5; ENSDARP00000072678.4	ENSDARP00000102472.3; ENSDARP00000114558.1; ENSDARP00000050237.5; ENSDARP00000138530.1; ENSDARP00000072678.4	0	3	0,6250	0,0000	1	1	526,33832	1577,00040	1577,00784	-4,72	-0,00248	HCD (High Energy Collision Dissociation)	MS2	49,09317	46,8	200,000	77,3671	19586	Ovary_FlowThru_2.raw	F2	30.2	89	42.6	25.1		2,32	FALSE	0	0,0002924	R.LPIIVTTYAK.K	[1265-1274]
		Checked	File ID	RT [min]	First Scan	Mass Analyzer	Activation Type	MS Order	# PSMs	Best PSM Ambiguity	Isolation Interference [%]	Average Reporter S/N	Ion Inject Time [ms]	Precursor m/z [Da]	Precursor MH+ [Da]	Precursor Charge	Spectrum File	Abundances (Normalized): 126	Abundances (Normalized): 127	Abundances (Normalized): 128	Abundances (Normalized): 129	Abundance: 126	Abundance: 127	Abundance: 128	Abundance: 129	Quan Info
		FALSE	F2	77,3671	19586	Fourier Transform	HCD (High Energy Collision Dissociation)	MS2	1	Unambiguous	49,09317	46,8	200,000	526,33832	1577,00040	3	Ovary_FlowThru_2.raw	41.9	146.4	54.2	35.5	30.2	89	42.6	25.1
	FALSE	High	Sequest HT (A2)	Unambiguous	[K].vMGNAGHPSSLkPIMk.[L]	N-Term(TMT6plex); K12(TMT6plex); K16(TMT6plex)	6	11	ENSDARP00000072687.5; ENSDARP00000102472.3; ENSDARP00000113988.1; ENSDARP00000050237.5; ENSDARP00000115012.1; ENSDARP00000072678.4	ENSDARP00000072687.5; ENSDARP00000101309.3; ENSDARP00000102472.3; ENSDARP00000140475.1; ENSDARP00000114558.1; ENSDARP00000113988.1; ENSDARP00000050237.5; ENSDARP00000138530.1; ENSDARP00000109480.2; ENSDARP00000115012.1; ENSDARP00000072678.4	0	4	0,5593	0,0000	1	1	589,34283	2354,34951	2354,36554	-6,81	-0,00401	HCD (High Energy Collision Dissociation)	MS2		32,4	200,000	78,0827	19765	Ovary_FlowThru_2.raw	F2	21.9	42.5	39	26		1,77	FALSE	0	0,0004669	K.VMGNAGHPSSLKPIMK.L	[483-498]
		Checked	File ID	RT [min]	First Scan	Mass Analyzer	Activation Type	MS Order	# PSMs	Best PSM Ambiguity	Isolation Interference [%]	Average Reporter S/N	Ion Inject Time [ms]	Precursor m/z [Da]	Precursor MH+ [Da]	Precursor Charge	Spectrum File	Abundances (Normalized): 126	Abundances (Normalized): 127	Abundances (Normalized): 128	Abundances (Normalized): 129	Abundance: 126	Abundance: 127	Abundance: 128	Abundance: 129	Quan Info
		FALSE	F2	78,0827	19765	Fourier Transform	HCD (High Energy Collision Dissociation)	MS2	1	Unambiguous		32,4	200,000	589,34283	2354,34951	4	Ovary_FlowThru_2.raw	30.5	69.9	49.6	36.8	21.9	42.5	39	26
	FALSE	High	Sequest HT (A2)	Unambiguous	[K].vMGNAGHPSSLkPIMk.[L]	N-Term(TMT6plex); K12(TMT6plex); K16(TMT6plex)	6	11	ENSDARP00000072687.5; ENSDARP00000102472.3; ENSDARP00000113988.1; ENSDARP00000050237.5; ENSDARP00000115012.1; ENSDARP00000072678.4	ENSDARP00000072687.5; ENSDARP00000101309.3; ENSDARP00000102472.3; ENSDARP00000140475.1; ENSDARP00000114558.1; ENSDARP00000113988.1; ENSDARP00000050237.5; ENSDARP00000138530.1; ENSDARP00000109480.2; ENSDARP00000115012.1; ENSDARP00000072678.4	0	4	0,6597	0,0000	1	1	589,34448	2354,35610	2354,36554	-4,01	-0,00236	HCD (High Energy Collision Dissociation)	MS2	48,30352	29,0	200,000	78,6578	19909	Ovary_FlowThru_2.raw	F2	19.7	36.6	39.2	20.4		1,91	FALSE	0	0,0002101	K.VMGNAGHPSSLKPIMK.L	[483-498]
		Checked	File ID	RT [min]	First Scan	Mass Analyzer	Activation Type	MS Order	# PSMs	Best PSM Ambiguity	Isolation Interference [%]	Average Reporter S/N	Ion Inject Time [ms]	Precursor m/z [Da]	Precursor MH+ [Da]	Precursor Charge	Spectrum File	Abundances (Normalized): 126	Abundances (Normalized): 127	Abundances (Normalized): 128	Abundances (Normalized): 129	Abundance: 126	Abundance: 127	Abundance: 128	Abundance: 129	Quan Info
		FALSE	F2	78,6578	19909	Fourier Transform	HCD (High Energy Collision Dissociation)	MS2	1	Unambiguous	48,30352	29,0	200,000	589,34448	2354,35610	4	Ovary_FlowThru_2.raw	27.3	60.2	49.9	28.9	19.7	36.6	39.2	20.4
	FALSE	High	Sequest HT (A2)	Unambiguous	[K].nDIPEITLALk.[V]	N-Term(TMT6plex); K11(TMT6plex)	7	14	ENSDARP00000072687.5; ENSDARP00000102472.3; ENSDARP00000113988.1; ENSDARP00000050237.5; ENSDARP00000115012.1; ENSDARP00000072678.4; ENSDARP00000061164.5	ENSDARP00000072687.5; ENSDARP00000101309.3; ENSDARP00000102472.3; ENSDARP00000072790.5; ENSDARP00000140475.1; ENSDARP00000096034.3; ENSDARP00000114558.1; ENSDARP00000113988.1; ENSDARP00000050237.5; ENSDARP00000138530.1; ENSDARP00000109480.2; ENSDARP00000115012.1; ENSDARP00000072678.4; ENSDARP00000061164.5	0	2	0,8066	0,0000	1	1	843,01160	1685,01592	1685,02494	-5,36	-0,00451	HCD (High Energy Collision Dissociation)	MS2	9,053737	78,0	200,000	78,8509	19957	Ovary_FlowThru_2.raw	F2	55.1	67.2	73.1	116		3,05	FALSE	0	5,925E-07	K.NDIPEITLALK.V	[472-482]
		Checked	File ID	RT [min]	First Scan	Mass Analyzer	Activation Type	MS Order	# PSMs	Best PSM Ambiguity	Isolation Interference [%]	Average Reporter S/N	Ion Inject Time [ms]	Precursor m/z [Da]	Precursor MH+ [Da]	Precursor Charge	Spectrum File	Abundances (Normalized): 126	Abundances (Normalized): 127	Abundances (Normalized): 128	Abundances (Normalized): 129	Abundance: 126	Abundance: 127	Abundance: 128	Abundance: 129	Quan Info
		FALSE	F2	78,8509	19957	Fourier Transform	HCD (High Energy Collision Dissociation)	MS2	1	Unambiguous	9,053737	78,0	200,000	843,01160	1685,01592	2	Ovary_FlowThru_2.raw	76.5	110.5	93.1	163.9	55.1	67.2	73.1	116
	FALSE	High	Sequest HT (A2)	Unambiguous	[K].nDIPEITLALk.[V]	N-Term(TMT6plex); K11(TMT6plex)	7	14	ENSDARP00000072687.5; ENSDARP00000102472.3; ENSDARP00000113988.1; ENSDARP00000050237.5; ENSDARP00000115012.1; ENSDARP00000072678.4; ENSDARP00000061164.5	ENSDARP00000072687.5; ENSDARP00000101309.3; ENSDARP00000102472.3; ENSDARP00000072790.5; ENSDARP00000140475.1; ENSDARP00000096034.3; ENSDARP00000114558.1; ENSDARP00000113988.1; ENSDARP00000050237.5; ENSDARP00000138530.1; ENSDARP00000109480.2; ENSDARP00000115012.1; ENSDARP00000072678.4; ENSDARP00000061164.5	0	3	0,7235	0,0000	1	1	562,34412	1685,01780	1685,02494	-4,24	-0,00238	HCD (High Energy Collision Dissociation)	MS2	2,160177	88,4	200,000	78,9337	19978	Ovary_FlowThru_2.raw	F2	65.9	80.6	87	119.6		2,64	FALSE	0	9,58E-06	K.NDIPEITLALK.V	[472-482]
		Checked	File ID	RT [min]	First Scan	Mass Analyzer	Activation Type	MS Order	# PSMs	Best PSM Ambiguity	Isolation Interference [%]	Average Reporter S/N	Ion Inject Time [ms]	Precursor m/z [Da]	Precursor MH+ [Da]	Precursor Charge	Spectrum File	Abundances (Normalized): 126	Abundances (Normalized): 127	Abundances (Normalized): 128	Abundances (Normalized): 129	Abundance: 126	Abundance: 127	Abundance: 128	Abundance: 129	Quan Info
		FALSE	F2	78,9337	19978	Fourier Transform	HCD (High Energy Collision Dissociation)	MS2	1	Unambiguous	2,160177	88,4	200,000	562,34412	1685,01780	3	Ovary_FlowThru_2.raw	91.5	132.6	110.8	169.1	65.9	80.6	87	119.6
	FALSE	High	Sequest HT (A2)	Unambiguous	[K].vFAPAGVSPTVMNLHR.[G]	N-Term(TMT6plex)	4	5	ENSDARP00000102472.3; ENSDARP00000113988.1; ENSDARP00000050237.5; ENSDARP00000115012.1	ENSDARP00000101309.3; ENSDARP00000102472.3; ENSDARP00000113988.1; ENSDARP00000050237.5; ENSDARP00000115012.1	0	3	0,7216	0,0000	1	1	642,35577	1925,05277	1925,06285	-5,24	-0,00336	HCD (High Energy Collision Dissociation)	MS2	20,78985	13,6	200,000	79,0423	20005	Ovary_FlowThru_2.raw	F2	12.2	14	16	12		1,94	FALSE	0	0,0001014	K.VFAPAGVSPTVMNLHR.G	[119-134]
		Checked	File ID	RT [min]	First Scan	Mass Analyzer	Activation Type	MS Order	# PSMs	Best PSM Ambiguity	Isolation Interference [%]	Average Reporter S/N	Ion Inject Time [ms]	Precursor m/z [Da]	Precursor MH+ [Da]	Precursor Charge	Spectrum File	Abundances (Normalized): 126	Abundances (Normalized): 127	Abundances (Normalized): 128	Abundances (Normalized): 129	Abundance: 126	Abundance: 127	Abundance: 128	Abundance: 129	Quan Info
		FALSE	F2	79,0423	20005	Fourier Transform	HCD (High Energy Collision Dissociation)	MS2	1	Unambiguous	20,78985	13,6	200,000	642,35577	1925,05277	3	Ovary_FlowThru_2.raw	17	23	20.4	16.9	12.2	14	16	12
	FALSE	High	Sequest HT (A2)	Unambiguous	[R].lPIIVTTYAk.[K]	N-Term(TMT6plex); K10(TMT6plex)	3	5	ENSDARP00000102472.3; ENSDARP00000050237.5; ENSDARP00000072678.4	ENSDARP00000102472.3; ENSDARP00000114558.1; ENSDARP00000050237.5; ENSDARP00000138530.1; ENSDARP00000072678.4	0	3	0,6542	0,0000	1	1	526,33862	1577,00132	1577,00784	-4,13	-0,00217	HCD (High Energy Collision Dissociation)	MS2	39,0403	34,4	200,000	78,0906	19767	Ovary_FlowThru_2.raw	F2	21.6	72.7	22.9	20		2,14	FALSE	0	0,0002739	R.LPIIVTTYAK.K	[1265-1274]
		Checked	File ID	RT [min]	First Scan	Mass Analyzer	Activation Type	MS Order	# PSMs	Best PSM Ambiguity	Isolation Interference [%]	Average Reporter S/N	Ion Inject Time [ms]	Precursor m/z [Da]	Precursor MH+ [Da]	Precursor Charge	Spectrum File	Abundances (Normalized): 126	Abundances (Normalized): 127	Abundances (Normalized): 128	Abundances (Normalized): 129	Abundance: 126	Abundance: 127	Abundance: 128	Abundance: 129	Quan Info
		FALSE	F2	78,0906	19767	Fourier Transform	HCD (High Energy Collision Dissociation)	MS2	1	Unambiguous	39,0403	34,4	200,000	526,33862	1577,00132	3	Ovary_FlowThru_2.raw	30	119.6	29.1	28.2	21.6	72.7	22.9	20
	FALSE	High	Sequest HT (A2)	Unambiguous	[K].nDIPEITLALk.[V]	N-Term(TMT6plex); K11(TMT6plex)	7	14	ENSDARP00000072687.5; ENSDARP00000102472.3; ENSDARP00000113988.1; ENSDARP00000050237.5; ENSDARP00000115012.1; ENSDARP00000072678.4; ENSDARP00000061164.5	ENSDARP00000072687.5; ENSDARP00000101309.3; ENSDARP00000102472.3; ENSDARP00000072790.5; ENSDARP00000140475.1; ENSDARP00000096034.3; ENSDARP00000114558.1; ENSDARP00000113988.1; ENSDARP00000050237.5; ENSDARP00000138530.1; ENSDARP00000109480.2; ENSDARP00000115012.1; ENSDARP00000072678.4; ENSDARP00000061164.5	0	3	0,7591	0,0000	1	1	562,34357	1685,01615	1685,02494	-5,22	-0,00293	HCD (High Energy Collision Dissociation)	MS2	4,076506	255,8	57,282	78,3880	19841	Ovary_FlowThru_2.raw	F2	175.3	245.3	247.1	354		3,28	FALSE	0	3,038E-06	K.NDIPEITLALK.V	[472-482]
		Checked	File ID	RT [min]	First Scan	Mass Analyzer	Activation Type	MS Order	# PSMs	Best PSM Ambiguity	Isolation Interference [%]	Average Reporter S/N	Ion Inject Time [ms]	Precursor m/z [Da]	Precursor MH+ [Da]	Precursor Charge	Spectrum File	Abundances (Normalized): 126	Abundances (Normalized): 127	Abundances (Normalized): 128	Abundances (Normalized): 129	Abundance: 126	Abundance: 127	Abundance: 128	Abundance: 129	Quan Info
		FALSE	F2	78,3880	19841	Fourier Transform	HCD (High Energy Collision Dissociation)	MS2	1	Unambiguous	4,076506	255,8	57,282	562,34357	1685,01615	3	Ovary_FlowThru_2.raw	243.3	403.5	314.7	500.3	175.3	245.3	247.1	354
	FALSE	High	Sequest HT (A2)	Unambiguous	[K].vFAPAGVSPTVMNLHR.[G]	N-Term(TMT6plex)	4	5	ENSDARP00000102472.3; ENSDARP00000113988.1; ENSDARP00000050237.5; ENSDARP00000115012.1	ENSDARP00000101309.3; ENSDARP00000102472.3; ENSDARP00000113988.1; ENSDARP00000050237.5; ENSDARP00000115012.1	0	3	0,8423	0,0000	1	1	642,35565	1925,05240	1925,06285	-5,43	-0,00348	HCD (High Energy Collision Dissociation)	MS2	42,34278	12,8	200,000	78,4709	19862	Ovary_FlowThru_2.raw	F2	12.4	10.4	16.5	11.9		2,41	FALSE	0	4,315E-06	K.VFAPAGVSPTVMNLHR.G	[119-134]
		Checked	File ID	RT [min]	First Scan	Mass Analyzer	Activation Type	MS Order	# PSMs	Best PSM Ambiguity	Isolation Interference [%]	Average Reporter S/N	Ion Inject Time [ms]	Precursor m/z [Da]	Precursor MH+ [Da]	Precursor Charge	Spectrum File	Abundances (Normalized): 126	Abundances (Normalized): 127	Abundances (Normalized): 128	Abundances (Normalized): 129	Abundance: 126	Abundance: 127	Abundance: 128	Abundance: 129	Quan Info
		FALSE	F2	78,4709	19862	Fourier Transform	HCD (High Energy Collision Dissociation)	MS2	1	Unambiguous	42,34278	12,8	200,000	642,35565	1925,05240	3	Ovary_FlowThru_2.raw	17.2	17.1	21	16.8	12.4	10.4	16.5	11.9
	FALSE	High	Sequest HT (A2)	Unambiguous	[K].nDIPEITLALk.[V]	N-Term(TMT6plex); K11(TMT6plex)	7	14	ENSDARP00000072687.5; ENSDARP00000102472.3; ENSDARP00000113988.1; ENSDARP00000050237.5; ENSDARP00000115012.1; ENSDARP00000072678.4; ENSDARP00000061164.5	ENSDARP00000072687.5; ENSDARP00000101309.3; ENSDARP00000102472.3; ENSDARP00000072790.5; ENSDARP00000140475.1; ENSDARP00000096034.3; ENSDARP00000114558.1; ENSDARP00000113988.1; ENSDARP00000050237.5; ENSDARP00000138530.1; ENSDARP00000109480.2; ENSDARP00000115012.1; ENSDARP00000072678.4; ENSDARP00000061164.5	0	2	0,8071	0,0000	1	1	843,01129	1685,01531	1685,02494	-5,72	-0,00482	HCD (High Energy Collision Dissociation)	MS2	4,138541	207,6	33,004	78,3003	19819	Ovary_FlowThru_2.raw	F2	143.6	204.4	185.1	296		3,94	FALSE	0	1,719E-08	K.NDIPEITLALK.V	[472-482]
		Checked	File ID	RT [min]	First Scan	Mass Analyzer	Activation Type	MS Order	# PSMs	Best PSM Ambiguity	Isolation Interference [%]	Average Reporter S/N	Ion Inject Time [ms]	Precursor m/z [Da]	Precursor MH+ [Da]	Precursor Charge	Spectrum File	Abundances (Normalized): 126	Abundances (Normalized): 127	Abundances (Normalized): 128	Abundances (Normalized): 129	Abundance: 126	Abundance: 127	Abundance: 128	Abundance: 129	Quan Info
		FALSE	F2	78,3003	19819	Fourier Transform	HCD (High Energy Collision Dissociation)	MS2	1	Unambiguous	4,138541	207,6	33,004	843,01129	1685,01531	2	Ovary_FlowThru_2.raw	199.4	336.2	235.7	418.3	143.6	204.4	185.1	296
	FALSE	High	Sequest HT (A2)	Unambiguous	[K].nDIPEITLALk.[V]	N-Term(TMT6plex); K11(TMT6plex)	7	14	ENSDARP00000072687.5; ENSDARP00000102472.3; ENSDARP00000113988.1; ENSDARP00000050237.5; ENSDARP00000115012.1; ENSDARP00000072678.4; ENSDARP00000061164.5	ENSDARP00000072687.5; ENSDARP00000101309.3; ENSDARP00000102472.3; ENSDARP00000072790.5; ENSDARP00000140475.1; ENSDARP00000096034.3; ENSDARP00000114558.1; ENSDARP00000113988.1; ENSDARP00000050237.5; ENSDARP00000138530.1; ENSDARP00000109480.2; ENSDARP00000115012.1; ENSDARP00000072678.4; ENSDARP00000061164.5	0	2	0,7065	0,0000	1	1	843,01190	1685,01653	1685,02494	-4,99	-0,00421	HCD (High Energy Collision Dissociation)	MS2	0	30,1	200,000	82,0310	20751	Ovary_FlowThru_2.raw	F2	20.9	47.6	23.5	28.3		1,84	FALSE	0	0,0003124	K.NDIPEITLALK.V	[472-482]
		Checked	File ID	RT [min]	First Scan	Mass Analyzer	Activation Type	MS Order	# PSMs	Best PSM Ambiguity	Isolation Interference [%]	Average Reporter S/N	Ion Inject Time [ms]	Precursor m/z [Da]	Precursor MH+ [Da]	Precursor Charge	Spectrum File	Abundances (Normalized): 126	Abundances (Normalized): 127	Abundances (Normalized): 128	Abundances (Normalized): 129	Abundance: 126	Abundance: 127	Abundance: 128	Abundance: 129	Quan Info
		FALSE	F2	82,0310	20751	Fourier Transform	HCD (High Energy Collision Dissociation)	MS2	1	Unambiguous	0	30,1	200,000	843,01190	1685,01653	2	Ovary_FlowThru_2.raw	29	78.3	29.9	40	20.9	47.6	23.5	28.3
	FALSE	High	Sequest HT (A2)	Unambiguous	[K].hILTAAYDTGFR.[F]	N-Term(TMT6plex)	2	3	ENSDARP00000102472.3; ENSDARP00000050237.5	ENSDARP00000102472.3; ENSDARP00000050237.5; ENSDARP00000138530.1	0	2	0,7674	0,0000	1	1	797,42737	1593,84746	1593,85866	-7,03	-0,00560	HCD (High Energy Collision Dissociation)	MS2	14,06472	159,6	200,000	31,6016	8048	Ovary_FlowThru_4.raw	F4	191.4	148.1	127.5	170.4		3,87	FALSE	0	1,109E-05	K.HILTAAYDTGFR.F	[1279-1290]
		Checked	File ID	RT [min]	First Scan	Mass Analyzer	Activation Type	MS Order	# PSMs	Best PSM Ambiguity	Isolation Interference [%]	Average Reporter S/N	Ion Inject Time [ms]	Precursor m/z [Da]	Precursor MH+ [Da]	Precursor Charge	Spectrum File	Abundances (Normalized): 126	Abundances (Normalized): 127	Abundances (Normalized): 128	Abundances (Normalized): 129	Abundance: 126	Abundance: 127	Abundance: 128	Abundance: 129	Quan Info
		FALSE	F4	31,6016	8048	Fourier Transform	HCD (High Energy Collision Dissociation)	MS2	1	Unambiguous	14,06472	159,6	200,000	797,42737	1593,84746	2	Ovary_FlowThru_4.raw	264.9	245.2	127.5	247.5	191.4	148.1	127.5	170.4
	FALSE	High	Sequest HT (A2)	Unambiguous	[K].aLQEGVAFQYAkPLLAAEVR.[R]	N-Term(TMT6plex); K12(TMT6plex)	3	6	ENSDARP00000113988.1; ENSDARP00000050237.5; ENSDARP00000072678.4	ENSDARP00000140475.1; ENSDARP00000114558.1; ENSDARP00000113988.1; ENSDARP00000050237.5; ENSDARP00000138530.1; ENSDARP00000072678.4	0	3	0,8140	0,0000	1	1	878,17285	2632,50400	2632,52268	-7,09	-0,00623	HCD (High Energy Collision Dissociation)	MS2	0	92,5	200,000	86,1198	21765	Ovary_FlowThru_2.raw	F2	7.1	245.7	92.5	23.5		5,59	FALSE	0	1,39E-12	K.ALQEGVAFQYAKPLLAAEVR.R	[770-789]
		Checked	File ID	RT [min]	First Scan	Mass Analyzer	Activation Type	MS Order	# PSMs	Best PSM Ambiguity	Isolation Interference [%]	Average Reporter S/N	Ion Inject Time [ms]	Precursor m/z [Da]	Precursor MH+ [Da]	Precursor Charge	Spectrum File	Abundances (Normalized): 126	Abundances (Normalized): 127	Abundances (Normalized): 128	Abundances (Normalized): 129	Abundance: 126	Abundance: 127	Abundance: 128	Abundance: 129	Quan Info
		FALSE	F2	86,1198	21765	Fourier Transform	HCD (High Energy Collision Dissociation)	MS2	1	Unambiguous	0	92,5	200,000	878,17285	2632,50400	3	Ovary_FlowThru_2.raw	9.8	404.1	117.8	33.3	7.1	245.7	92.5	23.5
	FALSE	High	Sequest HT (A2)	Unambiguous	[R].aDQkLLGYQLAAYFDkPTAR.[V]	N-Term(TMT6plex); K4(TMT6plex); K16(TMT6plex)	5	7	ENSDARP00000072687.5; ENSDARP00000102472.3; ENSDARP00000113988.1; ENSDARP00000050237.5; ENSDARP00000115012.1	ENSDARP00000072687.5; ENSDARP00000101309.3; ENSDARP00000102472.3; ENSDARP00000113988.1; ENSDARP00000050237.5; ENSDARP00000109480.2; ENSDARP00000115012.1	1	4	0,7831	0,0000	1	1	739,92084	2956,66152	2956,68634	-8,39	-0,00620	HCD (High Energy Collision Dissociation)	MS2	5,776257	37,0	200,000	86,1476	21772	Ovary_FlowThru_2.raw	F2	54.8	22.4	23.5	47		2,72	FALSE	0	5,627E-05	R.ADQKLLGYQLAAYFDKPTAR.V	[1179-1198]
		Checked	File ID	RT [min]	First Scan	Mass Analyzer	Activation Type	MS Order	# PSMs	Best PSM Ambiguity	Isolation Interference [%]	Average Reporter S/N	Ion Inject Time [ms]	Precursor m/z [Da]	Precursor MH+ [Da]	Precursor Charge	Spectrum File	Abundances (Normalized): 126	Abundances (Normalized): 127	Abundances (Normalized): 128	Abundances (Normalized): 129	Abundance: 126	Abundance: 127	Abundance: 128	Abundance: 129	Quan Info
		FALSE	F2	86,1476	21772	Fourier Transform	HCD (High Energy Collision Dissociation)	MS2	1	Unambiguous	5,776257	37,0	200,000	739,92084	2956,66152	4	Ovary_FlowThru_2.raw	76.1	36.8	30	66.4	54.8	22.4	23.5	47
	FALSE	High	Sequest HT (A2)	Unambiguous	[K].iSDAPAQIVEVLk.[H]	N-Term(TMT6plex); K13(TMT6plex)	3	4	ENSDARP00000102472.3; ENSDARP00000050237.5; ENSDARP00000115012.1	ENSDARP00000101309.3; ENSDARP00000102472.3; ENSDARP00000050237.5; ENSDARP00000115012.1	0	2	0,6909	0,0000	1	1	921,05499	1841,10271	1841,11482	-6,58	-0,00606	HCD (High Energy Collision Dissociation)	MS2	5,989235	221,0	103,981	86,3005	21810	Ovary_FlowThru_2.raw	F2	135.3	247.1	279	220.9		5,37	FALSE	0	1,114E-11	K.ISDAPAQIVEVLK.H	[303-315]
		Checked	File ID	RT [min]	First Scan	Mass Analyzer	Activation Type	MS Order	# PSMs	Best PSM Ambiguity	Isolation Interference [%]	Average Reporter S/N	Ion Inject Time [ms]	Precursor m/z [Da]	Precursor MH+ [Da]	Precursor Charge	Spectrum File	Abundances (Normalized): 126	Abundances (Normalized): 127	Abundances (Normalized): 128	Abundances (Normalized): 129	Abundance: 126	Abundance: 127	Abundance: 128	Abundance: 129	Quan Info
		FALSE	F2	86,3005	21810	Fourier Transform	HCD (High Energy Collision Dissociation)	MS2	1	Unambiguous	5,989235	221,0	103,981	921,05499	1841,10271	2	Ovary_FlowThru_2.raw	187.8	406.4	355.2	312.2	135.3	247.1	279	220.9
	FALSE	High	Sequest HT (A2)	Unambiguous	[K].hILTAAYDTGFR.[F]	N-Term(TMT6plex)	2	3	ENSDARP00000102472.3; ENSDARP00000050237.5	ENSDARP00000102472.3; ENSDARP00000050237.5; ENSDARP00000138530.1	0	3	0,8170	0,0000	1	1	531,95538	1593,85160	1593,85866	-4,43	-0,00235	HCD (High Energy Collision Dissociation)	MS2	3,430942	99,3	91,226	31,5582	8037	Ovary_FlowThru_4.raw	F4	108.5	74	105.8	108.2		3,99	FALSE	0	1,218E-07	K.HILTAAYDTGFR.F	[1279-1290]
		Checked	File ID	RT [min]	First Scan	Mass Analyzer	Activation Type	MS Order	# PSMs	Best PSM Ambiguity	Isolation Interference [%]	Average Reporter S/N	Ion Inject Time [ms]	Precursor m/z [Da]	Precursor MH+ [Da]	Precursor Charge	Spectrum File	Abundances (Normalized): 126	Abundances (Normalized): 127	Abundances (Normalized): 128	Abundances (Normalized): 129	Abundance: 126	Abundance: 127	Abundance: 128	Abundance: 129	Quan Info
		FALSE	F4	31,5582	8037	Fourier Transform	HCD (High Energy Collision Dissociation)	MS2	1	Unambiguous	3,430942	99,3	91,226	531,95538	1593,85160	3	Ovary_FlowThru_4.raw	150.2	122.5	105.8	157.1	108.5	74	105.8	108.2
	FALSE	High	Sequest HT (A2)	Unambiguous	[K].iSDAPAQIVEVLk.[H]	N-Term(TMT6plex); K13(TMT6plex)	3	4	ENSDARP00000102472.3; ENSDARP00000050237.5; ENSDARP00000115012.1	ENSDARP00000101309.3; ENSDARP00000102472.3; ENSDARP00000050237.5; ENSDARP00000115012.1	0	3	0,7637	0,0000	1	1	614,37292	1841,10422	1841,11482	-5,76	-0,00353	HCD (High Energy Collision Dissociation)	MS2	4,148414	247,8	33,067	86,3440	21821	Ovary_FlowThru_2.raw	F2	139.1	279.2	312.9	258.3		3,64	FALSE	0	6,46E-08	K.ISDAPAQIVEVLK.H	[303-315]
		Checked	File ID	RT [min]	First Scan	Mass Analyzer	Activation Type	MS Order	# PSMs	Best PSM Ambiguity	Isolation Interference [%]	Average Reporter S/N	Ion Inject Time [ms]	Precursor m/z [Da]	Precursor MH+ [Da]	Precursor Charge	Spectrum File	Abundances (Normalized): 126	Abundances (Normalized): 127	Abundances (Normalized): 128	Abundances (Normalized): 129	Abundance: 126	Abundance: 127	Abundance: 128	Abundance: 129	Quan Info
		FALSE	F2	86,3440	21821	Fourier Transform	HCD (High Energy Collision Dissociation)	MS2	1	Unambiguous	4,148414	247,8	33,067	614,37292	1841,10422	3	Ovary_FlowThru_2.raw	193.1	459.2	398.4	365	139.1	279.2	312.9	258.3
	FALSE	High	Sequest HT (A2)	Unambiguous	[K].vMGNAGHPSSLkPIMk.[L]	N-Term(TMT6plex); K12(TMT6plex); K16(TMT6plex)	6	11	ENSDARP00000072687.5; ENSDARP00000102472.3; ENSDARP00000113988.1; ENSDARP00000050237.5; ENSDARP00000115012.1; ENSDARP00000072678.4	ENSDARP00000072687.5; ENSDARP00000101309.3; ENSDARP00000102472.3; ENSDARP00000140475.1; ENSDARP00000114558.1; ENSDARP00000113988.1; ENSDARP00000050237.5; ENSDARP00000138530.1; ENSDARP00000109480.2; ENSDARP00000115012.1; ENSDARP00000072678.4	0	4	0,6684	0,0000	1	1	589,34253	2354,34829	2354,36554	-7,33	-0,00431	HCD (High Energy Collision Dissociation)	MS2	12,27831	29,0	200,000	86,6400	21895	Ovary_FlowThru_2.raw	F2	16.8	39.4	38.7	20.7		1,96	FALSE	0	0,0003243	K.VMGNAGHPSSLKPIMK.L	[483-498]
		Checked	File ID	RT [min]	First Scan	Mass Analyzer	Activation Type	MS Order	# PSMs	Best PSM Ambiguity	Isolation Interference [%]	Average Reporter S/N	Ion Inject Time [ms]	Precursor m/z [Da]	Precursor MH+ [Da]	Precursor Charge	Spectrum File	Abundances (Normalized): 126	Abundances (Normalized): 127	Abundances (Normalized): 128	Abundances (Normalized): 129	Abundance: 126	Abundance: 127	Abundance: 128	Abundance: 129	Quan Info
		FALSE	F2	86,6400	21895	Fourier Transform	HCD (High Energy Collision Dissociation)	MS2	1	Unambiguous	12,27831	29,0	200,000	589,34253	2354,34829	4	Ovary_FlowThru_2.raw	23.3	64.8	49.3	29.3	16.8	39.4	38.7	20.7
	FALSE	High	Sequest HT (A2)	Unambiguous	[K].iSDAPAQIVEVLk.[H]	N-Term(TMT6plex); K13(TMT6plex)	3	4	ENSDARP00000102472.3; ENSDARP00000050237.5; ENSDARP00000115012.1	ENSDARP00000101309.3; ENSDARP00000102472.3; ENSDARP00000050237.5; ENSDARP00000115012.1	0	3	0,7720	0,0000	1	1	614,37286	1841,10404	1841,11482	-5,86	-0,00359	HCD (High Energy Collision Dissociation)	MS2	8,611553	216,5	18,598	85,9577	21724	Ovary_FlowThru_2.raw	F2	135.2	254.1	272.4	202.7		3,64	FALSE	0	2,602E-09	K.ISDAPAQIVEVLK.H	[303-315]
		Checked	File ID	RT [min]	First Scan	Mass Analyzer	Activation Type	MS Order	# PSMs	Best PSM Ambiguity	Isolation Interference [%]	Average Reporter S/N	Ion Inject Time [ms]	Precursor m/z [Da]	Precursor MH+ [Da]	Precursor Charge	Spectrum File	Abundances (Normalized): 126	Abundances (Normalized): 127	Abundances (Normalized): 128	Abundances (Normalized): 129	Abundance: 126	Abundance: 127	Abundance: 128	Abundance: 129	Quan Info
		FALSE	F2	85,9577	21724	Fourier Transform	HCD (High Energy Collision Dissociation)	MS2	1	Unambiguous	8,611553	216,5	18,598	614,37286	1841,10404	3	Ovary_FlowThru_2.raw	187.7	418	346.8	286.5	135.2	254.1	272.4	202.7
	FALSE	High	Sequest HT (A2)	Unambiguous	[K].aLQEGVAFQYAkPLLAAEVR.[R]	N-Term(TMT6plex); K12(TMT6plex)	3	6	ENSDARP00000113988.1; ENSDARP00000050237.5; ENSDARP00000072678.4	ENSDARP00000140475.1; ENSDARP00000114558.1; ENSDARP00000113988.1; ENSDARP00000050237.5; ENSDARP00000138530.1; ENSDARP00000072678.4	0	4	0,7536	0,0000	1	1	658,88257	2632,50844	2632,52268	-5,41	-0,00356	HCD (High Energy Collision Dissociation)	MS2	59,43824	43,1	200,000	85,9396	21719	Ovary_FlowThru_2.raw	F2	13.8	85.6	46.7	25.7		4,14	FALSE	0	3,172E-10	K.ALQEGVAFQYAKPLLAAEVR.R	[770-789]
		Checked	File ID	RT [min]	First Scan	Mass Analyzer	Activation Type	MS Order	# PSMs	Best PSM Ambiguity	Isolation Interference [%]	Average Reporter S/N	Ion Inject Time [ms]	Precursor m/z [Da]	Precursor MH+ [Da]	Precursor Charge	Spectrum File	Abundances (Normalized): 126	Abundances (Normalized): 127	Abundances (Normalized): 128	Abundances (Normalized): 129	Abundance: 126	Abundance: 127	Abundance: 128	Abundance: 129	Quan Info
		FALSE	F2	85,9396	21719	Fourier Transform	HCD (High Energy Collision Dissociation)	MS2	1	Unambiguous	59,43824	43,1	200,000	658,88257	2632,50844	4	Ovary_FlowThru_2.raw	19.1	140.8	59.5	36.4	13.8	85.6	46.7	25.7	Rejected By Method
	FALSE	High	Sequest HT (A2)	Unambiguous	[R].iTAPDMASVAGAANVAIk.[L]	N-Term(TMT6plex); K18(TMT6plex)	3	7	ENSDARP00000072687.5; ENSDARP00000050237.5; ENSDARP00000072678.4	ENSDARP00000072687.5; ENSDARP00000140475.1; ENSDARP00000114558.1; ENSDARP00000050237.5; ENSDARP00000138530.1; ENSDARP00000109480.2; ENSDARP00000072678.4	0	3	0,4518	0,0000	1	1	720,07764	2158,21836	2158,23060	-5,67	-0,00408	HCD (High Energy Collision Dissociation)	MS2	30,74942	12,7	200,000	85,1259	21523	Ovary_FlowThru_2.raw	F2	9.6	10.9	17.3	13.1		1,66	FALSE	0	0,0003469	R.ITAPDMASVAGAANVAIK.L	[597-614]
		Checked	File ID	RT [min]	First Scan	Mass Analyzer	Activation Type	MS Order	# PSMs	Best PSM Ambiguity	Isolation Interference [%]	Average Reporter S/N	Ion Inject Time [ms]	Precursor m/z [Da]	Precursor MH+ [Da]	Precursor Charge	Spectrum File	Abundances (Normalized): 126	Abundances (Normalized): 127	Abundances (Normalized): 128	Abundances (Normalized): 129	Abundance: 126	Abundance: 127	Abundance: 128	Abundance: 129	Quan Info
		FALSE	F2	85,1259	21523	Fourier Transform	HCD (High Energy Collision Dissociation)	MS2	1	Unambiguous	30,74942	12,7	200,000	720,07764	2158,21836	3	Ovary_FlowThru_2.raw	13.3	17.9	22	18.5	9.6	10.9	17.3	13.1
	FALSE	High	Sequest HT (A2)	Unambiguous	[RK].dPFVPATk.[L]	N-Term(TMT6plex); K8(TMT6plex)	3	7	ENSDARP00000072687.5; ENSDARP00000050237.5; ENSDARP00000072678.4	ENSDARP00000072687.5; ENSDARP00000140475.1; ENSDARP00000114558.1; ENSDARP00000050237.5; ENSDARP00000138530.1; ENSDARP00000109480.2; ENSDARP00000072678.4	0	2	0,5822	0,0000	1	1	666,89709	1332,78691	1332,79276	-4,39	-0,00292	HCD (High Energy Collision Dissociation)	MS2	2,344373	303,7	174,049	31,6798	8068	Ovary_FlowThru_4.raw	F4	407.2	261.8	300.2	243.8		3,04	FALSE	0	0,0001589	K.DPFVPATK.L	[87-94]
		Checked	File ID	RT [min]	First Scan	Mass Analyzer	Activation Type	MS Order	# PSMs	Best PSM Ambiguity	Isolation Interference [%]	Average Reporter S/N	Ion Inject Time [ms]	Precursor m/z [Da]	Precursor MH+ [Da]	Precursor Charge	Spectrum File	Abundances (Normalized): 126	Abundances (Normalized): 127	Abundances (Normalized): 128	Abundances (Normalized): 129	Abundance: 126	Abundance: 127	Abundance: 128	Abundance: 129	Quan Info
		FALSE	F4	31,6798	8068	Fourier Transform	HCD (High Energy Collision Dissociation)	MS2	1	Unambiguous	2,344373	303,7	174,049	666,89709	1332,78691	2	Ovary_FlowThru_4.raw	563.5	433.4	300.2	354.1	407.2	261.8	300.2	243.8
	FALSE	High	Sequest HT (A2)	Unambiguous	[K].iSDAPAQIVEVLk.[H]	N-Term(TMT6plex); K13(TMT6plex)	3	4	ENSDARP00000102472.3; ENSDARP00000050237.5; ENSDARP00000115012.1	ENSDARP00000101309.3; ENSDARP00000102472.3; ENSDARP00000050237.5; ENSDARP00000115012.1	0	2	0,5848	0,0000	1	1	921,05444	1841,10161	1841,11482	-7,18	-0,00661	HCD (High Energy Collision Dissociation)	MS2	0	22,8	200,000	85,2773	21561	Ovary_FlowThru_2.raw	F2	22.3	18.5	31.7	18.8		1,71	FALSE	0	1,003E-05	K.ISDAPAQIVEVLK.H	[303-315]
		Checked	File ID	RT [min]	First Scan	Mass Analyzer	Activation Type	MS Order	# PSMs	Best PSM Ambiguity	Isolation Interference [%]	Average Reporter S/N	Ion Inject Time [ms]	Precursor m/z [Da]	Precursor MH+ [Da]	Precursor Charge	Spectrum File	Abundances (Normalized): 126	Abundances (Normalized): 127	Abundances (Normalized): 128	Abundances (Normalized): 129	Abundance: 126	Abundance: 127	Abundance: 128	Abundance: 129	Quan Info
		FALSE	F2	85,2773	21561	Fourier Transform	HCD (High Energy Collision Dissociation)	MS2	1	Unambiguous	0	22,8	200,000	921,05444	1841,10161	2	Ovary_FlowThru_2.raw	31	30.4	40.3	26.5	22.3	18.5	31.7	18.8
	FALSE	High	Sequest HT (A2)	Unambiguous	[K].iSDAPAQIVEVLk.[H]	N-Term(TMT6plex); K13(TMT6plex)	3	4	ENSDARP00000102472.3; ENSDARP00000050237.5; ENSDARP00000115012.1	ENSDARP00000101309.3; ENSDARP00000102472.3; ENSDARP00000050237.5; ENSDARP00000115012.1	0	3	0,7513	0,0000	1	1	614,37360	1841,10624	1841,11482	-4,66	-0,00286	HCD (High Energy Collision Dissociation)	MS2	0	173,2	200,000	85,3167	21571	Ovary_FlowThru_2.raw	F2	103.1	203.7	219.5	165.2		3,74	FALSE	0	9,503E-09	K.ISDAPAQIVEVLK.H	[303-315]
		Checked	File ID	RT [min]	First Scan	Mass Analyzer	Activation Type	MS Order	# PSMs	Best PSM Ambiguity	Isolation Interference [%]	Average Reporter S/N	Ion Inject Time [ms]	Precursor m/z [Da]	Precursor MH+ [Da]	Precursor Charge	Spectrum File	Abundances (Normalized): 126	Abundances (Normalized): 127	Abundances (Normalized): 128	Abundances (Normalized): 129	Abundance: 126	Abundance: 127	Abundance: 128	Abundance: 129	Quan Info
		FALSE	F2	85,3167	21571	Fourier Transform	HCD (High Energy Collision Dissociation)	MS2	1	Unambiguous	0	173,2	200,000	614,37360	1841,10624	3	Ovary_FlowThru_2.raw	143.2	335.1	279.5	233.5	103.1	203.7	219.5	165.2
	FALSE	High	Sequest HT (A2)	Unambiguous	[K].iSDAPAQIVEVLk.[H]	N-Term(TMT6plex); K13(TMT6plex)	3	4	ENSDARP00000102472.3; ENSDARP00000050237.5; ENSDARP00000115012.1	ENSDARP00000101309.3; ENSDARP00000102472.3; ENSDARP00000050237.5; ENSDARP00000115012.1	0	2	0,7199	0,0000	1	1	921,05493	1841,10259	1841,11482	-6,64	-0,00612	HCD (High Energy Collision Dissociation)	MS2	3,975894	363,2	76,252	85,7836	21682	Ovary_FlowThru_2.raw	F2	213.9	431.1	461.7	343.6		5,89	FALSE	0	4,713E-11	K.ISDAPAQIVEVLK.H	[303-315]
		Checked	File ID	RT [min]	First Scan	Mass Analyzer	Activation Type	MS Order	# PSMs	Best PSM Ambiguity	Isolation Interference [%]	Average Reporter S/N	Ion Inject Time [ms]	Precursor m/z [Da]	Precursor MH+ [Da]	Precursor Charge	Spectrum File	Abundances (Normalized): 126	Abundances (Normalized): 127	Abundances (Normalized): 128	Abundances (Normalized): 129	Abundance: 126	Abundance: 127	Abundance: 128	Abundance: 129	Quan Info
		FALSE	F2	85,7836	21682	Fourier Transform	HCD (High Energy Collision Dissociation)	MS2	1	Unambiguous	3,975894	363,2	76,252	921,05493	1841,10259	2	Ovary_FlowThru_2.raw	296.9	709.1	587.9	485.6	213.9	431.1	461.7	343.6
	FALSE	High	Sequest HT (A2)	Unambiguous	[K].iSDAPAQIVEVLk.[H]	N-Term(TMT6plex); K13(TMT6plex)	3	4	ENSDARP00000102472.3; ENSDARP00000050237.5; ENSDARP00000115012.1	ENSDARP00000101309.3; ENSDARP00000102472.3; ENSDARP00000050237.5; ENSDARP00000115012.1	0	3	0,7662	0,0000	1	1	614,37286	1841,10404	1841,11482	-5,86	-0,00359	HCD (High Energy Collision Dissociation)	MS2	4,484025	143,8	5,724	85,8334	21694	Ovary_FlowThru_2.raw	F2	94.7	156.7	181.7	141.1		3,85	FALSE	0	4,188E-08	K.ISDAPAQIVEVLK.H	[303-315]
		Checked	File ID	RT [min]	First Scan	Mass Analyzer	Activation Type	MS Order	# PSMs	Best PSM Ambiguity	Isolation Interference [%]	Average Reporter S/N	Ion Inject Time [ms]	Precursor m/z [Da]	Precursor MH+ [Da]	Precursor Charge	Spectrum File	Abundances (Normalized): 126	Abundances (Normalized): 127	Abundances (Normalized): 128	Abundances (Normalized): 129	Abundance: 126	Abundance: 127	Abundance: 128	Abundance: 129	Quan Info
		FALSE	F2	85,8334	21694	Fourier Transform	HCD (High Energy Collision Dissociation)	MS2	1	Unambiguous	4,484025	143,8	5,724	614,37286	1841,10404	3	Ovary_FlowThru_2.raw	131.5	257.8	231.4	199.4	94.7	156.7	181.7	141.1
	FALSE	High	Sequest HT (A2)	Unambiguous	[K].qINIIDDDTPEGQAFLLk.[L]	N-Term(TMT6plex); K18(TMT6plex)	5	7	ENSDARP00000072687.5; ENSDARP00000102472.3; ENSDARP00000113988.1; ENSDARP00000050237.5; ENSDARP00000115012.1	ENSDARP00000072687.5; ENSDARP00000101309.3; ENSDARP00000102472.3; ENSDARP00000113988.1; ENSDARP00000050237.5; ENSDARP00000109480.2; ENSDARP00000115012.1	0	3	0,5774	0,0000	1	1	830,12384	2488,35697	2488,36993	-5,21	-0,00432	HCD (High Energy Collision Dissociation)	MS2	0	32,6	200,000	85,8389	21695	Ovary_FlowThru_2.raw	F2	20.7	37.8	34.9	36.7		3,36	FALSE	0	5,627E-07	K.QINIIDDDTPEGQAFLLK.L	[1039-1056]
		Checked	File ID	RT [min]	First Scan	Mass Analyzer	Activation Type	MS Order	# PSMs	Best PSM Ambiguity	Isolation Interference [%]	Average Reporter S/N	Ion Inject Time [ms]	Precursor m/z [Da]	Precursor MH+ [Da]	Precursor Charge	Spectrum File	Abundances (Normalized): 126	Abundances (Normalized): 127	Abundances (Normalized): 128	Abundances (Normalized): 129	Abundance: 126	Abundance: 127	Abundance: 128	Abundance: 129	Quan Info
		FALSE	F2	85,8389	21695	Fourier Transform	HCD (High Energy Collision Dissociation)	MS2	1	Unambiguous	0	32,6	200,000	830,12384	2488,35697	3	Ovary_FlowThru_2.raw	28.7	62.2	44.4	51.9	20.7	37.8	34.9	36.7
	FALSE	High	Sequest HT (A2)	Unambiguous	[R].tLcYAVPYIEIk.[G]	N-Term(TMT6plex); C3(Carbamidomethyl); K12(TMT6plex)	6	8	ENSDARP00000072687.5; ENSDARP00000102472.3; ENSDARP00000113988.1; ENSDARP00000050237.5; ENSDARP00000115012.1; ENSDARP00000061164.5	ENSDARP00000072687.5; ENSDARP00000101309.3; ENSDARP00000102472.3; ENSDARP00000113988.1; ENSDARP00000050237.5; ENSDARP00000109480.2; ENSDARP00000115012.1; ENSDARP00000061164.5	0	3	0,5826	0,0000	1	1	643,36566	1928,08243	1928,09673	-7,41	-0,00477	HCD (High Energy Collision Dissociation)	MS2	41,34541	28,2	200,000	85,8468	21697	Ovary_FlowThru_2.raw	F2	23.8	34	28.1	26.6		2,42	FALSE	0	0,0001176	R.TLCYAVPYIEIK.G	[969-980]
		Checked	File ID	RT [min]	First Scan	Mass Analyzer	Activation Type	MS Order	# PSMs	Best PSM Ambiguity	Isolation Interference [%]	Average Reporter S/N	Ion Inject Time [ms]	Precursor m/z [Da]	Precursor MH+ [Da]	Precursor Charge	Spectrum File	Abundances (Normalized): 126	Abundances (Normalized): 127	Abundances (Normalized): 128	Abundances (Normalized): 129	Abundance: 126	Abundance: 127	Abundance: 128	Abundance: 129	Quan Info
		FALSE	F2	85,8468	21697	Fourier Transform	HCD (High Energy Collision Dissociation)	MS2	1	Unambiguous	41,34541	28,2	200,000	643,36566	1928,08243	3	Ovary_FlowThru_2.raw	33	55.9	35.8	37.6	23.8	34	28.1	26.6
	FALSE	High	Sequest HT (A2)	Unambiguous	[K].aLQEGVAFQYAkPLLAAEVR.[R]	N-Term(TMT6plex); K12(TMT6plex)	3	6	ENSDARP00000113988.1; ENSDARP00000050237.5; ENSDARP00000072678.4	ENSDARP00000140475.1; ENSDARP00000114558.1; ENSDARP00000113988.1; ENSDARP00000050237.5; ENSDARP00000138530.1; ENSDARP00000072678.4	0	3	0,7261	0,0000	1	1	878,17358	2632,50620	2632,52268	-6,26	-0,00549	HCD (High Energy Collision Dissociation)	MS2	0	30,1	200,000	85,6059	21641	Ovary_FlowThru_2.raw	F2	9.8	72.1	26.8	11.3		2,41	FALSE	0	4,824E-06	K.ALQEGVAFQYAKPLLAAEVR.R	[770-789]
		Checked	File ID	RT [min]	First Scan	Mass Analyzer	Activation Type	MS Order	# PSMs	Best PSM Ambiguity	Isolation Interference [%]	Average Reporter S/N	Ion Inject Time [ms]	Precursor m/z [Da]	Precursor MH+ [Da]	Precursor Charge	Spectrum File	Abundances (Normalized): 126	Abundances (Normalized): 127	Abundances (Normalized): 128	Abundances (Normalized): 129	Abundance: 126	Abundance: 127	Abundance: 128	Abundance: 129	Quan Info
		FALSE	F2	85,6059	21641	Fourier Transform	HCD (High Energy Collision Dissociation)	MS2	1	Unambiguous	0	30,1	200,000	878,17358	2632,50620	3	Ovary_FlowThru_2.raw	13.6	118.6	34.1	15.9	9.8	72.1	26.8	11.3
	FALSE	High	Sequest HT (A2)	Unambiguous	[R].vQLIVSSIAENDNmk.[I]	N-Term(TMT6plex); M14(Oxidation); K15(TMT6plex)	2	2	ENSDARP00000102472.3; ENSDARP00000050237.5	ENSDARP00000102472.3; ENSDARP00000050237.5	0	3	0,6132	0,0000	1	1	712,39447	2135,16886	2135,17823	-4,39	-0,00312	HCD (High Energy Collision Dissociation)	MS2	0	35,4	200,000	87,6718	22151	Ovary_FlowThru_2.raw	F2	33.6	33.2	40.5	34.1		2,43	FALSE	0	1,252E-05	R.VQLIVSSIAENDNMK.I	[1199-1213]
		Checked	File ID	RT [min]	First Scan	Mass Analyzer	Activation Type	MS Order	# PSMs	Best PSM Ambiguity	Isolation Interference [%]	Average Reporter S/N	Ion Inject Time [ms]	Precursor m/z [Da]	Precursor MH+ [Da]	Precursor Charge	Spectrum File	Abundances (Normalized): 126	Abundances (Normalized): 127	Abundances (Normalized): 128	Abundances (Normalized): 129	Abundance: 126	Abundance: 127	Abundance: 128	Abundance: 129	Quan Info
		FALSE	F2	87,6718	22151	Fourier Transform	HCD (High Energy Collision Dissociation)	MS2	1	Unambiguous	0	35,4	200,000	712,39447	2135,16886	3	Ovary_FlowThru_2.raw	46.6	54.6	51.5	48.2	33.6	33.2	40.5	34.1
	FALSE	High	Sequest HT (A2)	Unambiguous	[R].vQLIVSSIAENDNMk.[I]	N-Term(TMT6plex); K15(TMT6plex)	2	2	ENSDARP00000102472.3; ENSDARP00000050237.5	ENSDARP00000102472.3; ENSDARP00000050237.5	0	2	0,6502	0,0000	1	1	1060,08667	2119,16606	2119,18331	-8,14	-0,00862	HCD (High Energy Collision Dissociation)	MS2	0	16,5	200,000	87,6917	22156	Ovary_FlowThru_2.raw	F2	13.8	18.7	18.2	15		2,03	FALSE	0	3,345E-05	R.VQLIVSSIAENDNMK.I	[1199-1213]
		Checked	File ID	RT [min]	First Scan	Mass Analyzer	Activation Type	MS Order	# PSMs	Best PSM Ambiguity	Isolation Interference [%]	Average Reporter S/N	Ion Inject Time [ms]	Precursor m/z [Da]	Precursor MH+ [Da]	Precursor Charge	Spectrum File	Abundances (Normalized): 126	Abundances (Normalized): 127	Abundances (Normalized): 128	Abundances (Normalized): 129	Abundance: 126	Abundance: 127	Abundance: 128	Abundance: 129	Quan Info
		FALSE	F2	87,6917	22156	Fourier Transform	HCD (High Energy Collision Dissociation)	MS2	1	Unambiguous	0	16,5	200,000	1060,08667	2119,16606	2	Ovary_FlowThru_2.raw	19.2	30.8	23.2	21.1	13.8	18.7	18.2	15
	FALSE	High	Sequest HT (A2)	Unambiguous	[R].vQLIVSSIAENDNMk.[I]	N-Term(TMT6plex); K15(TMT6plex)	2	2	ENSDARP00000102472.3; ENSDARP00000050237.5	ENSDARP00000102472.3; ENSDARP00000050237.5	0	4	0,6500	0,0000	1	1	530,54840	2119,17177	2119,18331	-5,44	-0,00288	HCD (High Energy Collision Dissociation)	MS2	7,470748	37,0	200,000	87,6957	22157	Ovary_FlowThru_2.raw	F2	39.9	39.2	32.2	36.4		2,60	FALSE	0	1,853E-05	R.VQLIVSSIAENDNMK.I	[1199-1213]
		Checked	File ID	RT [min]	First Scan	Mass Analyzer	Activation Type	MS Order	# PSMs	Best PSM Ambiguity	Isolation Interference [%]	Average Reporter S/N	Ion Inject Time [ms]	Precursor m/z [Da]	Precursor MH+ [Da]	Precursor Charge	Spectrum File	Abundances (Normalized): 126	Abundances (Normalized): 127	Abundances (Normalized): 128	Abundances (Normalized): 129	Abundance: 126	Abundance: 127	Abundance: 128	Abundance: 129	Quan Info
		FALSE	F2	87,6957	22157	Fourier Transform	HCD (High Energy Collision Dissociation)	MS2	1	Unambiguous	7,470748	37,0	200,000	530,54840	2119,17177	4	Ovary_FlowThru_2.raw	55.3	64.5	41	51.5	39.9	39.2	32.2	36.4
	FALSE	High	Sequest HT (A2)	Unambiguous	[R].vQLIVSSIAENDNMk.[I]	N-Term(TMT6plex); K15(TMT6plex)	2	2	ENSDARP00000102472.3; ENSDARP00000050237.5	ENSDARP00000102472.3; ENSDARP00000050237.5	0	3	0,7861	0,0000	1	1	707,06140	2119,16965	2119,18331	-6,45	-0,00455	HCD (High Energy Collision Dissociation)	MS2	3,76553	175,0	60,829	88,0064	22234	Ovary_FlowThru_2.raw	F2	182.6	180.6	163.4	172.3		4,16	FALSE	0	3,198E-08	R.VQLIVSSIAENDNMK.I	[1199-1213]
		Checked	File ID	RT [min]	First Scan	Mass Analyzer	Activation Type	MS Order	# PSMs	Best PSM Ambiguity	Isolation Interference [%]	Average Reporter S/N	Ion Inject Time [ms]	Precursor m/z [Da]	Precursor MH+ [Da]	Precursor Charge	Spectrum File	Abundances (Normalized): 126	Abundances (Normalized): 127	Abundances (Normalized): 128	Abundances (Normalized): 129	Abundance: 126	Abundance: 127	Abundance: 128	Abundance: 129	Quan Info
		FALSE	F2	88,0064	22234	Fourier Transform	HCD (High Energy Collision Dissociation)	MS2	1	Unambiguous	3,76553	175,0	60,829	707,06140	2119,16965	3	Ovary_FlowThru_2.raw	253.5	297.1	208.1	243.4	182.6	180.6	163.4	172.3
	FALSE	High	Sequest HT (A2)	Unambiguous	[R].vQLIVSSIAENDNmk.[I]	N-Term(TMT6plex); M14(Oxidation); K15(TMT6plex)	2	2	ENSDARP00000102472.3; ENSDARP00000050237.5	ENSDARP00000102472.3; ENSDARP00000050237.5	0	3	0,5861	0,0000	1	1	712,39374	2135,16666	2135,17823	-5,42	-0,00386	HCD (High Energy Collision Dissociation)	MS2	9,226662	28,7	200,000	88,1892	22280	Ovary_FlowThru_2.raw	F2	33.4	27.8	23.8	29.7		2,44	FALSE	0	2,143E-05	R.VQLIVSSIAENDNMK.I	[1199-1213]
		Checked	File ID	RT [min]	First Scan	Mass Analyzer	Activation Type	MS Order	# PSMs	Best PSM Ambiguity	Isolation Interference [%]	Average Reporter S/N	Ion Inject Time [ms]	Precursor m/z [Da]	Precursor MH+ [Da]	Precursor Charge	Spectrum File	Abundances (Normalized): 126	Abundances (Normalized): 127	Abundances (Normalized): 128	Abundances (Normalized): 129	Abundance: 126	Abundance: 127	Abundance: 128	Abundance: 129	Quan Info
		FALSE	F2	88,1892	22280	Fourier Transform	HCD (High Energy Collision Dissociation)	MS2	1	Unambiguous	9,226662	28,7	200,000	712,39374	2135,16666	3	Ovary_FlowThru_2.raw	46.4	45.7	30.3	42	33.4	27.8	23.8	29.7
	FALSE	High	Sequest HT (A2)	Unambiguous	[R].vQLIVSSIAENDNMk.[I]	N-Term(TMT6plex); K15(TMT6plex)	2	2	ENSDARP00000102472.3; ENSDARP00000050237.5	ENSDARP00000102472.3; ENSDARP00000050237.5	0	2	0,8118	0,0000	1	1	1060,08972	2119,17217	2119,18331	-5,26	-0,00557	HCD (High Energy Collision Dissociation)	MS2	0	51,2	200,000	88,2010	22283	Ovary_FlowThru_2.raw	F2	46.7	51	47.8	58.9		3,40	FALSE	0	1,468E-08	R.VQLIVSSIAENDNMK.I	[1199-1213]
		Checked	File ID	RT [min]	First Scan	Mass Analyzer	Activation Type	MS Order	# PSMs	Best PSM Ambiguity	Isolation Interference [%]	Average Reporter S/N	Ion Inject Time [ms]	Precursor m/z [Da]	Precursor MH+ [Da]	Precursor Charge	Spectrum File	Abundances (Normalized): 126	Abundances (Normalized): 127	Abundances (Normalized): 128	Abundances (Normalized): 129	Abundance: 126	Abundance: 127	Abundance: 128	Abundance: 129	Quan Info
		FALSE	F2	88,2010	22283	Fourier Transform	HCD (High Energy Collision Dissociation)	MS2	1	Unambiguous	0	51,2	200,000	1060,08972	2119,17217	2	Ovary_FlowThru_2.raw	64.8	83.9	60.8	83.2	46.7	51	47.8	58.9
	FALSE	High	Sequest HT (A2)	Unambiguous	[R].vQLIVSSIAENDNMk.[I]	N-Term(TMT6plex); K15(TMT6plex)	2	2	ENSDARP00000102472.3; ENSDARP00000050237.5	ENSDARP00000102472.3; ENSDARP00000050237.5	0	4	0,6804	0,0000	1	1	530,54810	2119,17055	2119,18331	-6,02	-0,00319	HCD (High Energy Collision Dissociation)	MS2	9,200267	67,8	200,000	88,2405	22293	Ovary_FlowThru_2.raw	F2	67.6	66.8	61.1	75.2		3,41	FALSE	0	7,293E-06	R.VQLIVSSIAENDNMK.I	[1199-1213]
		Checked	File ID	RT [min]	First Scan	Mass Analyzer	Activation Type	MS Order	# PSMs	Best PSM Ambiguity	Isolation Interference [%]	Average Reporter S/N	Ion Inject Time [ms]	Precursor m/z [Da]	Precursor MH+ [Da]	Precursor Charge	Spectrum File	Abundances (Normalized): 126	Abundances (Normalized): 127	Abundances (Normalized): 128	Abundances (Normalized): 129	Abundance: 126	Abundance: 127	Abundance: 128	Abundance: 129	Quan Info
		FALSE	F2	88,2405	22293	Fourier Transform	HCD (High Energy Collision Dissociation)	MS2	1	Unambiguous	9,200267	67,8	200,000	530,54810	2119,17055	4	Ovary_FlowThru_2.raw	93.9	109.9	77.9	106.2	67.6	66.8	61.1	75.2
	FALSE	High	Sequest HT (A2)	Unambiguous	[R].vQLIVSSIAENDNMk.[I]	N-Term(TMT6plex); K15(TMT6plex)	2	2	ENSDARP00000102472.3; ENSDARP00000050237.5	ENSDARP00000102472.3; ENSDARP00000050237.5	0	3	0,7318	0,0000	1	1	707,06244	2119,17276	2119,18331	-4,98	-0,00352	HCD (High Energy Collision Dissociation)	MS2	45,25774	26,6	200,000	87,5040	22109	Ovary_FlowThru_2.raw	F2	31.8	24.5	28.3	21.9		2,61	FALSE	0	7,518E-07	R.VQLIVSSIAENDNMK.I	[1199-1213]
		Checked	File ID	RT [min]	First Scan	Mass Analyzer	Activation Type	MS Order	# PSMs	Best PSM Ambiguity	Isolation Interference [%]	Average Reporter S/N	Ion Inject Time [ms]	Precursor m/z [Da]	Precursor MH+ [Da]	Precursor Charge	Spectrum File	Abundances (Normalized): 126	Abundances (Normalized): 127	Abundances (Normalized): 128	Abundances (Normalized): 129	Abundance: 126	Abundance: 127	Abundance: 128	Abundance: 129	Quan Info
		FALSE	F2	87,5040	22109	Fourier Transform	HCD (High Energy Collision Dissociation)	MS2	1	Unambiguous	45,25774	26,6	200,000	707,06244	2119,17276	3	Ovary_FlowThru_2.raw	44.2	40.3	36	30.9	31.8	24.5	28.3	21.9
	FALSE	High	Sequest HT (A2)	Unambiguous	[K].iSDAPAQIVEVLk.[H]	N-Term(TMT6plex); K13(TMT6plex)	3	4	ENSDARP00000102472.3; ENSDARP00000050237.5; ENSDARP00000115012.1	ENSDARP00000101309.3; ENSDARP00000102472.3; ENSDARP00000050237.5; ENSDARP00000115012.1	0	2	0,6786	0,0000	1	1	921,05597	1841,10466	1841,11482	-5,52	-0,00508	HCD (High Energy Collision Dissociation)	MS2	7,743208	43,0	200,000	86,8303	21942	Ovary_FlowThru_2.raw	F2	28.3	48.8	50.8	44		3,36	FALSE	0	4,866E-10	K.ISDAPAQIVEVLK.H	[303-315]
		Checked	File ID	RT [min]	First Scan	Mass Analyzer	Activation Type	MS Order	# PSMs	Best PSM Ambiguity	Isolation Interference [%]	Average Reporter S/N	Ion Inject Time [ms]	Precursor m/z [Da]	Precursor MH+ [Da]	Precursor Charge	Spectrum File	Abundances (Normalized): 126	Abundances (Normalized): 127	Abundances (Normalized): 128	Abundances (Normalized): 129	Abundance: 126	Abundance: 127	Abundance: 128	Abundance: 129	Quan Info
		FALSE	F2	86,8303	21942	Fourier Transform	HCD (High Energy Collision Dissociation)	MS2	1	Unambiguous	7,743208	43,0	200,000	921,05597	1841,10466	2	Ovary_FlowThru_2.raw	39.3	80.3	64.7	62.2	28.3	48.8	50.8	44
	FALSE	High	Sequest HT (A2)	Unambiguous	[K].vFAPAGVSPTVMNLHR.[G]	N-Term(TMT6plex)	4	5	ENSDARP00000102472.3; ENSDARP00000113988.1; ENSDARP00000050237.5; ENSDARP00000115012.1	ENSDARP00000101309.3; ENSDARP00000102472.3; ENSDARP00000113988.1; ENSDARP00000050237.5; ENSDARP00000115012.1	0	3	0,6940	0,0000	1	1	642,35730	1925,05735	1925,06285	-2,86	-0,00184	HCD (High Energy Collision Dissociation)	MS2	52,69382	13,7	200,000	86,8618	21950	Ovary_FlowThru_2.raw	F2	13	14	13.3	14.5		1,83	FALSE	0	7,082E-05	K.VFAPAGVSPTVMNLHR.G	[119-134]
		Checked	File ID	RT [min]	First Scan	Mass Analyzer	Activation Type	MS Order	# PSMs	Best PSM Ambiguity	Isolation Interference [%]	Average Reporter S/N	Ion Inject Time [ms]	Precursor m/z [Da]	Precursor MH+ [Da]	Precursor Charge	Spectrum File	Abundances (Normalized): 126	Abundances (Normalized): 127	Abundances (Normalized): 128	Abundances (Normalized): 129	Abundance: 126	Abundance: 127	Abundance: 128	Abundance: 129	Quan Info
		FALSE	F2	86,8618	21950	Fourier Transform	HCD (High Energy Collision Dissociation)	MS2	1	Unambiguous	52,69382	13,7	200,000	642,35730	1925,05735	3	Ovary_FlowThru_2.raw	18.1	23	16.9	20.5	13	14	13.3	14.5	Rejected By Method
	FALSE	High	Sequest HT (A2)	Unambiguous	[K].iSDAPAQIVEVLk.[H]	N-Term(TMT6plex); K13(TMT6plex)	3	4	ENSDARP00000102472.3; ENSDARP00000050237.5; ENSDARP00000115012.1	ENSDARP00000101309.3; ENSDARP00000102472.3; ENSDARP00000050237.5; ENSDARP00000115012.1	0	3	0,7658	0,0000	1	1	614,37396	1841,10733	1841,11482	-4,07	-0,00250	HCD (High Energy Collision Dissociation)	MS2	6,212027	132,7	200,000	86,8739	21953	Ovary_FlowThru_2.raw	F2	82.4	157.6	163.2	126.6		3,80	FALSE	0	2,336E-08	K.ISDAPAQIVEVLK.H	[303-315]
		Checked	File ID	RT [min]	First Scan	Mass Analyzer	Activation Type	MS Order	# PSMs	Best PSM Ambiguity	Isolation Interference [%]	Average Reporter S/N	Ion Inject Time [ms]	Precursor m/z [Da]	Precursor MH+ [Da]	Precursor Charge	Spectrum File	Abundances (Normalized): 126	Abundances (Normalized): 127	Abundances (Normalized): 128	Abundances (Normalized): 129	Abundance: 126	Abundance: 127	Abundance: 128	Abundance: 129	Quan Info
		FALSE	F2	86,8739	21953	Fourier Transform	HCD (High Energy Collision Dissociation)	MS2	1	Unambiguous	6,212027	132,7	200,000	614,37396	1841,10733	3	Ovary_FlowThru_2.raw	114.4	259.2	207.8	178.9	82.4	157.6	163.2	126.6
	FALSE	High	Sequest HT (A2)	Unambiguous	[K].tQNIYEmQEAGAQGVcR.[T]	N-Term(TMT6plex); M7(Oxidation); C16(Carbamidomethyl)	2	3	ENSDARP00000072687.5; ENSDARP00000050237.5	ENSDARP00000072687.5; ENSDARP00000050237.5; ENSDARP00000109480.2	0	3	0,7778	0,0000	1	1	734,01105	2200,01859	2200,03242	-6,29	-0,00461	HCD (High Energy Collision Dissociation)	MS2	18,70946	79,9	200,000	31,3264	7977	Ovary_FlowThru_4.raw	F4	69.8	59.6	104.3	85.3		2,88	FALSE	0	0,000164	K.TQNIYEMQEAGAQGVCR.T	[147-163]
		Checked	File ID	RT [min]	First Scan	Mass Analyzer	Activation Type	MS Order	# PSMs	Best PSM Ambiguity	Isolation Interference [%]	Average Reporter S/N	Ion Inject Time [ms]	Precursor m/z [Da]	Precursor MH+ [Da]	Precursor Charge	Spectrum File	Abundances (Normalized): 126	Abundances (Normalized): 127	Abundances (Normalized): 128	Abundances (Normalized): 129	Abundance: 126	Abundance: 127	Abundance: 128	Abundance: 129	Quan Info
		FALSE	F4	31,3264	7977	Fourier Transform	HCD (High Energy Collision Dissociation)	MS2	1	Unambiguous	18,70946	79,9	200,000	734,01105	2200,01859	3	Ovary_FlowThru_4.raw	96.6	98.7	104.3	123.9	69.8	59.6	104.3	85.3
	FALSE	High	Sequest HT (A2)	Unambiguous	[K].iSDAPAQIVEVLk.[H]	N-Term(TMT6plex); K13(TMT6plex)	3	4	ENSDARP00000102472.3; ENSDARP00000050237.5; ENSDARP00000115012.1	ENSDARP00000101309.3; ENSDARP00000102472.3; ENSDARP00000050237.5; ENSDARP00000115012.1	0	2	0,6891	0,0000	1	1	921,05585	1841,10442	1841,11482	-5,65	-0,00520	HCD (High Energy Collision Dissociation)	MS2	0	17,4	200,000	87,3638	22074	Ovary_FlowThru_2.raw	F2	14.9	16	20.8	17.8		1,93	FALSE	0	8,338E-06	K.ISDAPAQIVEVLK.H	[303-315]
		Checked	File ID	RT [min]	First Scan	Mass Analyzer	Activation Type	MS Order	# PSMs	Best PSM Ambiguity	Isolation Interference [%]	Average Reporter S/N	Ion Inject Time [ms]	Precursor m/z [Da]	Precursor MH+ [Da]	Precursor Charge	Spectrum File	Abundances (Normalized): 126	Abundances (Normalized): 127	Abundances (Normalized): 128	Abundances (Normalized): 129	Abundance: 126	Abundance: 127	Abundance: 128	Abundance: 129	Quan Info
		FALSE	F2	87,3638	22074	Fourier Transform	HCD (High Energy Collision Dissociation)	MS2	1	Unambiguous	0	17,4	200,000	921,05585	1841,10442	2	Ovary_FlowThru_2.raw	20.7	26.3	26.5	25.1	14.9	16	20.8	17.8
	FALSE	High	Sequest HT (A2)	Unambiguous	[K].iSDAPAQIVEVLk.[H]	N-Term(TMT6plex); K13(TMT6plex)	3	4	ENSDARP00000102472.3; ENSDARP00000050237.5; ENSDARP00000115012.1	ENSDARP00000101309.3; ENSDARP00000102472.3; ENSDARP00000050237.5; ENSDARP00000115012.1	0	3	0,7378	0,0000	1	1	614,37378	1841,10678	1841,11482	-4,36	-0,00268	HCD (High Energy Collision Dissociation)	MS2	8,854122	64,5	200,000	87,4073	22085	Ovary_FlowThru_2.raw	F2	45.3	71.4	83.4	57.5		3,28	FALSE	0	4,108E-08	K.ISDAPAQIVEVLK.H	[303-315]
		Checked	File ID	RT [min]	First Scan	Mass Analyzer	Activation Type	MS Order	# PSMs	Best PSM Ambiguity	Isolation Interference [%]	Average Reporter S/N	Ion Inject Time [ms]	Precursor m/z [Da]	Precursor MH+ [Da]	Precursor Charge	Spectrum File	Abundances (Normalized): 126	Abundances (Normalized): 127	Abundances (Normalized): 128	Abundances (Normalized): 129	Abundance: 126	Abundance: 127	Abundance: 128	Abundance: 129	Quan Info
		FALSE	F2	87,4073	22085	Fourier Transform	HCD (High Energy Collision Dissociation)	MS2	1	Unambiguous	8,854122	64,5	200,000	614,37378	1841,10678	3	Ovary_FlowThru_2.raw	62.9	117.4	106.1	81.2	45.3	71.4	83.4	57.5
	FALSE	High	Sequest HT (A2)	Unambiguous	[K].dMVHDDAPFk.[F]	N-Term(TMT6plex); K10(TMT6plex)	3	4	ENSDARP00000072687.5; ENSDARP00000113988.1; ENSDARP00000050237.5	ENSDARP00000072687.5; ENSDARP00000113988.1; ENSDARP00000050237.5; ENSDARP00000109480.2	0	3	0,6207	0,0000	1	1	544,95111	1632,83878	1632,84560	-4,18	-0,00227	HCD (High Energy Collision Dissociation)	MS2	28,94629	21,8	200,000	84,9808	21487	Ovary_FlowThru_2.raw	F2	18.8	17.3	28.4	22.6		1,74	FALSE	0	0,0005112	K.DMVHDDAPFK.F	[323-332]
		Checked	File ID	RT [min]	First Scan	Mass Analyzer	Activation Type	MS Order	# PSMs	Best PSM Ambiguity	Isolation Interference [%]	Average Reporter S/N	Ion Inject Time [ms]	Precursor m/z [Da]	Precursor MH+ [Da]	Precursor Charge	Spectrum File	Abundances (Normalized): 126	Abundances (Normalized): 127	Abundances (Normalized): 128	Abundances (Normalized): 129	Abundance: 126	Abundance: 127	Abundance: 128	Abundance: 129	Quan Info
		FALSE	F2	84,9808	21487	Fourier Transform	HCD (High Energy Collision Dissociation)	MS2	1	Unambiguous	28,94629	21,8	200,000	544,95111	1632,83878	3	Ovary_FlowThru_2.raw	26.1	28.5	36.1	31.9	18.8	17.3	28.4	22.6
	FALSE	High	Sequest HT (A2)	Unambiguous	[R].tLcYAVPYIEIk.[G]	N-Term(TMT6plex); C3(Carbamidomethyl); K12(TMT6plex)	6	8	ENSDARP00000072687.5; ENSDARP00000102472.3; ENSDARP00000113988.1; ENSDARP00000050237.5; ENSDARP00000115012.1; ENSDARP00000061164.5	ENSDARP00000072687.5; ENSDARP00000101309.3; ENSDARP00000102472.3; ENSDARP00000113988.1; ENSDARP00000050237.5; ENSDARP00000109480.2; ENSDARP00000115012.1; ENSDARP00000061164.5	0	3	0,6398	0,0000	1	1	643,36792	1928,08921	1928,09673	-3,90	-0,00251	HCD (High Energy Collision Dissociation)	MS2	0	37,1	200,000	84,8901	21464	Ovary_FlowThru_2.raw	F2	34.7	28.7	41.5	43.2		2,61	FALSE	0	0,0001002	R.TLCYAVPYIEIK.G	[969-980]
		Checked	File ID	RT [min]	First Scan	Mass Analyzer	Activation Type	MS Order	# PSMs	Best PSM Ambiguity	Isolation Interference [%]	Average Reporter S/N	Ion Inject Time [ms]	Precursor m/z [Da]	Precursor MH+ [Da]	Precursor Charge	Spectrum File	Abundances (Normalized): 126	Abundances (Normalized): 127	Abundances (Normalized): 128	Abundances (Normalized): 129	Abundance: 126	Abundance: 127	Abundance: 128	Abundance: 129	Quan Info
		FALSE	F2	84,8901	21464	Fourier Transform	HCD (High Energy Collision Dissociation)	MS2	1	Unambiguous	0	37,1	200,000	643,36792	1928,08921	3	Ovary_FlowThru_2.raw	48.2	47.2	52.8	61.1	34.7	28.7	41.5	43.2
	FALSE	High	Sequest HT (A2)	Unambiguous	[R].tLcYAVPYIEIk.[G]	N-Term(TMT6plex); C3(Carbamidomethyl); K12(TMT6plex)	6	8	ENSDARP00000072687.5; ENSDARP00000102472.3; ENSDARP00000113988.1; ENSDARP00000050237.5; ENSDARP00000115012.1; ENSDARP00000061164.5	ENSDARP00000072687.5; ENSDARP00000101309.3; ENSDARP00000102472.3; ENSDARP00000113988.1; ENSDARP00000050237.5; ENSDARP00000109480.2; ENSDARP00000115012.1; ENSDARP00000061164.5	0	2	0,7194	0,0000	1	1	964,54523	1928,08318	1928,09673	-7,03	-0,00678	HCD (High Energy Collision Dissociation)	MS2	12,23953	45,8	200,000	82,8905	20966	Ovary_FlowThru_2.raw	F2	48.8	26.7	61.3	46.2		2,78	FALSE	0	0,000212	R.TLCYAVPYIEIK.G	[969-980]
		Checked	File ID	RT [min]	First Scan	Mass Analyzer	Activation Type	MS Order	# PSMs	Best PSM Ambiguity	Isolation Interference [%]	Average Reporter S/N	Ion Inject Time [ms]	Precursor m/z [Da]	Precursor MH+ [Da]	Precursor Charge	Spectrum File	Abundances (Normalized): 126	Abundances (Normalized): 127	Abundances (Normalized): 128	Abundances (Normalized): 129	Abundance: 126	Abundance: 127	Abundance: 128	Abundance: 129	Quan Info
		FALSE	F2	82,8905	20966	Fourier Transform	HCD (High Energy Collision Dissociation)	MS2	1	Unambiguous	12,23953	45,8	200,000	964,54523	1928,08318	2	Ovary_FlowThru_2.raw	67.7	43.9	78	65.4	48.8	26.7	61.3	46.2
	FALSE	High	Sequest HT (A2)	Unambiguous	[K].dMVHDDAPFk.[F]	N-Term(TMT6plex); K10(TMT6plex)	3	4	ENSDARP00000072687.5; ENSDARP00000113988.1; ENSDARP00000050237.5	ENSDARP00000072687.5; ENSDARP00000113988.1; ENSDARP00000050237.5; ENSDARP00000109480.2	0	3	0,6860	0,0000	1	1	544,94867	1632,83146	1632,84560	-8,66	-0,00471	HCD (High Energy Collision Dissociation)	MS2	26,61695	24,9	200,000	83,1072	21020	Ovary_FlowThru_2.raw	F2	23.6	20.6	28.2	27.2		1,72	FALSE	0	0,0005057	K.DMVHDDAPFK.F	[323-332]
		Checked	File ID	RT [min]	First Scan	Mass Analyzer	Activation Type	MS Order	# PSMs	Best PSM Ambiguity	Isolation Interference [%]	Average Reporter S/N	Ion Inject Time [ms]	Precursor m/z [Da]	Precursor MH+ [Da]	Precursor Charge	Spectrum File	Abundances (Normalized): 126	Abundances (Normalized): 127	Abundances (Normalized): 128	Abundances (Normalized): 129	Abundance: 126	Abundance: 127	Abundance: 128	Abundance: 129	Quan Info
		FALSE	F2	83,1072	21020	Fourier Transform	HCD (High Energy Collision Dissociation)	MS2	1	Unambiguous	26,61695	24,9	200,000	544,94867	1632,83146	3	Ovary_FlowThru_2.raw	32.8	33.9	35.9	38.4	23.6	20.6	28.2	27.2
	FALSE	High	Sequest HT (A2)	Unambiguous	[R].tLcYAVPYIEIk.[G]	N-Term(TMT6plex); C3(Carbamidomethyl); K12(TMT6plex)	6	8	ENSDARP00000072687.5; ENSDARP00000102472.3; ENSDARP00000113988.1; ENSDARP00000050237.5; ENSDARP00000115012.1; ENSDARP00000061164.5	ENSDARP00000072687.5; ENSDARP00000101309.3; ENSDARP00000102472.3; ENSDARP00000113988.1; ENSDARP00000050237.5; ENSDARP00000109480.2; ENSDARP00000115012.1; ENSDARP00000061164.5	0	3	0,6503	0,0000	1	1	643,36664	1928,08536	1928,09673	-5,90	-0,00379	HCD (High Energy Collision Dissociation)	MS2	4,688509	169,8	26,891	83,3949	21090	Ovary_FlowThru_2.raw	F2	169.7	110	175.1	223.4		3,26	FALSE	0	0,0002336	R.TLCYAVPYIEIK.G	[969-980]
		Checked	File ID	RT [min]	First Scan	Mass Analyzer	Activation Type	MS Order	# PSMs	Best PSM Ambiguity	Isolation Interference [%]	Average Reporter S/N	Ion Inject Time [ms]	Precursor m/z [Da]	Precursor MH+ [Da]	Precursor Charge	Spectrum File	Abundances (Normalized): 126	Abundances (Normalized): 127	Abundances (Normalized): 128	Abundances (Normalized): 129	Abundance: 126	Abundance: 127	Abundance: 128	Abundance: 129	Quan Info
		FALSE	F2	83,3949	21090	Fourier Transform	HCD (High Energy Collision Dissociation)	MS2	1	Unambiguous	4,688509	169,8	26,891	643,36664	1928,08536	3	Ovary_FlowThru_2.raw	235.5	180.9	223	315.7	169.7	110	175.1	223.4
	FALSE	High	Sequest HT (A2)	Unambiguous	[R].tLcYAVPYIEIk.[G]	N-Term(TMT6plex); C3(Carbamidomethyl); K12(TMT6plex)	6	8	ENSDARP00000072687.5; ENSDARP00000102472.3; ENSDARP00000113988.1; ENSDARP00000050237.5; ENSDARP00000115012.1; ENSDARP00000061164.5	ENSDARP00000072687.5; ENSDARP00000101309.3; ENSDARP00000102472.3; ENSDARP00000113988.1; ENSDARP00000050237.5; ENSDARP00000109480.2; ENSDARP00000115012.1; ENSDARP00000061164.5	0	2	0,7346	0,0000	1	1	964,54541	1928,08354	1928,09673	-6,84	-0,00659	HCD (High Energy Collision Dissociation)	MS2	3,44129	293,7	200,000	83,4384	21101	Ovary_FlowThru_2.raw	F2	271.9	209.4	299.3	392.8		4,86	FALSE	0	2,242E-09	R.TLCYAVPYIEIK.G	[969-980]
		Checked	File ID	RT [min]	First Scan	Mass Analyzer	Activation Type	MS Order	# PSMs	Best PSM Ambiguity	Isolation Interference [%]	Average Reporter S/N	Ion Inject Time [ms]	Precursor m/z [Da]	Precursor MH+ [Da]	Precursor Charge	Spectrum File	Abundances (Normalized): 126	Abundances (Normalized): 127	Abundances (Normalized): 128	Abundances (Normalized): 129	Abundance: 126	Abundance: 127	Abundance: 128	Abundance: 129	Quan Info
		FALSE	F2	83,4384	21101	Fourier Transform	HCD (High Energy Collision Dissociation)	MS2	1	Unambiguous	3,44129	293,7	200,000	964,54541	1928,08354	2	Ovary_FlowThru_2.raw	377.4	344.4	381.2	555.1	271.9	209.4	299.3	392.8
	FALSE	High	Sequest HT (A2)	Unambiguous	[K].nDIPEITLALk.[V]	N-Term(TMT6plex); K11(TMT6plex)	7	14	ENSDARP00000072687.5; ENSDARP00000102472.3; ENSDARP00000113988.1; ENSDARP00000050237.5; ENSDARP00000115012.1; ENSDARP00000072678.4; ENSDARP00000061164.5	ENSDARP00000072687.5; ENSDARP00000101309.3; ENSDARP00000102472.3; ENSDARP00000072790.5; ENSDARP00000140475.1; ENSDARP00000096034.3; ENSDARP00000114558.1; ENSDARP00000113988.1; ENSDARP00000050237.5; ENSDARP00000138530.1; ENSDARP00000109480.2; ENSDARP00000115012.1; ENSDARP00000072678.4; ENSDARP00000061164.5	0	3	0,7923	0,0000	1	1	562,34296	1685,01432	1685,02494	-6,31	-0,00354	HCD (High Energy Collision Dissociation)	MS2	7,76499	50,8	200,000	82,0884	20765	Ovary_FlowThru_2.raw	F2	37.8	71.4	47.3	46.4		2,60	FALSE	0	0,0004188	K.NDIPEITLALK.V	[472-482]
		Checked	File ID	RT [min]	First Scan	Mass Analyzer	Activation Type	MS Order	# PSMs	Best PSM Ambiguity	Isolation Interference [%]	Average Reporter S/N	Ion Inject Time [ms]	Precursor m/z [Da]	Precursor MH+ [Da]	Precursor Charge	Spectrum File	Abundances (Normalized): 126	Abundances (Normalized): 127	Abundances (Normalized): 128	Abundances (Normalized): 129	Abundance: 126	Abundance: 127	Abundance: 128	Abundance: 129	Quan Info
		FALSE	F2	82,0884	20765	Fourier Transform	HCD (High Energy Collision Dissociation)	MS2	1	Unambiguous	7,76499	50,8	200,000	562,34296	1685,01432	3	Ovary_FlowThru_2.raw	52.5	117.4	60.2	65.5	37.8	71.4	47.3	46.4
	FALSE	High	Sequest HT (A2)	Unambiguous	[RK].aTNSEkEIELTAALPSQR.[S]	N-Term(TMT6plex); K6(TMT6plex)	3	4	ENSDARP00000102472.3; ENSDARP00000113988.1; ENSDARP00000050237.5	ENSDARP00000102472.3; ENSDARP00000113988.1; ENSDARP00000050237.5; ENSDARP00000138530.1	1	3	0,6943	0,0000	1	1	806,11572	2416,33261	2416,34477	-5,03	-0,00405	HCD (High Energy Collision Dissociation)	MS2	16,38896	105,7	200,000	32,4570	8267	Ovary_FlowThru_4.raw	F4	205.4	51.8	72.1	93		3,14	FALSE	0	3,377E-08	R.ATNSEKEIELTAALPSQR.S	[1294-1311]
		Checked	File ID	RT [min]	First Scan	Mass Analyzer	Activation Type	MS Order	# PSMs	Best PSM Ambiguity	Isolation Interference [%]	Average Reporter S/N	Ion Inject Time [ms]	Precursor m/z [Da]	Precursor MH+ [Da]	Precursor Charge	Spectrum File	Abundances (Normalized): 126	Abundances (Normalized): 127	Abundances (Normalized): 128	Abundances (Normalized): 129	Abundance: 126	Abundance: 127	Abundance: 128	Abundance: 129	Quan Info
		FALSE	F4	32,4570	8267	Fourier Transform	HCD (High Energy Collision Dissociation)	MS2	1	Unambiguous	16,38896	105,7	200,000	806,11572	2416,33261	3	Ovary_FlowThru_4.raw	284.2	85.8	72.1	135.1	205.4	51.8	72.1	93
	FALSE	High	Sequest HT (A2)	Unambiguous	[R].tLcYAVPYIEIk.[G]	N-Term(TMT6plex); C3(Carbamidomethyl); K12(TMT6plex)	6	8	ENSDARP00000072687.5; ENSDARP00000102472.3; ENSDARP00000113988.1; ENSDARP00000050237.5; ENSDARP00000115012.1; ENSDARP00000061164.5	ENSDARP00000072687.5; ENSDARP00000101309.3; ENSDARP00000102472.3; ENSDARP00000113988.1; ENSDARP00000050237.5; ENSDARP00000109480.2; ENSDARP00000115012.1; ENSDARP00000061164.5	0	3	0,6626	0,0000	1	1	643,36700	1928,08646	1928,09673	-5,33	-0,00342	HCD (High Energy Collision Dissociation)	MS2	10,62853	77,0	200,000	83,9148	21220	Ovary_FlowThru_2.raw	F2	65.9	72.3	77.7	91.5		3,26	FALSE	0	4,535E-05	R.TLCYAVPYIEIK.G	[969-980]
		Checked	File ID	RT [min]	First Scan	Mass Analyzer	Activation Type	MS Order	# PSMs	Best PSM Ambiguity	Isolation Interference [%]	Average Reporter S/N	Ion Inject Time [ms]	Precursor m/z [Da]	Precursor MH+ [Da]	Precursor Charge	Spectrum File	Abundances (Normalized): 126	Abundances (Normalized): 127	Abundances (Normalized): 128	Abundances (Normalized): 129	Abundance: 126	Abundance: 127	Abundance: 128	Abundance: 129	Quan Info
		FALSE	F2	83,9148	21220	Fourier Transform	HCD (High Energy Collision Dissociation)	MS2	1	Unambiguous	10,62853	77,0	200,000	643,36700	1928,08646	3	Ovary_FlowThru_2.raw	91.5	118.9	99	129.3	65.9	72.3	77.7	91.5
	FALSE	High	Sequest HT (A2)	Unambiguous	[K].hILTAAYDTGFR.[F]	N-Term(TMT6plex)	2	3	ENSDARP00000102472.3; ENSDARP00000050237.5	ENSDARP00000102472.3; ENSDARP00000050237.5; ENSDARP00000138530.1	0	2	0,7674	0,0000	1	1	797,43036	1593,85344	1593,85866	-3,27	-0,00261	HCD (High Energy Collision Dissociation)	MS2	0	179,5	176,441	32,1137	8179	Ovary_FlowThru_4.raw	F4	190.4	155.9	158.1	212.3		3,87	FALSE	0	3,195E-07	K.HILTAAYDTGFR.F	[1279-1290]
		Checked	File ID	RT [min]	First Scan	Mass Analyzer	Activation Type	MS Order	# PSMs	Best PSM Ambiguity	Isolation Interference [%]	Average Reporter S/N	Ion Inject Time [ms]	Precursor m/z [Da]	Precursor MH+ [Da]	Precursor Charge	Spectrum File	Abundances (Normalized): 126	Abundances (Normalized): 127	Abundances (Normalized): 128	Abundances (Normalized): 129	Abundance: 126	Abundance: 127	Abundance: 128	Abundance: 129	Quan Info
		FALSE	F4	32,1137	8179	Fourier Transform	HCD (High Energy Collision Dissociation)	MS2	1	Unambiguous	0	179,5	176,441	797,43036	1593,85344	2	Ovary_FlowThru_4.raw	263.5	258.1	158.1	308.3	190.4	155.9	158.1	212.3
	FALSE	High	Sequest HT (A2)	Unambiguous	[K].hILTAAYDTGFR.[F]	N-Term(TMT6plex)	2	3	ENSDARP00000102472.3; ENSDARP00000050237.5	ENSDARP00000102472.3; ENSDARP00000050237.5; ENSDARP00000138530.1	0	3	0,8214	0,0000	1	1	531,95526	1593,85123	1593,85866	-4,66	-0,00248	HCD (High Energy Collision Dissociation)	MS2	22,83268	109,7	15,027	32,1099	8178	Ovary_FlowThru_4.raw	F4	108.5	73.7	136.3	119.8		3,92	FALSE	0	7,788E-07	K.HILTAAYDTGFR.F	[1279-1290]
		Checked	File ID	RT [min]	First Scan	Mass Analyzer	Activation Type	MS Order	# PSMs	Best PSM Ambiguity	Isolation Interference [%]	Average Reporter S/N	Ion Inject Time [ms]	Precursor m/z [Da]	Precursor MH+ [Da]	Precursor Charge	Spectrum File	Abundances (Normalized): 126	Abundances (Normalized): 127	Abundances (Normalized): 128	Abundances (Normalized): 129	Abundance: 126	Abundance: 127	Abundance: 128	Abundance: 129	Quan Info
		FALSE	F4	32,1099	8178	Fourier Transform	HCD (High Energy Collision Dissociation)	MS2	1	Unambiguous	22,83268	109,7	15,027	531,95526	1593,85123	3	Ovary_FlowThru_4.raw	150.2	122	136.3	173.9	108.5	73.7	136.3	119.8
	FALSE	High	Sequest HT (A2)	Unambiguous	[R].tLcYAVPYIEIk.[G]	N-Term(TMT6plex); C3(Carbamidomethyl); K12(TMT6plex)	6	8	ENSDARP00000072687.5; ENSDARP00000102472.3; ENSDARP00000113988.1; ENSDARP00000050237.5; ENSDARP00000115012.1; ENSDARP00000061164.5	ENSDARP00000072687.5; ENSDARP00000101309.3; ENSDARP00000102472.3; ENSDARP00000113988.1; ENSDARP00000050237.5; ENSDARP00000109480.2; ENSDARP00000115012.1; ENSDARP00000061164.5	0	2	0,7450	0,0000	1	1	964,54608	1928,08489	1928,09673	-6,14	-0,00592	HCD (High Energy Collision Dissociation)	MS2	0	20,9	200,000	83,9542	21230	Ovary_FlowThru_2.raw	F2	20.5	13.8	20.6	28.5		2,51	FALSE	0	2,103E-05	R.TLCYAVPYIEIK.G	[969-980]
		Checked	File ID	RT [min]	First Scan	Mass Analyzer	Activation Type	MS Order	# PSMs	Best PSM Ambiguity	Isolation Interference [%]	Average Reporter S/N	Ion Inject Time [ms]	Precursor m/z [Da]	Precursor MH+ [Da]	Precursor Charge	Spectrum File	Abundances (Normalized): 126	Abundances (Normalized): 127	Abundances (Normalized): 128	Abundances (Normalized): 129	Abundance: 126	Abundance: 127	Abundance: 128	Abundance: 129	Quan Info
		FALSE	F2	83,9542	21230	Fourier Transform	HCD (High Energy Collision Dissociation)	MS2	1	Unambiguous	0	20,9	200,000	964,54608	1928,08489	2	Ovary_FlowThru_2.raw	28.5	22.7	26.2	40.2	20.5	13.8	20.6	28.5
	FALSE	High	Sequest HT (A2)	Unambiguous	[K].vMGNAGHPSSLkPIMk.[L]	N-Term(TMT6plex); K12(TMT6plex); K16(TMT6plex)	6	11	ENSDARP00000072687.5; ENSDARP00000102472.3; ENSDARP00000113988.1; ENSDARP00000050237.5; ENSDARP00000115012.1; ENSDARP00000072678.4	ENSDARP00000072687.5; ENSDARP00000101309.3; ENSDARP00000102472.3; ENSDARP00000140475.1; ENSDARP00000114558.1; ENSDARP00000113988.1; ENSDARP00000050237.5; ENSDARP00000138530.1; ENSDARP00000109480.2; ENSDARP00000115012.1; ENSDARP00000072678.4	0	4	0,7344	0,0000	1	1	589,34430	2354,35537	2354,36554	-4,32	-0,00254	HCD (High Energy Collision Dissociation)	MS2	5,286277	30,3	200,000	102,8359	25924	Ovary_FlowThru_2.raw	F2	18.1	33.5	48.9	20.3		2,56	FALSE	0	0,0003148	K.VMGNAGHPSSLKPIMK.L	[483-498]
		Checked	File ID	RT [min]	First Scan	Mass Analyzer	Activation Type	MS Order	# PSMs	Best PSM Ambiguity	Isolation Interference [%]	Average Reporter S/N	Ion Inject Time [ms]	Precursor m/z [Da]	Precursor MH+ [Da]	Precursor Charge	Spectrum File	Abundances (Normalized): 126	Abundances (Normalized): 127	Abundances (Normalized): 128	Abundances (Normalized): 129	Abundance: 126	Abundance: 127	Abundance: 128	Abundance: 129	Quan Info
		FALSE	F2	102,8359	25924	Fourier Transform	HCD (High Energy Collision Dissociation)	MS2	1	Unambiguous	5,286277	30,3	200,000	589,34430	2354,35537	4	Ovary_FlowThru_2.raw	25.1	55.1	62.2	28.7	18.1	33.5	48.9	20.3
	FALSE	High	Sequest HT (A2)	Unambiguous	[K].mTASLATHEk.[F]	N-Term(TMT6plex); K10(TMT6plex)	1	1	ENSDARP00000050237.5	ENSDARP00000050237.5	0	3	0,6719	0,0000	1	1	516,29071	1546,85758	1546,86633	-5,66	-0,00292	HCD (High Energy Collision Dissociation)	MS2	20,44165	29,0	200,000	124,5070	31276	Ovary_FlowThru_2.raw	F2	26.5	29.7	32.9	26.8		1,92	FALSE	0	0,0001179	K.MTASLATHEK.F	[415-424]
		Checked	File ID	RT [min]	First Scan	Mass Analyzer	Activation Type	MS Order	# PSMs	Best PSM Ambiguity	Isolation Interference [%]	Average Reporter S/N	Ion Inject Time [ms]	Precursor m/z [Da]	Precursor MH+ [Da]	Precursor Charge	Spectrum File	Abundances (Normalized): 126	Abundances (Normalized): 127	Abundances (Normalized): 128	Abundances (Normalized): 129	Abundance: 126	Abundance: 127	Abundance: 128	Abundance: 129	Quan Info
		FALSE	F2	124,5070	31276	Fourier Transform	HCD (High Energy Collision Dissociation)	MS2	1	Unambiguous	20,44165	29,0	200,000	516,29071	1546,85758	3	Ovary_FlowThru_2.raw	36.8	48.9	41.9	37.9	26.5	29.7	32.9	26.8
	FALSE	High	Sequest HT (A2)	Unambiguous	[K].kTQNIYEmQEAGAQGVcR.[T]	N-Term(TMT6plex); K1(TMT6plex); M8(Oxidation); C17(Carbamidomethyl)	2	3	ENSDARP00000072687.5; ENSDARP00000050237.5	ENSDARP00000072687.5; ENSDARP00000050237.5; ENSDARP00000109480.2	1	3	0,8323	0,0000	1	1	853,09741	2557,27768	2557,29031	-4,94	-0,00421	HCD (High Energy Collision Dissociation)	MS2	0	106,5	200,000	20,9123	5223	Ovary_FlowThru_4.raw	F4	189	84.7	78	73.8		4,83	FALSE	0	9,349E-07	K.KTQNIYEMQEAGAQGVCR.T	[146-163]
		Checked	File ID	RT [min]	First Scan	Mass Analyzer	Activation Type	MS Order	# PSMs	Best PSM Ambiguity	Isolation Interference [%]	Average Reporter S/N	Ion Inject Time [ms]	Precursor m/z [Da]	Precursor MH+ [Da]	Precursor Charge	Spectrum File	Abundances (Normalized): 126	Abundances (Normalized): 127	Abundances (Normalized): 128	Abundances (Normalized): 129	Abundance: 126	Abundance: 127	Abundance: 128	Abundance: 129	Quan Info
		FALSE	F4	20,9123	5223	Fourier Transform	HCD (High Energy Collision Dissociation)	MS2	1	Unambiguous	0	106,5	200,000	853,09741	2557,27768	3	Ovary_FlowThru_4.raw	261.5	140.2	78	107.2	189	84.7	78	73.8
	FALSE	High	Sequest HT (A2)	Unambiguous	[K].dMVHDDAPFk.[F]	N-Term(TMT6plex); K10(TMT6plex)	3	4	ENSDARP00000072687.5; ENSDARP00000113988.1; ENSDARP00000050237.5	ENSDARP00000072687.5; ENSDARP00000113988.1; ENSDARP00000050237.5; ENSDARP00000109480.2	0	3	0,6745	0,0000	1	1	544,95056	1632,83713	1632,84560	-5,19	-0,00282	HCD (High Energy Collision Dissociation)	MS2	5,19267	31,4	200,000	124,6575	31314	Ovary_FlowThru_2.raw	F2	28.1	30	33.8	33.7		2,12	FALSE	0	0,0001108	K.DMVHDDAPFK.F	[323-332]
		Checked	File ID	RT [min]	First Scan	Mass Analyzer	Activation Type	MS Order	# PSMs	Best PSM Ambiguity	Isolation Interference [%]	Average Reporter S/N	Ion Inject Time [ms]	Precursor m/z [Da]	Precursor MH+ [Da]	Precursor Charge	Spectrum File	Abundances (Normalized): 126	Abundances (Normalized): 127	Abundances (Normalized): 128	Abundances (Normalized): 129	Abundance: 126	Abundance: 127	Abundance: 128	Abundance: 129	Quan Info
		FALSE	F2	124,6575	31314	Fourier Transform	HCD (High Energy Collision Dissociation)	MS2	1	Unambiguous	5,19267	31,4	200,000	544,95056	1632,83713	3	Ovary_FlowThru_2.raw	39	49.3	43	47.7	28.1	30	33.8	33.7
	FALSE	High	Sequest HT (A2)	Unambiguous	[R].tHYVINEDPk.[TA]	N-Term(TMT6plex); K10(TMT6plex)	6	11	ENSDARP00000072687.5; ENSDARP00000102472.3; ENSDARP00000113988.1; ENSDARP00000050237.5; ENSDARP00000115012.1; ENSDARP00000072678.4	ENSDARP00000072687.5; ENSDARP00000101309.3; ENSDARP00000102472.3; ENSDARP00000140475.1; ENSDARP00000114558.1; ENSDARP00000113988.1; ENSDARP00000050237.5; ENSDARP00000138530.1; ENSDARP00000109480.2; ENSDARP00000115012.1; ENSDARP00000072678.4	0	3	0,5641	0,0000	1	1	558,64471	1673,91959	1673,92629	-4,00	-0,00223	HCD (High Energy Collision Dissociation)	MS2	15,07141	26,8	200,000	124,6868	31321	Ovary_FlowThru_2.raw	F2	25.9	20.8	29	31.3		1,95	FALSE	0	4,97E-05	R.THYVINEDPK.A	[164-173]
		Checked	File ID	RT [min]	First Scan	Mass Analyzer	Activation Type	MS Order	# PSMs	Best PSM Ambiguity	Isolation Interference [%]	Average Reporter S/N	Ion Inject Time [ms]	Precursor m/z [Da]	Precursor MH+ [Da]	Precursor Charge	Spectrum File	Abundances (Normalized): 126	Abundances (Normalized): 127	Abundances (Normalized): 128	Abundances (Normalized): 129	Abundance: 126	Abundance: 127	Abundance: 128	Abundance: 129	Quan Info
		FALSE	F2	124,6868	31321	Fourier Transform	HCD (High Energy Collision Dissociation)	MS2	1	Unambiguous	15,07141	26,8	200,000	558,64471	1673,91959	3	Ovary_FlowThru_2.raw	36	34.2	36.9	44.2	25.9	20.8	29	31.3
	FALSE	High	Sequest HT (A2)	Unambiguous	[K].lMDPLLYEYAGTWPk.[D]	N-Term(TMT6plex); K15(TMT6plex)	5	9	ENSDARP00000102472.3; ENSDARP00000113988.1; ENSDARP00000050237.5; ENSDARP00000115012.1; ENSDARP00000072678.4	ENSDARP00000101309.3; ENSDARP00000102472.3; ENSDARP00000140475.1; ENSDARP00000114558.1; ENSDARP00000113988.1; ENSDARP00000050237.5; ENSDARP00000138530.1; ENSDARP00000115012.1; ENSDARP00000072678.4	0	3	0,7455	0,0000	1	1	752,40686	2255,20603	2255,21863	-5,59	-0,00420	HCD (High Energy Collision Dissociation)	MS2	8,032839	27,9	200,000	124,8590	31364	Ovary_FlowThru_2.raw	F2	15.8	38.9	29.9	26.6		2,79	FALSE	0	6,164E-06	K.LMDPLLYEYAGTWPK.D	[72-86]
		Checked	File ID	RT [min]	First Scan	Mass Analyzer	Activation Type	MS Order	# PSMs	Best PSM Ambiguity	Isolation Interference [%]	Average Reporter S/N	Ion Inject Time [ms]	Precursor m/z [Da]	Precursor MH+ [Da]	Precursor Charge	Spectrum File	Abundances (Normalized): 126	Abundances (Normalized): 127	Abundances (Normalized): 128	Abundances (Normalized): 129	Abundance: 126	Abundance: 127	Abundance: 128	Abundance: 129	Quan Info
		FALSE	F2	124,8590	31364	Fourier Transform	HCD (High Energy Collision Dissociation)	MS2	1	Unambiguous	8,032839	27,9	200,000	752,40686	2255,20603	3	Ovary_FlowThru_2.raw	21.9	64	38.1	37.6	15.8	38.9	29.9	26.6
	FALSE	High	Sequest HT (A2)	Unambiguous	[K].vMGNAGHPSSLkPIMk.[L]	N-Term(TMT6plex); K12(TMT6plex); K16(TMT6plex)	6	11	ENSDARP00000072687.5; ENSDARP00000102472.3; ENSDARP00000113988.1; ENSDARP00000050237.5; ENSDARP00000115012.1; ENSDARP00000072678.4	ENSDARP00000072687.5; ENSDARP00000101309.3; ENSDARP00000102472.3; ENSDARP00000140475.1; ENSDARP00000114558.1; ENSDARP00000113988.1; ENSDARP00000050237.5; ENSDARP00000138530.1; ENSDARP00000109480.2; ENSDARP00000115012.1; ENSDARP00000072678.4	0	4	0,7266	0,0000	1	1	589,34418	2354,35488	2354,36554	-4,53	-0,00266	HCD (High Energy Collision Dissociation)	MS2	0	51,4	200,000	124,9141	31378	Ovary_FlowThru_2.raw	F2	23.6	69	79.3	33.4		2,89	FALSE	0	2,268E-05	K.VMGNAGHPSSLKPIMK.L	[483-498]
		Checked	File ID	RT [min]	First Scan	Mass Analyzer	Activation Type	MS Order	# PSMs	Best PSM Ambiguity	Isolation Interference [%]	Average Reporter S/N	Ion Inject Time [ms]	Precursor m/z [Da]	Precursor MH+ [Da]	Precursor Charge	Spectrum File	Abundances (Normalized): 126	Abundances (Normalized): 127	Abundances (Normalized): 128	Abundances (Normalized): 129	Abundance: 126	Abundance: 127	Abundance: 128	Abundance: 129	Quan Info
		FALSE	F2	124,9141	31378	Fourier Transform	HCD (High Energy Collision Dissociation)	MS2	1	Unambiguous	0	51,4	200,000	589,34418	2354,35488	4	Ovary_FlowThru_2.raw	32.8	113.5	101	47.2	23.6	69	79.3	33.4
	FALSE	High	Sequest HT (A2)	Unambiguous	[K].vFAPAGVSPTVMNLHR.[G]	N-Term(TMT6plex)	4	5	ENSDARP00000102472.3; ENSDARP00000113988.1; ENSDARP00000050237.5; ENSDARP00000115012.1	ENSDARP00000101309.3; ENSDARP00000102472.3; ENSDARP00000113988.1; ENSDARP00000050237.5; ENSDARP00000115012.1	0	3	0,7582	0,0000	1	1	642,35773	1925,05863	1925,06285	-2,19	-0,00141	HCD (High Energy Collision Dissociation)	MS2	9,535709	22,9	200,000	124,9894	31397	Ovary_FlowThru_2.raw	F2	16.9	25	24	25.8		2,73	FALSE	0	8,603E-06	K.VFAPAGVSPTVMNLHR.G	[119-134]
		Checked	File ID	RT [min]	First Scan	Mass Analyzer	Activation Type	MS Order	# PSMs	Best PSM Ambiguity	Isolation Interference [%]	Average Reporter S/N	Ion Inject Time [ms]	Precursor m/z [Da]	Precursor MH+ [Da]	Precursor Charge	Spectrum File	Abundances (Normalized): 126	Abundances (Normalized): 127	Abundances (Normalized): 128	Abundances (Normalized): 129	Abundance: 126	Abundance: 127	Abundance: 128	Abundance: 129	Quan Info
		FALSE	F2	124,9894	31397	Fourier Transform	HCD (High Energy Collision Dissociation)	MS2	1	Unambiguous	9,535709	22,9	200,000	642,35773	1925,05863	3	Ovary_FlowThru_2.raw	23.5	41.1	30.5	36.4	16.9	25	24	25.8
	FALSE	High	Sequest HT (A2)	Unambiguous	[K].dMVHDDAPFk.[F]	N-Term(TMT6plex); K10(TMT6plex)	3	4	ENSDARP00000072687.5; ENSDARP00000113988.1; ENSDARP00000050237.5	ENSDARP00000072687.5; ENSDARP00000113988.1; ENSDARP00000050237.5; ENSDARP00000109480.2	0	3	0,6875	0,0000	1	1	544,95056	1632,83713	1632,84560	-5,19	-0,00282	HCD (High Energy Collision Dissociation)	MS2	6,313811	36,2	200,000	125,1826	31445	Ovary_FlowThru_2.raw	F2	33.3	35.9	39.7	35.8		2,24	FALSE	0	0,000166	K.DMVHDDAPFK.F	[323-332]
		Checked	File ID	RT [min]	First Scan	Mass Analyzer	Activation Type	MS Order	# PSMs	Best PSM Ambiguity	Isolation Interference [%]	Average Reporter S/N	Ion Inject Time [ms]	Precursor m/z [Da]	Precursor MH+ [Da]	Precursor Charge	Spectrum File	Abundances (Normalized): 126	Abundances (Normalized): 127	Abundances (Normalized): 128	Abundances (Normalized): 129	Abundance: 126	Abundance: 127	Abundance: 128	Abundance: 129	Quan Info
		FALSE	F2	125,1826	31445	Fourier Transform	HCD (High Energy Collision Dissociation)	MS2	1	Unambiguous	6,313811	36,2	200,000	544,95056	1632,83713	3	Ovary_FlowThru_2.raw	46.2	59.1	50.5	50.6	33.3	35.9	39.7	35.8
	FALSE	High	Sequest HT (A2)	Unambiguous	[R].fLGNDIPPVFAIIAR.[A]	N-Term(TMT6plex)	5	7	ENSDARP00000072687.5; ENSDARP00000102472.3; ENSDARP00000113988.1; ENSDARP00000050237.5; ENSDARP00000115012.1	ENSDARP00000072687.5; ENSDARP00000101309.3; ENSDARP00000102472.3; ENSDARP00000113988.1; ENSDARP00000050237.5; ENSDARP00000109480.2; ENSDARP00000115012.1	0	3		0,0000	1	2	624,69958	1872,08420	1872,09447	-5,49	-0,00342	HCD (High Energy Collision Dissociation)	MS2	9,394649	21,3	200,000	125,2183	31454	Ovary_FlowThru_2.raw	F2	18.8	21	23.9	21.6		2,01	FALSE	0	0,0001244	R.FLGNDIPPVFAIIAR.A	[1161-1175]
		Checked	File ID	RT [min]	First Scan	Mass Analyzer	Activation Type	MS Order	# PSMs	Best PSM Ambiguity	Isolation Interference [%]	Average Reporter S/N	Ion Inject Time [ms]	Precursor m/z [Da]	Precursor MH+ [Da]	Precursor Charge	Spectrum File	Abundances (Normalized): 126	Abundances (Normalized): 127	Abundances (Normalized): 128	Abundances (Normalized): 129	Abundance: 126	Abundance: 127	Abundance: 128	Abundance: 129	Quan Info
		FALSE	F2	125,2183	31454	Fourier Transform	HCD (High Energy Collision Dissociation)	MS2	2	Unambiguous	9,394649	21,3	200,000	624,69958	1872,08420	3	Ovary_FlowThru_2.raw	26.1	34.5	30.4	30.5	18.8	21	23.9	21.6
	FALSE	High	Sequest HT (A2)	Unambiguous	[R].tHYVINEDPk.[TA]	N-Term(TMT6plex); K10(TMT6plex)	6	11	ENSDARP00000072687.5; ENSDARP00000102472.3; ENSDARP00000113988.1; ENSDARP00000050237.5; ENSDARP00000115012.1; ENSDARP00000072678.4	ENSDARP00000072687.5; ENSDARP00000101309.3; ENSDARP00000102472.3; ENSDARP00000140475.1; ENSDARP00000114558.1; ENSDARP00000113988.1; ENSDARP00000050237.5; ENSDARP00000138530.1; ENSDARP00000109480.2; ENSDARP00000115012.1; ENSDARP00000072678.4	0	3	0,5708	0,0000	1	1	558,64459	1673,91922	1673,92629	-4,22	-0,00236	HCD (High Energy Collision Dissociation)	MS2	47,12334	23,0	200,000	125,2341	31458	Ovary_FlowThru_2.raw	F2	25.8	19.3	25.1	21.8		2,12	FALSE	0	5,566E-05	R.THYVINEDPK.A	[164-173]
		Checked	File ID	RT [min]	First Scan	Mass Analyzer	Activation Type	MS Order	# PSMs	Best PSM Ambiguity	Isolation Interference [%]	Average Reporter S/N	Ion Inject Time [ms]	Precursor m/z [Da]	Precursor MH+ [Da]	Precursor Charge	Spectrum File	Abundances (Normalized): 126	Abundances (Normalized): 127	Abundances (Normalized): 128	Abundances (Normalized): 129	Abundance: 126	Abundance: 127	Abundance: 128	Abundance: 129	Quan Info
		FALSE	F2	125,2341	31458	Fourier Transform	HCD (High Energy Collision Dissociation)	MS2	1	Unambiguous	47,12334	23,0	200,000	558,64459	1673,91922	3	Ovary_FlowThru_2.raw	35.8	31.7	31.9	30.8	25.8	19.3	25.1	21.8
	FALSE	High	Sequest HT (A2)	Unambiguous	[R].fLGNDIPPVFAIIAR.[A]	N-Term(TMT6plex)	5	7	ENSDARP00000072687.5; ENSDARP00000102472.3; ENSDARP00000113988.1; ENSDARP00000050237.5; ENSDARP00000115012.1	ENSDARP00000072687.5; ENSDARP00000101309.3; ENSDARP00000102472.3; ENSDARP00000113988.1; ENSDARP00000050237.5; ENSDARP00000109480.2; ENSDARP00000115012.1	0	3	0,0000	0,0000	1	1	624,70020	1872,08603	1872,09447	-4,51	-0,00281	HCD (High Energy Collision Dissociation)	MS2	10,29491	17,3	200,000	124,5030	31275	Ovary_FlowThru_2.raw	F2	13.4	22.3	14.8	18.6		2,42	FALSE	0	2,727E-05	R.FLGNDIPPVFAIIAR.A	[1161-1175]
		Checked	File ID	RT [min]	First Scan	Mass Analyzer	Activation Type	MS Order	# PSMs	Best PSM Ambiguity	Isolation Interference [%]	Average Reporter S/N	Ion Inject Time [ms]	Precursor m/z [Da]	Precursor MH+ [Da]	Precursor Charge	Spectrum File	Abundances (Normalized): 126	Abundances (Normalized): 127	Abundances (Normalized): 128	Abundances (Normalized): 129	Abundance: 126	Abundance: 127	Abundance: 128	Abundance: 129	Quan Info
		FALSE	F2	124,5030	31275	Fourier Transform	HCD (High Energy Collision Dissociation)	MS2	2	Unambiguous	10,29491	17,3	200,000	624,70020	1872,08603	3	Ovary_FlowThru_2.raw	18.6	36.7	18.8	26.2	13.4	22.3	14.8	18.6
	FALSE	High	Sequest HT (A2)	Unambiguous	[K].vMGNAGHPSSLkPIMk.[L]	N-Term(TMT6plex); K12(TMT6plex); K16(TMT6plex)	6	11	ENSDARP00000072687.5; ENSDARP00000102472.3; ENSDARP00000113988.1; ENSDARP00000050237.5; ENSDARP00000115012.1; ENSDARP00000072678.4	ENSDARP00000072687.5; ENSDARP00000101309.3; ENSDARP00000102472.3; ENSDARP00000140475.1; ENSDARP00000114558.1; ENSDARP00000113988.1; ENSDARP00000050237.5; ENSDARP00000138530.1; ENSDARP00000109480.2; ENSDARP00000115012.1; ENSDARP00000072678.4	0	4	0,7475	0,0000	1	1	589,34515	2354,35879	2354,36554	-2,87	-0,00169	HCD (High Energy Collision Dissociation)	MS2	5,692462	51,9	200,000	124,4026	31250	Ovary_FlowThru_2.raw	F2	23.5	71.1	74.1	38.4		3,01	FALSE	0	4,526E-05	K.VMGNAGHPSSLKPIMK.L	[483-498]
		Checked	File ID	RT [min]	First Scan	Mass Analyzer	Activation Type	MS Order	# PSMs	Best PSM Ambiguity	Isolation Interference [%]	Average Reporter S/N	Ion Inject Time [ms]	Precursor m/z [Da]	Precursor MH+ [Da]	Precursor Charge	Spectrum File	Abundances (Normalized): 126	Abundances (Normalized): 127	Abundances (Normalized): 128	Abundances (Normalized): 129	Abundance: 126	Abundance: 127	Abundance: 128	Abundance: 129	Quan Info
		FALSE	F2	124,4026	31250	Fourier Transform	HCD (High Energy Collision Dissociation)	MS2	1	Unambiguous	5,692462	51,9	200,000	589,34515	2354,35879	4	Ovary_FlowThru_2.raw	32.7	117	94.3	54.2	23.5	71.1	74.1	38.4
	FALSE	High	Sequest HT (A2)	Unambiguous	[K].vFAPAGVSPTVMNLHR.[G]	N-Term(TMT6plex)	4	5	ENSDARP00000102472.3; ENSDARP00000113988.1; ENSDARP00000050237.5; ENSDARP00000115012.1	ENSDARP00000101309.3; ENSDARP00000102472.3; ENSDARP00000113988.1; ENSDARP00000050237.5; ENSDARP00000115012.1	0	3	0,7148	0,0000	1	1	642,35669	1925,05552	1925,06285	-3,81	-0,00245	HCD (High Energy Collision Dissociation)	MS2	15,07871	19,4	200,000	124,3986	31249	Ovary_FlowThru_2.raw	F2	13.3	23.2	22.3	18.9		2,70	FALSE	0	6,164E-05	K.VFAPAGVSPTVMNLHR.G	[119-134]
		Checked	File ID	RT [min]	First Scan	Mass Analyzer	Activation Type	MS Order	# PSMs	Best PSM Ambiguity	Isolation Interference [%]	Average Reporter S/N	Ion Inject Time [ms]	Precursor m/z [Da]	Precursor MH+ [Da]	Precursor Charge	Spectrum File	Abundances (Normalized): 126	Abundances (Normalized): 127	Abundances (Normalized): 128	Abundances (Normalized): 129	Abundance: 126	Abundance: 127	Abundance: 128	Abundance: 129	Quan Info
		FALSE	F2	124,3986	31249	Fourier Transform	HCD (High Energy Collision Dissociation)	MS2	1	Unambiguous	15,07871	19,4	200,000	642,35669	1925,05552	3	Ovary_FlowThru_2.raw	18.5	38.2	28.4	26.6	13.3	23.2	22.3	18.9
	FALSE	High	Sequest HT (A2)	Unambiguous	[R].fLGNDIPPVFAIIAR.[A]	N-Term(TMT6plex)	5	7	ENSDARP00000072687.5; ENSDARP00000102472.3; ENSDARP00000113988.1; ENSDARP00000050237.5; ENSDARP00000115012.1	ENSDARP00000072687.5; ENSDARP00000101309.3; ENSDARP00000102472.3; ENSDARP00000113988.1; ENSDARP00000050237.5; ENSDARP00000109480.2; ENSDARP00000115012.1	0	2	0,0000	0,0000	1	1	936,54651	1872,08574	1872,09447	-4,66	-0,00436	HCD (High Energy Collision Dissociation)	MS2	0	18,3	200,000	123,5584	31040	Ovary_FlowThru_2.raw	F2	16.2	18.3	16.7	21.8		1,91	FALSE	0	0,0002317	R.FLGNDIPPVFAIIAR.A	[1161-1175]
		Checked	File ID	RT [min]	First Scan	Mass Analyzer	Activation Type	MS Order	# PSMs	Best PSM Ambiguity	Isolation Interference [%]	Average Reporter S/N	Ion Inject Time [ms]	Precursor m/z [Da]	Precursor MH+ [Da]	Precursor Charge	Spectrum File	Abundances (Normalized): 126	Abundances (Normalized): 127	Abundances (Normalized): 128	Abundances (Normalized): 129	Abundance: 126	Abundance: 127	Abundance: 128	Abundance: 129	Quan Info
		FALSE	F2	123,5584	31040	Fourier Transform	HCD (High Energy Collision Dissociation)	MS2	2	Unambiguous	0	18,3	200,000	936,54651	1872,08574	2	Ovary_FlowThru_2.raw	22.5	30.1	21.2	30.8	16.2	18.3	16.7	21.8
	FALSE	High	Sequest HT (A2)	Unambiguous	[K].dVGLAYTER.[C]	N-Term(TMT6plex)	5	7	ENSDARP00000072687.5; ENSDARP00000102472.3; ENSDARP00000113988.1; ENSDARP00000050237.5; ENSDARP00000115012.1	ENSDARP00000072687.5; ENSDARP00000101309.3; ENSDARP00000102472.3; ENSDARP00000113988.1; ENSDARP00000050237.5; ENSDARP00000109480.2; ENSDARP00000115012.1	0	2	0,7129	0,0000	1	1	626,83704	1252,66680	1252,67348	-5,34	-0,00334	HCD (High Energy Collision Dissociation)	MS2	3,165274	283,4	94,203	21,4537	5373	Ovary_FlowThru_4.raw	F4	389.8	258.3	275.2	208.4		3,03	FALSE	0	6,814E-05	K.DVGLAYTER.C	[195-203]
		Checked	File ID	RT [min]	First Scan	Mass Analyzer	Activation Type	MS Order	# PSMs	Best PSM Ambiguity	Isolation Interference [%]	Average Reporter S/N	Ion Inject Time [ms]	Precursor m/z [Da]	Precursor MH+ [Da]	Precursor Charge	Spectrum File	Abundances (Normalized): 126	Abundances (Normalized): 127	Abundances (Normalized): 128	Abundances (Normalized): 129	Abundance: 126	Abundance: 127	Abundance: 128	Abundance: 129	Quan Info
		FALSE	F4	21,4537	5373	Fourier Transform	HCD (High Energy Collision Dissociation)	MS2	1	Unambiguous	3,165274	283,4	94,203	626,83704	1252,66680	2	Ovary_FlowThru_4.raw	539.4	427.6	275.2	302.7	389.8	258.3	275.2	208.4
	FALSE	High	Sequest HT (A2)	Unambiguous	[K].lMDPLLYEYAGTWPk.[D]	N-Term(TMT6plex); K15(TMT6plex)	5	9	ENSDARP00000102472.3; ENSDARP00000113988.1; ENSDARP00000050237.5; ENSDARP00000115012.1; ENSDARP00000072678.4	ENSDARP00000101309.3; ENSDARP00000102472.3; ENSDARP00000140475.1; ENSDARP00000114558.1; ENSDARP00000113988.1; ENSDARP00000050237.5; ENSDARP00000138530.1; ENSDARP00000115012.1; ENSDARP00000072678.4	0	3	0,7569	0,0000	1	1	752,40814	2255,20987	2255,21863	-3,88	-0,00292	HCD (High Energy Collision Dissociation)	MS2	0	24,2	200,000	123,8213	31105	Ovary_FlowThru_2.raw	F2	15.9	28.4	27.7	24.6		2,55	FALSE	0	3,848E-06	K.LMDPLLYEYAGTWPK.D	[72-86]
		Checked	File ID	RT [min]	First Scan	Mass Analyzer	Activation Type	MS Order	# PSMs	Best PSM Ambiguity	Isolation Interference [%]	Average Reporter S/N	Ion Inject Time [ms]	Precursor m/z [Da]	Precursor MH+ [Da]	Precursor Charge	Spectrum File	Abundances (Normalized): 126	Abundances (Normalized): 127	Abundances (Normalized): 128	Abundances (Normalized): 129	Abundance: 126	Abundance: 127	Abundance: 128	Abundance: 129	Quan Info
		FALSE	F2	123,8213	31105	Fourier Transform	HCD (High Energy Collision Dissociation)	MS2	1	Unambiguous	0	24,2	200,000	752,40814	2255,20987	3	Ovary_FlowThru_2.raw	22.1	46.7	35.3	34.8	15.9	28.4	27.7	24.6
	FALSE	High	Sequest HT (A2)	Unambiguous	[K].vMGNAGHPSSLkPIMk.[L]	N-Term(TMT6plex); K12(TMT6plex); K16(TMT6plex)	6	11	ENSDARP00000072687.5; ENSDARP00000102472.3; ENSDARP00000113988.1; ENSDARP00000050237.5; ENSDARP00000115012.1; ENSDARP00000072678.4	ENSDARP00000072687.5; ENSDARP00000101309.3; ENSDARP00000102472.3; ENSDARP00000140475.1; ENSDARP00000114558.1; ENSDARP00000113988.1; ENSDARP00000050237.5; ENSDARP00000138530.1; ENSDARP00000109480.2; ENSDARP00000115012.1; ENSDARP00000072678.4	0	4	0,7131	0,0000	1	1	589,34393	2354,35390	2354,36554	-4,94	-0,00291	HCD (High Energy Collision Dissociation)	MS2	60,39698	42,2	200,000	123,8410	31110	Ovary_FlowThru_2.raw	F2	16.1	65.4	59.9	26.9		2,37	FALSE	0	5,336E-06	K.VMGNAGHPSSLKPIMK.L	[483-498]
		Checked	File ID	RT [min]	First Scan	Mass Analyzer	Activation Type	MS Order	# PSMs	Best PSM Ambiguity	Isolation Interference [%]	Average Reporter S/N	Ion Inject Time [ms]	Precursor m/z [Da]	Precursor MH+ [Da]	Precursor Charge	Spectrum File	Abundances (Normalized): 126	Abundances (Normalized): 127	Abundances (Normalized): 128	Abundances (Normalized): 129	Abundance: 126	Abundance: 127	Abundance: 128	Abundance: 129	Quan Info
		FALSE	F2	123,8410	31110	Fourier Transform	HCD (High Energy Collision Dissociation)	MS2	1	Unambiguous	60,39698	42,2	200,000	589,34393	2354,35390	4	Ovary_FlowThru_2.raw	22.3	107.6	76.3	38	16.1	65.4	59.9	26.9	Rejected By Method
	FALSE	High	Sequest HT (A2)	Unambiguous	[K].vFAPAGVSPTVMNLHR.[G]	N-Term(TMT6plex)	4	5	ENSDARP00000102472.3; ENSDARP00000113988.1; ENSDARP00000050237.5; ENSDARP00000115012.1	ENSDARP00000101309.3; ENSDARP00000102472.3; ENSDARP00000113988.1; ENSDARP00000050237.5; ENSDARP00000115012.1	0	3	0,7700	0,0000	1	1	642,35364	1925,04636	1925,06285	-8,57	-0,00550	HCD (High Energy Collision Dissociation)	MS2	25,30068	21,2	200,000	123,8585	31114	Ovary_FlowThru_2.raw	F2	16.8	22.2	27.3	18.4		2,87	FALSE	0	2,866E-05	K.VFAPAGVSPTVMNLHR.G	[119-134]
		Checked	File ID	RT [min]	First Scan	Mass Analyzer	Activation Type	MS Order	# PSMs	Best PSM Ambiguity	Isolation Interference [%]	Average Reporter S/N	Ion Inject Time [ms]	Precursor m/z [Da]	Precursor MH+ [Da]	Precursor Charge	Spectrum File	Abundances (Normalized): 126	Abundances (Normalized): 127	Abundances (Normalized): 128	Abundances (Normalized): 129	Abundance: 126	Abundance: 127	Abundance: 128	Abundance: 129	Quan Info
		FALSE	F2	123,8585	31114	Fourier Transform	HCD (High Energy Collision Dissociation)	MS2	1	Unambiguous	25,30068	21,2	200,000	642,35364	1925,04636	3	Ovary_FlowThru_2.raw	23.3	36.5	34.7	25.9	16.8	22.2	27.3	18.4
	FALSE	High	Sequest HT (A2)	Unambiguous	[K].kTQNIYEMQEAGAQGVcR.[T]	N-Term(TMT6plex); K1(TMT6plex); C17(Carbamidomethyl)	2	3	ENSDARP00000072687.5; ENSDARP00000050237.5	ENSDARP00000072687.5; ENSDARP00000050237.5; ENSDARP00000109480.2	1	3	0,8644	0,0000	1	1	847,76605	2541,28360	2541,29540	-4,64	-0,00393	HCD (High Energy Collision Dissociation)	MS2	0	107,4	200,000	21,1403	5287	Ovary_FlowThru_4.raw	F4	186.6	91.5	82.7	68.3		6,12	FALSE	0	3,353E-14	K.KTQNIYEMQEAGAQGVCR.T	[146-163]
		Checked	File ID	RT [min]	First Scan	Mass Analyzer	Activation Type	MS Order	# PSMs	Best PSM Ambiguity	Isolation Interference [%]	Average Reporter S/N	Ion Inject Time [ms]	Precursor m/z [Da]	Precursor MH+ [Da]	Precursor Charge	Spectrum File	Abundances (Normalized): 126	Abundances (Normalized): 127	Abundances (Normalized): 128	Abundances (Normalized): 129	Abundance: 126	Abundance: 127	Abundance: 128	Abundance: 129	Quan Info
		FALSE	F4	21,1403	5287	Fourier Transform	HCD (High Energy Collision Dissociation)	MS2	1	Unambiguous	0	107,4	200,000	847,76605	2541,28360	3	Ovary_FlowThru_4.raw	258.1	151.5	82.7	99.2	186.6	91.5	82.7	68.3
	FALSE	High	Sequest HT (A2)	Unambiguous	[R].tHYVINEDPk.[TA]	N-Term(TMT6plex); K10(TMT6plex)	6	11	ENSDARP00000072687.5; ENSDARP00000102472.3; ENSDARP00000113988.1; ENSDARP00000050237.5; ENSDARP00000115012.1; ENSDARP00000072678.4	ENSDARP00000072687.5; ENSDARP00000101309.3; ENSDARP00000102472.3; ENSDARP00000140475.1; ENSDARP00000114558.1; ENSDARP00000113988.1; ENSDARP00000050237.5; ENSDARP00000138530.1; ENSDARP00000109480.2; ENSDARP00000115012.1; ENSDARP00000072678.4	0	3	0,5208	0,0000	1	1	558,64441	1673,91867	1673,92629	-4,55	-0,00254	HCD (High Energy Collision Dissociation)	MS2	19,37212	27,6	200,000	124,1378	31184	Ovary_FlowThru_2.raw	F2	25.9	24.2	26.7	33.3		1,92	FALSE	0	0,0002036	R.THYVINEDPK.A	[164-173]
		Checked	File ID	RT [min]	First Scan	Mass Analyzer	Activation Type	MS Order	# PSMs	Best PSM Ambiguity	Isolation Interference [%]	Average Reporter S/N	Ion Inject Time [ms]	Precursor m/z [Da]	Precursor MH+ [Da]	Precursor Charge	Spectrum File	Abundances (Normalized): 126	Abundances (Normalized): 127	Abundances (Normalized): 128	Abundances (Normalized): 129	Abundance: 126	Abundance: 127	Abundance: 128	Abundance: 129	Quan Info
		FALSE	F2	124,1378	31184	Fourier Transform	HCD (High Energy Collision Dissociation)	MS2	1	Unambiguous	19,37212	27,6	200,000	558,64441	1673,91867	3	Ovary_FlowThru_2.raw	36	39.8	34	47	25.9	24.2	26.7	33.3
	FALSE	High	Sequest HT (A2)	Unambiguous	[K].lMDPLLYEYAGTWPk.[D]	N-Term(TMT6plex); K15(TMT6plex)	5	9	ENSDARP00000102472.3; ENSDARP00000113988.1; ENSDARP00000050237.5; ENSDARP00000115012.1; ENSDARP00000072678.4	ENSDARP00000101309.3; ENSDARP00000102472.3; ENSDARP00000140475.1; ENSDARP00000114558.1; ENSDARP00000113988.1; ENSDARP00000050237.5; ENSDARP00000138530.1; ENSDARP00000115012.1; ENSDARP00000072678.4	0	3	0,6860	0,0000	1	1	752,40729	2255,20731	2255,21863	-5,02	-0,00377	HCD (High Energy Collision Dissociation)	MS2	0	22,0	200,000	124,3393	31234	Ovary_FlowThru_2.raw	F2	15.2	23.3	27.5	21.9		2,58	FALSE	0	2,113E-06	K.LMDPLLYEYAGTWPK.D	[72-86]
		Checked	File ID	RT [min]	First Scan	Mass Analyzer	Activation Type	MS Order	# PSMs	Best PSM Ambiguity	Isolation Interference [%]	Average Reporter S/N	Ion Inject Time [ms]	Precursor m/z [Da]	Precursor MH+ [Da]	Precursor Charge	Spectrum File	Abundances (Normalized): 126	Abundances (Normalized): 127	Abundances (Normalized): 128	Abundances (Normalized): 129	Abundance: 126	Abundance: 127	Abundance: 128	Abundance: 129	Quan Info
		FALSE	F2	124,3393	31234	Fourier Transform	HCD (High Energy Collision Dissociation)	MS2	1	Unambiguous	0	22,0	200,000	752,40729	2255,20731	3	Ovary_FlowThru_2.raw	21.1	38.3	35	30.9	15.2	23.3	27.5	21.9
	FALSE	High	Sequest HT (A2)	Unambiguous	[R].wLLDALPAVGTPVIIk.[F]	N-Term(TMT6plex); K16(TMT6plex)	6	12	ENSDARP00000072687.5; ENSDARP00000102472.3; ENSDARP00000113988.1; ENSDARP00000050237.5; ENSDARP00000115012.1; ENSDARP00000072678.4	ENSDARP00000072687.5; ENSDARP00000101309.3; ENSDARP00000102472.3; ENSDARP00000140475.1; ENSDARP00000114558.1; ENSDARP00000113988.1; ENSDARP00000050237.5; ENSDARP00000138530.1; ENSDARP00000116010.1; ENSDARP00000109480.2; ENSDARP00000115012.1; ENSDARP00000072678.4	0	3	0,6728	0,0000	1	1	722,11890	2164,34214	2164,35097	-4,08	-0,00294	HCD (High Energy Collision Dissociation)	MS2	12,29706	38,5	200,000	124,3787	31244	Ovary_FlowThru_2.raw	F2	27.5	39.2	47.7	39.5		2,72	FALSE	0	6,557E-05	R.WLLDALPAVGTPVIIK.F	[364-379]
		Checked	File ID	RT [min]	First Scan	Mass Analyzer	Activation Type	MS Order	# PSMs	Best PSM Ambiguity	Isolation Interference [%]	Average Reporter S/N	Ion Inject Time [ms]	Precursor m/z [Da]	Precursor MH+ [Da]	Precursor Charge	Spectrum File	Abundances (Normalized): 126	Abundances (Normalized): 127	Abundances (Normalized): 128	Abundances (Normalized): 129	Abundance: 126	Abundance: 127	Abundance: 128	Abundance: 129	Quan Info
		FALSE	F2	124,3787	31244	Fourier Transform	HCD (High Energy Collision Dissociation)	MS2	1	Unambiguous	12,29706	38,5	200,000	722,11890	2164,34214	3	Ovary_FlowThru_2.raw	38.1	64.5	60.7	55.9	27.5	39.2	47.7	39.5
	FALSE	High	Sequest HT (A2)	Unambiguous	[K].lMDPLLYEYAGTWPk.[D]	N-Term(TMT6plex); K15(TMT6plex)	5	9	ENSDARP00000102472.3; ENSDARP00000113988.1; ENSDARP00000050237.5; ENSDARP00000115012.1; ENSDARP00000072678.4	ENSDARP00000101309.3; ENSDARP00000102472.3; ENSDARP00000140475.1; ENSDARP00000114558.1; ENSDARP00000113988.1; ENSDARP00000050237.5; ENSDARP00000138530.1; ENSDARP00000115012.1; ENSDARP00000072678.4	0	3	0,6743	0,0000	1	1	752,40814	2255,20987	2255,21863	-3,88	-0,00292	HCD (High Energy Collision Dissociation)	MS2	0	25,1	200,000	125,4021	31500	Ovary_FlowThru_2.raw	F2	12.8	27.8	36.5	23.2		2,61	FALSE	0	8,521E-06	K.LMDPLLYEYAGTWPK.D	[72-86]
		Checked	File ID	RT [min]	First Scan	Mass Analyzer	Activation Type	MS Order	# PSMs	Best PSM Ambiguity	Isolation Interference [%]	Average Reporter S/N	Ion Inject Time [ms]	Precursor m/z [Da]	Precursor MH+ [Da]	Precursor Charge	Spectrum File	Abundances (Normalized): 126	Abundances (Normalized): 127	Abundances (Normalized): 128	Abundances (Normalized): 129	Abundance: 126	Abundance: 127	Abundance: 128	Abundance: 129	Quan Info
		FALSE	F2	125,4021	31500	Fourier Transform	HCD (High Energy Collision Dissociation)	MS2	1	Unambiguous	0	25,1	200,000	752,40814	2255,20987	3	Ovary_FlowThru_2.raw	17.8	45.7	46.5	32.9	12.8	27.8	36.5	23.2
	FALSE	High	Sequest HT (A2)	Unambiguous	[K].dMVHDDAPFk.[F]	N-Term(TMT6plex); K10(TMT6plex)	3	4	ENSDARP00000072687.5; ENSDARP00000113988.1; ENSDARP00000050237.5	ENSDARP00000072687.5; ENSDARP00000113988.1; ENSDARP00000050237.5; ENSDARP00000109480.2	0	3	0,6792	0,0000	1	1	544,95105	1632,83860	1632,84560	-4,29	-0,00233	HCD (High Energy Collision Dissociation)	MS2	16,788	30,2	200,000	126,7982	31848	Ovary_FlowThru_2.raw	F2	29.2	27.4	33	31.2		2,12	FALSE	0	5,984E-05	K.DMVHDDAPFK.F	[323-332]
		Checked	File ID	RT [min]	First Scan	Mass Analyzer	Activation Type	MS Order	# PSMs	Best PSM Ambiguity	Isolation Interference [%]	Average Reporter S/N	Ion Inject Time [ms]	Precursor m/z [Da]	Precursor MH+ [Da]	Precursor Charge	Spectrum File	Abundances (Normalized): 126	Abundances (Normalized): 127	Abundances (Normalized): 128	Abundances (Normalized): 129	Abundance: 126	Abundance: 127	Abundance: 128	Abundance: 129	Quan Info
		FALSE	F2	126,7982	31848	Fourier Transform	HCD (High Energy Collision Dissociation)	MS2	1	Unambiguous	16,788	30,2	200,000	544,95105	1632,83860	3	Ovary_FlowThru_2.raw	40.5	45.1	42	44.2	29.2	27.4	33	31.2
	FALSE	High	Sequest HT (A2)	Unambiguous	[K].lMDPLLYEYAGTWPk.[D]	N-Term(TMT6plex); K15(TMT6plex)	5	9	ENSDARP00000102472.3; ENSDARP00000113988.1; ENSDARP00000050237.5; ENSDARP00000115012.1; ENSDARP00000072678.4	ENSDARP00000101309.3; ENSDARP00000102472.3; ENSDARP00000140475.1; ENSDARP00000114558.1; ENSDARP00000113988.1; ENSDARP00000050237.5; ENSDARP00000138530.1; ENSDARP00000115012.1; ENSDARP00000072678.4	0	3	0,6693	0,0000	1	1	752,41071	2255,21756	2255,21863	-0,47	-0,00036	HCD (High Energy Collision Dissociation)	MS2	0	21,1	200,000	126,9575	31887	Ovary_FlowThru_2.raw	F2	15.2	24.6	26	18.6		2,51	FALSE	0	1,264E-05	K.LMDPLLYEYAGTWPK.D	[72-86]
		Checked	File ID	RT [min]	First Scan	Mass Analyzer	Activation Type	MS Order	# PSMs	Best PSM Ambiguity	Isolation Interference [%]	Average Reporter S/N	Ion Inject Time [ms]	Precursor m/z [Da]	Precursor MH+ [Da]	Precursor Charge	Spectrum File	Abundances (Normalized): 126	Abundances (Normalized): 127	Abundances (Normalized): 128	Abundances (Normalized): 129	Abundance: 126	Abundance: 127	Abundance: 128	Abundance: 129	Quan Info
		FALSE	F2	126,9575	31887	Fourier Transform	HCD (High Energy Collision Dissociation)	MS2	1	Unambiguous	0	21,1	200,000	752,41071	2255,21756	3	Ovary_FlowThru_2.raw	21.1	40.5	33.1	26.2	15.2	24.6	26	18.6
	FALSE	High	Sequest HT (A2)	Unambiguous	[K].vMGNAGHPSSLkPIMk.[L]	N-Term(TMT6plex); K12(TMT6plex); K16(TMT6plex)	6	11	ENSDARP00000072687.5; ENSDARP00000102472.3; ENSDARP00000113988.1; ENSDARP00000050237.5; ENSDARP00000115012.1; ENSDARP00000072678.4	ENSDARP00000072687.5; ENSDARP00000101309.3; ENSDARP00000102472.3; ENSDARP00000140475.1; ENSDARP00000114558.1; ENSDARP00000113988.1; ENSDARP00000050237.5; ENSDARP00000138530.1; ENSDARP00000109480.2; ENSDARP00000115012.1; ENSDARP00000072678.4	0	4	0,7085	0,0000	1	1	589,34460	2354,35659	2354,36554	-3,80	-0,00224	HCD (High Energy Collision Dissociation)	MS2	10,44093	42,8	200,000	126,9973	31897	Ovary_FlowThru_2.raw	F2	19.2	61.3	64.3	26.1		2,47	FALSE	0	0,0001557	K.VMGNAGHPSSLKPIMK.L	[483-498]
		Checked	File ID	RT [min]	First Scan	Mass Analyzer	Activation Type	MS Order	# PSMs	Best PSM Ambiguity	Isolation Interference [%]	Average Reporter S/N	Ion Inject Time [ms]	Precursor m/z [Da]	Precursor MH+ [Da]	Precursor Charge	Spectrum File	Abundances (Normalized): 126	Abundances (Normalized): 127	Abundances (Normalized): 128	Abundances (Normalized): 129	Abundance: 126	Abundance: 127	Abundance: 128	Abundance: 129	Quan Info
		FALSE	F2	126,9973	31897	Fourier Transform	HCD (High Energy Collision Dissociation)	MS2	1	Unambiguous	10,44093	42,8	200,000	589,34460	2354,35659	4	Ovary_FlowThru_2.raw	26.6	100.8	81.9	36.9	19.2	61.3	64.3	26.1
	FALSE	High	Sequest HT (A2)	Unambiguous	[R].wLLDALPAVGTPVIIk.[F]	N-Term(TMT6plex); K16(TMT6plex)	6	12	ENSDARP00000072687.5; ENSDARP00000102472.3; ENSDARP00000113988.1; ENSDARP00000050237.5; ENSDARP00000115012.1; ENSDARP00000072678.4	ENSDARP00000072687.5; ENSDARP00000101309.3; ENSDARP00000102472.3; ENSDARP00000140475.1; ENSDARP00000114558.1; ENSDARP00000113988.1; ENSDARP00000050237.5; ENSDARP00000138530.1; ENSDARP00000116010.1; ENSDARP00000109480.2; ENSDARP00000115012.1; ENSDARP00000072678.4	0	3	0,6179	0,0000	1	1	722,12103	2164,34854	2164,35097	-1,12	-0,00081	HCD (High Energy Collision Dissociation)	MS2	32,4795	28,9	200,000	127,0013	31898	Ovary_FlowThru_2.raw	F2	16.7	33	37.7	28.2		2,46	FALSE	0	1,683E-05	R.WLLDALPAVGTPVIIK.F	[364-379]
		Checked	File ID	RT [min]	First Scan	Mass Analyzer	Activation Type	MS Order	# PSMs	Best PSM Ambiguity	Isolation Interference [%]	Average Reporter S/N	Ion Inject Time [ms]	Precursor m/z [Da]	Precursor MH+ [Da]	Precursor Charge	Spectrum File	Abundances (Normalized): 126	Abundances (Normalized): 127	Abundances (Normalized): 128	Abundances (Normalized): 129	Abundance: 126	Abundance: 127	Abundance: 128	Abundance: 129	Quan Info
		FALSE	F2	127,0013	31898	Fourier Transform	HCD (High Energy Collision Dissociation)	MS2	1	Unambiguous	32,4795	28,9	200,000	722,12103	2164,34854	3	Ovary_FlowThru_2.raw	23.1	54.3	48	39.9	16.7	33	37.7	28.2
	FALSE	High	Sequest HT (A2)	Unambiguous	[R].tHYVINEDPk.[TA]	N-Term(TMT6plex); K10(TMT6plex)	6	11	ENSDARP00000072687.5; ENSDARP00000102472.3; ENSDARP00000113988.1; ENSDARP00000050237.5; ENSDARP00000115012.1; ENSDARP00000072678.4	ENSDARP00000072687.5; ENSDARP00000101309.3; ENSDARP00000102472.3; ENSDARP00000140475.1; ENSDARP00000114558.1; ENSDARP00000113988.1; ENSDARP00000050237.5; ENSDARP00000138530.1; ENSDARP00000109480.2; ENSDARP00000115012.1; ENSDARP00000072678.4	0	3	0,6716	0,0000	1	1	558,64374	1673,91666	1673,92629	-5,75	-0,00321	HCD (High Energy Collision Dissociation)	MS2	7,737576	178,6	43,655	19,7753	4911	Ovary_FlowThru_4.raw	F4	145.6	232.6	142.7	192.1		3,35	FALSE	0	4,083E-05	R.THYVINEDPK.A	[164-173]
		Checked	File ID	RT [min]	First Scan	Mass Analyzer	Activation Type	MS Order	# PSMs	Best PSM Ambiguity	Isolation Interference [%]	Average Reporter S/N	Ion Inject Time [ms]	Precursor m/z [Da]	Precursor MH+ [Da]	Precursor Charge	Spectrum File	Abundances (Normalized): 126	Abundances (Normalized): 127	Abundances (Normalized): 128	Abundances (Normalized): 129	Abundance: 126	Abundance: 127	Abundance: 128	Abundance: 129	Quan Info
		FALSE	F4	19,7753	4911	Fourier Transform	HCD (High Energy Collision Dissociation)	MS2	1	Unambiguous	7,737576	178,6	43,655	558,64374	1673,91666	3	Ovary_FlowThru_4.raw	201.5	385	142.7	278.9	145.6	232.6	142.7	192.1
	FALSE	High	Sequest HT (A2)	Unambiguous	[K].vFAPAGVSPTVMNLHR.[G]	N-Term(TMT6plex)	4	5	ENSDARP00000102472.3; ENSDARP00000113988.1; ENSDARP00000050237.5; ENSDARP00000115012.1	ENSDARP00000101309.3; ENSDARP00000102472.3; ENSDARP00000113988.1; ENSDARP00000050237.5; ENSDARP00000115012.1	0	3	0,7917	0,0000	1	1	642,35474	1925,04966	1925,06285	-6,86	-0,00440	HCD (High Energy Collision Dissociation)	MS2	28,1308	12,2	200,000	127,0863	31919	Ovary_FlowThru_2.raw	F2	10.9	16.9	12.2	8.8		2,40	FALSE	0	1,303E-05	K.VFAPAGVSPTVMNLHR.G	[119-134]
		Checked	File ID	RT [min]	First Scan	Mass Analyzer	Activation Type	MS Order	# PSMs	Best PSM Ambiguity	Isolation Interference [%]	Average Reporter S/N	Ion Inject Time [ms]	Precursor m/z [Da]	Precursor MH+ [Da]	Precursor Charge	Spectrum File	Abundances (Normalized): 126	Abundances (Normalized): 127	Abundances (Normalized): 128	Abundances (Normalized): 129	Abundance: 126	Abundance: 127	Abundance: 128	Abundance: 129	Quan Info
		FALSE	F2	127,0863	31919	Fourier Transform	HCD (High Energy Collision Dissociation)	MS2	1	Unambiguous	28,1308	12,2	200,000	642,35474	1925,04966	3	Ovary_FlowThru_2.raw	15.2	27.8	15.5	12.4	10.9	16.9	12.2	8.8
	FALSE	High	Sequest HT (A2)	Unambiguous	[K].mTASLATHEk.[F]	N-Term(TMT6plex); K10(TMT6plex)	1	1	ENSDARP00000050237.5	ENSDARP00000050237.5	0	3	0,7634	0,0000	1	1	516,29089	1546,85813	1546,86633	-5,31	-0,00274	HCD (High Energy Collision Dissociation)	MS2	27,4583	363,6	93,194	19,7056	4891	Ovary_FlowThru_4.raw	F4	394.8	335.9	439.7	281.6		3,55	FALSE	0	0,0001199	K.MTASLATHEK.F	[415-424]
		Checked	File ID	RT [min]	First Scan	Mass Analyzer	Activation Type	MS Order	# PSMs	Best PSM Ambiguity	Isolation Interference [%]	Average Reporter S/N	Ion Inject Time [ms]	Precursor m/z [Da]	Precursor MH+ [Da]	Precursor Charge	Spectrum File	Abundances (Normalized): 126	Abundances (Normalized): 127	Abundances (Normalized): 128	Abundances (Normalized): 129	Abundance: 126	Abundance: 127	Abundance: 128	Abundance: 129	Quan Info
		FALSE	F4	19,7056	4891	Fourier Transform	HCD (High Energy Collision Dissociation)	MS2	1	Unambiguous	27,4583	363,6	93,194	516,29089	1546,85813	3	Ovary_FlowThru_4.raw	546.3	556.1	439.7	408.9	394.8	335.9	439.7	281.6
	FALSE	High	Sequest HT (A2)	Unambiguous	[R].tHYVINEDPk.[TA]	N-Term(TMT6plex); K10(TMT6plex)	6	11	ENSDARP00000072687.5; ENSDARP00000102472.3; ENSDARP00000113988.1; ENSDARP00000050237.5; ENSDARP00000115012.1; ENSDARP00000072678.4	ENSDARP00000072687.5; ENSDARP00000101309.3; ENSDARP00000102472.3; ENSDARP00000140475.1; ENSDARP00000114558.1; ENSDARP00000113988.1; ENSDARP00000050237.5; ENSDARP00000138530.1; ENSDARP00000109480.2; ENSDARP00000115012.1; ENSDARP00000072678.4	0	3	0,4540	0,0000	1	1	558,64392	1673,91721	1673,92629	-5,43	-0,00303	HCD (High Energy Collision Dissociation)	MS2	54,22562	19,9	200,000	127,3221	31978	Ovary_FlowThru_2.raw	F2	20.1	15.9	20.5	23		1,63	FALSE	0	0,0002267	R.THYVINEDPK.A	[164-173]
		Checked	File ID	RT [min]	First Scan	Mass Analyzer	Activation Type	MS Order	# PSMs	Best PSM Ambiguity	Isolation Interference [%]	Average Reporter S/N	Ion Inject Time [ms]	Precursor m/z [Da]	Precursor MH+ [Da]	Precursor Charge	Spectrum File	Abundances (Normalized): 126	Abundances (Normalized): 127	Abundances (Normalized): 128	Abundances (Normalized): 129	Abundance: 126	Abundance: 127	Abundance: 128	Abundance: 129	Quan Info
		FALSE	F2	127,3221	31978	Fourier Transform	HCD (High Energy Collision Dissociation)	MS2	1	Unambiguous	54,22562	19,9	200,000	558,64392	1673,91721	3	Ovary_FlowThru_2.raw	28	26.2	26.1	32.5	20.1	15.9	20.5	23	Rejected By Method
	FALSE	High	Sequest HT (A2)	Unambiguous	[K].lMDPLLYEYAGTWPk.[D]	N-Term(TMT6plex); K15(TMT6plex)	5	9	ENSDARP00000102472.3; ENSDARP00000113988.1; ENSDARP00000050237.5; ENSDARP00000115012.1; ENSDARP00000072678.4	ENSDARP00000101309.3; ENSDARP00000102472.3; ENSDARP00000140475.1; ENSDARP00000114558.1; ENSDARP00000113988.1; ENSDARP00000050237.5; ENSDARP00000138530.1; ENSDARP00000115012.1; ENSDARP00000072678.4	0	3	0,7171	0,0000	1	1	752,40692	2255,20621	2255,21863	-5,51	-0,00414	HCD (High Energy Collision Dissociation)	MS2	0	18,4	200,000	127,4747	32016	Ovary_FlowThru_2.raw	F2	9.5	20.5	27.5	15.9		2,51	FALSE	0	3,069E-05	K.LMDPLLYEYAGTWPK.D	[72-86]
		Checked	File ID	RT [min]	First Scan	Mass Analyzer	Activation Type	MS Order	# PSMs	Best PSM Ambiguity	Isolation Interference [%]	Average Reporter S/N	Ion Inject Time [ms]	Precursor m/z [Da]	Precursor MH+ [Da]	Precursor Charge	Spectrum File	Abundances (Normalized): 126	Abundances (Normalized): 127	Abundances (Normalized): 128	Abundances (Normalized): 129	Abundance: 126	Abundance: 127	Abundance: 128	Abundance: 129	Quan Info
		FALSE	F2	127,4747	32016	Fourier Transform	HCD (High Energy Collision Dissociation)	MS2	1	Unambiguous	0	18,4	200,000	752,40692	2255,20621	3	Ovary_FlowThru_2.raw	13.2	33.7	35	22.4	9.5	20.5	27.5	15.9
	FALSE	High	Sequest HT (A2)	Unambiguous	[K].vMGNAGHPSSLkPIMk.[L]	N-Term(TMT6plex); K12(TMT6plex); K16(TMT6plex)	6	11	ENSDARP00000072687.5; ENSDARP00000102472.3; ENSDARP00000113988.1; ENSDARP00000050237.5; ENSDARP00000115012.1; ENSDARP00000072678.4	ENSDARP00000072687.5; ENSDARP00000101309.3; ENSDARP00000102472.3; ENSDARP00000140475.1; ENSDARP00000114558.1; ENSDARP00000113988.1; ENSDARP00000050237.5; ENSDARP00000138530.1; ENSDARP00000109480.2; ENSDARP00000115012.1; ENSDARP00000072678.4	0	4	0,6988	0,0000	1	1	589,34412	2354,35463	2354,36554	-4,63	-0,00273	HCD (High Energy Collision Dissociation)	MS2	0	44,0	200,000	127,5171	32026	Ovary_FlowThru_2.raw	F2	20.7	58.4	64.9	31.7		2,59	FALSE	0	0,0006631	K.VMGNAGHPSSLKPIMK.L	[483-498]
		Checked	File ID	RT [min]	First Scan	Mass Analyzer	Activation Type	MS Order	# PSMs	Best PSM Ambiguity	Isolation Interference [%]	Average Reporter S/N	Ion Inject Time [ms]	Precursor m/z [Da]	Precursor MH+ [Da]	Precursor Charge	Spectrum File	Abundances (Normalized): 126	Abundances (Normalized): 127	Abundances (Normalized): 128	Abundances (Normalized): 129	Abundance: 126	Abundance: 127	Abundance: 128	Abundance: 129	Quan Info
		FALSE	F2	127,5171	32026	Fourier Transform	HCD (High Energy Collision Dissociation)	MS2	1	Unambiguous	0	44,0	200,000	589,34412	2354,35463	4	Ovary_FlowThru_2.raw	28.7	96.1	82.6	44.8	20.7	58.4	64.9	31.7
	FALSE	High	Sequest HT (A2)	Unambiguous	[R].wLLDALPAVGTPVIIk.[F]	N-Term(TMT6plex); K16(TMT6plex)	6	12	ENSDARP00000072687.5; ENSDARP00000102472.3; ENSDARP00000113988.1; ENSDARP00000050237.5; ENSDARP00000115012.1; ENSDARP00000072678.4	ENSDARP00000072687.5; ENSDARP00000101309.3; ENSDARP00000102472.3; ENSDARP00000140475.1; ENSDARP00000114558.1; ENSDARP00000113988.1; ENSDARP00000050237.5; ENSDARP00000138530.1; ENSDARP00000116010.1; ENSDARP00000109480.2; ENSDARP00000115012.1; ENSDARP00000072678.4	0	3	0,5858	0,0000	1	1	722,12036	2164,34653	2164,35097	-2,05	-0,00148	HCD (High Energy Collision Dissociation)	MS2	42,33131	31,1	200,000	127,5700	32039	Ovary_FlowThru_2.raw	F2	19.9	30.8	42.4	30.9		2,39	FALSE	0	2,294E-05	R.WLLDALPAVGTPVIIK.F	[364-379]
		Checked	File ID	RT [min]	First Scan	Mass Analyzer	Activation Type	MS Order	# PSMs	Best PSM Ambiguity	Isolation Interference [%]	Average Reporter S/N	Ion Inject Time [ms]	Precursor m/z [Da]	Precursor MH+ [Da]	Precursor Charge	Spectrum File	Abundances (Normalized): 126	Abundances (Normalized): 127	Abundances (Normalized): 128	Abundances (Normalized): 129	Abundance: 126	Abundance: 127	Abundance: 128	Abundance: 129	Quan Info
		FALSE	F2	127,5700	32039	Fourier Transform	HCD (High Energy Collision Dissociation)	MS2	1	Unambiguous	42,33131	31,1	200,000	722,12036	2164,34653	3	Ovary_FlowThru_2.raw	27.6	50.7	54	43.7	19.9	30.8	42.4	30.9
	FALSE	High	Sequest HT (A2)	Unambiguous	[K].vFAPAGVSPTVMNLHR.[G]	N-Term(TMT6plex)	4	5	ENSDARP00000102472.3; ENSDARP00000113988.1; ENSDARP00000050237.5; ENSDARP00000115012.1	ENSDARP00000101309.3; ENSDARP00000102472.3; ENSDARP00000113988.1; ENSDARP00000050237.5; ENSDARP00000115012.1	0	3	0,7467	0,0000	1	1	642,35754	1925,05808	1925,06285	-2,48	-0,00159	HCD (High Energy Collision Dissociation)	MS2	67,63764	19,3	200,000	127,6032	32047	Ovary_FlowThru_2.raw	F2	19.7	17.9	19.9	19.5		3,00	FALSE	0	3,389E-06	K.VFAPAGVSPTVMNLHR.G	[119-134]
		Checked	File ID	RT [min]	First Scan	Mass Analyzer	Activation Type	MS Order	# PSMs	Best PSM Ambiguity	Isolation Interference [%]	Average Reporter S/N	Ion Inject Time [ms]	Precursor m/z [Da]	Precursor MH+ [Da]	Precursor Charge	Spectrum File	Abundances (Normalized): 126	Abundances (Normalized): 127	Abundances (Normalized): 128	Abundances (Normalized): 129	Abundance: 126	Abundance: 127	Abundance: 128	Abundance: 129	Quan Info
		FALSE	F2	127,6032	32047	Fourier Transform	HCD (High Energy Collision Dissociation)	MS2	1	Unambiguous	67,63764	19,3	200,000	642,35754	1925,05808	3	Ovary_FlowThru_2.raw	27.4	29.4	25.3	27.5	19.7	17.9	19.9	19.5	Rejected By Method
	FALSE	High	Sequest HT (A2)	Unambiguous	[K].vMGNAGHPSSLkPIMk.[L]	N-Term(TMT6plex); K12(TMT6plex); K16(TMT6plex)	6	11	ENSDARP00000072687.5; ENSDARP00000102472.3; ENSDARP00000113988.1; ENSDARP00000050237.5; ENSDARP00000115012.1; ENSDARP00000072678.4	ENSDARP00000072687.5; ENSDARP00000101309.3; ENSDARP00000102472.3; ENSDARP00000140475.1; ENSDARP00000114558.1; ENSDARP00000113988.1; ENSDARP00000050237.5; ENSDARP00000138530.1; ENSDARP00000109480.2; ENSDARP00000115012.1; ENSDARP00000072678.4	0	4	0,7358	0,0000	1	1	589,34363	2354,35268	2354,36554	-5,46	-0,00321	HCD (High Energy Collision Dissociation)	MS2	11,50998	54,4	200,000	125,4353	31508	Ovary_FlowThru_2.raw	F2	25.7	76.5	80.1	35.1		2,65	FALSE	0	0,0002271	K.VMGNAGHPSSLKPIMK.L	[483-498]
		Checked	File ID	RT [min]	First Scan	Mass Analyzer	Activation Type	MS Order	# PSMs	Best PSM Ambiguity	Isolation Interference [%]	Average Reporter S/N	Ion Inject Time [ms]	Precursor m/z [Da]	Precursor MH+ [Da]	Precursor Charge	Spectrum File	Abundances (Normalized): 126	Abundances (Normalized): 127	Abundances (Normalized): 128	Abundances (Normalized): 129	Abundance: 126	Abundance: 127	Abundance: 128	Abundance: 129	Quan Info
		FALSE	F2	125,4353	31508	Fourier Transform	HCD (High Energy Collision Dissociation)	MS2	1	Unambiguous	11,50998	54,4	200,000	589,34363	2354,35268	4	Ovary_FlowThru_2.raw	35.7	125.8	102	49.5	25.7	76.5	80.1	35.1
	FALSE	High	Sequest HT (A2)	Unambiguous	[K].vFAPAGVSPTVMNLHR.[G]	N-Term(TMT6plex)	4	5	ENSDARP00000102472.3; ENSDARP00000113988.1; ENSDARP00000050237.5; ENSDARP00000115012.1	ENSDARP00000101309.3; ENSDARP00000102472.3; ENSDARP00000113988.1; ENSDARP00000050237.5; ENSDARP00000115012.1	0	3	0,7714	0,0000	1	1	642,35864	1925,06137	1925,06285	-0,77	-0,00049	HCD (High Energy Collision Dissociation)	MS2	17,80958	17,2	200,000	125,5146	31528	Ovary_FlowThru_2.raw	F2	10.8	18.4	23.2	16.1		2,80	FALSE	0	9,135E-07	K.VFAPAGVSPTVMNLHR.G	[119-134]
		Checked	File ID	RT [min]	First Scan	Mass Analyzer	Activation Type	MS Order	# PSMs	Best PSM Ambiguity	Isolation Interference [%]	Average Reporter S/N	Ion Inject Time [ms]	Precursor m/z [Da]	Precursor MH+ [Da]	Precursor Charge	Spectrum File	Abundances (Normalized): 126	Abundances (Normalized): 127	Abundances (Normalized): 128	Abundances (Normalized): 129	Abundance: 126	Abundance: 127	Abundance: 128	Abundance: 129	Quan Info
		FALSE	F2	125,5146	31528	Fourier Transform	HCD (High Energy Collision Dissociation)	MS2	1	Unambiguous	17,80958	17,2	200,000	642,35864	1925,06137	3	Ovary_FlowThru_2.raw	15	30.3	29.5	22.7	10.8	18.4	23.2	16.1
	FALSE	High	Sequest HT (A2)	Unambiguous	[K].dMVHDDAPFk.[F]	N-Term(TMT6plex); K10(TMT6plex)	3	4	ENSDARP00000072687.5; ENSDARP00000113988.1; ENSDARP00000050237.5	ENSDARP00000072687.5; ENSDARP00000113988.1; ENSDARP00000050237.5; ENSDARP00000109480.2	0	3	0,7039	0,0000	1	1	544,95093	1632,83823	1632,84560	-4,51	-0,00246	HCD (High Energy Collision Dissociation)	MS2	6,168354	35,9	200,000	125,7299	31582	Ovary_FlowThru_2.raw	F2	28.3	38.6	36.1	40.5		2,06	FALSE	0	0,0001516	K.DMVHDDAPFK.F	[323-332]
		Checked	File ID	RT [min]	First Scan	Mass Analyzer	Activation Type	MS Order	# PSMs	Best PSM Ambiguity	Isolation Interference [%]	Average Reporter S/N	Ion Inject Time [ms]	Precursor m/z [Da]	Precursor MH+ [Da]	Precursor Charge	Spectrum File	Abundances (Normalized): 126	Abundances (Normalized): 127	Abundances (Normalized): 128	Abundances (Normalized): 129	Abundance: 126	Abundance: 127	Abundance: 128	Abundance: 129	Quan Info
		FALSE	F2	125,7299	31582	Fourier Transform	HCD (High Energy Collision Dissociation)	MS2	1	Unambiguous	6,168354	35,9	200,000	544,95093	1632,83823	3	Ovary_FlowThru_2.raw	39.2	63.5	45.9	57.3	28.3	38.6	36.1	40.5
	FALSE	High	Sequest HT (A2)	Unambiguous	[R].tHYVINEDPk.[TA]	N-Term(TMT6plex); K10(TMT6plex)	6	11	ENSDARP00000072687.5; ENSDARP00000102472.3; ENSDARP00000113988.1; ENSDARP00000050237.5; ENSDARP00000115012.1; ENSDARP00000072678.4	ENSDARP00000072687.5; ENSDARP00000101309.3; ENSDARP00000102472.3; ENSDARP00000140475.1; ENSDARP00000114558.1; ENSDARP00000113988.1; ENSDARP00000050237.5; ENSDARP00000138530.1; ENSDARP00000109480.2; ENSDARP00000115012.1; ENSDARP00000072678.4	0	3	0,5330	0,0000	1	1	558,64380	1673,91684	1673,92629	-5,64	-0,00315	HCD (High Energy Collision Dissociation)	MS2	16,72106	30,8	200,000	125,7473	31586	Ovary_FlowThru_2.raw	F2	25.7	29.6	29.6	37.9		1,82	FALSE	0	0,0001644	R.THYVINEDPK.A	[164-173]
		Checked	File ID	RT [min]	First Scan	Mass Analyzer	Activation Type	MS Order	# PSMs	Best PSM Ambiguity	Isolation Interference [%]	Average Reporter S/N	Ion Inject Time [ms]	Precursor m/z [Da]	Precursor MH+ [Da]	Precursor Charge	Spectrum File	Abundances (Normalized): 126	Abundances (Normalized): 127	Abundances (Normalized): 128	Abundances (Normalized): 129	Abundance: 126	Abundance: 127	Abundance: 128	Abundance: 129	Quan Info
		FALSE	F2	125,7473	31586	Fourier Transform	HCD (High Energy Collision Dissociation)	MS2	1	Unambiguous	16,72106	30,8	200,000	558,64380	1673,91684	3	Ovary_FlowThru_2.raw	35.7	48.7	37.7	53.6	25.7	29.6	29.6	37.9
	FALSE	High	Sequest HT (A2)	Unambiguous	[K].lMDPLLYEYAGTWPk.[D]	N-Term(TMT6plex); K15(TMT6plex)	5	9	ENSDARP00000102472.3; ENSDARP00000113988.1; ENSDARP00000050237.5; ENSDARP00000115012.1; ENSDARP00000072678.4	ENSDARP00000101309.3; ENSDARP00000102472.3; ENSDARP00000140475.1; ENSDARP00000114558.1; ENSDARP00000113988.1; ENSDARP00000050237.5; ENSDARP00000138530.1; ENSDARP00000115012.1; ENSDARP00000072678.4	0	3	0,6522	0,0000	1	1	752,40851	2255,21097	2255,21863	-3,40	-0,00255	HCD (High Energy Collision Dissociation)	MS2	4,617046	18,7	200,000	125,9156	31628	Ovary_FlowThru_2.raw	F2	11.5	22	21.5	19.8		2,07	FALSE	0	8,287E-05	K.LMDPLLYEYAGTWPK.D	[72-86]
		Checked	File ID	RT [min]	First Scan	Mass Analyzer	Activation Type	MS Order	# PSMs	Best PSM Ambiguity	Isolation Interference [%]	Average Reporter S/N	Ion Inject Time [ms]	Precursor m/z [Da]	Precursor MH+ [Da]	Precursor Charge	Spectrum File	Abundances (Normalized): 126	Abundances (Normalized): 127	Abundances (Normalized): 128	Abundances (Normalized): 129	Abundance: 126	Abundance: 127	Abundance: 128	Abundance: 129	Quan Info
		FALSE	F2	125,9156	31628	Fourier Transform	HCD (High Energy Collision Dissociation)	MS2	1	Unambiguous	4,617046	18,7	200,000	752,40851	2255,21097	3	Ovary_FlowThru_2.raw	16	36.2	27.4	27.9	11.5	22	21.5	19.8
	FALSE	High	Sequest HT (A2)	Unambiguous	[K].vFAPAGVSPTVMNLHR.[G]	N-Term(TMT6plex)	4	5	ENSDARP00000102472.3; ENSDARP00000113988.1; ENSDARP00000050237.5; ENSDARP00000115012.1	ENSDARP00000101309.3; ENSDARP00000102472.3; ENSDARP00000113988.1; ENSDARP00000050237.5; ENSDARP00000115012.1	0	3	0,7510	0,0000	1	1	642,35541	1925,05167	1925,06285	-5,81	-0,00373	HCD (High Energy Collision Dissociation)	MS2	19,36675	21,2	200,000	126,5704	31792	Ovary_FlowThru_2.raw	F2	18.4	23.6	24.1	18.7		2,45	FALSE	0	6,841E-05	K.VFAPAGVSPTVMNLHR.G	[119-134]
		Checked	File ID	RT [min]	First Scan	Mass Analyzer	Activation Type	MS Order	# PSMs	Best PSM Ambiguity	Isolation Interference [%]	Average Reporter S/N	Ion Inject Time [ms]	Precursor m/z [Da]	Precursor MH+ [Da]	Precursor Charge	Spectrum File	Abundances (Normalized): 126	Abundances (Normalized): 127	Abundances (Normalized): 128	Abundances (Normalized): 129	Abundance: 126	Abundance: 127	Abundance: 128	Abundance: 129	Quan Info
		FALSE	F2	126,5704	31792	Fourier Transform	HCD (High Energy Collision Dissociation)	MS2	1	Unambiguous	19,36675	21,2	200,000	642,35541	1925,05167	3	Ovary_FlowThru_2.raw	25.6	38.8	30.7	26.4	18.4	23.6	24.1	18.7
	FALSE	High	Sequest HT (A2)	Unambiguous	[K].vMGNAGHPSSLkPIMk.[L]	N-Term(TMT6plex); K12(TMT6plex); K16(TMT6plex)	6	11	ENSDARP00000072687.5; ENSDARP00000102472.3; ENSDARP00000113988.1; ENSDARP00000050237.5; ENSDARP00000115012.1; ENSDARP00000072678.4	ENSDARP00000072687.5; ENSDARP00000101309.3; ENSDARP00000102472.3; ENSDARP00000140475.1; ENSDARP00000114558.1; ENSDARP00000113988.1; ENSDARP00000050237.5; ENSDARP00000138530.1; ENSDARP00000109480.2; ENSDARP00000115012.1; ENSDARP00000072678.4	0	4	0,7148	0,0000	1	1	589,34332	2354,35146	2354,36554	-5,98	-0,00352	HCD (High Energy Collision Dissociation)	MS2	3,894439	55,1	200,000	125,9513	31637	Ovary_FlowThru_2.raw	F2	21.4	76.8	83.8	38		2,91	FALSE	0	0,0002877	K.VMGNAGHPSSLKPIMK.L	[483-498]
		Checked	File ID	RT [min]	First Scan	Mass Analyzer	Activation Type	MS Order	# PSMs	Best PSM Ambiguity	Isolation Interference [%]	Average Reporter S/N	Ion Inject Time [ms]	Precursor m/z [Da]	Precursor MH+ [Da]	Precursor Charge	Spectrum File	Abundances (Normalized): 126	Abundances (Normalized): 127	Abundances (Normalized): 128	Abundances (Normalized): 129	Abundance: 126	Abundance: 127	Abundance: 128	Abundance: 129	Quan Info
		FALSE	F2	125,9513	31637	Fourier Transform	HCD (High Energy Collision Dissociation)	MS2	1	Unambiguous	3,894439	55,1	200,000	589,34332	2354,35146	4	Ovary_FlowThru_2.raw	29.7	126.3	106.7	53.6	21.4	76.8	83.8	38
	FALSE	High	Sequest HT (A2)	Unambiguous	[K].vFAPAGVSPTVMNLHR.[G]	N-Term(TMT6plex)	4	5	ENSDARP00000102472.3; ENSDARP00000113988.1; ENSDARP00000050237.5; ENSDARP00000115012.1	ENSDARP00000101309.3; ENSDARP00000102472.3; ENSDARP00000113988.1; ENSDARP00000050237.5; ENSDARP00000115012.1	0	3	0,7726	0,0000	1	1	642,35565	1925,05240	1925,06285	-5,43	-0,00348	HCD (High Energy Collision Dissociation)	MS2	12,70362	17,6	200,000	126,0346	31658	Ovary_FlowThru_2.raw	F2	14.4	19.4	19	17.4		2,77	FALSE	0	6,202E-08	K.VFAPAGVSPTVMNLHR.G	[119-134]
		Checked	File ID	RT [min]	First Scan	Mass Analyzer	Activation Type	MS Order	# PSMs	Best PSM Ambiguity	Isolation Interference [%]	Average Reporter S/N	Ion Inject Time [ms]	Precursor m/z [Da]	Precursor MH+ [Da]	Precursor Charge	Spectrum File	Abundances (Normalized): 126	Abundances (Normalized): 127	Abundances (Normalized): 128	Abundances (Normalized): 129	Abundance: 126	Abundance: 127	Abundance: 128	Abundance: 129	Quan Info
		FALSE	F2	126,0346	31658	Fourier Transform	HCD (High Energy Collision Dissociation)	MS2	1	Unambiguous	12,70362	17,6	200,000	642,35565	1925,05240	3	Ovary_FlowThru_2.raw	20	31.9	24.2	24.5	14.4	19.4	19	17.4
	FALSE	High	Sequest HT (A2)	Unambiguous	[K].dMVHDDAPFk.[F]	N-Term(TMT6plex); K10(TMT6plex)	3	4	ENSDARP00000072687.5; ENSDARP00000113988.1; ENSDARP00000050237.5	ENSDARP00000072687.5; ENSDARP00000113988.1; ENSDARP00000050237.5; ENSDARP00000109480.2	0	3	0,6810	0,0000	1	1	544,95154	1632,84006	1632,84560	-3,39	-0,00185	HCD (High Energy Collision Dissociation)	MS2	37,99681	45,1	200,000	126,2637	31715	Ovary_FlowThru_2.raw	F2	35.6	45.7	51.7	47.1		2,32	FALSE	0	0,0001023	K.DMVHDDAPFK.F	[323-332]
		Checked	File ID	RT [min]	First Scan	Mass Analyzer	Activation Type	MS Order	# PSMs	Best PSM Ambiguity	Isolation Interference [%]	Average Reporter S/N	Ion Inject Time [ms]	Precursor m/z [Da]	Precursor MH+ [Da]	Precursor Charge	Spectrum File	Abundances (Normalized): 126	Abundances (Normalized): 127	Abundances (Normalized): 128	Abundances (Normalized): 129	Abundance: 126	Abundance: 127	Abundance: 128	Abundance: 129	Quan Info
		FALSE	F2	126,2637	31715	Fourier Transform	HCD (High Energy Collision Dissociation)	MS2	1	Unambiguous	37,99681	45,1	200,000	544,95154	1632,84006	3	Ovary_FlowThru_2.raw	49.5	75.2	65.8	66.6	35.6	45.7	51.7	47.1
	FALSE	High	Sequest HT (A2)	Unambiguous	[R].tHYVINEDPk.[TA]	N-Term(TMT6plex); K10(TMT6plex)	6	11	ENSDARP00000072687.5; ENSDARP00000102472.3; ENSDARP00000113988.1; ENSDARP00000050237.5; ENSDARP00000115012.1; ENSDARP00000072678.4	ENSDARP00000072687.5; ENSDARP00000101309.3; ENSDARP00000102472.3; ENSDARP00000140475.1; ENSDARP00000114558.1; ENSDARP00000113988.1; ENSDARP00000050237.5; ENSDARP00000138530.1; ENSDARP00000109480.2; ENSDARP00000115012.1; ENSDARP00000072678.4	0	3	0,5604	0,0000	1	1	558,64478	1673,91977	1673,92629	-3,89	-0,00217	HCD (High Energy Collision Dissociation)	MS2	18,7816	38,1	200,000	126,2715	31717	Ovary_FlowThru_2.raw	F2	34.4	32.6	40	45.2		2,07	FALSE	0	0,0002247	R.THYVINEDPK.A	[164-173]
		Checked	File ID	RT [min]	First Scan	Mass Analyzer	Activation Type	MS Order	# PSMs	Best PSM Ambiguity	Isolation Interference [%]	Average Reporter S/N	Ion Inject Time [ms]	Precursor m/z [Da]	Precursor MH+ [Da]	Precursor Charge	Spectrum File	Abundances (Normalized): 126	Abundances (Normalized): 127	Abundances (Normalized): 128	Abundances (Normalized): 129	Abundance: 126	Abundance: 127	Abundance: 128	Abundance: 129	Quan Info
		FALSE	F2	126,2715	31717	Fourier Transform	HCD (High Energy Collision Dissociation)	MS2	1	Unambiguous	18,7816	38,1	200,000	558,64478	1673,91977	3	Ovary_FlowThru_2.raw	47.7	53.6	50.9	63.9	34.4	32.6	40	45.2
	FALSE	High	Sequest HT (A2)	Unambiguous	[R].wLLDALPAVGTPVIIk.[F]	N-Term(TMT6plex); K16(TMT6plex)	6	12	ENSDARP00000072687.5; ENSDARP00000102472.3; ENSDARP00000113988.1; ENSDARP00000050237.5; ENSDARP00000115012.1; ENSDARP00000072678.4	ENSDARP00000072687.5; ENSDARP00000101309.3; ENSDARP00000102472.3; ENSDARP00000140475.1; ENSDARP00000114558.1; ENSDARP00000113988.1; ENSDARP00000050237.5; ENSDARP00000138530.1; ENSDARP00000116010.1; ENSDARP00000109480.2; ENSDARP00000115012.1; ENSDARP00000072678.4	0	3	0,6719	0,0000	1	1	722,11774	2164,33866	2164,35097	-5,69	-0,00410	HCD (High Energy Collision Dissociation)	MS2	22,31578	37,7	200,000	126,3189	31729	Ovary_FlowThru_2.raw	F2	26.7	43.5	43.4	36.9		2,56	FALSE	0	7,319E-06	R.WLLDALPAVGTPVIIK.F	[364-379]
		Checked	File ID	RT [min]	First Scan	Mass Analyzer	Activation Type	MS Order	# PSMs	Best PSM Ambiguity	Isolation Interference [%]	Average Reporter S/N	Ion Inject Time [ms]	Precursor m/z [Da]	Precursor MH+ [Da]	Precursor Charge	Spectrum File	Abundances (Normalized): 126	Abundances (Normalized): 127	Abundances (Normalized): 128	Abundances (Normalized): 129	Abundance: 126	Abundance: 127	Abundance: 128	Abundance: 129	Quan Info
		FALSE	F2	126,3189	31729	Fourier Transform	HCD (High Energy Collision Dissociation)	MS2	1	Unambiguous	22,31578	37,7	200,000	722,11774	2164,33866	3	Ovary_FlowThru_2.raw	37.1	71.6	55.2	52.2	26.7	43.5	43.4	36.9
	FALSE	High	Sequest HT (A2)	Unambiguous	[K].lMDPLLYEYAGTWPk.[D]	N-Term(TMT6plex); K15(TMT6plex)	5	9	ENSDARP00000102472.3; ENSDARP00000113988.1; ENSDARP00000050237.5; ENSDARP00000115012.1; ENSDARP00000072678.4	ENSDARP00000101309.3; ENSDARP00000102472.3; ENSDARP00000140475.1; ENSDARP00000114558.1; ENSDARP00000113988.1; ENSDARP00000050237.5; ENSDARP00000138530.1; ENSDARP00000115012.1; ENSDARP00000072678.4	0	3	0,7566	0,0000	1	1	752,40649	2255,20493	2255,21863	-6,08	-0,00457	HCD (High Energy Collision Dissociation)	MS2	5,340279	13,9	200,000	126,4394	31759	Ovary_FlowThru_2.raw	F2	10.1	14.6	19.2	11.4		2,26	FALSE	0	1,059E-05	K.LMDPLLYEYAGTWPK.D	[72-86]
		Checked	File ID	RT [min]	First Scan	Mass Analyzer	Activation Type	MS Order	# PSMs	Best PSM Ambiguity	Isolation Interference [%]	Average Reporter S/N	Ion Inject Time [ms]	Precursor m/z [Da]	Precursor MH+ [Da]	Precursor Charge	Spectrum File	Abundances (Normalized): 126	Abundances (Normalized): 127	Abundances (Normalized): 128	Abundances (Normalized): 129	Abundance: 126	Abundance: 127	Abundance: 128	Abundance: 129	Quan Info
		FALSE	F2	126,4394	31759	Fourier Transform	HCD (High Energy Collision Dissociation)	MS2	1	Unambiguous	5,340279	13,9	200,000	752,40649	2255,20493	3	Ovary_FlowThru_2.raw	14.1	24	24.4	16.1	10.1	14.6	19.2	11.4
	FALSE	High	Sequest HT (A2)	Unambiguous	[K].vMGNAGHPSSLkPIMk.[L]	N-Term(TMT6plex); K12(TMT6plex); K16(TMT6plex)	6	11	ENSDARP00000072687.5; ENSDARP00000102472.3; ENSDARP00000113988.1; ENSDARP00000050237.5; ENSDARP00000115012.1; ENSDARP00000072678.4	ENSDARP00000072687.5; ENSDARP00000101309.3; ENSDARP00000102472.3; ENSDARP00000140475.1; ENSDARP00000114558.1; ENSDARP00000113988.1; ENSDARP00000050237.5; ENSDARP00000138530.1; ENSDARP00000109480.2; ENSDARP00000115012.1; ENSDARP00000072678.4	0	4	0,7198	0,0000	1	1	589,34509	2354,35854	2354,36554	-2,97	-0,00175	HCD (High Energy Collision Dissociation)	MS2	2,93998	36,2	200,000	126,4751	31768	Ovary_FlowThru_2.raw	F2	18.2	53.5	49.9	22.7		1,82	FALSE	0	0,000239	K.VMGNAGHPSSLKPIMK.L	[483-498]
		Checked	File ID	RT [min]	First Scan	Mass Analyzer	Activation Type	MS Order	# PSMs	Best PSM Ambiguity	Isolation Interference [%]	Average Reporter S/N	Ion Inject Time [ms]	Precursor m/z [Da]	Precursor MH+ [Da]	Precursor Charge	Spectrum File	Abundances (Normalized): 126	Abundances (Normalized): 127	Abundances (Normalized): 128	Abundances (Normalized): 129	Abundance: 126	Abundance: 127	Abundance: 128	Abundance: 129	Quan Info
		FALSE	F2	126,4751	31768	Fourier Transform	HCD (High Energy Collision Dissociation)	MS2	1	Unambiguous	2,93998	36,2	200,000	589,34509	2354,35854	4	Ovary_FlowThru_2.raw	25.3	88	63.5	32.1	18.2	53.5	49.9	22.7
	FALSE	High	Sequest HT (A2)	Unambiguous	[K].vFAPAGVSPTVMNLHR.[G]	N-Term(TMT6plex)	4	5	ENSDARP00000102472.3; ENSDARP00000113988.1; ENSDARP00000050237.5; ENSDARP00000115012.1	ENSDARP00000101309.3; ENSDARP00000102472.3; ENSDARP00000113988.1; ENSDARP00000050237.5; ENSDARP00000115012.1	0	3	0,7309	0,0000	1	1	642,35675	1925,05570	1925,06285	-3,72	-0,00238	HCD (High Energy Collision Dissociation)	MS2	11,67372	13,3	200,000	123,3115	30979	Ovary_FlowThru_2.raw	F2	13.4	12.8	11.8	15.2		2,49	FALSE	0	6,791E-06	K.VFAPAGVSPTVMNLHR.G	[119-134]
		Checked	File ID	RT [min]	First Scan	Mass Analyzer	Activation Type	MS Order	# PSMs	Best PSM Ambiguity	Isolation Interference [%]	Average Reporter S/N	Ion Inject Time [ms]	Precursor m/z [Da]	Precursor MH+ [Da]	Precursor Charge	Spectrum File	Abundances (Normalized): 126	Abundances (Normalized): 127	Abundances (Normalized): 128	Abundances (Normalized): 129	Abundance: 126	Abundance: 127	Abundance: 128	Abundance: 129	Quan Info
		FALSE	F2	123,3115	30979	Fourier Transform	HCD (High Energy Collision Dissociation)	MS2	1	Unambiguous	11,67372	13,3	200,000	642,35675	1925,05570	3	Ovary_FlowThru_2.raw	18.5	21.1	15	21.4	13.4	12.8	11.8	15.2
	FALSE	High	Sequest HT (A2)	Unambiguous	[K].vMGNAGHPSSLkPIMk.[L]	N-Term(TMT6plex); K12(TMT6plex); K16(TMT6plex)	6	11	ENSDARP00000072687.5; ENSDARP00000102472.3; ENSDARP00000113988.1; ENSDARP00000050237.5; ENSDARP00000115012.1; ENSDARP00000072678.4	ENSDARP00000072687.5; ENSDARP00000101309.3; ENSDARP00000102472.3; ENSDARP00000140475.1; ENSDARP00000114558.1; ENSDARP00000113988.1; ENSDARP00000050237.5; ENSDARP00000138530.1; ENSDARP00000109480.2; ENSDARP00000115012.1; ENSDARP00000072678.4	0	4	0,7420	0,0000	1	1	589,34509	2354,35854	2354,36554	-2,97	-0,00175	HCD (High Energy Collision Dissociation)	MS2	8,421147	41,0	200,000	123,2996	30976	Ovary_FlowThru_2.raw	F2	22	58	57.5	26.1		2,83	FALSE	0	6,41E-06	K.VMGNAGHPSSLKPIMK.L	[483-498]
		Checked	File ID	RT [min]	First Scan	Mass Analyzer	Activation Type	MS Order	# PSMs	Best PSM Ambiguity	Isolation Interference [%]	Average Reporter S/N	Ion Inject Time [ms]	Precursor m/z [Da]	Precursor MH+ [Da]	Precursor Charge	Spectrum File	Abundances (Normalized): 126	Abundances (Normalized): 127	Abundances (Normalized): 128	Abundances (Normalized): 129	Abundance: 126	Abundance: 127	Abundance: 128	Abundance: 129	Quan Info
		FALSE	F2	123,2996	30976	Fourier Transform	HCD (High Energy Collision Dissociation)	MS2	1	Unambiguous	8,421147	41,0	200,000	589,34509	2354,35854	4	Ovary_FlowThru_2.raw	30.5	95.4	73.2	36.9	22	58	57.5	26.1
	FALSE	High	Sequest HT (A2)	Unambiguous	[K].lMDPLLYEYAGTWPk.[D]	N-Term(TMT6plex); K15(TMT6plex)	5	9	ENSDARP00000102472.3; ENSDARP00000113988.1; ENSDARP00000050237.5; ENSDARP00000115012.1; ENSDARP00000072678.4	ENSDARP00000101309.3; ENSDARP00000102472.3; ENSDARP00000140475.1; ENSDARP00000114558.1; ENSDARP00000113988.1; ENSDARP00000050237.5; ENSDARP00000138530.1; ENSDARP00000115012.1; ENSDARP00000072678.4	0	3	0,7463	0,0000	1	1	752,40698	2255,20639	2255,21863	-5,43	-0,00408	HCD (High Energy Collision Dissociation)	MS2	0	23,4	200,000	123,2954	30975	Ovary_FlowThru_2.raw	F2	14.5	29.3	28.1	21.4		2,72	FALSE	0	3,85E-06	K.LMDPLLYEYAGTWPK.D	[72-86]
		Checked	File ID	RT [min]	First Scan	Mass Analyzer	Activation Type	MS Order	# PSMs	Best PSM Ambiguity	Isolation Interference [%]	Average Reporter S/N	Ion Inject Time [ms]	Precursor m/z [Da]	Precursor MH+ [Da]	Precursor Charge	Spectrum File	Abundances (Normalized): 126	Abundances (Normalized): 127	Abundances (Normalized): 128	Abundances (Normalized): 129	Abundance: 126	Abundance: 127	Abundance: 128	Abundance: 129	Quan Info
		FALSE	F2	123,2954	30975	Fourier Transform	HCD (High Energy Collision Dissociation)	MS2	1	Unambiguous	0	23,4	200,000	752,40698	2255,20639	3	Ovary_FlowThru_2.raw	20.1	48.2	35.8	30.3	14.5	29.3	28.1	21.4
	FALSE	High	Sequest HT (A2)	Unambiguous	[R].wLLDALPAVGTPVIIk.[F]	N-Term(TMT6plex); K16(TMT6plex)	6	12	ENSDARP00000072687.5; ENSDARP00000102472.3; ENSDARP00000113988.1; ENSDARP00000050237.5; ENSDARP00000115012.1; ENSDARP00000072678.4	ENSDARP00000072687.5; ENSDARP00000101309.3; ENSDARP00000102472.3; ENSDARP00000140475.1; ENSDARP00000114558.1; ENSDARP00000113988.1; ENSDARP00000050237.5; ENSDARP00000138530.1; ENSDARP00000116010.1; ENSDARP00000109480.2; ENSDARP00000115012.1; ENSDARP00000072678.4	0	3	0,7034	0,0000	1	1	722,11780	2164,33884	2164,35097	-5,60	-0,00404	HCD (High Energy Collision Dissociation)	MS2	0	64,9	200,000	121,3768	30498	Ovary_FlowThru_2.raw	F2	42	71.7	82.7	62.7		4,08	FALSE	0	1,105E-06	R.WLLDALPAVGTPVIIK.F	[364-379]
		Checked	File ID	RT [min]	First Scan	Mass Analyzer	Activation Type	MS Order	# PSMs	Best PSM Ambiguity	Isolation Interference [%]	Average Reporter S/N	Ion Inject Time [ms]	Precursor m/z [Da]	Precursor MH+ [Da]	Precursor Charge	Spectrum File	Abundances (Normalized): 126	Abundances (Normalized): 127	Abundances (Normalized): 128	Abundances (Normalized): 129	Abundance: 126	Abundance: 127	Abundance: 128	Abundance: 129	Quan Info
		FALSE	F2	121,3768	30498	Fourier Transform	HCD (High Energy Collision Dissociation)	MS2	1	Unambiguous	0	64,9	200,000	722,11780	2164,33884	3	Ovary_FlowThru_2.raw	58.3	117.9	105.3	88.6	42	71.7	82.7	62.7
	FALSE	High	Sequest HT (A2)	Unambiguous	[R].wLLDALPAVGTPVIIk.[F]	N-Term(TMT6plex); K16(TMT6plex)	6	12	ENSDARP00000072687.5; ENSDARP00000102472.3; ENSDARP00000113988.1; ENSDARP00000050237.5; ENSDARP00000115012.1; ENSDARP00000072678.4	ENSDARP00000072687.5; ENSDARP00000101309.3; ENSDARP00000102472.3; ENSDARP00000140475.1; ENSDARP00000114558.1; ENSDARP00000113988.1; ENSDARP00000050237.5; ENSDARP00000138530.1; ENSDARP00000116010.1; ENSDARP00000109480.2; ENSDARP00000115012.1; ENSDARP00000072678.4	0	2	0,7069	0,0000	1	1	1082,67334	2164,33940	2164,35097	-5,34	-0,00578	HCD (High Energy Collision Dissociation)	MS2	0	49,9	200,000	121,4284	30511	Ovary_FlowThru_2.raw	F2	28.3	53.4	66	51.6		3,31	FALSE	0	1,833E-05	R.WLLDALPAVGTPVIIK.F	[364-379]
		Checked	File ID	RT [min]	First Scan	Mass Analyzer	Activation Type	MS Order	# PSMs	Best PSM Ambiguity	Isolation Interference [%]	Average Reporter S/N	Ion Inject Time [ms]	Precursor m/z [Da]	Precursor MH+ [Da]	Precursor Charge	Spectrum File	Abundances (Normalized): 126	Abundances (Normalized): 127	Abundances (Normalized): 128	Abundances (Normalized): 129	Abundance: 126	Abundance: 127	Abundance: 128	Abundance: 129	Quan Info
		FALSE	F2	121,4284	30511	Fourier Transform	HCD (High Energy Collision Dissociation)	MS2	1	Unambiguous	0	49,9	200,000	1082,67334	2164,33940	2	Ovary_FlowThru_2.raw	39.3	87.8	84	72.9	28.3	53.4	66	51.6
	FALSE	High	Sequest HT (A2)	Unambiguous	[R].wLLDALPAVGTPVIIk.[F]	N-Term(TMT6plex); K16(TMT6plex)	6	12	ENSDARP00000072687.5; ENSDARP00000102472.3; ENSDARP00000113988.1; ENSDARP00000050237.5; ENSDARP00000115012.1; ENSDARP00000072678.4	ENSDARP00000072687.5; ENSDARP00000101309.3; ENSDARP00000102472.3; ENSDARP00000140475.1; ENSDARP00000114558.1; ENSDARP00000113988.1; ENSDARP00000050237.5; ENSDARP00000138530.1; ENSDARP00000116010.1; ENSDARP00000109480.2; ENSDARP00000115012.1; ENSDARP00000072678.4	0	4	0,6521	0,0000	1	1	541,83948	2164,33608	2164,35097	-6,88	-0,00372	HCD (High Energy Collision Dissociation)	MS2	12,92684	130,6	200,000	121,4363	30513	Ovary_FlowThru_2.raw	F2	76.4	146.6	178.3	120.2		3,65	FALSE	0	2,326E-05	R.WLLDALPAVGTPVIIK.F	[364-379]
		Checked	File ID	RT [min]	First Scan	Mass Analyzer	Activation Type	MS Order	# PSMs	Best PSM Ambiguity	Isolation Interference [%]	Average Reporter S/N	Ion Inject Time [ms]	Precursor m/z [Da]	Precursor MH+ [Da]	Precursor Charge	Spectrum File	Abundances (Normalized): 126	Abundances (Normalized): 127	Abundances (Normalized): 128	Abundances (Normalized): 129	Abundance: 126	Abundance: 127	Abundance: 128	Abundance: 129	Quan Info
		FALSE	F2	121,4363	30513	Fourier Transform	HCD (High Energy Collision Dissociation)	MS2	1	Unambiguous	12,92684	130,6	200,000	541,83948	2164,33608	4	Ovary_FlowThru_2.raw	106.1	241.1	227.1	169.9	76.4	146.6	178.3	120.2
	FALSE	High	Sequest HT (A2)	Unambiguous	[R].fLGNDIPPVFAIIAR.[A]	N-Term(TMT6plex)	5	7	ENSDARP00000072687.5; ENSDARP00000102472.3; ENSDARP00000113988.1; ENSDARP00000050237.5; ENSDARP00000115012.1	ENSDARP00000072687.5; ENSDARP00000101309.3; ENSDARP00000102472.3; ENSDARP00000113988.1; ENSDARP00000050237.5; ENSDARP00000109480.2; ENSDARP00000115012.1	0	3	0,0000	0,0000	1	1	624,69678	1872,07578	1872,09447	-9,98	-0,00623	HCD (High Energy Collision Dissociation)	MS2		23,8	200,000	121,5342	30537	Ovary_FlowThru_2.raw	F2	20.9	26.7	23.4	24.1		2,70	FALSE	0	6,639E-08	R.FLGNDIPPVFAIIAR.A	[1161-1175]
		Checked	File ID	RT [min]	First Scan	Mass Analyzer	Activation Type	MS Order	# PSMs	Best PSM Ambiguity	Isolation Interference [%]	Average Reporter S/N	Ion Inject Time [ms]	Precursor m/z [Da]	Precursor MH+ [Da]	Precursor Charge	Spectrum File	Abundances (Normalized): 126	Abundances (Normalized): 127	Abundances (Normalized): 128	Abundances (Normalized): 129	Abundance: 126	Abundance: 127	Abundance: 128	Abundance: 129	Quan Info
		FALSE	F2	121,5342	30537	Fourier Transform	HCD (High Energy Collision Dissociation)	MS2	2	Unambiguous		23,8	200,000	624,69678	1872,07578	3	Ovary_FlowThru_2.raw	29	43.9	29.8	34.1	20.9	26.7	23.4	24.1
	FALSE	High	Sequest HT (A2)	Unambiguous	[R].fLGNDIPPVFAIIAR.[A]	N-Term(TMT6plex)	5	7	ENSDARP00000072687.5; ENSDARP00000102472.3; ENSDARP00000113988.1; ENSDARP00000050237.5; ENSDARP00000115012.1	ENSDARP00000072687.5; ENSDARP00000101309.3; ENSDARP00000102472.3; ENSDARP00000113988.1; ENSDARP00000050237.5; ENSDARP00000109480.2; ENSDARP00000115012.1	0	3		0,0000	1	2	624,70050	1872,08695	1872,09447	-4,02	-0,00251	HCD (High Energy Collision Dissociation)	MS2	20,16918	28,9	200,000	121,6067	30555	Ovary_FlowThru_2.raw	F2	27.6	31.1	28.4	28.1		3,53	FALSE	0	3,669E-06	R.FLGNDIPPVFAIIAR.A	[1161-1175]
		Checked	File ID	RT [min]	First Scan	Mass Analyzer	Activation Type	MS Order	# PSMs	Best PSM Ambiguity	Isolation Interference [%]	Average Reporter S/N	Ion Inject Time [ms]	Precursor m/z [Da]	Precursor MH+ [Da]	Precursor Charge	Spectrum File	Abundances (Normalized): 126	Abundances (Normalized): 127	Abundances (Normalized): 128	Abundances (Normalized): 129	Abundance: 126	Abundance: 127	Abundance: 128	Abundance: 129	Quan Info
		FALSE	F2	121,6067	30555	Fourier Transform	HCD (High Energy Collision Dissociation)	MS2	2	Unambiguous	20,16918	28,9	200,000	624,70050	1872,08695	3	Ovary_FlowThru_2.raw	38.3	51.2	36.1	39.8	27.6	31.1	28.4	28.1
	FALSE	High	Sequest HT (A2)	Unambiguous	[K].lMDPLLYEYAGTWPk.[D]	N-Term(TMT6plex); K15(TMT6plex)	5	9	ENSDARP00000102472.3; ENSDARP00000113988.1; ENSDARP00000050237.5; ENSDARP00000115012.1; ENSDARP00000072678.4	ENSDARP00000101309.3; ENSDARP00000102472.3; ENSDARP00000140475.1; ENSDARP00000114558.1; ENSDARP00000113988.1; ENSDARP00000050237.5; ENSDARP00000138530.1; ENSDARP00000115012.1; ENSDARP00000072678.4	0	3	0,6811	0,0000	1	1	752,40820	2255,21006	2255,21863	-3,80	-0,00286	HCD (High Energy Collision Dissociation)	MS2	2,56277	24,7	200,000	121,6834	30574	Ovary_FlowThru_2.raw	F2	14.7	28.5	36	19.4		2,54	FALSE	0	6,776E-07	K.LMDPLLYEYAGTWPK.D	[72-86]
		Checked	File ID	RT [min]	First Scan	Mass Analyzer	Activation Type	MS Order	# PSMs	Best PSM Ambiguity	Isolation Interference [%]	Average Reporter S/N	Ion Inject Time [ms]	Precursor m/z [Da]	Precursor MH+ [Da]	Precursor Charge	Spectrum File	Abundances (Normalized): 126	Abundances (Normalized): 127	Abundances (Normalized): 128	Abundances (Normalized): 129	Abundance: 126	Abundance: 127	Abundance: 128	Abundance: 129	Quan Info
		FALSE	F2	121,6834	30574	Fourier Transform	HCD (High Energy Collision Dissociation)	MS2	1	Unambiguous	2,56277	24,7	200,000	752,40820	2255,21006	3	Ovary_FlowThru_2.raw	20.4	46.9	45.8	27.5	14.7	28.5	36	19.4
	FALSE	High	Sequest HT (A2)	Unambiguous	[K].dVGLAYTER.[C]	N-Term(TMT6plex)	5	7	ENSDARP00000072687.5; ENSDARP00000102472.3; ENSDARP00000113988.1; ENSDARP00000050237.5; ENSDARP00000115012.1	ENSDARP00000072687.5; ENSDARP00000101309.3; ENSDARP00000102472.3; ENSDARP00000113988.1; ENSDARP00000050237.5; ENSDARP00000109480.2; ENSDARP00000115012.1	0	2	0,7370	0,0000	1	1	626,83679	1252,66631	1252,67348	-5,73	-0,00359	HCD (High Energy Collision Dissociation)	MS2	2,660418	165,2	3,801	21,9699	5515	Ovary_FlowThru_4.raw	F4	243.8	159.8	133.8	122.4		3,27	FALSE	0	0,0002454	K.DVGLAYTER.C	[195-203]
		Checked	File ID	RT [min]	First Scan	Mass Analyzer	Activation Type	MS Order	# PSMs	Best PSM Ambiguity	Isolation Interference [%]	Average Reporter S/N	Ion Inject Time [ms]	Precursor m/z [Da]	Precursor MH+ [Da]	Precursor Charge	Spectrum File	Abundances (Normalized): 126	Abundances (Normalized): 127	Abundances (Normalized): 128	Abundances (Normalized): 129	Abundance: 126	Abundance: 127	Abundance: 128	Abundance: 129	Quan Info
		FALSE	F4	21,9699	5515	Fourier Transform	HCD (High Energy Collision Dissociation)	MS2	1	Unambiguous	2,660418	165,2	3,801	626,83679	1252,66631	2	Ovary_FlowThru_4.raw	337.4	264.5	133.8	177.8	243.8	159.8	133.8	122.4
	FALSE	High	Sequest HT (A2)	Unambiguous	[K].vFAPAGVSPTVMNLHR.[G]	N-Term(TMT6plex)	4	5	ENSDARP00000102472.3; ENSDARP00000113988.1; ENSDARP00000050237.5; ENSDARP00000115012.1	ENSDARP00000101309.3; ENSDARP00000102472.3; ENSDARP00000113988.1; ENSDARP00000050237.5; ENSDARP00000115012.1	0	3	0,6757	0,0000	1	1	642,35687	1925,05606	1925,06285	-3,53	-0,00226	HCD (High Energy Collision Dissociation)	MS2	19,03608	12,2	200,000	121,7269	30585	Ovary_FlowThru_2.raw	F2	10.2	14.1	11.5	12.7		2,22	FALSE	0	7,529E-06	K.VFAPAGVSPTVMNLHR.G	[119-134]
		Checked	File ID	RT [min]	First Scan	Mass Analyzer	Activation Type	MS Order	# PSMs	Best PSM Ambiguity	Isolation Interference [%]	Average Reporter S/N	Ion Inject Time [ms]	Precursor m/z [Da]	Precursor MH+ [Da]	Precursor Charge	Spectrum File	Abundances (Normalized): 126	Abundances (Normalized): 127	Abundances (Normalized): 128	Abundances (Normalized): 129	Abundance: 126	Abundance: 127	Abundance: 128	Abundance: 129	Quan Info
		FALSE	F2	121,7269	30585	Fourier Transform	HCD (High Energy Collision Dissociation)	MS2	1	Unambiguous	19,03608	12,2	200,000	642,35687	1925,05606	3	Ovary_FlowThru_2.raw	14.2	23.2	14.6	17.9	10.2	14.1	11.5	12.7
	FALSE	High	Sequest HT (A2)	Unambiguous	[R].gSLQYEFATEILQTPIQLmk.[I]	N-Term(TMT6plex); M19(Oxidation); K20(TMT6plex)	3	8	ENSDARP00000050237.5; ENSDARP00000115012.1; ENSDARP00000072678.4	ENSDARP00000101309.3; ENSDARP00000140475.1; ENSDARP00000114558.1; ENSDARP00000050237.5; ENSDARP00000138530.1; ENSDARP00000116010.1; ENSDARP00000115012.1; ENSDARP00000072678.4	0	3	0,7855	0,0000	1	1	928,84283	2784,51395	2784,52577	-4,25	-0,00394	HCD (High Energy Collision Dissociation)	MS2	0	31,4	200,000	121,8237	30609	Ovary_FlowThru_2.raw	F2	15.8	34.1	48.7	26.7		3,31	FALSE	0	1,975E-07	R.GSLQYEFATEILQTPIQLMK.I	[283-302]
		Checked	File ID	RT [min]	First Scan	Mass Analyzer	Activation Type	MS Order	# PSMs	Best PSM Ambiguity	Isolation Interference [%]	Average Reporter S/N	Ion Inject Time [ms]	Precursor m/z [Da]	Precursor MH+ [Da]	Precursor Charge	Spectrum File	Abundances (Normalized): 126	Abundances (Normalized): 127	Abundances (Normalized): 128	Abundances (Normalized): 129	Abundance: 126	Abundance: 127	Abundance: 128	Abundance: 129	Quan Info
		FALSE	F2	121,8237	30609	Fourier Transform	HCD (High Energy Collision Dissociation)	MS2	1	Unambiguous	0	31,4	200,000	928,84283	2784,51395	3	Ovary_FlowThru_2.raw	21.9	56.1	62	37.8	15.8	34.1	48.7	26.7
	FALSE	High	Sequest HT (A2)	Unambiguous	[K].dVGLAYTER.[C]	N-Term(TMT6plex)	5	7	ENSDARP00000072687.5; ENSDARP00000102472.3; ENSDARP00000113988.1; ENSDARP00000050237.5; ENSDARP00000115012.1	ENSDARP00000072687.5; ENSDARP00000101309.3; ENSDARP00000102472.3; ENSDARP00000113988.1; ENSDARP00000050237.5; ENSDARP00000109480.2; ENSDARP00000115012.1	0	2	0,6528	0,0000	1	1	626,83582	1252,66435	1252,67348	-7,29	-0,00456	HCD (High Energy Collision Dissociation)	MS2	16,16286	25,8	200,000	120,9293	30387	Ovary_FlowThru_2.raw	F2	14.3	31.5	31.6	25.4		1,93	FALSE	0	0,0003687	K.DVGLAYTER.C	[195-203]
		Checked	File ID	RT [min]	First Scan	Mass Analyzer	Activation Type	MS Order	# PSMs	Best PSM Ambiguity	Isolation Interference [%]	Average Reporter S/N	Ion Inject Time [ms]	Precursor m/z [Da]	Precursor MH+ [Da]	Precursor Charge	Spectrum File	Abundances (Normalized): 126	Abundances (Normalized): 127	Abundances (Normalized): 128	Abundances (Normalized): 129	Abundance: 126	Abundance: 127	Abundance: 128	Abundance: 129	Quan Info
		FALSE	F2	120,9293	30387	Fourier Transform	HCD (High Energy Collision Dissociation)	MS2	1	Unambiguous	16,16286	25,8	200,000	626,83582	1252,66435	2	Ovary_FlowThru_2.raw	19.8	51.8	40.2	36	14.3	31.5	31.6	25.4
	FALSE	High	Sequest HT (A2)	Unambiguous	[K].vMGNAGHPSSLkPIMk.[L]	N-Term(TMT6plex); K12(TMT6plex); K16(TMT6plex)	6	11	ENSDARP00000072687.5; ENSDARP00000102472.3; ENSDARP00000113988.1; ENSDARP00000050237.5; ENSDARP00000115012.1; ENSDARP00000072678.4	ENSDARP00000072687.5; ENSDARP00000101309.3; ENSDARP00000102472.3; ENSDARP00000140475.1; ENSDARP00000114558.1; ENSDARP00000113988.1; ENSDARP00000050237.5; ENSDARP00000138530.1; ENSDARP00000109480.2; ENSDARP00000115012.1; ENSDARP00000072678.4	0	4	0,7253	0,0000	1	1	589,34399	2354,35415	2354,36554	-4,84	-0,00285	HCD (High Energy Collision Dissociation)	MS2	0	30,8	200,000	121,1029	30430	Ovary_FlowThru_2.raw	F2	12.7	41	46.8	22.3		2,73	FALSE	0	4,81E-05	K.VMGNAGHPSSLKPIMK.L	[483-498]
		Checked	File ID	RT [min]	First Scan	Mass Analyzer	Activation Type	MS Order	# PSMs	Best PSM Ambiguity	Isolation Interference [%]	Average Reporter S/N	Ion Inject Time [ms]	Precursor m/z [Da]	Precursor MH+ [Da]	Precursor Charge	Spectrum File	Abundances (Normalized): 126	Abundances (Normalized): 127	Abundances (Normalized): 128	Abundances (Normalized): 129	Abundance: 126	Abundance: 127	Abundance: 128	Abundance: 129	Quan Info
		FALSE	F2	121,1029	30430	Fourier Transform	HCD (High Energy Collision Dissociation)	MS2	1	Unambiguous	0	30,8	200,000	589,34399	2354,35415	4	Ovary_FlowThru_2.raw	17.7	67.4	59.6	31.5	12.7	41	46.8	22.3
	FALSE	High	Sequest HT (A2)	Unambiguous	[K].lMDPLLYEYAGTWPk.[D]	N-Term(TMT6plex); K15(TMT6plex)	5	9	ENSDARP00000102472.3; ENSDARP00000113988.1; ENSDARP00000050237.5; ENSDARP00000115012.1; ENSDARP00000072678.4	ENSDARP00000101309.3; ENSDARP00000102472.3; ENSDARP00000140475.1; ENSDARP00000114558.1; ENSDARP00000113988.1; ENSDARP00000050237.5; ENSDARP00000138530.1; ENSDARP00000115012.1; ENSDARP00000072678.4	0	3	0,7580	0,0000	1	1	752,40741	2255,20768	2255,21863	-4,86	-0,00365	HCD (High Energy Collision Dissociation)	MS2	0	32,1	200,000	121,1441	30440	Ovary_FlowThru_2.raw	F2	17.9	39.4	40.1	30.7		2,81	FALSE	0	3,11E-06	K.LMDPLLYEYAGTWPK.D	[72-86]
		Checked	File ID	RT [min]	First Scan	Mass Analyzer	Activation Type	MS Order	# PSMs	Best PSM Ambiguity	Isolation Interference [%]	Average Reporter S/N	Ion Inject Time [ms]	Precursor m/z [Da]	Precursor MH+ [Da]	Precursor Charge	Spectrum File	Abundances (Normalized): 126	Abundances (Normalized): 127	Abundances (Normalized): 128	Abundances (Normalized): 129	Abundance: 126	Abundance: 127	Abundance: 128	Abundance: 129	Quan Info
		FALSE	F2	121,1441	30440	Fourier Transform	HCD (High Energy Collision Dissociation)	MS2	1	Unambiguous	0	32,1	200,000	752,40741	2255,20768	3	Ovary_FlowThru_2.raw	24.8	64.8	51	43.4	17.9	39.4	40.1	30.7
	FALSE	High	Sequest HT (A2)	Unambiguous	[K].vFAPAGVSPTVMNLHR.[G]	N-Term(TMT6plex)	4	5	ENSDARP00000102472.3; ENSDARP00000113988.1; ENSDARP00000050237.5; ENSDARP00000115012.1	ENSDARP00000101309.3; ENSDARP00000102472.3; ENSDARP00000113988.1; ENSDARP00000050237.5; ENSDARP00000115012.1	0	3	0,7950	0,0000	1	1	642,35553	1925,05204	1925,06285	-5,62	-0,00361	HCD (High Energy Collision Dissociation)	MS2	68,08044	13,6	200,000	121,1994	30454	Ovary_FlowThru_2.raw	F2	10.1	15	13.7	15.5		2,78	FALSE	0	7,847E-07	K.VFAPAGVSPTVMNLHR.G	[119-134]
		Checked	File ID	RT [min]	First Scan	Mass Analyzer	Activation Type	MS Order	# PSMs	Best PSM Ambiguity	Isolation Interference [%]	Average Reporter S/N	Ion Inject Time [ms]	Precursor m/z [Da]	Precursor MH+ [Da]	Precursor Charge	Spectrum File	Abundances (Normalized): 126	Abundances (Normalized): 127	Abundances (Normalized): 128	Abundances (Normalized): 129	Abundance: 126	Abundance: 127	Abundance: 128	Abundance: 129	Quan Info
		FALSE	F2	121,1994	30454	Fourier Transform	HCD (High Energy Collision Dissociation)	MS2	1	Unambiguous	68,08044	13,6	200,000	642,35553	1925,05204	3	Ovary_FlowThru_2.raw	14.1	24.7	17.4	21.9	10.1	15	13.7	15.5	Rejected By Method
	FALSE	High	Sequest HT (A2)	Unambiguous	[R].tHYVINEDPk.[TA]	N-Term(TMT6plex); K10(TMT6plex)	6	11	ENSDARP00000072687.5; ENSDARP00000102472.3; ENSDARP00000113988.1; ENSDARP00000050237.5; ENSDARP00000115012.1; ENSDARP00000072678.4	ENSDARP00000072687.5; ENSDARP00000101309.3; ENSDARP00000102472.3; ENSDARP00000140475.1; ENSDARP00000114558.1; ENSDARP00000113988.1; ENSDARP00000050237.5; ENSDARP00000138530.1; ENSDARP00000109480.2; ENSDARP00000115012.1; ENSDARP00000072678.4	0	3	0,6102	0,0000	1	1	558,64386	1673,91703	1673,92629	-5,54	-0,00309	HCD (High Energy Collision Dissociation)	MS2	40,92524	21,8	200,000	127,8429	32107	Ovary_FlowThru_2.raw	F2	19.1	15.1	24.8	28.1		1,77	FALSE	0	2,469E-05	R.THYVINEDPK.A	[164-173]
		Checked	File ID	RT [min]	First Scan	Mass Analyzer	Activation Type	MS Order	# PSMs	Best PSM Ambiguity	Isolation Interference [%]	Average Reporter S/N	Ion Inject Time [ms]	Precursor m/z [Da]	Precursor MH+ [Da]	Precursor Charge	Spectrum File	Abundances (Normalized): 126	Abundances (Normalized): 127	Abundances (Normalized): 128	Abundances (Normalized): 129	Abundance: 126	Abundance: 127	Abundance: 128	Abundance: 129	Quan Info
		FALSE	F2	127,8429	32107	Fourier Transform	HCD (High Energy Collision Dissociation)	MS2	1	Unambiguous	40,92524	21,8	200,000	558,64386	1673,91703	3	Ovary_FlowThru_2.raw	26.6	24.8	31.6	39.7	19.1	15.1	24.8	28.1
	FALSE	High	Sequest HT (A2)	Unambiguous	[R].gSLQYEFATEILQTPIQLMk.[I]	N-Term(TMT6plex); K20(TMT6plex)	3	8	ENSDARP00000050237.5; ENSDARP00000115012.1; ENSDARP00000072678.4	ENSDARP00000101309.3; ENSDARP00000140475.1; ENSDARP00000114558.1; ENSDARP00000050237.5; ENSDARP00000138530.1; ENSDARP00000116010.1; ENSDARP00000115012.1; ENSDARP00000072678.4	0	4	0,7612	0,0000	1	1	692,88751	2768,52822	2768,53086	-0,95	-0,00066	HCD (High Energy Collision Dissociation)	MS2	0	45,5	200,000	121,8552	30617	Ovary_FlowThru_2.raw	F2	29.3	50	62.9	39.4		4,23	FALSE	0	2,723E-08	R.GSLQYEFATEILQTPIQLMK.I	[283-302]
		Checked	File ID	RT [min]	First Scan	Mass Analyzer	Activation Type	MS Order	# PSMs	Best PSM Ambiguity	Isolation Interference [%]	Average Reporter S/N	Ion Inject Time [ms]	Precursor m/z [Da]	Precursor MH+ [Da]	Precursor Charge	Spectrum File	Abundances (Normalized): 126	Abundances (Normalized): 127	Abundances (Normalized): 128	Abundances (Normalized): 129	Abundance: 126	Abundance: 127	Abundance: 128	Abundance: 129	Quan Info
		FALSE	F2	121,8552	30617	Fourier Transform	HCD (High Energy Collision Dissociation)	MS2	1	Unambiguous	0	45,5	200,000	692,88751	2768,52822	4	Ovary_FlowThru_2.raw	40.7	82.2	80.1	55.7	29.3	50	62.9	39.4
	FALSE	High	Sequest HT (A2)	Unambiguous	[R].gSLQYEFATEILQTPIQLMk.[I]	N-Term(TMT6plex); K20(TMT6plex)	3	8	ENSDARP00000050237.5; ENSDARP00000115012.1; ENSDARP00000072678.4	ENSDARP00000101309.3; ENSDARP00000140475.1; ENSDARP00000114558.1; ENSDARP00000050237.5; ENSDARP00000138530.1; ENSDARP00000116010.1; ENSDARP00000115012.1; ENSDARP00000072678.4	0	4	0,6996	0,0000	1	1	692,88470	2768,51699	2768,53086	-5,01	-0,00347	HCD (High Energy Collision Dissociation)	MS2	0	15,8	200,000	122,5988	30802	Ovary_FlowThru_2.raw	F2	4.7	34.4	13.4	10.3		2,43	FALSE	0	0,0001405	R.GSLQYEFATEILQTPIQLMK.I	[283-302]
		Checked	File ID	RT [min]	First Scan	Mass Analyzer	Activation Type	MS Order	# PSMs	Best PSM Ambiguity	Isolation Interference [%]	Average Reporter S/N	Ion Inject Time [ms]	Precursor m/z [Da]	Precursor MH+ [Da]	Precursor Charge	Spectrum File	Abundances (Normalized): 126	Abundances (Normalized): 127	Abundances (Normalized): 128	Abundances (Normalized): 129	Abundance: 126	Abundance: 127	Abundance: 128	Abundance: 129	Quan Info
		FALSE	F2	122,5988	30802	Fourier Transform	HCD (High Energy Collision Dissociation)	MS2	1	Unambiguous	0	15,8	200,000	692,88470	2768,51699	4	Ovary_FlowThru_2.raw	6.5	56.6	17.1	14.6	4.7	34.4	13.4	10.3
	FALSE	High	Sequest HT (A2)	Unambiguous	[R].fLGNDIPPVFAIIAR.[A]	N-Term(TMT6plex)	5	7	ENSDARP00000072687.5; ENSDARP00000102472.3; ENSDARP00000113988.1; ENSDARP00000050237.5; ENSDARP00000115012.1	ENSDARP00000072687.5; ENSDARP00000101309.3; ENSDARP00000102472.3; ENSDARP00000113988.1; ENSDARP00000050237.5; ENSDARP00000109480.2; ENSDARP00000115012.1	0	3		0,0000	1	2	624,69769	1872,07853	1872,09447	-8,52	-0,00532	HCD (High Energy Collision Dissociation)	MS2	37,12727	19,5	200,000	122,6717	30820	Ovary_FlowThru_2.raw	F2	15.6	19	24	19.2		2,48	FALSE	0	8,814E-06	R.FLGNDIPPVFAIIAR.A	[1161-1175]
		Checked	File ID	RT [min]	First Scan	Mass Analyzer	Activation Type	MS Order	# PSMs	Best PSM Ambiguity	Isolation Interference [%]	Average Reporter S/N	Ion Inject Time [ms]	Precursor m/z [Da]	Precursor MH+ [Da]	Precursor Charge	Spectrum File	Abundances (Normalized): 126	Abundances (Normalized): 127	Abundances (Normalized): 128	Abundances (Normalized): 129	Abundance: 126	Abundance: 127	Abundance: 128	Abundance: 129	Quan Info
		FALSE	F2	122,6717	30820	Fourier Transform	HCD (High Energy Collision Dissociation)	MS2	2	Unambiguous	37,12727	19,5	200,000	624,69769	1872,07853	3	Ovary_FlowThru_2.raw	21.7	31.3	30.5	27.1	15.6	19	24	19.2
	FALSE	High	Sequest HT (A2)	Unambiguous	[R].wLLDALPAVGTPVIIk.[F]	N-Term(TMT6plex); K16(TMT6plex)	6	12	ENSDARP00000072687.5; ENSDARP00000102472.3; ENSDARP00000113988.1; ENSDARP00000050237.5; ENSDARP00000115012.1; ENSDARP00000072678.4	ENSDARP00000072687.5; ENSDARP00000101309.3; ENSDARP00000102472.3; ENSDARP00000140475.1; ENSDARP00000114558.1; ENSDARP00000113988.1; ENSDARP00000050237.5; ENSDARP00000138530.1; ENSDARP00000116010.1; ENSDARP00000109480.2; ENSDARP00000115012.1; ENSDARP00000072678.4	0	3	0,6618	0,0000	1	1	722,11780	2164,33884	2164,35097	-5,60	-0,00404	HCD (High Energy Collision Dissociation)	MS2	26,11365	31,1	200,000	122,7409	30837	Ovary_FlowThru_2.raw	F2	19.5	37.5	38.8	28.4		2,72	FALSE	0	3,821E-05	R.WLLDALPAVGTPVIIK.F	[364-379]
		Checked	File ID	RT [min]	First Scan	Mass Analyzer	Activation Type	MS Order	# PSMs	Best PSM Ambiguity	Isolation Interference [%]	Average Reporter S/N	Ion Inject Time [ms]	Precursor m/z [Da]	Precursor MH+ [Da]	Precursor Charge	Spectrum File	Abundances (Normalized): 126	Abundances (Normalized): 127	Abundances (Normalized): 128	Abundances (Normalized): 129	Abundance: 126	Abundance: 127	Abundance: 128	Abundance: 129	Quan Info
		FALSE	F2	122,7409	30837	Fourier Transform	HCD (High Energy Collision Dissociation)	MS2	1	Unambiguous	26,11365	31,1	200,000	722,11780	2164,33884	3	Ovary_FlowThru_2.raw	27	61.7	49.4	40.2	19.5	37.5	38.8	28.4
	FALSE	High	Sequest HT (A2)	Unambiguous	[K].vMGNAGHPSSLkPIMk.[L]	N-Term(TMT6plex); K12(TMT6plex); K16(TMT6plex)	6	11	ENSDARP00000072687.5; ENSDARP00000102472.3; ENSDARP00000113988.1; ENSDARP00000050237.5; ENSDARP00000115012.1; ENSDARP00000072678.4	ENSDARP00000072687.5; ENSDARP00000101309.3; ENSDARP00000102472.3; ENSDARP00000140475.1; ENSDARP00000114558.1; ENSDARP00000113988.1; ENSDARP00000050237.5; ENSDARP00000138530.1; ENSDARP00000109480.2; ENSDARP00000115012.1; ENSDARP00000072678.4	0	4	0,7446	0,0000	1	1	589,34381	2354,35341	2354,36554	-5,15	-0,00303	HCD (High Energy Collision Dissociation)	MS2	22,38927	44,5	200,000	122,7605	30842	Ovary_FlowThru_2.raw	F2	23.9	62.5	66.6	24.6		2,78	FALSE	0	4,984E-05	K.VMGNAGHPSSLKPIMK.L	[483-498]
		Checked	File ID	RT [min]	First Scan	Mass Analyzer	Activation Type	MS Order	# PSMs	Best PSM Ambiguity	Isolation Interference [%]	Average Reporter S/N	Ion Inject Time [ms]	Precursor m/z [Da]	Precursor MH+ [Da]	Precursor Charge	Spectrum File	Abundances (Normalized): 126	Abundances (Normalized): 127	Abundances (Normalized): 128	Abundances (Normalized): 129	Abundance: 126	Abundance: 127	Abundance: 128	Abundance: 129	Quan Info
		FALSE	F2	122,7605	30842	Fourier Transform	HCD (High Energy Collision Dissociation)	MS2	1	Unambiguous	22,38927	44,5	200,000	589,34381	2354,35341	4	Ovary_FlowThru_2.raw	33.1	102.8	84.8	34.7	23.9	62.5	66.6	24.6
	FALSE	High	Sequest HT (A2)	Unambiguous	[K].vFAPAGVSPTVMNLHR.[G]	N-Term(TMT6plex)	4	5	ENSDARP00000102472.3; ENSDARP00000113988.1; ENSDARP00000050237.5; ENSDARP00000115012.1	ENSDARP00000101309.3; ENSDARP00000102472.3; ENSDARP00000113988.1; ENSDARP00000050237.5; ENSDARP00000115012.1	0	3	0,7564	0,0000	1	1	642,35840	1925,06064	1925,06285	-1,15	-0,00074	HCD (High Energy Collision Dissociation)	MS2	22,75184	18,3	200,000	122,7805	30847	Ovary_FlowThru_2.raw	F2	14.4	20.3	23.5	14.8		2,75	FALSE	0	4,92E-06	K.VFAPAGVSPTVMNLHR.G	[119-134]
		Checked	File ID	RT [min]	First Scan	Mass Analyzer	Activation Type	MS Order	# PSMs	Best PSM Ambiguity	Isolation Interference [%]	Average Reporter S/N	Ion Inject Time [ms]	Precursor m/z [Da]	Precursor MH+ [Da]	Precursor Charge	Spectrum File	Abundances (Normalized): 126	Abundances (Normalized): 127	Abundances (Normalized): 128	Abundances (Normalized): 129	Abundance: 126	Abundance: 127	Abundance: 128	Abundance: 129	Quan Info
		FALSE	F2	122,7805	30847	Fourier Transform	HCD (High Energy Collision Dissociation)	MS2	1	Unambiguous	22,75184	18,3	200,000	642,35840	1925,06064	3	Ovary_FlowThru_2.raw	20	33.4	29.9	20.9	14.4	20.3	23.5	14.8
	FALSE	High	Sequest HT (A2)	Unambiguous	[K].lMDPLLYEYAGTWPk.[D]	N-Term(TMT6plex); K15(TMT6plex)	5	9	ENSDARP00000102472.3; ENSDARP00000113988.1; ENSDARP00000050237.5; ENSDARP00000115012.1; ENSDARP00000072678.4	ENSDARP00000101309.3; ENSDARP00000102472.3; ENSDARP00000140475.1; ENSDARP00000114558.1; ENSDARP00000113988.1; ENSDARP00000050237.5; ENSDARP00000138530.1; ENSDARP00000115012.1; ENSDARP00000072678.4	0	3	0,7817	0,0000	1	1	752,40759	2255,20823	2255,21863	-4,62	-0,00347	HCD (High Energy Collision Dissociation)	MS2	3,748843	18,5	200,000	122,7847	30848	Ovary_FlowThru_2.raw	F2	11.3	21.9	23.3	17.6		2,52	FALSE	0	3,078E-06	K.LMDPLLYEYAGTWPK.D	[72-86]
		Checked	File ID	RT [min]	First Scan	Mass Analyzer	Activation Type	MS Order	# PSMs	Best PSM Ambiguity	Isolation Interference [%]	Average Reporter S/N	Ion Inject Time [ms]	Precursor m/z [Da]	Precursor MH+ [Da]	Precursor Charge	Spectrum File	Abundances (Normalized): 126	Abundances (Normalized): 127	Abundances (Normalized): 128	Abundances (Normalized): 129	Abundance: 126	Abundance: 127	Abundance: 128	Abundance: 129	Quan Info
		FALSE	F2	122,7847	30848	Fourier Transform	HCD (High Energy Collision Dissociation)	MS2	1	Unambiguous	3,748843	18,5	200,000	752,40759	2255,20823	3	Ovary_FlowThru_2.raw	15.7	36	29.7	24.8	11.3	21.9	23.3	17.6
	FALSE	High	Sequest HT (A2)	Unambiguous	[K].dMVHDDAPFk.[F]	N-Term(TMT6plex); K10(TMT6plex)	3	4	ENSDARP00000072687.5; ENSDARP00000113988.1; ENSDARP00000050237.5	ENSDARP00000072687.5; ENSDARP00000113988.1; ENSDARP00000050237.5; ENSDARP00000109480.2	0	3	0,6389	0,0000	1	1	544,95190	1632,84116	1632,84560	-2,72	-0,00148	HCD (High Energy Collision Dissociation)	MS2	12,30896	27,4	200,000	123,0516	30914	Ovary_FlowThru_2.raw	F2	26.3	25.2	31.1	26.9		1,80	FALSE	0	0,000193	K.DMVHDDAPFK.F	[323-332]
		Checked	File ID	RT [min]	First Scan	Mass Analyzer	Activation Type	MS Order	# PSMs	Best PSM Ambiguity	Isolation Interference [%]	Average Reporter S/N	Ion Inject Time [ms]	Precursor m/z [Da]	Precursor MH+ [Da]	Precursor Charge	Spectrum File	Abundances (Normalized): 126	Abundances (Normalized): 127	Abundances (Normalized): 128	Abundances (Normalized): 129	Abundance: 126	Abundance: 127	Abundance: 128	Abundance: 129	Quan Info
		FALSE	F2	123,0516	30914	Fourier Transform	HCD (High Energy Collision Dissociation)	MS2	1	Unambiguous	12,30896	27,4	200,000	544,95190	1632,84116	3	Ovary_FlowThru_2.raw	36.5	41.5	39.6	37.9	26.3	25.2	31.1	26.9
	FALSE	High	Sequest HT (A2)	Unambiguous	[K].dVGLAYTER.[C]	N-Term(TMT6plex)	5	7	ENSDARP00000072687.5; ENSDARP00000102472.3; ENSDARP00000113988.1; ENSDARP00000050237.5; ENSDARP00000115012.1	ENSDARP00000072687.5; ENSDARP00000101309.3; ENSDARP00000102472.3; ENSDARP00000113988.1; ENSDARP00000050237.5; ENSDARP00000109480.2; ENSDARP00000115012.1	0	2	0,6298	0,0000	1	1	626,83771	1252,66814	1252,67348	-4,27	-0,00267	HCD (High Energy Collision Dissociation)	MS2	18,05297	30,7	200,000	123,0913	30924	Ovary_FlowThru_2.raw	F2	19.1	39	39.9	24.7		1,81	FALSE	0	0,0005055	K.DVGLAYTER.C	[195-203]
		Checked	File ID	RT [min]	First Scan	Mass Analyzer	Activation Type	MS Order	# PSMs	Best PSM Ambiguity	Isolation Interference [%]	Average Reporter S/N	Ion Inject Time [ms]	Precursor m/z [Da]	Precursor MH+ [Da]	Precursor Charge	Spectrum File	Abundances (Normalized): 126	Abundances (Normalized): 127	Abundances (Normalized): 128	Abundances (Normalized): 129	Abundance: 126	Abundance: 127	Abundance: 128	Abundance: 129	Quan Info
		FALSE	F2	123,0913	30924	Fourier Transform	HCD (High Energy Collision Dissociation)	MS2	1	Unambiguous	18,05297	30,7	200,000	626,83771	1252,66814	2	Ovary_FlowThru_2.raw	26.4	64.2	50.8	34.9	19.1	39	39.9	24.7
	FALSE	High	Sequest HT (A2)	Unambiguous	[R].tHYVINEDPk.[TA]	N-Term(TMT6plex); K10(TMT6plex)	6	11	ENSDARP00000072687.5; ENSDARP00000102472.3; ENSDARP00000113988.1; ENSDARP00000050237.5; ENSDARP00000115012.1; ENSDARP00000072678.4	ENSDARP00000072687.5; ENSDARP00000101309.3; ENSDARP00000102472.3; ENSDARP00000140475.1; ENSDARP00000114558.1; ENSDARP00000113988.1; ENSDARP00000050237.5; ENSDARP00000138530.1; ENSDARP00000109480.2; ENSDARP00000115012.1; ENSDARP00000072678.4	0	3	0,4000	0,0000	1	1	558,64551	1673,92197	1673,92629	-2,58	-0,00144	HCD (High Energy Collision Dissociation)	MS2	25,5451	19,7	200,000	123,1032	30927	Ovary_FlowThru_2.raw	F2	19.2	17.6	19.4	22.5		1,40	FALSE	0	0,0003423	R.THYVINEDPK.A	[164-173]
		Checked	File ID	RT [min]	First Scan	Mass Analyzer	Activation Type	MS Order	# PSMs	Best PSM Ambiguity	Isolation Interference [%]	Average Reporter S/N	Ion Inject Time [ms]	Precursor m/z [Da]	Precursor MH+ [Da]	Precursor Charge	Spectrum File	Abundances (Normalized): 126	Abundances (Normalized): 127	Abundances (Normalized): 128	Abundances (Normalized): 129	Abundance: 126	Abundance: 127	Abundance: 128	Abundance: 129	Quan Info
		FALSE	F2	123,1032	30927	Fourier Transform	HCD (High Energy Collision Dissociation)	MS2	1	Unambiguous	25,5451	19,7	200,000	558,64551	1673,92197	3	Ovary_FlowThru_2.raw	26.7	28.9	24.7	31.8	19.2	17.6	19.4	22.5
	FALSE	High	Sequest HT (A2)	Unambiguous	[R].wLLDALPAVGTPVIIk.[F]	N-Term(TMT6plex); K16(TMT6plex)	6	12	ENSDARP00000072687.5; ENSDARP00000102472.3; ENSDARP00000113988.1; ENSDARP00000050237.5; ENSDARP00000115012.1; ENSDARP00000072678.4	ENSDARP00000072687.5; ENSDARP00000101309.3; ENSDARP00000102472.3; ENSDARP00000140475.1; ENSDARP00000114558.1; ENSDARP00000113988.1; ENSDARP00000050237.5; ENSDARP00000138530.1; ENSDARP00000116010.1; ENSDARP00000109480.2; ENSDARP00000115012.1; ENSDARP00000072678.4	0	3	0,5782	0,0000	1	1	722,12164	2164,35038	2164,35097	-0,27	-0,00020	HCD (High Energy Collision Dissociation)	MS2	16,92065	30,8	200,000	123,2717	30969	Ovary_FlowThru_2.raw	F2	21.2	33.8	37.1	31		2,94	FALSE	0	1,294E-05	R.WLLDALPAVGTPVIIK.F	[364-379]
		Checked	File ID	RT [min]	First Scan	Mass Analyzer	Activation Type	MS Order	# PSMs	Best PSM Ambiguity	Isolation Interference [%]	Average Reporter S/N	Ion Inject Time [ms]	Precursor m/z [Da]	Precursor MH+ [Da]	Precursor Charge	Spectrum File	Abundances (Normalized): 126	Abundances (Normalized): 127	Abundances (Normalized): 128	Abundances (Normalized): 129	Abundance: 126	Abundance: 127	Abundance: 128	Abundance: 129	Quan Info
		FALSE	F2	123,2717	30969	Fourier Transform	HCD (High Energy Collision Dissociation)	MS2	1	Unambiguous	16,92065	30,8	200,000	722,12164	2164,35038	3	Ovary_FlowThru_2.raw	29.4	55.6	47.2	43.9	21.2	33.8	37.1	31
	FALSE	High	Sequest HT (A2)	Unambiguous	[R].gSLQYEFATEILQTPIQLMk.[I]	N-Term(TMT6plex); K20(TMT6plex)	3	8	ENSDARP00000050237.5; ENSDARP00000115012.1; ENSDARP00000072678.4	ENSDARP00000101309.3; ENSDARP00000140475.1; ENSDARP00000114558.1; ENSDARP00000050237.5; ENSDARP00000138530.1; ENSDARP00000116010.1; ENSDARP00000115012.1; ENSDARP00000072678.4	0	3	0,8217	0,0000	1	1	923,51129	2768,51932	2768,53086	-4,17	-0,00385	HCD (High Energy Collision Dissociation)	MS2	9,961937	168,7	200,000	121,8673	30620	Ovary_FlowThru_2.raw	F2	92.5	193	255.9	132.3		5,89	FALSE	0	3,259E-12	R.GSLQYEFATEILQTPIQLMK.I	[283-302]
		Checked	File ID	RT [min]	First Scan	Mass Analyzer	Activation Type	MS Order	# PSMs	Best PSM Ambiguity	Isolation Interference [%]	Average Reporter S/N	Ion Inject Time [ms]	Precursor m/z [Da]	Precursor MH+ [Da]	Precursor Charge	Spectrum File	Abundances (Normalized): 126	Abundances (Normalized): 127	Abundances (Normalized): 128	Abundances (Normalized): 129	Abundance: 126	Abundance: 127	Abundance: 128	Abundance: 129	Quan Info
		FALSE	F2	121,8673	30620	Fourier Transform	HCD (High Energy Collision Dissociation)	MS2	1	Unambiguous	9,961937	168,7	200,000	923,51129	2768,51932	3	Ovary_FlowThru_2.raw	128.4	317.5	325.9	187	92.5	193	255.9	132.3
	FALSE	High	Sequest HT (A2)	Unambiguous	[R].wLLDALPAVGTPVIIk.[F]	N-Term(TMT6plex); K16(TMT6plex)	6	12	ENSDARP00000072687.5; ENSDARP00000102472.3; ENSDARP00000113988.1; ENSDARP00000050237.5; ENSDARP00000115012.1; ENSDARP00000072678.4	ENSDARP00000072687.5; ENSDARP00000101309.3; ENSDARP00000102472.3; ENSDARP00000140475.1; ENSDARP00000114558.1; ENSDARP00000113988.1; ENSDARP00000050237.5; ENSDARP00000138530.1; ENSDARP00000116010.1; ENSDARP00000109480.2; ENSDARP00000115012.1; ENSDARP00000072678.4	0	3	0,6429	0,0000	1	1	722,11676	2164,33573	2164,35097	-7,04	-0,00508	HCD (High Energy Collision Dissociation)	MS2	17,28727	39,4	200,000	121,8849	30624	Ovary_FlowThru_2.raw	F2	29.5	42.3	46.9	38.6		3,08	FALSE	0	2,708E-05	R.WLLDALPAVGTPVIIK.F	[364-379]
		Checked	File ID	RT [min]	First Scan	Mass Analyzer	Activation Type	MS Order	# PSMs	Best PSM Ambiguity	Isolation Interference [%]	Average Reporter S/N	Ion Inject Time [ms]	Precursor m/z [Da]	Precursor MH+ [Da]	Precursor Charge	Spectrum File	Abundances (Normalized): 126	Abundances (Normalized): 127	Abundances (Normalized): 128	Abundances (Normalized): 129	Abundance: 126	Abundance: 127	Abundance: 128	Abundance: 129	Quan Info
		FALSE	F2	121,8849	30624	Fourier Transform	HCD (High Energy Collision Dissociation)	MS2	1	Unambiguous	17,28727	39,4	200,000	722,11676	2164,33573	3	Ovary_FlowThru_2.raw	41	69.6	59.7	54.6	29.5	42.3	46.9	38.6
	FALSE	High	Sequest HT (A2)	Unambiguous	[R].fLGNDIPPVFAIIAR.[A]	N-Term(TMT6plex)	5	7	ENSDARP00000072687.5; ENSDARP00000102472.3; ENSDARP00000113988.1; ENSDARP00000050237.5; ENSDARP00000115012.1	ENSDARP00000072687.5; ENSDARP00000101309.3; ENSDARP00000102472.3; ENSDARP00000113988.1; ENSDARP00000050237.5; ENSDARP00000109480.2; ENSDARP00000115012.1	0	2		0,0000	1	2	936,54358	1872,07988	1872,09447	-7,79	-0,00729	HCD (High Energy Collision Dissociation)	MS2	0	207,6	200,000	121,9283	30635	Ovary_FlowThru_2.raw	F2	152.5	248.2	226.3	202		4,73	FALSE	0	1,437E-09	R.FLGNDIPPVFAIIAR.A	[1161-1175]
		Checked	File ID	RT [min]	First Scan	Mass Analyzer	Activation Type	MS Order	# PSMs	Best PSM Ambiguity	Isolation Interference [%]	Average Reporter S/N	Ion Inject Time [ms]	Precursor m/z [Da]	Precursor MH+ [Da]	Precursor Charge	Spectrum File	Abundances (Normalized): 126	Abundances (Normalized): 127	Abundances (Normalized): 128	Abundances (Normalized): 129	Abundance: 126	Abundance: 127	Abundance: 128	Abundance: 129	Quan Info
		FALSE	F2	121,9283	30635	Fourier Transform	HCD (High Energy Collision Dissociation)	MS2	2	Unambiguous	0	207,6	200,000	936,54358	1872,07988	2	Ovary_FlowThru_2.raw	211.6	408.3	288.1	285.5	152.5	248.2	226.3	202
	FALSE	High	Sequest HT (A2)	Unambiguous	[R].fLGNDIPPVFAIIAR.[A]	N-Term(TMT6plex)	5	7	ENSDARP00000072687.5; ENSDARP00000102472.3; ENSDARP00000113988.1; ENSDARP00000050237.5; ENSDARP00000115012.1	ENSDARP00000072687.5; ENSDARP00000101309.3; ENSDARP00000102472.3; ENSDARP00000113988.1; ENSDARP00000050237.5; ENSDARP00000109480.2; ENSDARP00000115012.1	0	3		0,0000	1	2	624,70001	1872,08548	1872,09447	-4,80	-0,00300	HCD (High Energy Collision Dissociation)	MS2	4,500597	46,2	138,024	122,1273	30684	Ovary_FlowThru_2.raw	F2	38.9	54.1	47.4	44		3,17	FALSE	0	4,601E-08	R.FLGNDIPPVFAIIAR.A	[1161-1175]
		Checked	File ID	RT [min]	First Scan	Mass Analyzer	Activation Type	MS Order	# PSMs	Best PSM Ambiguity	Isolation Interference [%]	Average Reporter S/N	Ion Inject Time [ms]	Precursor m/z [Da]	Precursor MH+ [Da]	Precursor Charge	Spectrum File	Abundances (Normalized): 126	Abundances (Normalized): 127	Abundances (Normalized): 128	Abundances (Normalized): 129	Abundance: 126	Abundance: 127	Abundance: 128	Abundance: 129	Quan Info
		FALSE	F2	122,1273	30684	Fourier Transform	HCD (High Energy Collision Dissociation)	MS2	2	Unambiguous	4,500597	46,2	138,024	624,70001	1872,08548	3	Ovary_FlowThru_2.raw	54	89	60.3	62.2	38.9	54.1	47.4	44
	FALSE	High	Sequest HT (A2)	Unambiguous	[R].tHYVINEDPk.[TA]	N-Term(TMT6plex); K10(TMT6plex)	6	11	ENSDARP00000072687.5; ENSDARP00000102472.3; ENSDARP00000113988.1; ENSDARP00000050237.5; ENSDARP00000115012.1; ENSDARP00000072678.4	ENSDARP00000072687.5; ENSDARP00000101309.3; ENSDARP00000102472.3; ENSDARP00000140475.1; ENSDARP00000114558.1; ENSDARP00000113988.1; ENSDARP00000050237.5; ENSDARP00000138530.1; ENSDARP00000109480.2; ENSDARP00000115012.1; ENSDARP00000072678.4	0	3	0,5202	0,0000	1	1	558,64398	1673,91739	1673,92629	-5,32	-0,00297	HCD (High Energy Collision Dissociation)	MS2	20,6308	18,2	200,000	122,5631	30793	Ovary_FlowThru_2.raw	F2	16.4	15.1	17.9	23.4		1,73	FALSE	0	0,0001068	R.THYVINEDPK.A	[164-173]
		Checked	File ID	RT [min]	First Scan	Mass Analyzer	Activation Type	MS Order	# PSMs	Best PSM Ambiguity	Isolation Interference [%]	Average Reporter S/N	Ion Inject Time [ms]	Precursor m/z [Da]	Precursor MH+ [Da]	Precursor Charge	Spectrum File	Abundances (Normalized): 126	Abundances (Normalized): 127	Abundances (Normalized): 128	Abundances (Normalized): 129	Abundance: 126	Abundance: 127	Abundance: 128	Abundance: 129	Quan Info
		FALSE	F2	122,5631	30793	Fourier Transform	HCD (High Energy Collision Dissociation)	MS2	1	Unambiguous	20,6308	18,2	200,000	558,64398	1673,91739	3	Ovary_FlowThru_2.raw	22.8	24.8	22.8	33	16.4	15.1	17.9	23.4
	FALSE	High	Sequest HT (A2)	Unambiguous	[K].lMDPLLYEYAGTWPk.[D]	N-Term(TMT6plex); K15(TMT6plex)	5	9	ENSDARP00000102472.3; ENSDARP00000113988.1; ENSDARP00000050237.5; ENSDARP00000115012.1; ENSDARP00000072678.4	ENSDARP00000101309.3; ENSDARP00000102472.3; ENSDARP00000140475.1; ENSDARP00000114558.1; ENSDARP00000113988.1; ENSDARP00000050237.5; ENSDARP00000138530.1; ENSDARP00000115012.1; ENSDARP00000072678.4	0	3	0,7846	0,0000	1	1	752,40674	2255,20566	2255,21863	-5,75	-0,00432	HCD (High Energy Collision Dissociation)	MS2	2,124559	26,2	200,000	122,2304	30710	Ovary_FlowThru_2.raw	F2	17.8	30.2	32.8	23.9		2,60	FALSE	0	1,12E-05	K.LMDPLLYEYAGTWPK.D	[72-86]
		Checked	File ID	RT [min]	First Scan	Mass Analyzer	Activation Type	MS Order	# PSMs	Best PSM Ambiguity	Isolation Interference [%]	Average Reporter S/N	Ion Inject Time [ms]	Precursor m/z [Da]	Precursor MH+ [Da]	Precursor Charge	Spectrum File	Abundances (Normalized): 126	Abundances (Normalized): 127	Abundances (Normalized): 128	Abundances (Normalized): 129	Abundance: 126	Abundance: 127	Abundance: 128	Abundance: 129	Quan Info
		FALSE	F2	122,2304	30710	Fourier Transform	HCD (High Energy Collision Dissociation)	MS2	1	Unambiguous	2,124559	26,2	200,000	752,40674	2255,20566	3	Ovary_FlowThru_2.raw	24.7	49.7	41.7	33.8	17.8	30.2	32.8	23.9
	FALSE	High	Sequest HT (A2)	Unambiguous	[K].vFAPAGVSPTVMNLHR.[G]	N-Term(TMT6plex)	4	5	ENSDARP00000102472.3; ENSDARP00000113988.1; ENSDARP00000050237.5; ENSDARP00000115012.1	ENSDARP00000101309.3; ENSDARP00000102472.3; ENSDARP00000113988.1; ENSDARP00000050237.5; ENSDARP00000115012.1	0	3	0,7576	0,0000	1	1	642,35754	1925,05808	1925,06285	-2,48	-0,00159	HCD (High Energy Collision Dissociation)	MS2	17,20904	11,2	200,000	122,2582	30717	Ovary_FlowThru_2.raw	F2	9.4	11.6	13.7	10.2		2,64	FALSE	0	3,223E-07	K.VFAPAGVSPTVMNLHR.G	[119-134]
		Checked	File ID	RT [min]	First Scan	Mass Analyzer	Activation Type	MS Order	# PSMs	Best PSM Ambiguity	Isolation Interference [%]	Average Reporter S/N	Ion Inject Time [ms]	Precursor m/z [Da]	Precursor MH+ [Da]	Precursor Charge	Spectrum File	Abundances (Normalized): 126	Abundances (Normalized): 127	Abundances (Normalized): 128	Abundances (Normalized): 129	Abundance: 126	Abundance: 127	Abundance: 128	Abundance: 129	Quan Info
		FALSE	F2	122,2582	30717	Fourier Transform	HCD (High Energy Collision Dissociation)	MS2	1	Unambiguous	17,20904	11,2	200,000	642,35754	1925,05808	3	Ovary_FlowThru_2.raw	13	19.1	17.4	14.4	9.4	11.6	13.7	10.2
	FALSE	High	Sequest HT (A2)	Unambiguous	[R].tAANALPIR.[V]	N-Term(TMT6plex)	1	1	ENSDARP00000050237.5	ENSDARP00000050237.5	0	2	0,6209	0,0000	1	1	578,35315	1155,69902	1155,70472	-4,93	-0,00285	HCD (High Energy Collision Dissociation)	MS2	3,162357	205,9	102,679	21,8463	5483	Ovary_FlowThru_4.raw	F4	215	223.4	203.8	180		3,06	FALSE	0	0,0001152	R.TAANALPIR.V	[505-513]
		Checked	File ID	RT [min]	First Scan	Mass Analyzer	Activation Type	MS Order	# PSMs	Best PSM Ambiguity	Isolation Interference [%]	Average Reporter S/N	Ion Inject Time [ms]	Precursor m/z [Da]	Precursor MH+ [Da]	Precursor Charge	Spectrum File	Abundances (Normalized): 126	Abundances (Normalized): 127	Abundances (Normalized): 128	Abundances (Normalized): 129	Abundance: 126	Abundance: 127	Abundance: 128	Abundance: 129	Quan Info
		FALSE	F4	21,8463	5483	Fourier Transform	HCD (High Energy Collision Dissociation)	MS2	1	Unambiguous	3,162357	205,9	102,679	578,35315	1155,69902	2	Ovary_FlowThru_4.raw	297.4	369.8	203.8	261.4	215	223.4	203.8	180
	FALSE	High	Sequest HT (A2)	Unambiguous	[K].dMVHDDAPFk.[F]	N-Term(TMT6plex); K10(TMT6plex)	3	4	ENSDARP00000072687.5; ENSDARP00000113988.1; ENSDARP00000050237.5	ENSDARP00000072687.5; ENSDARP00000113988.1; ENSDARP00000050237.5; ENSDARP00000109480.2	0	3	0,6915	0,0000	1	1	544,95038	1632,83658	1632,84560	-5,52	-0,00301	HCD (High Energy Collision Dissociation)	MS2	6,957633	34,0	200,000	127,8468	32108	Ovary_FlowThru_2.raw	F2	29.2	31.9	36.4	38.1		2,01	FALSE	0	9,531E-05	K.DMVHDDAPFK.F	[323-332]
		Checked	File ID	RT [min]	First Scan	Mass Analyzer	Activation Type	MS Order	# PSMs	Best PSM Ambiguity	Isolation Interference [%]	Average Reporter S/N	Ion Inject Time [ms]	Precursor m/z [Da]	Precursor MH+ [Da]	Precursor Charge	Spectrum File	Abundances (Normalized): 126	Abundances (Normalized): 127	Abundances (Normalized): 128	Abundances (Normalized): 129	Abundance: 126	Abundance: 127	Abundance: 128	Abundance: 129	Quan Info
		FALSE	F2	127,8468	32108	Fourier Transform	HCD (High Energy Collision Dissociation)	MS2	1	Unambiguous	6,957633	34,0	200,000	544,95038	1632,83658	3	Ovary_FlowThru_2.raw	40.5	52.5	46.3	53.9	29.2	31.9	36.4	38.1
	FALSE	High	Sequest HT (A2)	Unambiguous	[K].lMDPLLYEYAGTWPk.[D]	N-Term(TMT6plex); K15(TMT6plex)	5	9	ENSDARP00000102472.3; ENSDARP00000113988.1; ENSDARP00000050237.5; ENSDARP00000115012.1; ENSDARP00000072678.4	ENSDARP00000101309.3; ENSDARP00000102472.3; ENSDARP00000140475.1; ENSDARP00000114558.1; ENSDARP00000113988.1; ENSDARP00000050237.5; ENSDARP00000138530.1; ENSDARP00000115012.1; ENSDARP00000072678.4	0	3	0,7093	0,0000	1	1	752,40735	2255,20749	2255,21863	-4,94	-0,00371	HCD (High Energy Collision Dissociation)	MS2	0	41,8	200,000	134,8005	33844	Ovary_FlowThru_2.raw	F2	23.3	42.5	57.4	43.7		2,27	FALSE	0	1,573E-08	K.LMDPLLYEYAGTWPK.D	[72-86]
		Checked	File ID	RT [min]	First Scan	Mass Analyzer	Activation Type	MS Order	# PSMs	Best PSM Ambiguity	Isolation Interference [%]	Average Reporter S/N	Ion Inject Time [ms]	Precursor m/z [Da]	Precursor MH+ [Da]	Precursor Charge	Spectrum File	Abundances (Normalized): 126	Abundances (Normalized): 127	Abundances (Normalized): 128	Abundances (Normalized): 129	Abundance: 126	Abundance: 127	Abundance: 128	Abundance: 129	Quan Info
		FALSE	F2	134,8005	33844	Fourier Transform	HCD (High Energy Collision Dissociation)	MS2	1	Unambiguous	0	41,8	200,000	752,40735	2255,20749	3	Ovary_FlowThru_2.raw	32.4	69.9	73.1	61.8	23.3	42.5	57.4	43.7
	FALSE	High	Sequest HT (A2)	Unambiguous	[K].vFAPAGVSPTVMNLHR.[G]	N-Term(TMT6plex)	4	5	ENSDARP00000102472.3; ENSDARP00000113988.1; ENSDARP00000050237.5; ENSDARP00000115012.1	ENSDARP00000101309.3; ENSDARP00000102472.3; ENSDARP00000113988.1; ENSDARP00000050237.5; ENSDARP00000115012.1	0	3	0,7877	0,0000	1	1	642,35596	1925,05332	1925,06285	-4,95	-0,00318	HCD (High Energy Collision Dissociation)	MS2	6,733747	35,9	200,000	134,8688	33861	Ovary_FlowThru_2.raw	F2	27.4	39.3	38	38.8		3,58	FALSE	0	1,206E-07	K.VFAPAGVSPTVMNLHR.G	[119-134]
		Checked	File ID	RT [min]	First Scan	Mass Analyzer	Activation Type	MS Order	# PSMs	Best PSM Ambiguity	Isolation Interference [%]	Average Reporter S/N	Ion Inject Time [ms]	Precursor m/z [Da]	Precursor MH+ [Da]	Precursor Charge	Spectrum File	Abundances (Normalized): 126	Abundances (Normalized): 127	Abundances (Normalized): 128	Abundances (Normalized): 129	Abundance: 126	Abundance: 127	Abundance: 128	Abundance: 129	Quan Info
		FALSE	F2	134,8688	33861	Fourier Transform	HCD (High Energy Collision Dissociation)	MS2	1	Unambiguous	6,733747	35,9	200,000	642,35596	1925,05332	3	Ovary_FlowThru_2.raw	38	64.6	48.4	54.9	27.4	39.3	38	38.8
	FALSE	High	Sequest HT (A2)	Unambiguous	[K].vMGNAGHPSSLkPIMk.[L]	N-Term(TMT6plex); K12(TMT6plex); K16(TMT6plex)	6	11	ENSDARP00000072687.5; ENSDARP00000102472.3; ENSDARP00000113988.1; ENSDARP00000050237.5; ENSDARP00000115012.1; ENSDARP00000072678.4	ENSDARP00000072687.5; ENSDARP00000101309.3; ENSDARP00000102472.3; ENSDARP00000140475.1; ENSDARP00000114558.1; ENSDARP00000113988.1; ENSDARP00000050237.5; ENSDARP00000138530.1; ENSDARP00000109480.2; ENSDARP00000115012.1; ENSDARP00000072678.4	0	4	0,7273	0,0000	1	1	589,34149	2354,34414	2354,36554	-9,09	-0,00535	HCD (High Energy Collision Dissociation)	MS2	14,19851	81,3	200,000	134,9242	33875	Ovary_FlowThru_2.raw	F2	40.3	104.1	126.8	53.2		3,41	FALSE	0	1,703E-05	K.VMGNAGHPSSLKPIMK.L	[483-498]
		Checked	File ID	RT [min]	First Scan	Mass Analyzer	Activation Type	MS Order	# PSMs	Best PSM Ambiguity	Isolation Interference [%]	Average Reporter S/N	Ion Inject Time [ms]	Precursor m/z [Da]	Precursor MH+ [Da]	Precursor Charge	Spectrum File	Abundances (Normalized): 126	Abundances (Normalized): 127	Abundances (Normalized): 128	Abundances (Normalized): 129	Abundance: 126	Abundance: 127	Abundance: 128	Abundance: 129	Quan Info
		FALSE	F2	134,9242	33875	Fourier Transform	HCD (High Energy Collision Dissociation)	MS2	1	Unambiguous	14,19851	81,3	200,000	589,34149	2354,34414	4	Ovary_FlowThru_2.raw	55.9	171.2	161.4	75.2	40.3	104.1	126.8	53.2
	FALSE	High	Sequest HT (A2)	Unambiguous	[K].mTASLATHEk.[F]	N-Term(TMT6plex); K10(TMT6plex)	1	1	ENSDARP00000050237.5	ENSDARP00000050237.5	0	3	0,6844	0,0000	1	1	516,29218	1546,86197	1546,86633	-2,82	-0,00145	HCD (High Energy Collision Dissociation)	MS2	28,83163	52,6	200,000	134,9360	33878	Ovary_FlowThru_2.raw	F2	49.6	52.9	57.9	49.7		2,25	FALSE	0	0,000118	K.MTASLATHEK.F	[415-424]
		Checked	File ID	RT [min]	First Scan	Mass Analyzer	Activation Type	MS Order	# PSMs	Best PSM Ambiguity	Isolation Interference [%]	Average Reporter S/N	Ion Inject Time [ms]	Precursor m/z [Da]	Precursor MH+ [Da]	Precursor Charge	Spectrum File	Abundances (Normalized): 126	Abundances (Normalized): 127	Abundances (Normalized): 128	Abundances (Normalized): 129	Abundance: 126	Abundance: 127	Abundance: 128	Abundance: 129	Quan Info
		FALSE	F2	134,9360	33878	Fourier Transform	HCD (High Energy Collision Dissociation)	MS2	1	Unambiguous	28,83163	52,6	200,000	516,29218	1546,86197	3	Ovary_FlowThru_2.raw	68.8	87	73.7	70.2	49.6	52.9	57.9	49.7
	FALSE	High	Sequest HT (A2)	Unambiguous	[R].wLLDALPAVGTPVIIk.[F]	N-Term(TMT6plex); K16(TMT6plex)	6	12	ENSDARP00000072687.5; ENSDARP00000102472.3; ENSDARP00000113988.1; ENSDARP00000050237.5; ENSDARP00000115012.1; ENSDARP00000072678.4	ENSDARP00000072687.5; ENSDARP00000101309.3; ENSDARP00000102472.3; ENSDARP00000140475.1; ENSDARP00000114558.1; ENSDARP00000113988.1; ENSDARP00000050237.5; ENSDARP00000138530.1; ENSDARP00000116010.1; ENSDARP00000109480.2; ENSDARP00000115012.1; ENSDARP00000072678.4	0	3	0,6837	0,0000	1	1	722,11847	2164,34085	2164,35097	-4,67	-0,00337	HCD (High Energy Collision Dissociation)	MS2	34,93472	64,9	200,000	135,0595	33909	Ovary_FlowThru_2.raw	F2	46	68.8	77.9	66.5		2,94	FALSE	0	6,428E-06	R.WLLDALPAVGTPVIIK.F	[364-379]
		Checked	File ID	RT [min]	First Scan	Mass Analyzer	Activation Type	MS Order	# PSMs	Best PSM Ambiguity	Isolation Interference [%]	Average Reporter S/N	Ion Inject Time [ms]	Precursor m/z [Da]	Precursor MH+ [Da]	Precursor Charge	Spectrum File	Abundances (Normalized): 126	Abundances (Normalized): 127	Abundances (Normalized): 128	Abundances (Normalized): 129	Abundance: 126	Abundance: 127	Abundance: 128	Abundance: 129	Quan Info
		FALSE	F2	135,0595	33909	Fourier Transform	HCD (High Energy Collision Dissociation)	MS2	1	Unambiguous	34,93472	64,9	200,000	722,11847	2164,34085	3	Ovary_FlowThru_2.raw	63.9	113.2	99.1	93.9	46	68.8	77.9	66.5
	FALSE	High	Sequest HT (A2)	Unambiguous	[R].tHYVINEDPk.[TA]	N-Term(TMT6plex); K10(TMT6plex)	6	11	ENSDARP00000072687.5; ENSDARP00000102472.3; ENSDARP00000113988.1; ENSDARP00000050237.5; ENSDARP00000115012.1; ENSDARP00000072678.4	ENSDARP00000072687.5; ENSDARP00000101309.3; ENSDARP00000102472.3; ENSDARP00000140475.1; ENSDARP00000114558.1; ENSDARP00000113988.1; ENSDARP00000050237.5; ENSDARP00000138530.1; ENSDARP00000109480.2; ENSDARP00000115012.1; ENSDARP00000072678.4	0	3	0,6877	0,0000	1	1	558,64423	1673,91812	1673,92629	-4,88	-0,00272	HCD (High Energy Collision Dissociation)	MS2	2,847662	166,5	200,000	13,8119	3333	Ovary_FlowThru_4.raw	F4	151.6	203.4	142.6	167.2		3,33	FALSE	0	7,54E-05	R.THYVINEDPK.A	[164-173]
		Checked	File ID	RT [min]	First Scan	Mass Analyzer	Activation Type	MS Order	# PSMs	Best PSM Ambiguity	Isolation Interference [%]	Average Reporter S/N	Ion Inject Time [ms]	Precursor m/z [Da]	Precursor MH+ [Da]	Precursor Charge	Spectrum File	Abundances (Normalized): 126	Abundances (Normalized): 127	Abundances (Normalized): 128	Abundances (Normalized): 129	Abundance: 126	Abundance: 127	Abundance: 128	Abundance: 129	Quan Info
		FALSE	F4	13,8119	3333	Fourier Transform	HCD (High Energy Collision Dissociation)	MS2	1	Unambiguous	2,847662	166,5	200,000	558,64423	1673,91812	3	Ovary_FlowThru_4.raw	209.8	336.7	142.6	242.8	151.6	203.4	142.6	167.2
	FALSE	High	Sequest HT (A2)	Unambiguous	[R].tGGIHEALLk.[S]	N-Term(TMT6plex); K10(TMT6plex)	4	8	ENSDARP00000102472.3; ENSDARP00000050237.5; ENSDARP00000115012.1; ENSDARP00000072678.4	ENSDARP00000101309.3; ENSDARP00000102472.3; ENSDARP00000140475.1; ENSDARP00000114558.1; ENSDARP00000050237.5; ENSDARP00000138530.1; ENSDARP00000115012.1; ENSDARP00000072678.4	0	3	0,2754	0,0000	1	1	499,64148	1496,90989	1496,92008	-6,81	-0,00340	HCD (High Energy Collision Dissociation)	MS2	0	44,2	200,000	135,1542	33933	Ovary_FlowThru_2.raw	F2	43.6	39.8	43.5	49.7		2,36	FALSE	0	1,667E-05	R.TGGIHEALLK.S	[684-693]
		Checked	File ID	RT [min]	First Scan	Mass Analyzer	Activation Type	MS Order	# PSMs	Best PSM Ambiguity	Isolation Interference [%]	Average Reporter S/N	Ion Inject Time [ms]	Precursor m/z [Da]	Precursor MH+ [Da]	Precursor Charge	Spectrum File	Abundances (Normalized): 126	Abundances (Normalized): 127	Abundances (Normalized): 128	Abundances (Normalized): 129	Abundance: 126	Abundance: 127	Abundance: 128	Abundance: 129	Quan Info
		FALSE	F2	135,1542	33933	Fourier Transform	HCD (High Energy Collision Dissociation)	MS2	1	Unambiguous	0	44,2	200,000	499,64148	1496,90989	3	Ovary_FlowThru_2.raw	60.6	65.5	55.3	70.3	43.6	39.8	43.5	49.7
	FALSE	High	Sequest HT (A2)	Unambiguous	[K].dMVHDDAPFk.[F]	N-Term(TMT6plex); K10(TMT6plex)	3	4	ENSDARP00000072687.5; ENSDARP00000113988.1; ENSDARP00000050237.5	ENSDARP00000072687.5; ENSDARP00000113988.1; ENSDARP00000050237.5; ENSDARP00000109480.2	0	3	0,6463	0,0000	1	1	544,95129	1632,83933	1632,84560	-3,84	-0,00209	HCD (High Energy Collision Dissociation)	MS2	0	59,9	200,000	135,1715	33937	Ovary_FlowThru_2.raw	F2	49.8	56.7	64.5	68.3		2,46	FALSE	0	0,0001884	K.DMVHDDAPFK.F	[323-332]
		Checked	File ID	RT [min]	First Scan	Mass Analyzer	Activation Type	MS Order	# PSMs	Best PSM Ambiguity	Isolation Interference [%]	Average Reporter S/N	Ion Inject Time [ms]	Precursor m/z [Da]	Precursor MH+ [Da]	Precursor Charge	Spectrum File	Abundances (Normalized): 126	Abundances (Normalized): 127	Abundances (Normalized): 128	Abundances (Normalized): 129	Abundance: 126	Abundance: 127	Abundance: 128	Abundance: 129	Quan Info
		FALSE	F2	135,1715	33937	Fourier Transform	HCD (High Energy Collision Dissociation)	MS2	1	Unambiguous	0	59,9	200,000	544,95129	1632,83933	3	Ovary_FlowThru_2.raw	69.1	93.3	82.1	96.5	49.8	56.7	64.5	68.3
	FALSE	High	Sequest HT (A2)	Unambiguous	[K].mTASLATHEk.[F]	N-Term(TMT6plex); K10(TMT6plex)	1	1	ENSDARP00000050237.5	ENSDARP00000050237.5	0	3	0,7394	0,0000	1	1	516,29071	1546,85758	1546,86633	-5,66	-0,00292	HCD (High Energy Collision Dissociation)	MS2	4,035022	217,5	200,000	13,7767	3324	Ovary_FlowThru_4.raw	F4	231.6	189.9	268.4	178.6		3,53	FALSE	0	0,0006288	K.MTASLATHEK.F	[415-424]
		Checked	File ID	RT [min]	First Scan	Mass Analyzer	Activation Type	MS Order	# PSMs	Best PSM Ambiguity	Isolation Interference [%]	Average Reporter S/N	Ion Inject Time [ms]	Precursor m/z [Da]	Precursor MH+ [Da]	Precursor Charge	Spectrum File	Abundances (Normalized): 126	Abundances (Normalized): 127	Abundances (Normalized): 128	Abundances (Normalized): 129	Abundance: 126	Abundance: 127	Abundance: 128	Abundance: 129	Quan Info
		FALSE	F4	13,7767	3324	Fourier Transform	HCD (High Energy Collision Dissociation)	MS2	1	Unambiguous	4,035022	217,5	200,000	516,29071	1546,85758	3	Ovary_FlowThru_4.raw	320.5	314.4	268.4	259.4	231.6	189.9	268.4	178.6
	FALSE	High	Sequest HT (A2)	Unambiguous	[K].lMDPLLYEYAGTWPk.[D]	N-Term(TMT6plex); K15(TMT6plex)	5	9	ENSDARP00000102472.3; ENSDARP00000113988.1; ENSDARP00000050237.5; ENSDARP00000115012.1; ENSDARP00000072678.4	ENSDARP00000101309.3; ENSDARP00000102472.3; ENSDARP00000140475.1; ENSDARP00000114558.1; ENSDARP00000113988.1; ENSDARP00000050237.5; ENSDARP00000138530.1; ENSDARP00000115012.1; ENSDARP00000072678.4	0	3	0,7622	0,0000	1	1	752,40717	2255,20694	2255,21863	-5,18	-0,00390	HCD (High Energy Collision Dissociation)	MS2	0	21,4	200,000	135,3346	33978	Ovary_FlowThru_2.raw	F2	11.9	24.1	26.5	23.1		2,86	FALSE	0	1,439E-06	K.LMDPLLYEYAGTWPK.D	[72-86]
		Checked	File ID	RT [min]	First Scan	Mass Analyzer	Activation Type	MS Order	# PSMs	Best PSM Ambiguity	Isolation Interference [%]	Average Reporter S/N	Ion Inject Time [ms]	Precursor m/z [Da]	Precursor MH+ [Da]	Precursor Charge	Spectrum File	Abundances (Normalized): 126	Abundances (Normalized): 127	Abundances (Normalized): 128	Abundances (Normalized): 129	Abundance: 126	Abundance: 127	Abundance: 128	Abundance: 129	Quan Info
		FALSE	F2	135,3346	33978	Fourier Transform	HCD (High Energy Collision Dissociation)	MS2	1	Unambiguous	0	21,4	200,000	752,40717	2255,20694	3	Ovary_FlowThru_2.raw	16.5	39.6	33.7	32.6	11.9	24.1	26.5	23.1
	FALSE	High	Sequest HT (A2)	Unambiguous	[K].vFAPAGVSPTVMNLHR.[G]	N-Term(TMT6plex)	4	5	ENSDARP00000102472.3; ENSDARP00000113988.1; ENSDARP00000050237.5; ENSDARP00000115012.1	ENSDARP00000101309.3; ENSDARP00000102472.3; ENSDARP00000113988.1; ENSDARP00000050237.5; ENSDARP00000115012.1	0	3	0,7803	0,0000	1	1	642,35529	1925,05130	1925,06285	-6,00	-0,00385	HCD (High Energy Collision Dissociation)	MS2	17,93938	19,6	200,000	135,3856	33991	Ovary_FlowThru_2.raw	F2	14.9	18.1	21.1	24.1		3,05	FALSE	0	7,653E-08	K.VFAPAGVSPTVMNLHR.G	[119-134]
		Checked	File ID	RT [min]	First Scan	Mass Analyzer	Activation Type	MS Order	# PSMs	Best PSM Ambiguity	Isolation Interference [%]	Average Reporter S/N	Ion Inject Time [ms]	Precursor m/z [Da]	Precursor MH+ [Da]	Precursor Charge	Spectrum File	Abundances (Normalized): 126	Abundances (Normalized): 127	Abundances (Normalized): 128	Abundances (Normalized): 129	Abundance: 126	Abundance: 127	Abundance: 128	Abundance: 129	Quan Info
		FALSE	F2	135,3856	33991	Fourier Transform	HCD (High Energy Collision Dissociation)	MS2	1	Unambiguous	17,93938	19,6	200,000	642,35529	1925,05130	3	Ovary_FlowThru_2.raw	20.7	29.8	26.9	34	14.9	18.1	21.1	24.1
	FALSE	High	Sequest HT (A2)	Unambiguous	[K].vMGNAGHPSSLkPIMk.[L]	N-Term(TMT6plex); K12(TMT6plex); K16(TMT6plex)	6	11	ENSDARP00000072687.5; ENSDARP00000102472.3; ENSDARP00000113988.1; ENSDARP00000050237.5; ENSDARP00000115012.1; ENSDARP00000072678.4	ENSDARP00000072687.5; ENSDARP00000101309.3; ENSDARP00000102472.3; ENSDARP00000140475.1; ENSDARP00000114558.1; ENSDARP00000113988.1; ENSDARP00000050237.5; ENSDARP00000138530.1; ENSDARP00000109480.2; ENSDARP00000115012.1; ENSDARP00000072678.4	0	4	0,7398	0,0000	1	1	589,34412	2354,35463	2354,36554	-4,63	-0,00273	HCD (High Energy Collision Dissociation)	MS2	0	57,6	200,000	135,4343	34003	Ovary_FlowThru_2.raw	F2	30.8	75.5	83.4	40.2		2,69	FALSE	0	8,241E-05	K.VMGNAGHPSSLKPIMK.L	[483-498]
		Checked	File ID	RT [min]	First Scan	Mass Analyzer	Activation Type	MS Order	# PSMs	Best PSM Ambiguity	Isolation Interference [%]	Average Reporter S/N	Ion Inject Time [ms]	Precursor m/z [Da]	Precursor MH+ [Da]	Precursor Charge	Spectrum File	Abundances (Normalized): 126	Abundances (Normalized): 127	Abundances (Normalized): 128	Abundances (Normalized): 129	Abundance: 126	Abundance: 127	Abundance: 128	Abundance: 129	Quan Info
		FALSE	F2	135,4343	34003	Fourier Transform	HCD (High Energy Collision Dissociation)	MS2	1	Unambiguous	0	57,6	200,000	589,34412	2354,35463	4	Ovary_FlowThru_2.raw	42.8	124.2	106.2	56.8	30.8	75.5	83.4	40.2
	FALSE	High	Sequest HT (A2)	Unambiguous	[K].dVGLAYTER.[C]	N-Term(TMT6plex)	5	7	ENSDARP00000072687.5; ENSDARP00000102472.3; ENSDARP00000113988.1; ENSDARP00000050237.5; ENSDARP00000115012.1	ENSDARP00000072687.5; ENSDARP00000101309.3; ENSDARP00000102472.3; ENSDARP00000113988.1; ENSDARP00000050237.5; ENSDARP00000109480.2; ENSDARP00000115012.1	0	2	0,6667	0,0000	1	1	626,83673	1252,66619	1252,67348	-5,83	-0,00365	HCD (High Energy Collision Dissociation)	MS2	24,1639	58,4	200,000	135,5592	34034	Ovary_FlowThru_2.raw	F2	42.7	61.9	79.3	49.5		2,13	FALSE	0	0,0002745	K.DVGLAYTER.C	[195-203]
		Checked	File ID	RT [min]	First Scan	Mass Analyzer	Activation Type	MS Order	# PSMs	Best PSM Ambiguity	Isolation Interference [%]	Average Reporter S/N	Ion Inject Time [ms]	Precursor m/z [Da]	Precursor MH+ [Da]	Precursor Charge	Spectrum File	Abundances (Normalized): 126	Abundances (Normalized): 127	Abundances (Normalized): 128	Abundances (Normalized): 129	Abundance: 126	Abundance: 127	Abundance: 128	Abundance: 129	Quan Info
		FALSE	F2	135,5592	34034	Fourier Transform	HCD (High Energy Collision Dissociation)	MS2	1	Unambiguous	24,1639	58,4	200,000	626,83673	1252,66619	2	Ovary_FlowThru_2.raw	59.2	101.8	100.9	69.9	42.7	61.9	79.3	49.5
	FALSE	High	Sequest HT (A2)	Unambiguous	[R].tHYVINEDPk.[TA]	N-Term(TMT6plex); K10(TMT6plex)	6	11	ENSDARP00000072687.5; ENSDARP00000102472.3; ENSDARP00000113988.1; ENSDARP00000050237.5; ENSDARP00000115012.1; ENSDARP00000072678.4	ENSDARP00000072687.5; ENSDARP00000101309.3; ENSDARP00000102472.3; ENSDARP00000140475.1; ENSDARP00000114558.1; ENSDARP00000113988.1; ENSDARP00000050237.5; ENSDARP00000138530.1; ENSDARP00000109480.2; ENSDARP00000115012.1; ENSDARP00000072678.4	0	3	0,5935	0,0000	1	1	558,64386	1673,91703	1673,92629	-5,54	-0,00309	HCD (High Energy Collision Dissociation)	MS2	4,879334	42,6	200,000	134,7848	33840	Ovary_FlowThru_2.raw	F2	42.8	31.4	45.8	50.2		2,46	FALSE	0	9,049E-05	R.THYVINEDPK.A	[164-173]
		Checked	File ID	RT [min]	First Scan	Mass Analyzer	Activation Type	MS Order	# PSMs	Best PSM Ambiguity	Isolation Interference [%]	Average Reporter S/N	Ion Inject Time [ms]	Precursor m/z [Da]	Precursor MH+ [Da]	Precursor Charge	Spectrum File	Abundances (Normalized): 126	Abundances (Normalized): 127	Abundances (Normalized): 128	Abundances (Normalized): 129	Abundance: 126	Abundance: 127	Abundance: 128	Abundance: 129	Quan Info
		FALSE	F2	134,7848	33840	Fourier Transform	HCD (High Energy Collision Dissociation)	MS2	1	Unambiguous	4,879334	42,6	200,000	558,64386	1673,91703	3	Ovary_FlowThru_2.raw	59.4	51.6	58.3	71	42.8	31.4	45.8	50.2
	FALSE	High	Sequest HT (A2)	Unambiguous	[K].mTASLATHEk.[F]	N-Term(TMT6plex); K10(TMT6plex)	1	1	ENSDARP00000050237.5	ENSDARP00000050237.5	0	3	0,7175	0,0000	1	1	516,29010	1546,85575	1546,86633	-6,84	-0,00353	HCD (High Energy Collision Dissociation)	MS2	11,02499	182,3	200,000	14,3017	3461	Ovary_FlowThru_4.raw	F4	213.3	162.1	221.1	131.7		3,15	FALSE	0	0,0006035	K.MTASLATHEK.F	[415-424]
		Checked	File ID	RT [min]	First Scan	Mass Analyzer	Activation Type	MS Order	# PSMs	Best PSM Ambiguity	Isolation Interference [%]	Average Reporter S/N	Ion Inject Time [ms]	Precursor m/z [Da]	Precursor MH+ [Da]	Precursor Charge	Spectrum File	Abundances (Normalized): 126	Abundances (Normalized): 127	Abundances (Normalized): 128	Abundances (Normalized): 129	Abundance: 126	Abundance: 127	Abundance: 128	Abundance: 129	Quan Info
		FALSE	F4	14,3017	3461	Fourier Transform	HCD (High Energy Collision Dissociation)	MS2	1	Unambiguous	11,02499	182,3	200,000	516,29010	1546,85575	3	Ovary_FlowThru_4.raw	295.1	268.3	221.1	191.3	213.3	162.1	221.1	131.7
	FALSE	High	Sequest HT (A2)	Unambiguous	[K].dMVHDDAPFk.[F]	N-Term(TMT6plex); K10(TMT6plex)	3	4	ENSDARP00000072687.5; ENSDARP00000113988.1; ENSDARP00000050237.5	ENSDARP00000072687.5; ENSDARP00000113988.1; ENSDARP00000050237.5; ENSDARP00000109480.2	0	3	0,7165	0,0000	1	1	544,95111	1632,83878	1632,84560	-4,18	-0,00227	HCD (High Energy Collision Dissociation)	MS2	0	57,6	200,000	134,6381	33804	Ovary_FlowThru_2.raw	F2	53.1	49.6	66.4	60.9		2,61	FALSE	0	5,143E-05	K.DMVHDDAPFK.F	[323-332]
		Checked	File ID	RT [min]	First Scan	Mass Analyzer	Activation Type	MS Order	# PSMs	Best PSM Ambiguity	Isolation Interference [%]	Average Reporter S/N	Ion Inject Time [ms]	Precursor m/z [Da]	Precursor MH+ [Da]	Precursor Charge	Spectrum File	Abundances (Normalized): 126	Abundances (Normalized): 127	Abundances (Normalized): 128	Abundances (Normalized): 129	Abundance: 126	Abundance: 127	Abundance: 128	Abundance: 129	Quan Info
		FALSE	F2	134,6381	33804	Fourier Transform	HCD (High Energy Collision Dissociation)	MS2	1	Unambiguous	0	57,6	200,000	544,95111	1632,83878	3	Ovary_FlowThru_2.raw	73.7	81.6	84.6	86.1	53.1	49.6	66.4	60.9
	FALSE	High	Sequest HT (A2)	Unambiguous	[R].nIEDHSAER.[S]	N-Term(TMT6plex)	6	11	ENSDARP00000072687.5; ENSDARP00000102472.3; ENSDARP00000113988.1; ENSDARP00000050237.5; ENSDARP00000115012.1; ENSDARP00000072678.4	ENSDARP00000072687.5; ENSDARP00000101309.3; ENSDARP00000102472.3; ENSDARP00000140475.1; ENSDARP00000114558.1; ENSDARP00000113988.1; ENSDARP00000050237.5; ENSDARP00000138530.1; ENSDARP00000109480.2; ENSDARP00000115012.1; ENSDARP00000072678.4	0	3	0,6829	0,0000	1	1	433,88580	1299,64286	1299,64906	-4,77	-0,00207	HCD (High Energy Collision Dissociation)	MS2	21,79372	254,0	200,000	15,6391	3811	Ovary_FlowThru_4.raw	F4	272.5	213.9	278.8	249.2		2,46	FALSE	0	0,0005926	R.NIEDHSAER.S	[921-929]
		Checked	File ID	RT [min]	First Scan	Mass Analyzer	Activation Type	MS Order	# PSMs	Best PSM Ambiguity	Isolation Interference [%]	Average Reporter S/N	Ion Inject Time [ms]	Precursor m/z [Da]	Precursor MH+ [Da]	Precursor Charge	Spectrum File	Abundances (Normalized): 126	Abundances (Normalized): 127	Abundances (Normalized): 128	Abundances (Normalized): 129	Abundance: 126	Abundance: 127	Abundance: 128	Abundance: 129	Quan Info
		FALSE	F4	15,6391	3811	Fourier Transform	HCD (High Energy Collision Dissociation)	MS2	1	Unambiguous	21,79372	254,0	200,000	433,88580	1299,64286	3	Ovary_FlowThru_4.raw	377.1	354.1	278.8	361.9	272.5	213.9	278.8	249.2
	FALSE	High	Sequest HT (A2)	Unambiguous	[K].vFAPAGVSPTVMNLHR.[G]	N-Term(TMT6plex)	4	5	ENSDARP00000102472.3; ENSDARP00000113988.1; ENSDARP00000050237.5; ENSDARP00000115012.1	ENSDARP00000101309.3; ENSDARP00000102472.3; ENSDARP00000113988.1; ENSDARP00000050237.5; ENSDARP00000115012.1	0	3	0,8127	0,0000	1	1	642,35608	1925,05368	1925,06285	-4,76	-0,00306	HCD (High Energy Collision Dissociation)	MS2	17,66392	21,0	200,000	133,8473	33605	Ovary_FlowThru_2.raw	F2	16.2	24.2	24.3	19.2		2,67	FALSE	0	1,424E-07	K.VFAPAGVSPTVMNLHR.G	[119-134]
		Checked	File ID	RT [min]	First Scan	Mass Analyzer	Activation Type	MS Order	# PSMs	Best PSM Ambiguity	Isolation Interference [%]	Average Reporter S/N	Ion Inject Time [ms]	Precursor m/z [Da]	Precursor MH+ [Da]	Precursor Charge	Spectrum File	Abundances (Normalized): 126	Abundances (Normalized): 127	Abundances (Normalized): 128	Abundances (Normalized): 129	Abundance: 126	Abundance: 127	Abundance: 128	Abundance: 129	Quan Info
		FALSE	F2	133,8473	33605	Fourier Transform	HCD (High Energy Collision Dissociation)	MS2	1	Unambiguous	17,66392	21,0	200,000	642,35608	1925,05368	3	Ovary_FlowThru_2.raw	22.5	39.8	30.9	27.1	16.2	24.2	24.3	19.2
	FALSE	High	Sequest HT (A2)	Unambiguous	[K].sPAADESADR.[I]	N-Term(TMT6plex)	1	1	ENSDARP00000050237.5	ENSDARP00000050237.5	0	2	0,6969	0,0000	1	1	624,30511	1247,60295	1247,60652	-2,86	-0,00179	HCD (High Energy Collision Dissociation)	MS2	20,98582	133,3	200,000	15,4317	3757	Ovary_FlowThru_4.raw	F4	174.8	114	142.7	101		2,87	FALSE	0	3,14E-05	K.SPAADESADR.I	[694-703]
		Checked	File ID	RT [min]	First Scan	Mass Analyzer	Activation Type	MS Order	# PSMs	Best PSM Ambiguity	Isolation Interference [%]	Average Reporter S/N	Ion Inject Time [ms]	Precursor m/z [Da]	Precursor MH+ [Da]	Precursor Charge	Spectrum File	Abundances (Normalized): 126	Abundances (Normalized): 127	Abundances (Normalized): 128	Abundances (Normalized): 129	Abundance: 126	Abundance: 127	Abundance: 128	Abundance: 129	Quan Info
		FALSE	F4	15,4317	3757	Fourier Transform	HCD (High Energy Collision Dissociation)	MS2	1	Unambiguous	20,98582	133,3	200,000	624,30511	1247,60295	2	Ovary_FlowThru_4.raw	241.8	188.7	142.7	146.7	174.8	114	142.7	101
	FALSE	High	Sequest HT (A2)	Unambiguous	[K].vMGNAGHPSSLkPIMk.[L]	N-Term(TMT6plex); K12(TMT6plex); K16(TMT6plex)	6	11	ENSDARP00000072687.5; ENSDARP00000102472.3; ENSDARP00000113988.1; ENSDARP00000050237.5; ENSDARP00000115012.1; ENSDARP00000072678.4	ENSDARP00000072687.5; ENSDARP00000101309.3; ENSDARP00000102472.3; ENSDARP00000140475.1; ENSDARP00000114558.1; ENSDARP00000113988.1; ENSDARP00000050237.5; ENSDARP00000138530.1; ENSDARP00000109480.2; ENSDARP00000115012.1; ENSDARP00000072678.4	0	4	0,6915	0,0000	1	1	589,34418	2354,35488	2354,36554	-4,53	-0,00266	HCD (High Energy Collision Dissociation)	MS2	15,91328	62,0	200,000	133,8591	33608	Ovary_FlowThru_2.raw	F2	33.6	77.9	92.7	43.4		2,82	FALSE	0	9,523E-05	K.VMGNAGHPSSLKPIMK.L	[483-498]
		Checked	File ID	RT [min]	First Scan	Mass Analyzer	Activation Type	MS Order	# PSMs	Best PSM Ambiguity	Isolation Interference [%]	Average Reporter S/N	Ion Inject Time [ms]	Precursor m/z [Da]	Precursor MH+ [Da]	Precursor Charge	Spectrum File	Abundances (Normalized): 126	Abundances (Normalized): 127	Abundances (Normalized): 128	Abundances (Normalized): 129	Abundance: 126	Abundance: 127	Abundance: 128	Abundance: 129	Quan Info
		FALSE	F2	133,8591	33608	Fourier Transform	HCD (High Energy Collision Dissociation)	MS2	1	Unambiguous	15,91328	62,0	200,000	589,34418	2354,35488	4	Ovary_FlowThru_2.raw	46.6	128.1	118	61.3	33.6	77.9	92.7	43.4
	FALSE	High	Sequest HT (A2)	Unambiguous	[R].tHYVINEDPk.[TA]	N-Term(TMT6plex); K10(TMT6plex)	6	11	ENSDARP00000072687.5; ENSDARP00000102472.3; ENSDARP00000113988.1; ENSDARP00000050237.5; ENSDARP00000115012.1; ENSDARP00000072678.4	ENSDARP00000072687.5; ENSDARP00000101309.3; ENSDARP00000102472.3; ENSDARP00000140475.1; ENSDARP00000114558.1; ENSDARP00000113988.1; ENSDARP00000050237.5; ENSDARP00000138530.1; ENSDARP00000109480.2; ENSDARP00000115012.1; ENSDARP00000072678.4	0	3	0,6111	0,0000	1	1	558,64423	1673,91812	1673,92629	-4,88	-0,00272	HCD (High Energy Collision Dissociation)	MS2	13,89462	168,6	200,000	15,3901	3746	Ovary_FlowThru_4.raw	F4	127.5	207.6	166.1	172		3,24	FALSE	0	7,268E-05	R.THYVINEDPK.A	[164-173]
		Checked	File ID	RT [min]	First Scan	Mass Analyzer	Activation Type	MS Order	# PSMs	Best PSM Ambiguity	Isolation Interference [%]	Average Reporter S/N	Ion Inject Time [ms]	Precursor m/z [Da]	Precursor MH+ [Da]	Precursor Charge	Spectrum File	Abundances (Normalized): 126	Abundances (Normalized): 127	Abundances (Normalized): 128	Abundances (Normalized): 129	Abundance: 126	Abundance: 127	Abundance: 128	Abundance: 129	Quan Info
		FALSE	F4	15,3901	3746	Fourier Transform	HCD (High Energy Collision Dissociation)	MS2	1	Unambiguous	13,89462	168,6	200,000	558,64423	1673,91812	3	Ovary_FlowThru_4.raw	176.4	343.7	166.1	249.8	127.5	207.6	166.1	172
	FALSE	High	Sequest HT (A2)	Unambiguous	[K].mTASLATHEk.[F]	N-Term(TMT6plex); K10(TMT6plex)	1	1	ENSDARP00000050237.5	ENSDARP00000050237.5	0	3	0,7322	0,0000	1	1	516,29089	1546,85813	1546,86633	-5,31	-0,00274	HCD (High Energy Collision Dissociation)	MS2	0	211,9	200,000	15,3705	3741	Ovary_FlowThru_4.raw	F4	225.8	180.4	271.9	168.3		3,51	FALSE	0	0,0003513	K.MTASLATHEK.F	[415-424]
		Checked	File ID	RT [min]	First Scan	Mass Analyzer	Activation Type	MS Order	# PSMs	Best PSM Ambiguity	Isolation Interference [%]	Average Reporter S/N	Ion Inject Time [ms]	Precursor m/z [Da]	Precursor MH+ [Da]	Precursor Charge	Spectrum File	Abundances (Normalized): 126	Abundances (Normalized): 127	Abundances (Normalized): 128	Abundances (Normalized): 129	Abundance: 126	Abundance: 127	Abundance: 128	Abundance: 129	Quan Info
		FALSE	F4	15,3705	3741	Fourier Transform	HCD (High Energy Collision Dissociation)	MS2	1	Unambiguous	0	211,9	200,000	516,29089	1546,85813	3	Ovary_FlowThru_4.raw	312.5	298.6	271.9	244.4	225.8	180.4	271.9	168.3
	FALSE	High	Sequest HT (A2)	Unambiguous	[K].sPAADESADR.[I]	N-Term(TMT6plex)	1	1	ENSDARP00000050237.5	ENSDARP00000050237.5	0	2	0,7068	0,0000	1	1	624,30493	1247,60259	1247,60652	-3,16	-0,00197	HCD (High Energy Collision Dissociation)	MS2	26,82303	133,7	200,000	14,9064	3619	Ovary_FlowThru_4.raw	F4	172.4	110.8	140	110.7		2,49	FALSE	0	0,0006395	K.SPAADESADR.I	[694-703]
		Checked	File ID	RT [min]	First Scan	Mass Analyzer	Activation Type	MS Order	# PSMs	Best PSM Ambiguity	Isolation Interference [%]	Average Reporter S/N	Ion Inject Time [ms]	Precursor m/z [Da]	Precursor MH+ [Da]	Precursor Charge	Spectrum File	Abundances (Normalized): 126	Abundances (Normalized): 127	Abundances (Normalized): 128	Abundances (Normalized): 129	Abundance: 126	Abundance: 127	Abundance: 128	Abundance: 129	Quan Info
		FALSE	F4	14,9064	3619	Fourier Transform	HCD (High Energy Collision Dissociation)	MS2	1	Unambiguous	26,82303	133,7	200,000	624,30493	1247,60259	2	Ovary_FlowThru_4.raw	238.5	183.4	140	160.8	172.4	110.8	140	110.7
	FALSE	High	Sequest HT (A2)	Unambiguous	[R].wLLDALPAVGTPVIIk.[F]	N-Term(TMT6plex); K16(TMT6plex)	6	12	ENSDARP00000072687.5; ENSDARP00000102472.3; ENSDARP00000113988.1; ENSDARP00000050237.5; ENSDARP00000115012.1; ENSDARP00000072678.4	ENSDARP00000072687.5; ENSDARP00000101309.3; ENSDARP00000102472.3; ENSDARP00000140475.1; ENSDARP00000114558.1; ENSDARP00000113988.1; ENSDARP00000050237.5; ENSDARP00000138530.1; ENSDARP00000116010.1; ENSDARP00000109480.2; ENSDARP00000115012.1; ENSDARP00000072678.4	0	3	0,6968	0,0000	1	1	722,11902	2164,34250	2164,35097	-3,91	-0,00282	HCD (High Energy Collision Dissociation)	MS2	23,47734	41,8	200,000	135,5989	34044	Ovary_FlowThru_2.raw	F2	29.9	47.2	48.3	41.5		2,77	FALSE	0	1,215E-05	R.WLLDALPAVGTPVIIK.F	[364-379]
		Checked	File ID	RT [min]	First Scan	Mass Analyzer	Activation Type	MS Order	# PSMs	Best PSM Ambiguity	Isolation Interference [%]	Average Reporter S/N	Ion Inject Time [ms]	Precursor m/z [Da]	Precursor MH+ [Da]	Precursor Charge	Spectrum File	Abundances (Normalized): 126	Abundances (Normalized): 127	Abundances (Normalized): 128	Abundances (Normalized): 129	Abundance: 126	Abundance: 127	Abundance: 128	Abundance: 129	Quan Info
		FALSE	F2	135,5989	34044	Fourier Transform	HCD (High Energy Collision Dissociation)	MS2	1	Unambiguous	23,47734	41,8	200,000	722,11902	2164,34250	3	Ovary_FlowThru_2.raw	41.5	77.6	61.5	58.7	29.9	47.2	48.3	41.5
	FALSE	High	Sequest HT (A2)	Unambiguous	[K].dMVHDDAPFk.[F]	N-Term(TMT6plex); K10(TMT6plex)	3	4	ENSDARP00000072687.5; ENSDARP00000113988.1; ENSDARP00000050237.5	ENSDARP00000072687.5; ENSDARP00000113988.1; ENSDARP00000050237.5; ENSDARP00000109480.2	0	3	0,6992	0,0000	1	1	544,95258	1632,84317	1632,84560	-1,49	-0,00081	HCD (High Energy Collision Dissociation)	MS2	55,02208	46,5	200,000	134,1254	33675	Ovary_FlowThru_2.raw	F2	42.8	42.4	49.9	50.6		2,46	FALSE	0	2,747E-05	K.DMVHDDAPFK.F	[323-332]
		Checked	File ID	RT [min]	First Scan	Mass Analyzer	Activation Type	MS Order	# PSMs	Best PSM Ambiguity	Isolation Interference [%]	Average Reporter S/N	Ion Inject Time [ms]	Precursor m/z [Da]	Precursor MH+ [Da]	Precursor Charge	Spectrum File	Abundances (Normalized): 126	Abundances (Normalized): 127	Abundances (Normalized): 128	Abundances (Normalized): 129	Abundance: 126	Abundance: 127	Abundance: 128	Abundance: 129	Quan Info
		FALSE	F2	134,1254	33675	Fourier Transform	HCD (High Energy Collision Dissociation)	MS2	1	Unambiguous	55,02208	46,5	200,000	544,95258	1632,84317	3	Ovary_FlowThru_2.raw	59.5	69.7	63.5	71.5	42.8	42.4	49.9	50.6	Rejected By Method
	FALSE	High	Sequest HT (A2)	Unambiguous	[K].lMDPLLYEYAGTWPk.[D]	N-Term(TMT6plex); K15(TMT6plex)	5	9	ENSDARP00000102472.3; ENSDARP00000113988.1; ENSDARP00000050237.5; ENSDARP00000115012.1; ENSDARP00000072678.4	ENSDARP00000101309.3; ENSDARP00000102472.3; ENSDARP00000140475.1; ENSDARP00000114558.1; ENSDARP00000113988.1; ENSDARP00000050237.5; ENSDARP00000138530.1; ENSDARP00000115012.1; ENSDARP00000072678.4	0	3	0,6727	0,0000	1	1	752,40704	2255,20658	2255,21863	-5,35	-0,00402	HCD (High Energy Collision Dissociation)	MS2	0	35,1	200,000	134,2809	33714	Ovary_FlowThru_2.raw	F2	20.9	41	47.5	30.8		3,33	FALSE	0	8,08E-07	K.LMDPLLYEYAGTWPK.D	[72-86]
		Checked	File ID	RT [min]	First Scan	Mass Analyzer	Activation Type	MS Order	# PSMs	Best PSM Ambiguity	Isolation Interference [%]	Average Reporter S/N	Ion Inject Time [ms]	Precursor m/z [Da]	Precursor MH+ [Da]	Precursor Charge	Spectrum File	Abundances (Normalized): 126	Abundances (Normalized): 127	Abundances (Normalized): 128	Abundances (Normalized): 129	Abundance: 126	Abundance: 127	Abundance: 128	Abundance: 129	Quan Info
		FALSE	F2	134,2809	33714	Fourier Transform	HCD (High Energy Collision Dissociation)	MS2	1	Unambiguous	0	35,1	200,000	752,40704	2255,20658	3	Ovary_FlowThru_2.raw	29.1	67.4	60.5	43.6	20.9	41	47.5	30.8
	FALSE	High	Sequest HT (A2)	Unambiguous	[R].tGGIHEALLk.[S]	N-Term(TMT6plex); K10(TMT6plex)	4	8	ENSDARP00000102472.3; ENSDARP00000050237.5; ENSDARP00000115012.1; ENSDARP00000072678.4	ENSDARP00000101309.3; ENSDARP00000102472.3; ENSDARP00000140475.1; ENSDARP00000114558.1; ENSDARP00000050237.5; ENSDARP00000138530.1; ENSDARP00000115012.1; ENSDARP00000072678.4	0	3	0,3450	0,0000	1	1	499,64249	1496,91291	1496,92008	-4,80	-0,00239	HCD (High Energy Collision Dissociation)	MS2	6,21748	48,2	200,000	134,2848	33715	Ovary_FlowThru_2.raw	F2	42	42.4	52.5	55.7		2,29	FALSE	0	2,584E-05	R.TGGIHEALLK.S	[684-693]
		Checked	File ID	RT [min]	First Scan	Mass Analyzer	Activation Type	MS Order	# PSMs	Best PSM Ambiguity	Isolation Interference [%]	Average Reporter S/N	Ion Inject Time [ms]	Precursor m/z [Da]	Precursor MH+ [Da]	Precursor Charge	Spectrum File	Abundances (Normalized): 126	Abundances (Normalized): 127	Abundances (Normalized): 128	Abundances (Normalized): 129	Abundance: 126	Abundance: 127	Abundance: 128	Abundance: 129	Quan Info
		FALSE	F2	134,2848	33715	Fourier Transform	HCD (High Energy Collision Dissociation)	MS2	1	Unambiguous	6,21748	48,2	200,000	499,64249	1496,91291	3	Ovary_FlowThru_2.raw	58.4	69.7	66.8	78.7	42	42.4	52.5	55.7
	FALSE	High	Sequest HT (A2)	Unambiguous	[R].tHYVINEDPk.[TA]	N-Term(TMT6plex); K10(TMT6plex)	6	11	ENSDARP00000072687.5; ENSDARP00000102472.3; ENSDARP00000113988.1; ENSDARP00000050237.5; ENSDARP00000115012.1; ENSDARP00000072678.4	ENSDARP00000072687.5; ENSDARP00000101309.3; ENSDARP00000102472.3; ENSDARP00000140475.1; ENSDARP00000114558.1; ENSDARP00000113988.1; ENSDARP00000050237.5; ENSDARP00000138530.1; ENSDARP00000109480.2; ENSDARP00000115012.1; ENSDARP00000072678.4	0	3	0,6855	0,0000	1	1	558,64423	1673,91812	1673,92629	-4,88	-0,00272	HCD (High Energy Collision Dissociation)	MS2	52,81065	151,7	200,000	14,8633	3608	Ovary_FlowThru_4.raw	F4	127.9	186.5	139.8	151.4		3,37	FALSE	0	2,764E-05	R.THYVINEDPK.A	[164-173]
		Checked	File ID	RT [min]	First Scan	Mass Analyzer	Activation Type	MS Order	# PSMs	Best PSM Ambiguity	Isolation Interference [%]	Average Reporter S/N	Ion Inject Time [ms]	Precursor m/z [Da]	Precursor MH+ [Da]	Precursor Charge	Spectrum File	Abundances (Normalized): 126	Abundances (Normalized): 127	Abundances (Normalized): 128	Abundances (Normalized): 129	Abundance: 126	Abundance: 127	Abundance: 128	Abundance: 129	Quan Info
		FALSE	F4	14,8633	3608	Fourier Transform	HCD (High Energy Collision Dissociation)	MS2	1	Unambiguous	52,81065	151,7	200,000	558,64423	1673,91812	3	Ovary_FlowThru_4.raw	177	308.7	139.8	219.9	127.9	186.5	139.8	151.4	Rejected By Method
	FALSE	High	Sequest HT (A2)	Unambiguous	[K].mTASLATHEk.[F]	N-Term(TMT6plex); K10(TMT6plex)	1	1	ENSDARP00000050237.5	ENSDARP00000050237.5	0	3	0,7057	0,0000	1	1	516,29102	1546,85849	1546,86633	-5,07	-0,00261	HCD (High Energy Collision Dissociation)	MS2	3,898039	207,0	200,000	14,8126	3595	Ovary_FlowThru_4.raw	F4	234.8	186	253.3	152.7		3,33	FALSE	0	0,0006821	K.MTASLATHEK.F	[415-424]
		Checked	File ID	RT [min]	First Scan	Mass Analyzer	Activation Type	MS Order	# PSMs	Best PSM Ambiguity	Isolation Interference [%]	Average Reporter S/N	Ion Inject Time [ms]	Precursor m/z [Da]	Precursor MH+ [Da]	Precursor Charge	Spectrum File	Abundances (Normalized): 126	Abundances (Normalized): 127	Abundances (Normalized): 128	Abundances (Normalized): 129	Abundance: 126	Abundance: 127	Abundance: 128	Abundance: 129	Quan Info
		FALSE	F4	14,8126	3595	Fourier Transform	HCD (High Energy Collision Dissociation)	MS2	1	Unambiguous	3,898039	207,0	200,000	516,29102	1546,85849	3	Ovary_FlowThru_4.raw	324.9	307.9	253.3	221.8	234.8	186	253.3	152.7
	FALSE	High	Sequest HT (A2)	Unambiguous	[K].vFAPAGVSPTVMNLHR.[G]	N-Term(TMT6plex)	4	5	ENSDARP00000102472.3; ENSDARP00000113988.1; ENSDARP00000050237.5; ENSDARP00000115012.1	ENSDARP00000101309.3; ENSDARP00000102472.3; ENSDARP00000113988.1; ENSDARP00000050237.5; ENSDARP00000115012.1	0	3	0,7893	0,0000	1	1	642,35620	1925,05405	1925,06285	-4,57	-0,00293	HCD (High Energy Collision Dissociation)	MS2	25,36559	33,6	200,000	134,3611	33734	Ovary_FlowThru_2.raw	F2	31.9	32.3	34.5	35.6		3,56	FALSE	0	4,824E-09	K.VFAPAGVSPTVMNLHR.G	[119-134]
		Checked	File ID	RT [min]	First Scan	Mass Analyzer	Activation Type	MS Order	# PSMs	Best PSM Ambiguity	Isolation Interference [%]	Average Reporter S/N	Ion Inject Time [ms]	Precursor m/z [Da]	Precursor MH+ [Da]	Precursor Charge	Spectrum File	Abundances (Normalized): 126	Abundances (Normalized): 127	Abundances (Normalized): 128	Abundances (Normalized): 129	Abundance: 126	Abundance: 127	Abundance: 128	Abundance: 129	Quan Info
		FALSE	F2	134,3611	33734	Fourier Transform	HCD (High Energy Collision Dissociation)	MS2	1	Unambiguous	25,36559	33,6	200,000	642,35620	1925,05405	3	Ovary_FlowThru_2.raw	44.2	53.1	43.9	50.4	31.9	32.3	34.5	35.6
	FALSE	High	Sequest HT (A2)	Unambiguous	[R].nIEDHSAER.[S]	N-Term(TMT6plex)	6	11	ENSDARP00000072687.5; ENSDARP00000102472.3; ENSDARP00000113988.1; ENSDARP00000050237.5; ENSDARP00000115012.1; ENSDARP00000072678.4	ENSDARP00000072687.5; ENSDARP00000101309.3; ENSDARP00000102472.3; ENSDARP00000140475.1; ENSDARP00000114558.1; ENSDARP00000113988.1; ENSDARP00000050237.5; ENSDARP00000138530.1; ENSDARP00000109480.2; ENSDARP00000115012.1; ENSDARP00000072678.4	0	3	0,6471	0,0000	1	1	433,88556	1299,64212	1299,64906	-5,34	-0,00231	HCD (High Energy Collision Dissociation)	MS2	23,8158	242,7	200,000	14,4732	3506	Ovary_FlowThru_4.raw	F4	283.4	194.8	275.3	216		2,55	FALSE	0	0,0002985	R.NIEDHSAER.S	[921-929]
		Checked	File ID	RT [min]	First Scan	Mass Analyzer	Activation Type	MS Order	# PSMs	Best PSM Ambiguity	Isolation Interference [%]	Average Reporter S/N	Ion Inject Time [ms]	Precursor m/z [Da]	Precursor MH+ [Da]	Precursor Charge	Spectrum File	Abundances (Normalized): 126	Abundances (Normalized): 127	Abundances (Normalized): 128	Abundances (Normalized): 129	Abundance: 126	Abundance: 127	Abundance: 128	Abundance: 129	Quan Info
		FALSE	F4	14,4732	3506	Fourier Transform	HCD (High Energy Collision Dissociation)	MS2	1	Unambiguous	23,8158	242,7	200,000	433,88556	1299,64212	3	Ovary_FlowThru_4.raw	392.1	322.5	275.3	313.7	283.4	194.8	275.3	216
	FALSE	High	Sequest HT (A2)	Unambiguous	[K].vMGNAGHPSSLkPIMk.[L]	N-Term(TMT6plex); K12(TMT6plex); K16(TMT6plex)	6	11	ENSDARP00000072687.5; ENSDARP00000102472.3; ENSDARP00000113988.1; ENSDARP00000050237.5; ENSDARP00000115012.1; ENSDARP00000072678.4	ENSDARP00000072687.5; ENSDARP00000101309.3; ENSDARP00000102472.3; ENSDARP00000140475.1; ENSDARP00000114558.1; ENSDARP00000113988.1; ENSDARP00000050237.5; ENSDARP00000138530.1; ENSDARP00000109480.2; ENSDARP00000115012.1; ENSDARP00000072678.4	0	4	0,7416	0,0000	1	1	589,34357	2354,35244	2354,36554	-5,56	-0,00328	HCD (High Energy Collision Dissociation)	MS2	5,12876	86,9	200,000	134,3845	33740	Ovary_FlowThru_2.raw	F2	40.6	111.3	132.2	62.8		3,29	FALSE	0	2,185E-05	K.VMGNAGHPSSLKPIMK.L	[483-498]
		Checked	File ID	RT [min]	First Scan	Mass Analyzer	Activation Type	MS Order	# PSMs	Best PSM Ambiguity	Isolation Interference [%]	Average Reporter S/N	Ion Inject Time [ms]	Precursor m/z [Da]	Precursor MH+ [Da]	Precursor Charge	Spectrum File	Abundances (Normalized): 126	Abundances (Normalized): 127	Abundances (Normalized): 128	Abundances (Normalized): 129	Abundance: 126	Abundance: 127	Abundance: 128	Abundance: 129	Quan Info
		FALSE	F2	134,3845	33740	Fourier Transform	HCD (High Energy Collision Dissociation)	MS2	1	Unambiguous	5,12876	86,9	200,000	589,34357	2354,35244	4	Ovary_FlowThru_2.raw	56.3	183.1	168.3	88.7	40.6	111.3	132.2	62.8
	FALSE	High	Sequest HT (A2)	Unambiguous	[K].sPAADESADR.[I]	N-Term(TMT6plex)	1	1	ENSDARP00000050237.5	ENSDARP00000050237.5	0	2	0,7405	0,0000	1	1	624,30420	1247,60112	1247,60652	-4,33	-0,00270	HCD (High Energy Collision Dissociation)	MS2	21,19753	151,5	200,000	14,3569	3475	Ovary_FlowThru_4.raw	F4	191	133.4	160	120.6		2,89	FALSE	0	0,0001791	K.SPAADESADR.I	[694-703]
		Checked	File ID	RT [min]	First Scan	Mass Analyzer	Activation Type	MS Order	# PSMs	Best PSM Ambiguity	Isolation Interference [%]	Average Reporter S/N	Ion Inject Time [ms]	Precursor m/z [Da]	Precursor MH+ [Da]	Precursor Charge	Spectrum File	Abundances (Normalized): 126	Abundances (Normalized): 127	Abundances (Normalized): 128	Abundances (Normalized): 129	Abundance: 126	Abundance: 127	Abundance: 128	Abundance: 129	Quan Info
		FALSE	F4	14,3569	3475	Fourier Transform	HCD (High Energy Collision Dissociation)	MS2	1	Unambiguous	21,19753	151,5	200,000	624,30420	1247,60112	2	Ovary_FlowThru_4.raw	264.3	220.8	160	175.2	191	133.4	160	120.6
	FALSE	High	Sequest HT (A2)	Unambiguous	[R].tHYVINEDPk.[TA]	N-Term(TMT6plex); K10(TMT6plex)	6	11	ENSDARP00000072687.5; ENSDARP00000102472.3; ENSDARP00000113988.1; ENSDARP00000050237.5; ENSDARP00000115012.1; ENSDARP00000072678.4	ENSDARP00000072687.5; ENSDARP00000101309.3; ENSDARP00000102472.3; ENSDARP00000140475.1; ENSDARP00000114558.1; ENSDARP00000113988.1; ENSDARP00000050237.5; ENSDARP00000138530.1; ENSDARP00000109480.2; ENSDARP00000115012.1; ENSDARP00000072678.4	0	3	0,6932	0,0000	1	1	558,64435	1673,91849	1673,92629	-4,66	-0,00260	HCD (High Energy Collision Dissociation)	MS2	7,793044	160,5	200,000	14,3451	3472	Ovary_FlowThru_4.raw	F4	137.9	197	149.3	156.6		3,52	FALSE	0	3,366E-05	R.THYVINEDPK.A	[164-173]
		Checked	File ID	RT [min]	First Scan	Mass Analyzer	Activation Type	MS Order	# PSMs	Best PSM Ambiguity	Isolation Interference [%]	Average Reporter S/N	Ion Inject Time [ms]	Precursor m/z [Da]	Precursor MH+ [Da]	Precursor Charge	Spectrum File	Abundances (Normalized): 126	Abundances (Normalized): 127	Abundances (Normalized): 128	Abundances (Normalized): 129	Abundance: 126	Abundance: 127	Abundance: 128	Abundance: 129	Quan Info
		FALSE	F4	14,3451	3472	Fourier Transform	HCD (High Energy Collision Dissociation)	MS2	1	Unambiguous	7,793044	160,5	200,000	558,64435	1673,91849	3	Ovary_FlowThru_4.raw	190.8	326.1	149.3	227.5	137.9	197	149.3	156.6
	FALSE	High	Sequest HT (A2)	Unambiguous	[R].wLLDALPAVGTPVIIk.[F]	N-Term(TMT6plex); K16(TMT6plex)	6	12	ENSDARP00000072687.5; ENSDARP00000102472.3; ENSDARP00000113988.1; ENSDARP00000050237.5; ENSDARP00000115012.1; ENSDARP00000072678.4	ENSDARP00000072687.5; ENSDARP00000101309.3; ENSDARP00000102472.3; ENSDARP00000140475.1; ENSDARP00000114558.1; ENSDARP00000113988.1; ENSDARP00000050237.5; ENSDARP00000138530.1; ENSDARP00000116010.1; ENSDARP00000109480.2; ENSDARP00000115012.1; ENSDARP00000072678.4	0	3	0,6310	0,0000	1	1	722,11700	2164,33646	2164,35097	-6,70	-0,00484	HCD (High Energy Collision Dissociation)	MS2	16,70714	49,5	200,000	134,5478	33781	Ovary_FlowThru_2.raw	F2	32.2	52.3	65.5	47.7		2,52	FALSE	0	1,119E-05	R.WLLDALPAVGTPVIIK.F	[364-379]
		Checked	File ID	RT [min]	First Scan	Mass Analyzer	Activation Type	MS Order	# PSMs	Best PSM Ambiguity	Isolation Interference [%]	Average Reporter S/N	Ion Inject Time [ms]	Precursor m/z [Da]	Precursor MH+ [Da]	Precursor Charge	Spectrum File	Abundances (Normalized): 126	Abundances (Normalized): 127	Abundances (Normalized): 128	Abundances (Normalized): 129	Abundance: 126	Abundance: 127	Abundance: 128	Abundance: 129	Quan Info
		FALSE	F2	134,5478	33781	Fourier Transform	HCD (High Energy Collision Dissociation)	MS2	1	Unambiguous	16,70714	49,5	200,000	722,11700	2164,33646	3	Ovary_FlowThru_2.raw	44.7	86	83.4	67.4	32.2	52.3	65.5	47.7
	FALSE	High	Sequest HT (A2)	Unambiguous	[R].tHYVINEDPk.[TA]	N-Term(TMT6plex); K10(TMT6plex)	6	11	ENSDARP00000072687.5; ENSDARP00000102472.3; ENSDARP00000113988.1; ENSDARP00000050237.5; ENSDARP00000115012.1; ENSDARP00000072678.4	ENSDARP00000072687.5; ENSDARP00000101309.3; ENSDARP00000102472.3; ENSDARP00000140475.1; ENSDARP00000114558.1; ENSDARP00000113988.1; ENSDARP00000050237.5; ENSDARP00000138530.1; ENSDARP00000109480.2; ENSDARP00000115012.1; ENSDARP00000072678.4	0	3	0,5000	0,0000	1	1	558,64386	1673,91703	1673,92629	-5,54	-0,00309	HCD (High Energy Collision Dissociation)	MS2	16,74778	37,4	200,000	134,2258	33700	Ovary_FlowThru_2.raw	F2	35.9	34.6	34.2	44.7		1,88	FALSE	0	0,0002638	R.THYVINEDPK.A	[164-173]
		Checked	File ID	RT [min]	First Scan	Mass Analyzer	Activation Type	MS Order	# PSMs	Best PSM Ambiguity	Isolation Interference [%]	Average Reporter S/N	Ion Inject Time [ms]	Precursor m/z [Da]	Precursor MH+ [Da]	Precursor Charge	Spectrum File	Abundances (Normalized): 126	Abundances (Normalized): 127	Abundances (Normalized): 128	Abundances (Normalized): 129	Abundance: 126	Abundance: 127	Abundance: 128	Abundance: 129	Quan Info
		FALSE	F2	134,2258	33700	Fourier Transform	HCD (High Energy Collision Dissociation)	MS2	1	Unambiguous	16,74778	37,4	200,000	558,64386	1673,91703	3	Ovary_FlowThru_2.raw	49.8	56.9	43.5	63.2	35.9	34.6	34.2	44.7
	FALSE	High	Sequest HT (A2)	Unambiguous	[K].mTASLATHEk.[F]	N-Term(TMT6plex); K10(TMT6plex)	1	1	ENSDARP00000050237.5	ENSDARP00000050237.5	0	3	0,7143	0,0000	1	1	516,29059	1546,85721	1546,86633	-5,90	-0,00304	HCD (High Energy Collision Dissociation)	MS2	0	28,6	200,000	135,6267	34051	Ovary_FlowThru_2.raw	F2	26.6	26.3	34.9	26.6		1,82	FALSE	0	0,0002742	K.MTASLATHEK.F	[415-424]
		Checked	File ID	RT [min]	First Scan	Mass Analyzer	Activation Type	MS Order	# PSMs	Best PSM Ambiguity	Isolation Interference [%]	Average Reporter S/N	Ion Inject Time [ms]	Precursor m/z [Da]	Precursor MH+ [Da]	Precursor Charge	Spectrum File	Abundances (Normalized): 126	Abundances (Normalized): 127	Abundances (Normalized): 128	Abundances (Normalized): 129	Abundance: 126	Abundance: 127	Abundance: 128	Abundance: 129	Quan Info
		FALSE	F2	135,6267	34051	Fourier Transform	HCD (High Energy Collision Dissociation)	MS2	1	Unambiguous	0	28,6	200,000	516,29059	1546,85721	3	Ovary_FlowThru_2.raw	36.9	43.3	44.4	37.5	26.6	26.3	34.9	26.6
	FALSE	High	Sequest HT (A2)	Unambiguous	[K].dMVHDDAPFk.[F]	N-Term(TMT6plex); K10(TMT6plex)	3	4	ENSDARP00000072687.5; ENSDARP00000113988.1; ENSDARP00000050237.5	ENSDARP00000072687.5; ENSDARP00000113988.1; ENSDARP00000050237.5; ENSDARP00000109480.2	0	3	0,6835	0,0000	1	1	544,95050	1632,83695	1632,84560	-5,30	-0,00288	HCD (High Energy Collision Dissociation)	MS2	20,19769	31,3	200,000	135,7075	34071	Ovary_FlowThru_2.raw	F2	24.8	31.3	36.3	32.6		2,18	FALSE	0	0,0002135	K.DMVHDDAPFK.F	[323-332]
		Checked	File ID	RT [min]	First Scan	Mass Analyzer	Activation Type	MS Order	# PSMs	Best PSM Ambiguity	Isolation Interference [%]	Average Reporter S/N	Ion Inject Time [ms]	Precursor m/z [Da]	Precursor MH+ [Da]	Precursor Charge	Spectrum File	Abundances (Normalized): 126	Abundances (Normalized): 127	Abundances (Normalized): 128	Abundances (Normalized): 129	Abundance: 126	Abundance: 127	Abundance: 128	Abundance: 129	Quan Info
		FALSE	F2	135,7075	34071	Fourier Transform	HCD (High Energy Collision Dissociation)	MS2	1	Unambiguous	20,19769	31,3	200,000	544,95050	1632,83695	3	Ovary_FlowThru_2.raw	34.4	51.5	46.2	46.1	24.8	31.3	36.3	32.6
	FALSE	High	Sequest HT (A2)	Unambiguous	[K].lMDPLLYEYAGTWPk.[D]	N-Term(TMT6plex); K15(TMT6plex)	5	9	ENSDARP00000102472.3; ENSDARP00000113988.1; ENSDARP00000050237.5; ENSDARP00000115012.1; ENSDARP00000072678.4	ENSDARP00000101309.3; ENSDARP00000102472.3; ENSDARP00000140475.1; ENSDARP00000114558.1; ENSDARP00000113988.1; ENSDARP00000050237.5; ENSDARP00000138530.1; ENSDARP00000115012.1; ENSDARP00000072678.4	0	3	0,6936	0,0000	1	1	752,40753	2255,20804	2255,21863	-4,70	-0,00353	HCD (High Energy Collision Dissociation)	MS2	0	12,6	200,000	135,8450	34105	Ovary_FlowThru_2.raw	F2	8.4	15.3	15.6	10.9		1,73	FALSE	0	0,0003332	K.LMDPLLYEYAGTWPK.D	[72-86]
		Checked	File ID	RT [min]	First Scan	Mass Analyzer	Activation Type	MS Order	# PSMs	Best PSM Ambiguity	Isolation Interference [%]	Average Reporter S/N	Ion Inject Time [ms]	Precursor m/z [Da]	Precursor MH+ [Da]	Precursor Charge	Spectrum File	Abundances (Normalized): 126	Abundances (Normalized): 127	Abundances (Normalized): 128	Abundances (Normalized): 129	Abundance: 126	Abundance: 127	Abundance: 128	Abundance: 129	Quan Info
		FALSE	F2	135,8450	34105	Fourier Transform	HCD (High Energy Collision Dissociation)	MS2	1	Unambiguous	0	12,6	200,000	752,40753	2255,20804	3	Ovary_FlowThru_2.raw	11.7	25.2	19.9	15.4	8.4	15.3	15.6	10.9
	FALSE	High	Sequest HT (A2)	Unambiguous	[R].aEGPAVER.[L]	N-Term(TMT6plex)	5	7	ENSDARP00000072687.5; ENSDARP00000102472.3; ENSDARP00000113988.1; ENSDARP00000050237.5; ENSDARP00000115012.1	ENSDARP00000072687.5; ENSDARP00000101309.3; ENSDARP00000102472.3; ENSDARP00000113988.1; ENSDARP00000050237.5; ENSDARP00000109480.2; ENSDARP00000115012.1	0	2	0,6915	0,0000	1	1	529,29352	1057,57976	1057,58394	-3,95	-0,00209	HCD (High Energy Collision Dissociation)	MS2	3,126808	218,8	200,000	11,8365	2817	Ovary_FlowThru_4.raw	F4	281.6	185.1	213.8	193.2		2,82	FALSE	0	0,0003256	R.AEGPAVER.L	[1014-1021]
		Checked	File ID	RT [min]	First Scan	Mass Analyzer	Activation Type	MS Order	# PSMs	Best PSM Ambiguity	Isolation Interference [%]	Average Reporter S/N	Ion Inject Time [ms]	Precursor m/z [Da]	Precursor MH+ [Da]	Precursor Charge	Spectrum File	Abundances (Normalized): 126	Abundances (Normalized): 127	Abundances (Normalized): 128	Abundances (Normalized): 129	Abundance: 126	Abundance: 127	Abundance: 128	Abundance: 129	Quan Info
		FALSE	F4	11,8365	2817	Fourier Transform	HCD (High Energy Collision Dissociation)	MS2	1	Unambiguous	3,126808	218,8	200,000	529,29352	1057,57976	2	Ovary_FlowThru_4.raw	389.7	306.4	213.8	280.5	281.6	185.1	213.8	193.2
	FALSE	High	Sequest HT (A2)	Unambiguous	[K].vMGNAGHPSSLkPIMk.[L]	N-Term(TMT6plex); K12(TMT6plex); K16(TMT6plex)	6	11	ENSDARP00000072687.5; ENSDARP00000102472.3; ENSDARP00000113988.1; ENSDARP00000050237.5; ENSDARP00000115012.1; ENSDARP00000072678.4	ENSDARP00000072687.5; ENSDARP00000101309.3; ENSDARP00000102472.3; ENSDARP00000140475.1; ENSDARP00000114558.1; ENSDARP00000113988.1; ENSDARP00000050237.5; ENSDARP00000138530.1; ENSDARP00000109480.2; ENSDARP00000115012.1; ENSDARP00000072678.4	0	4	0,6500	0,0000	1	1	589,34277	2354,34926	2354,36554	-6,91	-0,00407	HCD (High Energy Collision Dissociation)	MS2	0	21,0	200,000	147,5048	36239	Ovary_FlowThru_2.raw	F2	11.8	27.9	29.7	14.3		1,80	FALSE	0	6,671E-05	K.VMGNAGHPSSLKPIMK.L	[483-498]
		Checked	File ID	RT [min]	First Scan	Mass Analyzer	Activation Type	MS Order	# PSMs	Best PSM Ambiguity	Isolation Interference [%]	Average Reporter S/N	Ion Inject Time [ms]	Precursor m/z [Da]	Precursor MH+ [Da]	Precursor Charge	Spectrum File	Abundances (Normalized): 126	Abundances (Normalized): 127	Abundances (Normalized): 128	Abundances (Normalized): 129	Abundance: 126	Abundance: 127	Abundance: 128	Abundance: 129	Quan Info
		FALSE	F2	147,5048	36239	Fourier Transform	HCD (High Energy Collision Dissociation)	MS2	1	Unambiguous	0	21,0	200,000	589,34277	2354,34926	4	Ovary_FlowThru_2.raw	16.4	45.9	37.8	20.3	11.8	27.9	29.7	14.3
	FALSE	High	Sequest HT (A2)	Unambiguous	[R].iEPNMHVASFAYSHIk.[S]	N-Term(TMT6plex); K16(TMT6plex)	2	5	ENSDARP00000050237.5; ENSDARP00000072678.4	ENSDARP00000140475.1; ENSDARP00000114558.1; ENSDARP00000050237.5; ENSDARP00000138530.1; ENSDARP00000072678.4	0	4	0,5683	0,0000	1	1	576,31268	2302,22890	2302,24183	-5,61	-0,00323	HCD (High Energy Collision Dissociation)	MS2	6,289921	17,1	200,000	147,5469	36247	Ovary_FlowThru_2.raw	F2	13.2	20.1	22.2	12.7		1,83	FALSE	0	4,969E-06	R.IEPNMHVASFAYSHIK.S	[577-592]
		Checked	File ID	RT [min]	First Scan	Mass Analyzer	Activation Type	MS Order	# PSMs	Best PSM Ambiguity	Isolation Interference [%]	Average Reporter S/N	Ion Inject Time [ms]	Precursor m/z [Da]	Precursor MH+ [Da]	Precursor Charge	Spectrum File	Abundances (Normalized): 126	Abundances (Normalized): 127	Abundances (Normalized): 128	Abundances (Normalized): 129	Abundance: 126	Abundance: 127	Abundance: 128	Abundance: 129	Quan Info
		FALSE	F2	147,5469	36247	Fourier Transform	HCD (High Energy Collision Dissociation)	MS2	1	Unambiguous	6,289921	17,1	200,000	576,31268	2302,22890	4	Ovary_FlowThru_2.raw	18.4	33.1	28.3	17.9	13.2	20.1	22.2	12.7
	FALSE	High	Sequest HT (A2)	Unambiguous	[R].tHYVINEDPk.[TA]	N-Term(TMT6plex); K10(TMT6plex)	6	11	ENSDARP00000072687.5; ENSDARP00000102472.3; ENSDARP00000113988.1; ENSDARP00000050237.5; ENSDARP00000115012.1; ENSDARP00000072678.4	ENSDARP00000072687.5; ENSDARP00000101309.3; ENSDARP00000102472.3; ENSDARP00000140475.1; ENSDARP00000114558.1; ENSDARP00000113988.1; ENSDARP00000050237.5; ENSDARP00000138530.1; ENSDARP00000109480.2; ENSDARP00000115012.1; ENSDARP00000072678.4	0	3	0,7191	0,0000	1	1	558,64423	1673,91812	1673,92629	-4,88	-0,00272	HCD (High Energy Collision Dissociation)	MS2	22,15229	195,1	200,000	11,7397	2792	Ovary_FlowThru_4.raw	F4	171.4	206.1	189.6	211.7		2,67	FALSE	0	1,738E-05	R.THYVINEDPK.A	[164-173]
		Checked	File ID	RT [min]	First Scan	Mass Analyzer	Activation Type	MS Order	# PSMs	Best PSM Ambiguity	Isolation Interference [%]	Average Reporter S/N	Ion Inject Time [ms]	Precursor m/z [Da]	Precursor MH+ [Da]	Precursor Charge	Spectrum File	Abundances (Normalized): 126	Abundances (Normalized): 127	Abundances (Normalized): 128	Abundances (Normalized): 129	Abundance: 126	Abundance: 127	Abundance: 128	Abundance: 129	Quan Info
		FALSE	F4	11,7397	2792	Fourier Transform	HCD (High Energy Collision Dissociation)	MS2	1	Unambiguous	22,15229	195,1	200,000	558,64423	1673,91812	3	Ovary_FlowThru_4.raw	237.2	341.2	189.6	307.5	171.4	206.1	189.6	211.7
	FALSE	High	Sequest HT (A2)	Unambiguous	[K].sPAADESADR.[I]	N-Term(TMT6plex)	1	1	ENSDARP00000050237.5	ENSDARP00000050237.5	0	2	0,7304	0,0000	1	1	624,30450	1247,60173	1247,60652	-3,84	-0,00240	HCD (High Energy Collision Dissociation)	MS2	23,51961	167,7	200,000	11,7358	2791	Ovary_FlowThru_4.raw	F4	205.8	146.9	183.4	133.5		2,93	FALSE	0	0,0001387	K.SPAADESADR.I	[694-703]
		Checked	File ID	RT [min]	First Scan	Mass Analyzer	Activation Type	MS Order	# PSMs	Best PSM Ambiguity	Isolation Interference [%]	Average Reporter S/N	Ion Inject Time [ms]	Precursor m/z [Da]	Precursor MH+ [Da]	Precursor Charge	Spectrum File	Abundances (Normalized): 126	Abundances (Normalized): 127	Abundances (Normalized): 128	Abundances (Normalized): 129	Abundance: 126	Abundance: 127	Abundance: 128	Abundance: 129	Quan Info
		FALSE	F4	11,7358	2791	Fourier Transform	HCD (High Energy Collision Dissociation)	MS2	1	Unambiguous	23,51961	167,7	200,000	624,30450	1247,60173	2	Ovary_FlowThru_4.raw	284.8	243.2	183.4	193.9	205.8	146.9	183.4	133.5
	FALSE	High	Sequest HT (A2)	Unambiguous	[K].vFAPAGVSPTVMNLHR.[G]	N-Term(TMT6plex)	4	5	ENSDARP00000102472.3; ENSDARP00000113988.1; ENSDARP00000050237.5; ENSDARP00000115012.1	ENSDARP00000101309.3; ENSDARP00000102472.3; ENSDARP00000113988.1; ENSDARP00000050237.5; ENSDARP00000115012.1	0	3	0,8252	0,0000	1	1	642,35590	1925,05313	1925,06285	-5,05	-0,00324	HCD (High Energy Collision Dissociation)	MS2	69,82697	5,8	200,000	147,9538	36331	Ovary_FlowThru_2.raw	F2	5.9	6.4	5.6	5.3		1,43	FALSE	0	0,0002271	K.VFAPAGVSPTVMNLHR.G	[119-134]
		Checked	File ID	RT [min]	First Scan	Mass Analyzer	Activation Type	MS Order	# PSMs	Best PSM Ambiguity	Isolation Interference [%]	Average Reporter S/N	Ion Inject Time [ms]	Precursor m/z [Da]	Precursor MH+ [Da]	Precursor Charge	Spectrum File	Abundances (Normalized): 126	Abundances (Normalized): 127	Abundances (Normalized): 128	Abundances (Normalized): 129	Abundance: 126	Abundance: 127	Abundance: 128	Abundance: 129	Quan Info
		FALSE	F2	147,9538	36331	Fourier Transform	HCD (High Energy Collision Dissociation)	MS2	1	Unambiguous	69,82697	5,8	200,000	642,35590	1925,05313	3	Ovary_FlowThru_2.raw	8.2	10.5	7.1	7.5	5.9	6.4	5.6	5.3	Rejected By Method
	FALSE	High	Sequest HT (A2)	Unambiguous	[K].mTASLATHEk.[F]	N-Term(TMT6plex); K10(TMT6plex)	1	1	ENSDARP00000050237.5	ENSDARP00000050237.5	0	3	0,7196	0,0000	1	1	516,28894	1546,85227	1546,86633	-9,09	-0,00469	HCD (High Energy Collision Dissociation)	MS2	16,72885	260,6	200,000	12,2328	2920	Ovary_FlowThru_4.raw	F4	318.8	209.1	309.1	204		2,96	FALSE	0	2,293E-06	K.MTASLATHEK.F	[415-424]
		Checked	File ID	RT [min]	First Scan	Mass Analyzer	Activation Type	MS Order	# PSMs	Best PSM Ambiguity	Isolation Interference [%]	Average Reporter S/N	Ion Inject Time [ms]	Precursor m/z [Da]	Precursor MH+ [Da]	Precursor Charge	Spectrum File	Abundances (Normalized): 126	Abundances (Normalized): 127	Abundances (Normalized): 128	Abundances (Normalized): 129	Abundance: 126	Abundance: 127	Abundance: 128	Abundance: 129	Quan Info
		FALSE	F4	12,2328	2920	Fourier Transform	HCD (High Energy Collision Dissociation)	MS2	1	Unambiguous	16,72885	260,6	200,000	516,28894	1546,85227	3	Ovary_FlowThru_4.raw	441.2	346.1	309.1	296.3	318.8	209.1	309.1	204
	FALSE	High	Sequest HT (A2)	Unambiguous	[K].vMGNAGHPSSLkPIMk.[L]	N-Term(TMT6plex); K12(TMT6plex); K16(TMT6plex)	6	11	ENSDARP00000072687.5; ENSDARP00000102472.3; ENSDARP00000113988.1; ENSDARP00000050237.5; ENSDARP00000115012.1; ENSDARP00000072678.4	ENSDARP00000072687.5; ENSDARP00000101309.3; ENSDARP00000102472.3; ENSDARP00000140475.1; ENSDARP00000114558.1; ENSDARP00000113988.1; ENSDARP00000050237.5; ENSDARP00000138530.1; ENSDARP00000109480.2; ENSDARP00000115012.1; ENSDARP00000072678.4	0	4	0,7387	0,0000	1	1	589,34296	2354,35000	2354,36554	-6,60	-0,00389	HCD (High Energy Collision Dissociation)	MS2	4,029874	89,2	200,000	148,0091	36342	Ovary_FlowThru_2.raw	F2	32	135.1	138	50.8		3,33	FALSE	0	1,193E-05	K.VMGNAGHPSSLKPIMK.L	[483-498]
		Checked	File ID	RT [min]	First Scan	Mass Analyzer	Activation Type	MS Order	# PSMs	Best PSM Ambiguity	Isolation Interference [%]	Average Reporter S/N	Ion Inject Time [ms]	Precursor m/z [Da]	Precursor MH+ [Da]	Precursor Charge	Spectrum File	Abundances (Normalized): 126	Abundances (Normalized): 127	Abundances (Normalized): 128	Abundances (Normalized): 129	Abundance: 126	Abundance: 127	Abundance: 128	Abundance: 129	Quan Info
		FALSE	F2	148,0091	36342	Fourier Transform	HCD (High Energy Collision Dissociation)	MS2	1	Unambiguous	4,029874	89,2	200,000	589,34296	2354,35000	4	Ovary_FlowThru_2.raw	44.4	222.2	175.7	71.9	32	135.1	138	50.8
	FALSE	High	Sequest HT (A2)	Unambiguous	[K].vMGNAGHPSSLkPIMk.[L]	N-Term(TMT6plex); K12(TMT6plex); K16(TMT6plex)	6	11	ENSDARP00000072687.5; ENSDARP00000102472.3; ENSDARP00000113988.1; ENSDARP00000050237.5; ENSDARP00000115012.1; ENSDARP00000072678.4	ENSDARP00000072687.5; ENSDARP00000101309.3; ENSDARP00000102472.3; ENSDARP00000140475.1; ENSDARP00000114558.1; ENSDARP00000113988.1; ENSDARP00000050237.5; ENSDARP00000138530.1; ENSDARP00000109480.2; ENSDARP00000115012.1; ENSDARP00000072678.4	0	4	0,7480	0,0000	1	1	589,34375	2354,35317	2354,36554	-5,25	-0,00309	HCD (High Energy Collision Dissociation)	MS2	3,911936	47,0	200,000	148,5170	36450	Ovary_FlowThru_2.raw	F2	19.5	68.4	72.3	27.5		2,46	FALSE	0	1,319E-05	K.VMGNAGHPSSLKPIMK.L	[483-498]
		Checked	File ID	RT [min]	First Scan	Mass Analyzer	Activation Type	MS Order	# PSMs	Best PSM Ambiguity	Isolation Interference [%]	Average Reporter S/N	Ion Inject Time [ms]	Precursor m/z [Da]	Precursor MH+ [Da]	Precursor Charge	Spectrum File	Abundances (Normalized): 126	Abundances (Normalized): 127	Abundances (Normalized): 128	Abundances (Normalized): 129	Abundance: 126	Abundance: 127	Abundance: 128	Abundance: 129	Quan Info
		FALSE	F2	148,5170	36450	Fourier Transform	HCD (High Energy Collision Dissociation)	MS2	1	Unambiguous	3,911936	47,0	200,000	589,34375	2354,35317	4	Ovary_FlowThru_2.raw	27.1	112.5	92	38.8	19.5	68.4	72.3	27.5
	FALSE	High	Sequest HT (A2)	Unambiguous	[R].tHYVINEDPk.[TA]	N-Term(TMT6plex); K10(TMT6plex)	6	11	ENSDARP00000072687.5; ENSDARP00000102472.3; ENSDARP00000113988.1; ENSDARP00000050237.5; ENSDARP00000115012.1; ENSDARP00000072678.4	ENSDARP00000072687.5; ENSDARP00000101309.3; ENSDARP00000102472.3; ENSDARP00000140475.1; ENSDARP00000114558.1; ENSDARP00000113988.1; ENSDARP00000050237.5; ENSDARP00000138530.1; ENSDARP00000109480.2; ENSDARP00000115012.1; ENSDARP00000072678.4	0	3	0,6594	0,0000	1	1	558,64429	1673,91831	1673,92629	-4,77	-0,00266	HCD (High Energy Collision Dissociation)	MS2	21,00051	191,3	200,000	11,2152	2652	Ovary_FlowThru_4.raw	F4	181.6	206.7	162	213.5		3,23	FALSE	0	3,23E-05	R.THYVINEDPK.A	[164-173]
		Checked	File ID	RT [min]	First Scan	Mass Analyzer	Activation Type	MS Order	# PSMs	Best PSM Ambiguity	Isolation Interference [%]	Average Reporter S/N	Ion Inject Time [ms]	Precursor m/z [Da]	Precursor MH+ [Da]	Precursor Charge	Spectrum File	Abundances (Normalized): 126	Abundances (Normalized): 127	Abundances (Normalized): 128	Abundances (Normalized): 129	Abundance: 126	Abundance: 127	Abundance: 128	Abundance: 129	Quan Info
		FALSE	F4	11,2152	2652	Fourier Transform	HCD (High Energy Collision Dissociation)	MS2	1	Unambiguous	21,00051	191,3	200,000	558,64429	1673,91831	3	Ovary_FlowThru_4.raw	251.3	342.2	162	310.1	181.6	206.7	162	213.5
	FALSE	High	Sequest HT (A2)	Unambiguous	[K].sPAADESADR.[I]	N-Term(TMT6plex)	1	1	ENSDARP00000050237.5	ENSDARP00000050237.5	0	2	0,7100	0,0000	1	1	624,30450	1247,60173	1247,60652	-3,84	-0,00240	HCD (High Energy Collision Dissociation)	MS2	18,50223	180,9	191,549	11,2112	2651	Ovary_FlowThru_4.raw	F4	211.9	151.5	206.6	152.4		3,00	FALSE	0	1,898E-05	K.SPAADESADR.I	[694-703]
		Checked	File ID	RT [min]	First Scan	Mass Analyzer	Activation Type	MS Order	# PSMs	Best PSM Ambiguity	Isolation Interference [%]	Average Reporter S/N	Ion Inject Time [ms]	Precursor m/z [Da]	Precursor MH+ [Da]	Precursor Charge	Spectrum File	Abundances (Normalized): 126	Abundances (Normalized): 127	Abundances (Normalized): 128	Abundances (Normalized): 129	Abundance: 126	Abundance: 127	Abundance: 128	Abundance: 129	Quan Info
		FALSE	F4	11,2112	2651	Fourier Transform	HCD (High Energy Collision Dissociation)	MS2	1	Unambiguous	18,50223	180,9	191,549	624,30450	1247,60173	2	Ovary_FlowThru_4.raw	293.3	250.8	206.6	221.4	211.9	151.5	206.6	152.4
	FALSE	High	Sequest HT (A2)	Unambiguous	[R].tHYVINEDPk.[TA]	N-Term(TMT6plex); K10(TMT6plex)	6	11	ENSDARP00000072687.5; ENSDARP00000102472.3; ENSDARP00000113988.1; ENSDARP00000050237.5; ENSDARP00000115012.1; ENSDARP00000072678.4	ENSDARP00000072687.5; ENSDARP00000101309.3; ENSDARP00000102472.3; ENSDARP00000140475.1; ENSDARP00000114558.1; ENSDARP00000113988.1; ENSDARP00000050237.5; ENSDARP00000138530.1; ENSDARP00000109480.2; ENSDARP00000115012.1; ENSDARP00000072678.4	0	3	0,6819	0,0000	1	1	558,64404	1673,91758	1673,92629	-5,21	-0,00291	HCD (High Energy Collision Dissociation)	MS2	2,599793	213,5	200,000	11,0476	2608	Ovary_FlowThru_4.raw	F4	208.4	222.1	207.7	214.6		3,49	FALSE	0	5,853E-05	R.THYVINEDPK.A	[164-173]
		Checked	File ID	RT [min]	First Scan	Mass Analyzer	Activation Type	MS Order	# PSMs	Best PSM Ambiguity	Isolation Interference [%]	Average Reporter S/N	Ion Inject Time [ms]	Precursor m/z [Da]	Precursor MH+ [Da]	Precursor Charge	Spectrum File	Abundances (Normalized): 126	Abundances (Normalized): 127	Abundances (Normalized): 128	Abundances (Normalized): 129	Abundance: 126	Abundance: 127	Abundance: 128	Abundance: 129	Quan Info
		FALSE	F4	11,0476	2608	Fourier Transform	HCD (High Energy Collision Dissociation)	MS2	1	Unambiguous	2,599793	213,5	200,000	558,64404	1673,91758	3	Ovary_FlowThru_4.raw	288.3	367.7	207.7	311.6	208.4	222.1	207.7	214.6
	FALSE	High	Sequest HT (A2)	Unambiguous	[K].lMDPLLYEYAGTWPk.[D]	N-Term(TMT6plex); K15(TMT6plex)	5	9	ENSDARP00000102472.3; ENSDARP00000113988.1; ENSDARP00000050237.5; ENSDARP00000115012.1; ENSDARP00000072678.4	ENSDARP00000101309.3; ENSDARP00000102472.3; ENSDARP00000140475.1; ENSDARP00000114558.1; ENSDARP00000113988.1; ENSDARP00000050237.5; ENSDARP00000138530.1; ENSDARP00000115012.1; ENSDARP00000072678.4	0	3	0,7593	0,0000	1	1	752,40662	2255,20530	2255,21863	-5,91	-0,00445	HCD (High Energy Collision Dissociation)	MS2	0	33,0	200,000	133,7624	33584	Ovary_FlowThru_2.raw	F2	19.9	35.2	44	32.7		2,95	FALSE	0	2,372E-06	K.LMDPLLYEYAGTWPK.D	[72-86]
		Checked	File ID	RT [min]	First Scan	Mass Analyzer	Activation Type	MS Order	# PSMs	Best PSM Ambiguity	Isolation Interference [%]	Average Reporter S/N	Ion Inject Time [ms]	Precursor m/z [Da]	Precursor MH+ [Da]	Precursor Charge	Spectrum File	Abundances (Normalized): 126	Abundances (Normalized): 127	Abundances (Normalized): 128	Abundances (Normalized): 129	Abundance: 126	Abundance: 127	Abundance: 128	Abundance: 129	Quan Info
		FALSE	F2	133,7624	33584	Fourier Transform	HCD (High Energy Collision Dissociation)	MS2	1	Unambiguous	0	33,0	200,000	752,40662	2255,20530	3	Ovary_FlowThru_2.raw	27.6	57.9	56	46.3	19.9	35.2	44	32.7
	FALSE	High	Sequest HT (A2)	Unambiguous	[R].tHYVINEDPk.[TA]	N-Term(TMT6plex); K10(TMT6plex)	6	11	ENSDARP00000072687.5; ENSDARP00000102472.3; ENSDARP00000113988.1; ENSDARP00000050237.5; ENSDARP00000115012.1; ENSDARP00000072678.4	ENSDARP00000072687.5; ENSDARP00000101309.3; ENSDARP00000102472.3; ENSDARP00000140475.1; ENSDARP00000114558.1; ENSDARP00000113988.1; ENSDARP00000050237.5; ENSDARP00000138530.1; ENSDARP00000109480.2; ENSDARP00000115012.1; ENSDARP00000072678.4	0	3	0,6386	0,0000	1	1	558,64453	1673,91904	1673,92629	-4,33	-0,00242	HCD (High Energy Collision Dissociation)	MS2	23,60391	203,2	200,000	12,2557	2926	Ovary_FlowThru_4.raw	F4	177.3	229.1	185.5	219.5		3,21	FALSE	0	8,243E-05	R.THYVINEDPK.A	[164-173]
		Checked	File ID	RT [min]	First Scan	Mass Analyzer	Activation Type	MS Order	# PSMs	Best PSM Ambiguity	Isolation Interference [%]	Average Reporter S/N	Ion Inject Time [ms]	Precursor m/z [Da]	Precursor MH+ [Da]	Precursor Charge	Spectrum File	Abundances (Normalized): 126	Abundances (Normalized): 127	Abundances (Normalized): 128	Abundances (Normalized): 129	Abundance: 126	Abundance: 127	Abundance: 128	Abundance: 129	Quan Info
		FALSE	F4	12,2557	2926	Fourier Transform	HCD (High Energy Collision Dissociation)	MS2	1	Unambiguous	23,60391	203,2	200,000	558,64453	1673,91904	3	Ovary_FlowThru_4.raw	245.4	379.3	185.5	318.7	177.3	229.1	185.5	219.5
	FALSE	High	Sequest HT (A2)	Unambiguous	[K].vFAPAGVSPTVMNLHR.[G]	N-Term(TMT6plex)	4	5	ENSDARP00000102472.3; ENSDARP00000113988.1; ENSDARP00000050237.5; ENSDARP00000115012.1	ENSDARP00000101309.3; ENSDARP00000102472.3; ENSDARP00000113988.1; ENSDARP00000050237.5; ENSDARP00000115012.1	0	3	0,8095	0,0000	1	1	642,35370	1925,04654	1925,06285	-8,47	-0,00544	HCD (High Energy Collision Dissociation)	MS2	0	6,3	200,000	145,9179	35912	Ovary_FlowThru_2.raw	F2	5.3	3.3	9.5	7.1		1,89	FALSE	0	1,813E-05	K.VFAPAGVSPTVMNLHR.G	[119-134]
		Checked	File ID	RT [min]	First Scan	Mass Analyzer	Activation Type	MS Order	# PSMs	Best PSM Ambiguity	Isolation Interference [%]	Average Reporter S/N	Ion Inject Time [ms]	Precursor m/z [Da]	Precursor MH+ [Da]	Precursor Charge	Spectrum File	Abundances (Normalized): 126	Abundances (Normalized): 127	Abundances (Normalized): 128	Abundances (Normalized): 129	Abundance: 126	Abundance: 127	Abundance: 128	Abundance: 129	Quan Info
		FALSE	F2	145,9179	35912	Fourier Transform	HCD (High Energy Collision Dissociation)	MS2	1	Unambiguous	0	6,3	200,000	642,35370	1925,04654	3	Ovary_FlowThru_2.raw	7.3	5.4	12.1	10	5.3	3.3	9.5	7.1	Rejected By Method
	FALSE	High	Sequest HT (A2)	Unambiguous	[R].nIEDHSAER.[S]	N-Term(TMT6plex)	6	11	ENSDARP00000072687.5; ENSDARP00000102472.3; ENSDARP00000113988.1; ENSDARP00000050237.5; ENSDARP00000115012.1; ENSDARP00000072678.4	ENSDARP00000072687.5; ENSDARP00000101309.3; ENSDARP00000102472.3; ENSDARP00000140475.1; ENSDARP00000114558.1; ENSDARP00000113988.1; ENSDARP00000050237.5; ENSDARP00000138530.1; ENSDARP00000109480.2; ENSDARP00000115012.1; ENSDARP00000072678.4	0	3	0,6540	0,0000	1	1	433,88568	1299,64249	1299,64906	-5,05	-0,00219	HCD (High Energy Collision Dissociation)	MS2	19,0135	246,8	200,000	13,3350	3208	Ovary_FlowThru_4.raw	F4	282.7	212.8	263.3	226.8		2,89	FALSE	0	0,0002744	R.NIEDHSAER.S	[921-929]
		Checked	File ID	RT [min]	First Scan	Mass Analyzer	Activation Type	MS Order	# PSMs	Best PSM Ambiguity	Isolation Interference [%]	Average Reporter S/N	Ion Inject Time [ms]	Precursor m/z [Da]	Precursor MH+ [Da]	Precursor Charge	Spectrum File	Abundances (Normalized): 126	Abundances (Normalized): 127	Abundances (Normalized): 128	Abundances (Normalized): 129	Abundance: 126	Abundance: 127	Abundance: 128	Abundance: 129	Quan Info
		FALSE	F4	13,3350	3208	Fourier Transform	HCD (High Energy Collision Dissociation)	MS2	1	Unambiguous	19,0135	246,8	200,000	433,88568	1299,64249	3	Ovary_FlowThru_4.raw	391.2	352.3	263.3	329.4	282.7	212.8	263.3	226.8
	FALSE	High	Sequest HT (A2)	Unambiguous	[R].tHYVINEDPk.[TA]	N-Term(TMT6plex); K10(TMT6plex)	6	11	ENSDARP00000072687.5; ENSDARP00000102472.3; ENSDARP00000113988.1; ENSDARP00000050237.5; ENSDARP00000115012.1; ENSDARP00000072678.4	ENSDARP00000072687.5; ENSDARP00000101309.3; ENSDARP00000102472.3; ENSDARP00000140475.1; ENSDARP00000114558.1; ENSDARP00000113988.1; ENSDARP00000050237.5; ENSDARP00000138530.1; ENSDARP00000109480.2; ENSDARP00000115012.1; ENSDARP00000072678.4	0	3	0,7090	0,0000	1	1	558,64441	1673,91867	1673,92629	-4,55	-0,00254	HCD (High Energy Collision Dissociation)	MS2	2,875829	168,7	200,000	13,2997	3199	Ovary_FlowThru_4.raw	F4	139.7	200.8	159.2	173.9		3,54	FALSE	0	1,83E-05	R.THYVINEDPK.A	[164-173]
		Checked	File ID	RT [min]	First Scan	Mass Analyzer	Activation Type	MS Order	# PSMs	Best PSM Ambiguity	Isolation Interference [%]	Average Reporter S/N	Ion Inject Time [ms]	Precursor m/z [Da]	Precursor MH+ [Da]	Precursor Charge	Spectrum File	Abundances (Normalized): 126	Abundances (Normalized): 127	Abundances (Normalized): 128	Abundances (Normalized): 129	Abundance: 126	Abundance: 127	Abundance: 128	Abundance: 129	Quan Info
		FALSE	F4	13,2997	3199	Fourier Transform	HCD (High Energy Collision Dissociation)	MS2	1	Unambiguous	2,875829	168,7	200,000	558,64441	1673,91867	3	Ovary_FlowThru_4.raw	193.4	332.4	159.2	252.6	139.7	200.8	159.2	173.9
	FALSE	High	Sequest HT (A2)	Unambiguous	[R].wLLDALPAVGTPVIIk.[F]	N-Term(TMT6plex); K16(TMT6plex)	6	12	ENSDARP00000072687.5; ENSDARP00000102472.3; ENSDARP00000113988.1; ENSDARP00000050237.5; ENSDARP00000115012.1; ENSDARP00000072678.4	ENSDARP00000072687.5; ENSDARP00000101309.3; ENSDARP00000102472.3; ENSDARP00000140475.1; ENSDARP00000114558.1; ENSDARP00000113988.1; ENSDARP00000050237.5; ENSDARP00000138530.1; ENSDARP00000116010.1; ENSDARP00000109480.2; ENSDARP00000115012.1; ENSDARP00000072678.4	0	3	0,5245	0,0000	1	1	722,12152	2164,35001	2164,35097	-0,44	-0,00032	HCD (High Energy Collision Dissociation)	MS2	28,55428	6,7	200,000	136,5095	34243	Ovary_FlowThru_2.raw	F2	1.7	7.5	8.3	9.2		1,43	FALSE	0	0,0005963	R.WLLDALPAVGTPVIIK.F	[364-379]
		Checked	File ID	RT [min]	First Scan	Mass Analyzer	Activation Type	MS Order	# PSMs	Best PSM Ambiguity	Isolation Interference [%]	Average Reporter S/N	Ion Inject Time [ms]	Precursor m/z [Da]	Precursor MH+ [Da]	Precursor Charge	Spectrum File	Abundances (Normalized): 126	Abundances (Normalized): 127	Abundances (Normalized): 128	Abundances (Normalized): 129	Abundance: 126	Abundance: 127	Abundance: 128	Abundance: 129	Quan Info
		FALSE	F2	136,5095	34243	Fourier Transform	HCD (High Energy Collision Dissociation)	MS2	1	Unambiguous	28,55428	6,7	200,000	722,12152	2164,35001	3	Ovary_FlowThru_2.raw	2.3	12.3	10.6	13	1.7	7.5	8.3	9.2	Rejected By Method
	FALSE	High	Sequest HT (A2)	Unambiguous	[K].sPAADESADR.[I]	N-Term(TMT6plex)	1	1	ENSDARP00000050237.5	ENSDARP00000050237.5	0	2	0,6987	0,0000	1	1	624,30457	1247,60185	1247,60652	-3,74	-0,00234	HCD (High Energy Collision Dissociation)	MS2	14,84462	190,3	200,000	13,2808	3194	Ovary_FlowThru_4.raw	F4	243.8	167.1	202.9	146.1		3,02	FALSE	0	1,439E-05	K.SPAADESADR.I	[694-703]
		Checked	File ID	RT [min]	First Scan	Mass Analyzer	Activation Type	MS Order	# PSMs	Best PSM Ambiguity	Isolation Interference [%]	Average Reporter S/N	Ion Inject Time [ms]	Precursor m/z [Da]	Precursor MH+ [Da]	Precursor Charge	Spectrum File	Abundances (Normalized): 126	Abundances (Normalized): 127	Abundances (Normalized): 128	Abundances (Normalized): 129	Abundance: 126	Abundance: 127	Abundance: 128	Abundance: 129	Quan Info
		FALSE	F4	13,2808	3194	Fourier Transform	HCD (High Energy Collision Dissociation)	MS2	1	Unambiguous	14,84462	190,3	200,000	624,30457	1247,60185	2	Ovary_FlowThru_4.raw	337.3	276.6	202.9	212.2	243.8	167.1	202.9	146.1
	FALSE	High	Sequest HT (A2)	Unambiguous	[K].mTASLATHEk.[F]	N-Term(TMT6plex); K10(TMT6plex)	1	1	ENSDARP00000050237.5	ENSDARP00000050237.5	0	3	0,7457	0,0000	1	1	516,29071	1546,85758	1546,86633	-5,66	-0,00292	HCD (High Energy Collision Dissociation)	MS2	9,836812	203,2	200,000	13,2603	3189	Ovary_FlowThru_4.raw	F4	229.7	170.2	248.1	163.6		3,50	FALSE	0	0,0001537	K.MTASLATHEK.F	[415-424]
		Checked	File ID	RT [min]	First Scan	Mass Analyzer	Activation Type	MS Order	# PSMs	Best PSM Ambiguity	Isolation Interference [%]	Average Reporter S/N	Ion Inject Time [ms]	Precursor m/z [Da]	Precursor MH+ [Da]	Precursor Charge	Spectrum File	Abundances (Normalized): 126	Abundances (Normalized): 127	Abundances (Normalized): 128	Abundances (Normalized): 129	Abundance: 126	Abundance: 127	Abundance: 128	Abundance: 129	Quan Info
		FALSE	F4	13,2603	3189	Fourier Transform	HCD (High Energy Collision Dissociation)	MS2	1	Unambiguous	9,836812	203,2	200,000	516,29071	1546,85758	3	Ovary_FlowThru_4.raw	317.8	281.8	248.1	237.6	229.7	170.2	248.1	163.6
	FALSE	High	Sequest HT (A2)	Unambiguous	[K].lMDPLLYEYAGTWPk.[D]	N-Term(TMT6plex); K15(TMT6plex)	5	9	ENSDARP00000102472.3; ENSDARP00000113988.1; ENSDARP00000050237.5; ENSDARP00000115012.1; ENSDARP00000072678.4	ENSDARP00000101309.3; ENSDARP00000102472.3; ENSDARP00000140475.1; ENSDARP00000114558.1; ENSDARP00000113988.1; ENSDARP00000050237.5; ENSDARP00000138530.1; ENSDARP00000115012.1; ENSDARP00000072678.4	0	3	0,5600	0,0000	1	1	752,40900	2255,21244	2255,21863	-2,75	-0,00207	HCD (High Energy Collision Dissociation)	MS2	0	5,3	200,000	143,7805	35495	Ovary_FlowThru_2.raw	F2	3	6.6	6.5	5		1,50	FALSE	0	0,0004074	K.LMDPLLYEYAGTWPK.D	[72-86]
		Checked	File ID	RT [min]	First Scan	Mass Analyzer	Activation Type	MS Order	# PSMs	Best PSM Ambiguity	Isolation Interference [%]	Average Reporter S/N	Ion Inject Time [ms]	Precursor m/z [Da]	Precursor MH+ [Da]	Precursor Charge	Spectrum File	Abundances (Normalized): 126	Abundances (Normalized): 127	Abundances (Normalized): 128	Abundances (Normalized): 129	Abundance: 126	Abundance: 127	Abundance: 128	Abundance: 129	Quan Info
		FALSE	F2	143,7805	35495	Fourier Transform	HCD (High Energy Collision Dissociation)	MS2	1	Unambiguous	0	5,3	200,000	752,40900	2255,21244	3	Ovary_FlowThru_2.raw	4.1	10.9	8.3	7	3	6.6	6.5	5	Rejected By Method
	FALSE	High	Sequest HT (A2)	Unambiguous	[K].sPAADESADR.[I]	N-Term(TMT6plex)	1	1	ENSDARP00000050237.5	ENSDARP00000050237.5	0	2	0,7160	0,0000	1	1	624,30426	1247,60124	1247,60652	-4,23	-0,00264	HCD (High Energy Collision Dissociation)	MS2	16,14427	179,5	200,000	12,2638	2928	Ovary_FlowThru_4.raw	F4	237.9	144.2	196.6	138.3		3,24	FALSE	0	4,638E-05	K.SPAADESADR.I	[694-703]
		Checked	File ID	RT [min]	First Scan	Mass Analyzer	Activation Type	MS Order	# PSMs	Best PSM Ambiguity	Isolation Interference [%]	Average Reporter S/N	Ion Inject Time [ms]	Precursor m/z [Da]	Precursor MH+ [Da]	Precursor Charge	Spectrum File	Abundances (Normalized): 126	Abundances (Normalized): 127	Abundances (Normalized): 128	Abundances (Normalized): 129	Abundance: 126	Abundance: 127	Abundance: 128	Abundance: 129	Quan Info
		FALSE	F4	12,2638	2928	Fourier Transform	HCD (High Energy Collision Dissociation)	MS2	1	Unambiguous	16,14427	179,5	200,000	624,30426	1247,60124	2	Ovary_FlowThru_4.raw	329.1	238.7	196.6	200.9	237.9	144.2	196.6	138.3
	FALSE	High	Sequest HT (A2)	Unambiguous	[K].dMVHDDAPFk.[F]	N-Term(TMT6plex); K10(TMT6plex)	3	4	ENSDARP00000072687.5; ENSDARP00000113988.1; ENSDARP00000050237.5	ENSDARP00000072687.5; ENSDARP00000113988.1; ENSDARP00000050237.5; ENSDARP00000109480.2	0	3	0,7065	0,0000	1	1	544,95300	1632,84446	1632,84560	-0,70	-0,00038	HCD (High Energy Collision Dissociation)	MS2	0	7,8	200,000	145,3306	35784	Ovary_FlowThru_2.raw	F2	7.4	5.9	7.3	10.4		1,84	FALSE	0	6,711E-05	K.DMVHDDAPFK.F	[323-332]
		Checked	File ID	RT [min]	First Scan	Mass Analyzer	Activation Type	MS Order	# PSMs	Best PSM Ambiguity	Isolation Interference [%]	Average Reporter S/N	Ion Inject Time [ms]	Precursor m/z [Da]	Precursor MH+ [Da]	Precursor Charge	Spectrum File	Abundances (Normalized): 126	Abundances (Normalized): 127	Abundances (Normalized): 128	Abundances (Normalized): 129	Abundance: 126	Abundance: 127	Abundance: 128	Abundance: 129	Quan Info
		FALSE	F2	145,3306	35784	Fourier Transform	HCD (High Energy Collision Dissociation)	MS2	1	Unambiguous	0	7,8	200,000	544,95300	1632,84446	3	Ovary_FlowThru_2.raw	10.2	9.7	9.3	14.7	7.4	5.9	7.3	10.4	Rejected By Method
	FALSE	High	Sequest HT (A2)	Unambiguous	[R].tHYVINEDPk.[TA]	N-Term(TMT6plex); K10(TMT6plex)	6	11	ENSDARP00000072687.5; ENSDARP00000102472.3; ENSDARP00000113988.1; ENSDARP00000050237.5; ENSDARP00000115012.1; ENSDARP00000072678.4	ENSDARP00000072687.5; ENSDARP00000101309.3; ENSDARP00000102472.3; ENSDARP00000140475.1; ENSDARP00000114558.1; ENSDARP00000113988.1; ENSDARP00000050237.5; ENSDARP00000138530.1; ENSDARP00000109480.2; ENSDARP00000115012.1; ENSDARP00000072678.4	0	3	0,6698	0,0000	1	1	558,64490	1673,92014	1673,92629	-3,68	-0,00205	HCD (High Energy Collision Dissociation)	MS2	0	173,8	200,000	12,7749	3061	Ovary_FlowThru_4.raw	F4	152.4	202.8	157.4	181.4		3,15	FALSE	0	1,324E-05	R.THYVINEDPK.A	[164-173]
		Checked	File ID	RT [min]	First Scan	Mass Analyzer	Activation Type	MS Order	# PSMs	Best PSM Ambiguity	Isolation Interference [%]	Average Reporter S/N	Ion Inject Time [ms]	Precursor m/z [Da]	Precursor MH+ [Da]	Precursor Charge	Spectrum File	Abundances (Normalized): 126	Abundances (Normalized): 127	Abundances (Normalized): 128	Abundances (Normalized): 129	Abundance: 126	Abundance: 127	Abundance: 128	Abundance: 129	Quan Info
		FALSE	F4	12,7749	3061	Fourier Transform	HCD (High Energy Collision Dissociation)	MS2	1	Unambiguous	0	173,8	200,000	558,64490	1673,92014	3	Ovary_FlowThru_4.raw	210.9	335.7	157.4	263.5	152.4	202.8	157.4	181.4
	FALSE	High	Sequest HT (A2)	Unambiguous	[K].sPAADESADR.[I]	N-Term(TMT6plex)	1	1	ENSDARP00000050237.5	ENSDARP00000050237.5	0	2	0,7184	0,0000	1	1	624,30414	1247,60100	1247,60652	-4,43	-0,00276	HCD (High Energy Collision Dissociation)	MS2	21,82203	153,7	200,000	12,7708	3060	Ovary_FlowThru_4.raw	F4	201.4	128.9	167.1	116.5		3,09	FALSE	0	0,0002634	K.SPAADESADR.I	[694-703]
		Checked	File ID	RT [min]	First Scan	Mass Analyzer	Activation Type	MS Order	# PSMs	Best PSM Ambiguity	Isolation Interference [%]	Average Reporter S/N	Ion Inject Time [ms]	Precursor m/z [Da]	Precursor MH+ [Da]	Precursor Charge	Spectrum File	Abundances (Normalized): 126	Abundances (Normalized): 127	Abundances (Normalized): 128	Abundances (Normalized): 129	Abundance: 126	Abundance: 127	Abundance: 128	Abundance: 129	Quan Info
		FALSE	F4	12,7708	3060	Fourier Transform	HCD (High Energy Collision Dissociation)	MS2	1	Unambiguous	21,82203	153,7	200,000	624,30414	1247,60100	2	Ovary_FlowThru_4.raw	278.7	213.4	167.1	169.1	201.4	128.9	167.1	116.5
	FALSE	High	Sequest HT (A2)	Unambiguous	[K].tIIEEAIPMATGPkPR.[A]	N-Term(TMT6plex); K14(TMT6plex)	1	1	ENSDARP00000050237.5	ENSDARP00000050237.5	0	3	0,6039	0,0000	1	1	728,09039	2182,25663	2182,26698	-4,75	-0,00345	HCD (High Energy Collision Dissociation)	MS2	13,23415	10,3	200,000	145,7618	35874	Ovary_FlowThru_2.raw	F2	9	10.9	14.1	7.1		1,54	FALSE	0	8,973E-05	K.TIIEEAIPMATGPKPR.A	[746-761]
		Checked	File ID	RT [min]	First Scan	Mass Analyzer	Activation Type	MS Order	# PSMs	Best PSM Ambiguity	Isolation Interference [%]	Average Reporter S/N	Ion Inject Time [ms]	Precursor m/z [Da]	Precursor MH+ [Da]	Precursor Charge	Spectrum File	Abundances (Normalized): 126	Abundances (Normalized): 127	Abundances (Normalized): 128	Abundances (Normalized): 129	Abundance: 126	Abundance: 127	Abundance: 128	Abundance: 129	Quan Info
		FALSE	F2	145,7618	35874	Fourier Transform	HCD (High Energy Collision Dissociation)	MS2	1	Unambiguous	13,23415	10,3	200,000	728,09039	2182,25663	3	Ovary_FlowThru_2.raw	12.4	17.9	17.9	10	9	10.9	14.1	7.1
	FALSE	High	Sequest HT (A2)	Unambiguous	[K].mTASLATHEk.[F]	N-Term(TMT6plex); K10(TMT6plex)	1	1	ENSDARP00000050237.5	ENSDARP00000050237.5	0	3	0,7421	0,0000	1	1	516,29053	1546,85703	1546,86633	-6,02	-0,00310	HCD (High Energy Collision Dissociation)	MS2	6,332169	221,4	200,000	12,7512	3055	Ovary_FlowThru_4.raw	F4	247.8	180.3	270.1	186.4		3,49	FALSE	0	7,02E-05	K.MTASLATHEK.F	[415-424]
		Checked	File ID	RT [min]	First Scan	Mass Analyzer	Activation Type	MS Order	# PSMs	Best PSM Ambiguity	Isolation Interference [%]	Average Reporter S/N	Ion Inject Time [ms]	Precursor m/z [Da]	Precursor MH+ [Da]	Precursor Charge	Spectrum File	Abundances (Normalized): 126	Abundances (Normalized): 127	Abundances (Normalized): 128	Abundances (Normalized): 129	Abundance: 126	Abundance: 127	Abundance: 128	Abundance: 129	Quan Info
		FALSE	F4	12,7512	3055	Fourier Transform	HCD (High Energy Collision Dissociation)	MS2	1	Unambiguous	6,332169	221,4	200,000	516,29053	1546,85703	3	Ovary_FlowThru_4.raw	342.9	298.5	270.1	270.7	247.8	180.3	270.1	186.4
	FALSE	High	Sequest HT (A2)	Unambiguous	[R].tHYVINEDPk.[TA]	N-Term(TMT6plex); K10(TMT6plex)	6	11	ENSDARP00000072687.5; ENSDARP00000102472.3; ENSDARP00000113988.1; ENSDARP00000050237.5; ENSDARP00000115012.1; ENSDARP00000072678.4	ENSDARP00000072687.5; ENSDARP00000101309.3; ENSDARP00000102472.3; ENSDARP00000140475.1; ENSDARP00000114558.1; ENSDARP00000113988.1; ENSDARP00000050237.5; ENSDARP00000138530.1; ENSDARP00000109480.2; ENSDARP00000115012.1; ENSDARP00000072678.4	0	3	0,5477	0,0000	1	1	558,64514	1673,92087	1673,92629	-3,24	-0,00181	HCD (High Energy Collision Dissociation)	MS2	14,80494	25,8	200,000	133,6834	33564	Ovary_FlowThru_2.raw	F2	24.9	23.2	24.5	30.5		1,99	FALSE	0	0,0003272	R.THYVINEDPK.A	[164-173]
		Checked	File ID	RT [min]	First Scan	Mass Analyzer	Activation Type	MS Order	# PSMs	Best PSM Ambiguity	Isolation Interference [%]	Average Reporter S/N	Ion Inject Time [ms]	Precursor m/z [Da]	Precursor MH+ [Da]	Precursor Charge	Spectrum File	Abundances (Normalized): 126	Abundances (Normalized): 127	Abundances (Normalized): 128	Abundances (Normalized): 129	Abundance: 126	Abundance: 127	Abundance: 128	Abundance: 129	Quan Info
		FALSE	F2	133,6834	33564	Fourier Transform	HCD (High Energy Collision Dissociation)	MS2	1	Unambiguous	14,80494	25,8	200,000	558,64514	1673,92087	3	Ovary_FlowThru_2.raw	34.6	38.2	31.2	43	24.9	23.2	24.5	30.5
	FALSE	High	Sequest HT (A2)	Unambiguous	[K].mTASLATHEk.[F]	N-Term(TMT6plex); K10(TMT6plex)	1	1	ENSDARP00000050237.5	ENSDARP00000050237.5	0	3	0,6536	0,0000	1	1	516,28925	1546,85318	1546,86633	-8,50	-0,00438	HCD (High Energy Collision Dissociation)	MS2	65,7168	31,1	200,000	133,6620	33559	Ovary_FlowThru_2.raw	F2	26.8	33.5	35.6	28.4		1,79	FALSE	0	0,0002982	K.MTASLATHEK.F	[415-424]
		Checked	File ID	RT [min]	First Scan	Mass Analyzer	Activation Type	MS Order	# PSMs	Best PSM Ambiguity	Isolation Interference [%]	Average Reporter S/N	Ion Inject Time [ms]	Precursor m/z [Da]	Precursor MH+ [Da]	Precursor Charge	Spectrum File	Abundances (Normalized): 126	Abundances (Normalized): 127	Abundances (Normalized): 128	Abundances (Normalized): 129	Abundance: 126	Abundance: 127	Abundance: 128	Abundance: 129	Quan Info
		FALSE	F2	133,6620	33559	Fourier Transform	HCD (High Energy Collision Dissociation)	MS2	1	Unambiguous	65,7168	31,1	200,000	516,28925	1546,85318	3	Ovary_FlowThru_2.raw	37.2	55.1	45.3	40.2	26.8	33.5	35.6	28.4	Rejected By Method
	FALSE	High	Sequest HT (A2)	Unambiguous	[K].dMVHDDAPFk.[F]	N-Term(TMT6plex); K10(TMT6plex)	3	4	ENSDARP00000072687.5; ENSDARP00000113988.1; ENSDARP00000050237.5	ENSDARP00000072687.5; ENSDARP00000113988.1; ENSDARP00000050237.5; ENSDARP00000109480.2	0	3	0,6845	0,0000	1	1	544,95062	1632,83731	1632,84560	-5,07	-0,00276	HCD (High Energy Collision Dissociation)	MS2	0	33,1	200,000	133,6107	33546	Ovary_FlowThru_2.raw	F2	32	31.2	41.3	27.7		1,87	FALSE	0	0,0003981	K.DMVHDDAPFK.F	[323-332]
		Checked	File ID	RT [min]	First Scan	Mass Analyzer	Activation Type	MS Order	# PSMs	Best PSM Ambiguity	Isolation Interference [%]	Average Reporter S/N	Ion Inject Time [ms]	Precursor m/z [Da]	Precursor MH+ [Da]	Precursor Charge	Spectrum File	Abundances (Normalized): 126	Abundances (Normalized): 127	Abundances (Normalized): 128	Abundances (Normalized): 129	Abundance: 126	Abundance: 127	Abundance: 128	Abundance: 129	Quan Info
		FALSE	F2	133,6107	33546	Fourier Transform	HCD (High Energy Collision Dissociation)	MS2	1	Unambiguous	0	33,1	200,000	544,95062	1632,83731	3	Ovary_FlowThru_2.raw	44.4	51.3	52.6	39.2	32	31.2	41.3	27.7
	FALSE	High	Sequest HT (A2)	Unambiguous	[R].tHYVINEDPk.[TA]	N-Term(TMT6plex); K10(TMT6plex)	6	11	ENSDARP00000072687.5; ENSDARP00000102472.3; ENSDARP00000113988.1; ENSDARP00000050237.5; ENSDARP00000115012.1; ENSDARP00000072678.4	ENSDARP00000072687.5; ENSDARP00000101309.3; ENSDARP00000102472.3; ENSDARP00000140475.1; ENSDARP00000114558.1; ENSDARP00000113988.1; ENSDARP00000050237.5; ENSDARP00000138530.1; ENSDARP00000109480.2; ENSDARP00000115012.1; ENSDARP00000072678.4	0	3	0,4599	0,0000	1	1	558,64386	1673,91703	1673,92629	-5,54	-0,00309	HCD (High Energy Collision Dissociation)	MS2	12,20015	28,0	200,000	129,4303	32502	Ovary_FlowThru_2.raw	F2	25.9	25.1	29.1	31.7		1,87	FALSE	0	0,0001664	R.THYVINEDPK.A	[164-173]
		Checked	File ID	RT [min]	First Scan	Mass Analyzer	Activation Type	MS Order	# PSMs	Best PSM Ambiguity	Isolation Interference [%]	Average Reporter S/N	Ion Inject Time [ms]	Precursor m/z [Da]	Precursor MH+ [Da]	Precursor Charge	Spectrum File	Abundances (Normalized): 126	Abundances (Normalized): 127	Abundances (Normalized): 128	Abundances (Normalized): 129	Abundance: 126	Abundance: 127	Abundance: 128	Abundance: 129	Quan Info
		FALSE	F2	129,4303	32502	Fourier Transform	HCD (High Energy Collision Dissociation)	MS2	1	Unambiguous	12,20015	28,0	200,000	558,64386	1673,91703	3	Ovary_FlowThru_2.raw	36	41.3	37	44.7	25.9	25.1	29.1	31.7
	FALSE	High	Sequest HT (A2)	Unambiguous	[K].lMDPLLYEYAGTWPk.[D]	N-Term(TMT6plex); K15(TMT6plex)	5	9	ENSDARP00000102472.3; ENSDARP00000113988.1; ENSDARP00000050237.5; ENSDARP00000115012.1; ENSDARP00000072678.4	ENSDARP00000101309.3; ENSDARP00000102472.3; ENSDARP00000140475.1; ENSDARP00000114558.1; ENSDARP00000113988.1; ENSDARP00000050237.5; ENSDARP00000138530.1; ENSDARP00000115012.1; ENSDARP00000072678.4	0	3	0,7724	0,0000	1	1	752,40765	2255,20841	2255,21863	-4,53	-0,00341	HCD (High Energy Collision Dissociation)	MS2	0	22,0	200,000	129,5707	32537	Ovary_FlowThru_2.raw	F2	16	26.8	24	20.9		2,46	FALSE	0	1,219E-05	K.LMDPLLYEYAGTWPK.D	[72-86]
		Checked	File ID	RT [min]	First Scan	Mass Analyzer	Activation Type	MS Order	# PSMs	Best PSM Ambiguity	Isolation Interference [%]	Average Reporter S/N	Ion Inject Time [ms]	Precursor m/z [Da]	Precursor MH+ [Da]	Precursor Charge	Spectrum File	Abundances (Normalized): 126	Abundances (Normalized): 127	Abundances (Normalized): 128	Abundances (Normalized): 129	Abundance: 126	Abundance: 127	Abundance: 128	Abundance: 129	Quan Info
		FALSE	F2	129,5707	32537	Fourier Transform	HCD (High Energy Collision Dissociation)	MS2	1	Unambiguous	0	22,0	200,000	752,40765	2255,20841	3	Ovary_FlowThru_2.raw	22.2	44.1	30.5	29.6	16	26.8	24	20.9
	FALSE	High	Sequest HT (A2)	Unambiguous	[K].vMGNAGHPSSLkPIMk.[L]	N-Term(TMT6plex); K12(TMT6plex); K16(TMT6plex)	6	11	ENSDARP00000072687.5; ENSDARP00000102472.3; ENSDARP00000113988.1; ENSDARP00000050237.5; ENSDARP00000115012.1; ENSDARP00000072678.4	ENSDARP00000072687.5; ENSDARP00000101309.3; ENSDARP00000102472.3; ENSDARP00000140475.1; ENSDARP00000114558.1; ENSDARP00000113988.1; ENSDARP00000050237.5; ENSDARP00000138530.1; ENSDARP00000109480.2; ENSDARP00000115012.1; ENSDARP00000072678.4	0	4	0,7011	0,0000	1	1	589,34216	2354,34682	2354,36554	-7,95	-0,00468	HCD (High Energy Collision Dissociation)	MS2	3,157618	64,4	200,000	129,6062	32546	Ovary_FlowThru_2.raw	F2	28.4	83	96.9	48.9		2,61	FALSE	0	0,000228	K.VMGNAGHPSSLKPIMK.L	[483-498]
		Checked	File ID	RT [min]	First Scan	Mass Analyzer	Activation Type	MS Order	# PSMs	Best PSM Ambiguity	Isolation Interference [%]	Average Reporter S/N	Ion Inject Time [ms]	Precursor m/z [Da]	Precursor MH+ [Da]	Precursor Charge	Spectrum File	Abundances (Normalized): 126	Abundances (Normalized): 127	Abundances (Normalized): 128	Abundances (Normalized): 129	Abundance: 126	Abundance: 127	Abundance: 128	Abundance: 129	Quan Info
		FALSE	F2	129,6062	32546	Fourier Transform	HCD (High Energy Collision Dissociation)	MS2	1	Unambiguous	3,157618	64,4	200,000	589,34216	2354,34682	4	Ovary_FlowThru_2.raw	39.4	136.5	123.4	69.2	28.4	83	96.9	48.9
	FALSE	High	Sequest HT (A2)	Unambiguous	[K].vFAPAGVSPTVMNLHR.[G]	N-Term(TMT6plex)	4	5	ENSDARP00000102472.3; ENSDARP00000113988.1; ENSDARP00000050237.5; ENSDARP00000115012.1	ENSDARP00000101309.3; ENSDARP00000102472.3; ENSDARP00000113988.1; ENSDARP00000050237.5; ENSDARP00000115012.1	0	3	0,7869	0,0000	1	1	642,35645	1925,05478	1925,06285	-4,19	-0,00269	HCD (High Energy Collision Dissociation)	MS2	57,33711	24,7	200,000	129,6613	32560	Ovary_FlowThru_2.raw	F2	18.4	24.3	30.7	25.3		3,05	FALSE	0	5,505E-06	K.VFAPAGVSPTVMNLHR.G	[119-134]
		Checked	File ID	RT [min]	First Scan	Mass Analyzer	Activation Type	MS Order	# PSMs	Best PSM Ambiguity	Isolation Interference [%]	Average Reporter S/N	Ion Inject Time [ms]	Precursor m/z [Da]	Precursor MH+ [Da]	Precursor Charge	Spectrum File	Abundances (Normalized): 126	Abundances (Normalized): 127	Abundances (Normalized): 128	Abundances (Normalized): 129	Abundance: 126	Abundance: 127	Abundance: 128	Abundance: 129	Quan Info
		FALSE	F2	129,6613	32560	Fourier Transform	HCD (High Energy Collision Dissociation)	MS2	1	Unambiguous	57,33711	24,7	200,000	642,35645	1925,05478	3	Ovary_FlowThru_2.raw	25.6	40	39.1	35.7	18.4	24.3	30.7	25.3	Rejected By Method
	FALSE	High	Sequest HT (A2)	Unambiguous	[K].mTASLATHEk.[F]	N-Term(TMT6plex); K10(TMT6plex)	1	1	ENSDARP00000050237.5	ENSDARP00000050237.5	0	3	0,6983	0,0000	1	1	516,29041	1546,85666	1546,86633	-6,25	-0,00322	HCD (High Energy Collision Dissociation)	MS2	25,69071	322,9	200,000	18,6715	4609	Ovary_FlowThru_4.raw	F4	346.6	259	393.3	290.7		2,95	FALSE	0	0,0002037	K.MTASLATHEK.F	[415-424]
		Checked	File ID	RT [min]	First Scan	Mass Analyzer	Activation Type	MS Order	# PSMs	Best PSM Ambiguity	Isolation Interference [%]	Average Reporter S/N	Ion Inject Time [ms]	Precursor m/z [Da]	Precursor MH+ [Da]	Precursor Charge	Spectrum File	Abundances (Normalized): 126	Abundances (Normalized): 127	Abundances (Normalized): 128	Abundances (Normalized): 129	Abundance: 126	Abundance: 127	Abundance: 128	Abundance: 129	Quan Info
		FALSE	F4	18,6715	4609	Fourier Transform	HCD (High Energy Collision Dissociation)	MS2	1	Unambiguous	25,69071	322,9	200,000	516,29041	1546,85666	3	Ovary_FlowThru_4.raw	479.6	428.8	393.3	422.2	346.6	259	393.3	290.7
	FALSE	High	Sequest HT (A2)	Unambiguous	[K].dMVHDDAPFk.[F]	N-Term(TMT6plex); K10(TMT6plex)	3	4	ENSDARP00000072687.5; ENSDARP00000113988.1; ENSDARP00000050237.5	ENSDARP00000072687.5; ENSDARP00000113988.1; ENSDARP00000050237.5; ENSDARP00000109480.2	0	3	0,6683	0,0000	1	1	544,95068	1632,83750	1632,84560	-4,96	-0,00270	HCD (High Energy Collision Dissociation)	MS2	5,207376	34,7	200,000	129,9461	32631	Ovary_FlowThru_2.raw	F2	33.5	32.3	39.9	33		2,05	FALSE	0	0,0002143	K.DMVHDDAPFK.F	[323-332]
		Checked	File ID	RT [min]	First Scan	Mass Analyzer	Activation Type	MS Order	# PSMs	Best PSM Ambiguity	Isolation Interference [%]	Average Reporter S/N	Ion Inject Time [ms]	Precursor m/z [Da]	Precursor MH+ [Da]	Precursor Charge	Spectrum File	Abundances (Normalized): 126	Abundances (Normalized): 127	Abundances (Normalized): 128	Abundances (Normalized): 129	Abundance: 126	Abundance: 127	Abundance: 128	Abundance: 129	Quan Info
		FALSE	F2	129,9461	32631	Fourier Transform	HCD (High Energy Collision Dissociation)	MS2	1	Unambiguous	5,207376	34,7	200,000	544,95068	1632,83750	3	Ovary_FlowThru_2.raw	46.5	53.1	50.8	46.7	33.5	32.3	39.9	33
	FALSE	High	Sequest HT (A2)	Unambiguous	[K].lMDPLLYEYAGTWPk.[D]	N-Term(TMT6plex); K15(TMT6plex)	5	9	ENSDARP00000102472.3; ENSDARP00000113988.1; ENSDARP00000050237.5; ENSDARP00000115012.1; ENSDARP00000072678.4	ENSDARP00000101309.3; ENSDARP00000102472.3; ENSDARP00000140475.1; ENSDARP00000114558.1; ENSDARP00000113988.1; ENSDARP00000050237.5; ENSDARP00000138530.1; ENSDARP00000115012.1; ENSDARP00000072678.4	0	3	0,6895	0,0000	1	1	752,40656	2255,20511	2255,21863	-6,00	-0,00451	HCD (High Energy Collision Dissociation)	MS2	3,292384	20,1	200,000	130,1028	32670	Ovary_FlowThru_2.raw	F2	14.5	24.4	23.5	18		2,48	FALSE	0	1,411E-06	K.LMDPLLYEYAGTWPK.D	[72-86]
		Checked	File ID	RT [min]	First Scan	Mass Analyzer	Activation Type	MS Order	# PSMs	Best PSM Ambiguity	Isolation Interference [%]	Average Reporter S/N	Ion Inject Time [ms]	Precursor m/z [Da]	Precursor MH+ [Da]	Precursor Charge	Spectrum File	Abundances (Normalized): 126	Abundances (Normalized): 127	Abundances (Normalized): 128	Abundances (Normalized): 129	Abundance: 126	Abundance: 127	Abundance: 128	Abundance: 129	Quan Info
		FALSE	F2	130,1028	32670	Fourier Transform	HCD (High Energy Collision Dissociation)	MS2	1	Unambiguous	3,292384	20,1	200,000	752,40656	2255,20511	3	Ovary_FlowThru_2.raw	20.1	40.1	29.9	25.4	14.5	24.4	23.5	18
	FALSE	High	Sequest HT (A2)	Unambiguous	[K].vFAPAGVSPTVMNLHR.[G]	N-Term(TMT6plex)	4	5	ENSDARP00000102472.3; ENSDARP00000113988.1; ENSDARP00000050237.5; ENSDARP00000115012.1	ENSDARP00000101309.3; ENSDARP00000102472.3; ENSDARP00000113988.1; ENSDARP00000050237.5; ENSDARP00000115012.1	0	3	0,7399	0,0000	1	1	642,35571	1925,05259	1925,06285	-5,33	-0,00342	HCD (High Energy Collision Dissociation)	MS2	17,05913	21,0	200,000	130,1756	32688	Ovary_FlowThru_2.raw	F2	19.4	19.6	21.7	23.2		2,96	FALSE	0	7,931E-06	K.VFAPAGVSPTVMNLHR.G	[119-134]
		Checked	File ID	RT [min]	First Scan	Mass Analyzer	Activation Type	MS Order	# PSMs	Best PSM Ambiguity	Isolation Interference [%]	Average Reporter S/N	Ion Inject Time [ms]	Precursor m/z [Da]	Precursor MH+ [Da]	Precursor Charge	Spectrum File	Abundances (Normalized): 126	Abundances (Normalized): 127	Abundances (Normalized): 128	Abundances (Normalized): 129	Abundance: 126	Abundance: 127	Abundance: 128	Abundance: 129	Quan Info
		FALSE	F2	130,1756	32688	Fourier Transform	HCD (High Energy Collision Dissociation)	MS2	1	Unambiguous	17,05913	21,0	200,000	642,35571	1925,05259	3	Ovary_FlowThru_2.raw	27	32.2	27.6	32.7	19.4	19.6	21.7	23.2
	FALSE	High	Sequest HT (A2)	Unambiguous	[R].tHYVINEDPk.[TA]	N-Term(TMT6plex); K10(TMT6plex)	6	11	ENSDARP00000072687.5; ENSDARP00000102472.3; ENSDARP00000113988.1; ENSDARP00000050237.5; ENSDARP00000115012.1; ENSDARP00000072678.4	ENSDARP00000072687.5; ENSDARP00000101309.3; ENSDARP00000102472.3; ENSDARP00000140475.1; ENSDARP00000114558.1; ENSDARP00000113988.1; ENSDARP00000050237.5; ENSDARP00000138530.1; ENSDARP00000109480.2; ENSDARP00000115012.1; ENSDARP00000072678.4	0	3	0,6696	0,0000	1	1	558,64392	1673,91721	1673,92629	-5,43	-0,00303	HCD (High Energy Collision Dissociation)	MS2	29,92269	295,7	200,000	18,7501	4631	Ovary_FlowThru_4.raw	F4	222.2	352.7	313.4	292.2		3,42	FALSE	0	8,488E-05	R.THYVINEDPK.A	[164-173]
		Checked	File ID	RT [min]	First Scan	Mass Analyzer	Activation Type	MS Order	# PSMs	Best PSM Ambiguity	Isolation Interference [%]	Average Reporter S/N	Ion Inject Time [ms]	Precursor m/z [Da]	Precursor MH+ [Da]	Precursor Charge	Spectrum File	Abundances (Normalized): 126	Abundances (Normalized): 127	Abundances (Normalized): 128	Abundances (Normalized): 129	Abundance: 126	Abundance: 127	Abundance: 128	Abundance: 129	Quan Info
		FALSE	F4	18,7501	4631	Fourier Transform	HCD (High Energy Collision Dissociation)	MS2	1	Unambiguous	29,92269	295,7	200,000	558,64392	1673,91721	3	Ovary_FlowThru_4.raw	307.4	583.9	313.4	424.4	222.2	352.7	313.4	292.2
	FALSE	High	Sequest HT (A2)	Unambiguous	[R].tGGIHEALLk.[S]	N-Term(TMT6plex); K10(TMT6plex)	4	8	ENSDARP00000102472.3; ENSDARP00000050237.5; ENSDARP00000115012.1; ENSDARP00000072678.4	ENSDARP00000101309.3; ENSDARP00000102472.3; ENSDARP00000140475.1; ENSDARP00000114558.1; ENSDARP00000050237.5; ENSDARP00000138530.1; ENSDARP00000115012.1; ENSDARP00000072678.4	0	3	0,2603	0,0000	1	1	499,64258	1496,91318	1496,92008	-4,61	-0,00230	HCD (High Energy Collision Dissociation)	MS2	43,4886	33,5	200,000	130,1837	32690	Ovary_FlowThru_2.raw	F2	29.5	28.9	35.7	39.6		2,19	FALSE	0	0,0002478	R.TGGIHEALLK.S	[684-693]
		Checked	File ID	RT [min]	First Scan	Mass Analyzer	Activation Type	MS Order	# PSMs	Best PSM Ambiguity	Isolation Interference [%]	Average Reporter S/N	Ion Inject Time [ms]	Precursor m/z [Da]	Precursor MH+ [Da]	Precursor Charge	Spectrum File	Abundances (Normalized): 126	Abundances (Normalized): 127	Abundances (Normalized): 128	Abundances (Normalized): 129	Abundance: 126	Abundance: 127	Abundance: 128	Abundance: 129	Quan Info
		FALSE	F2	130,1837	32690	Fourier Transform	HCD (High Energy Collision Dissociation)	MS2	1	Unambiguous	43,4886	33,5	200,000	499,64258	1496,91318	3	Ovary_FlowThru_2.raw	40.9	47.5	45.4	56	29.5	28.9	35.7	39.6
	FALSE	High	Sequest HT (A2)	Unambiguous	[K].gcVEVHSHNAAFIR.[N]	N-Term(TMT6plex); C2(Carbamidomethyl)	6	8	ENSDARP00000072687.5; ENSDARP00000102472.3; ENSDARP00000113988.1; ENSDARP00000050237.5; ENSDARP00000115012.1; ENSDARP00000061164.5	ENSDARP00000072687.5; ENSDARP00000101309.3; ENSDARP00000102472.3; ENSDARP00000113988.1; ENSDARP00000050237.5; ENSDARP00000109480.2; ENSDARP00000115012.1; ENSDARP00000061164.5	0	4	0,6916	0,0000	1	1	457,23569	1825,92092	1825,93290	-6,56	-0,00300	HCD (High Energy Collision Dissociation)	MS2	15,05944	190,5	200,000	18,5011	4563	Ovary_FlowThru_4.raw	F4	246.4	143	211.8	159.7		4,54	FALSE	0	2,97E-05	K.GCVEVHSHNAAFIR.N	[981-994]
		Checked	File ID	RT [min]	First Scan	Mass Analyzer	Activation Type	MS Order	# PSMs	Best PSM Ambiguity	Isolation Interference [%]	Average Reporter S/N	Ion Inject Time [ms]	Precursor m/z [Da]	Precursor MH+ [Da]	Precursor Charge	Spectrum File	Abundances (Normalized): 126	Abundances (Normalized): 127	Abundances (Normalized): 128	Abundances (Normalized): 129	Abundance: 126	Abundance: 127	Abundance: 128	Abundance: 129	Quan Info
		FALSE	F4	18,5011	4563	Fourier Transform	HCD (High Energy Collision Dissociation)	MS2	1	Unambiguous	15,05944	190,5	200,000	457,23569	1825,92092	4	Ovary_FlowThru_4.raw	340.9	236.7	211.8	232	246.4	143	211.8	159.7
	FALSE	High	Sequest HT (A2)	Unambiguous	[R].wLLDALPAVGTPVIIk.[F]	N-Term(TMT6plex); K16(TMT6plex)	6	12	ENSDARP00000072687.5; ENSDARP00000102472.3; ENSDARP00000113988.1; ENSDARP00000050237.5; ENSDARP00000115012.1; ENSDARP00000072678.4	ENSDARP00000072687.5; ENSDARP00000101309.3; ENSDARP00000102472.3; ENSDARP00000140475.1; ENSDARP00000114558.1; ENSDARP00000113988.1; ENSDARP00000050237.5; ENSDARP00000138530.1; ENSDARP00000116010.1; ENSDARP00000109480.2; ENSDARP00000115012.1; ENSDARP00000072678.4	0	3	0,6680	0,0000	1	1	722,12000	2164,34543	2164,35097	-2,56	-0,00185	HCD (High Energy Collision Dissociation)	MS2	36,83521	37,5	200,000	130,3479	32731	Ovary_FlowThru_2.raw	F2	24.4	38.3	47.6	39.4		2,41	FALSE	0	1,288E-05	R.WLLDALPAVGTPVIIK.F	[364-379]
		Checked	File ID	RT [min]	First Scan	Mass Analyzer	Activation Type	MS Order	# PSMs	Best PSM Ambiguity	Isolation Interference [%]	Average Reporter S/N	Ion Inject Time [ms]	Precursor m/z [Da]	Precursor MH+ [Da]	Precursor Charge	Spectrum File	Abundances (Normalized): 126	Abundances (Normalized): 127	Abundances (Normalized): 128	Abundances (Normalized): 129	Abundance: 126	Abundance: 127	Abundance: 128	Abundance: 129	Quan Info
		FALSE	F2	130,3479	32731	Fourier Transform	HCD (High Energy Collision Dissociation)	MS2	1	Unambiguous	36,83521	37,5	200,000	722,12000	2164,34543	3	Ovary_FlowThru_2.raw	33.8	63	60.6	55.7	24.4	38.3	47.6	39.4
	FALSE	High	Sequest HT (A2)	Unambiguous	[R].iTAPDMASVAGAANVAIk.[L]	N-Term(TMT6plex); K18(TMT6plex)	3	7	ENSDARP00000072687.5; ENSDARP00000050237.5; ENSDARP00000072678.4	ENSDARP00000072687.5; ENSDARP00000140475.1; ENSDARP00000114558.1; ENSDARP00000050237.5; ENSDARP00000138530.1; ENSDARP00000109480.2; ENSDARP00000072678.4	0	3	0,4733	0,0000	1	1	720,07916	2158,22293	2158,23060	-3,55	-0,00255	HCD (High Energy Collision Dissociation)	MS2	36,99449	8,8	200,000	130,3518	32732	Ovary_FlowThru_2.raw	F2	8.3	7.6	11.7	7.6		1,50	FALSE	0	0,000331	R.ITAPDMASVAGAANVAIK.L	[597-614]
		Checked	File ID	RT [min]	First Scan	Mass Analyzer	Activation Type	MS Order	# PSMs	Best PSM Ambiguity	Isolation Interference [%]	Average Reporter S/N	Ion Inject Time [ms]	Precursor m/z [Da]	Precursor MH+ [Da]	Precursor Charge	Spectrum File	Abundances (Normalized): 126	Abundances (Normalized): 127	Abundances (Normalized): 128	Abundances (Normalized): 129	Abundance: 126	Abundance: 127	Abundance: 128	Abundance: 129	Quan Info
		FALSE	F2	130,3518	32732	Fourier Transform	HCD (High Energy Collision Dissociation)	MS2	1	Unambiguous	36,99449	8,8	200,000	720,07916	2158,22293	3	Ovary_FlowThru_2.raw	11.5	12.5	14.9	10.7	8.3	7.6	11.7	7.6	Rejected By Method
	FALSE	High	Sequest HT (A2)	Unambiguous	[K].dMVHDDAPFk.[F]	N-Term(TMT6plex); K10(TMT6plex)	3	4	ENSDARP00000072687.5; ENSDARP00000113988.1; ENSDARP00000050237.5	ENSDARP00000072687.5; ENSDARP00000113988.1; ENSDARP00000050237.5; ENSDARP00000109480.2	0	3	0,6906	0,0000	1	1	544,95007	1632,83567	1632,84560	-6,08	-0,00331	HCD (High Energy Collision Dissociation)	MS2	13,29777	43,8	200,000	130,4604	32759	Ovary_FlowThru_2.raw	F2	34.8	43.2	51.6	45.1		2,23	FALSE	0	9,588E-05	K.DMVHDDAPFK.F	[323-332]
		Checked	File ID	RT [min]	First Scan	Mass Analyzer	Activation Type	MS Order	# PSMs	Best PSM Ambiguity	Isolation Interference [%]	Average Reporter S/N	Ion Inject Time [ms]	Precursor m/z [Da]	Precursor MH+ [Da]	Precursor Charge	Spectrum File	Abundances (Normalized): 126	Abundances (Normalized): 127	Abundances (Normalized): 128	Abundances (Normalized): 129	Abundance: 126	Abundance: 127	Abundance: 128	Abundance: 129	Quan Info
		FALSE	F2	130,4604	32759	Fourier Transform	HCD (High Energy Collision Dissociation)	MS2	1	Unambiguous	13,29777	43,8	200,000	544,95007	1632,83567	3	Ovary_FlowThru_2.raw	48.4	71.1	65.7	63.8	34.8	43.2	51.6	45.1
	FALSE	High	Sequest HT (A2)	Unambiguous	[K].lMDPLLYEYAGTWPk.[D]	N-Term(TMT6plex); K15(TMT6plex)	5	9	ENSDARP00000102472.3; ENSDARP00000113988.1; ENSDARP00000050237.5; ENSDARP00000115012.1; ENSDARP00000072678.4	ENSDARP00000101309.3; ENSDARP00000102472.3; ENSDARP00000140475.1; ENSDARP00000114558.1; ENSDARP00000113988.1; ENSDARP00000050237.5; ENSDARP00000138530.1; ENSDARP00000115012.1; ENSDARP00000072678.4	0	3	0,7671	0,0000	1	1	752,40607	2255,20365	2255,21863	-6,65	-0,00500	HCD (High Energy Collision Dissociation)	MS2	0	25,4	200,000	130,6204	32799	Ovary_FlowThru_2.raw	F2	14.5	34.2	30.6	22.1		2,92	FALSE	0	2,497E-06	K.LMDPLLYEYAGTWPK.D	[72-86]
		Checked	File ID	RT [min]	First Scan	Mass Analyzer	Activation Type	MS Order	# PSMs	Best PSM Ambiguity	Isolation Interference [%]	Average Reporter S/N	Ion Inject Time [ms]	Precursor m/z [Da]	Precursor MH+ [Da]	Precursor Charge	Spectrum File	Abundances (Normalized): 126	Abundances (Normalized): 127	Abundances (Normalized): 128	Abundances (Normalized): 129	Abundance: 126	Abundance: 127	Abundance: 128	Abundance: 129	Quan Info
		FALSE	F2	130,6204	32799	Fourier Transform	HCD (High Energy Collision Dissociation)	MS2	1	Unambiguous	0	25,4	200,000	752,40607	2255,20365	3	Ovary_FlowThru_2.raw	20.1	56.3	38.9	31.3	14.5	34.2	30.6	22.1
	FALSE	High	Sequest HT (A2)	Unambiguous	[K].vMGNAGHPSSLkPIMk.[L]	N-Term(TMT6plex); K12(TMT6plex); K16(TMT6plex)	6	11	ENSDARP00000072687.5; ENSDARP00000102472.3; ENSDARP00000113988.1; ENSDARP00000050237.5; ENSDARP00000115012.1; ENSDARP00000072678.4	ENSDARP00000072687.5; ENSDARP00000101309.3; ENSDARP00000102472.3; ENSDARP00000140475.1; ENSDARP00000114558.1; ENSDARP00000113988.1; ENSDARP00000050237.5; ENSDARP00000138530.1; ENSDARP00000109480.2; ENSDARP00000115012.1; ENSDARP00000072678.4	0	4	0,7353	0,0000	1	1	589,34314	2354,35073	2354,36554	-6,29	-0,00370	HCD (High Energy Collision Dissociation)	MS2	62,77776	59,5	200,000	130,6678	32811	Ovary_FlowThru_2.raw	F2	30.3	79	83.4	44.8		3,06	FALSE	0	1,803E-05	K.VMGNAGHPSSLKPIMK.L	[483-498]
		Checked	File ID	RT [min]	First Scan	Mass Analyzer	Activation Type	MS Order	# PSMs	Best PSM Ambiguity	Isolation Interference [%]	Average Reporter S/N	Ion Inject Time [ms]	Precursor m/z [Da]	Precursor MH+ [Da]	Precursor Charge	Spectrum File	Abundances (Normalized): 126	Abundances (Normalized): 127	Abundances (Normalized): 128	Abundances (Normalized): 129	Abundance: 126	Abundance: 127	Abundance: 128	Abundance: 129	Quan Info
		FALSE	F2	130,6678	32811	Fourier Transform	HCD (High Energy Collision Dissociation)	MS2	1	Unambiguous	62,77776	59,5	200,000	589,34314	2354,35073	4	Ovary_FlowThru_2.raw	42.1	129.9	106.2	63.2	30.3	79	83.4	44.8	Rejected By Method
	FALSE	High	Sequest HT (A2)	Unambiguous	[K].vFAPAGVSPTVMNLHR.[G]	N-Term(TMT6plex)	4	5	ENSDARP00000102472.3; ENSDARP00000113988.1; ENSDARP00000050237.5; ENSDARP00000115012.1	ENSDARP00000101309.3; ENSDARP00000102472.3; ENSDARP00000113988.1; ENSDARP00000050237.5; ENSDARP00000115012.1	0	3	0,7900	0,0000	1	1	642,35608	1925,05368	1925,06285	-4,76	-0,00306	HCD (High Energy Collision Dissociation)	MS2	11,01115	17,5	200,000	130,6834	32815	Ovary_FlowThru_2.raw	F2	14.8	18.7	17.7	18.8		2,19	FALSE	0	3,084E-06	K.VFAPAGVSPTVMNLHR.G	[119-134]
		Checked	File ID	RT [min]	First Scan	Mass Analyzer	Activation Type	MS Order	# PSMs	Best PSM Ambiguity	Isolation Interference [%]	Average Reporter S/N	Ion Inject Time [ms]	Precursor m/z [Da]	Precursor MH+ [Da]	Precursor Charge	Spectrum File	Abundances (Normalized): 126	Abundances (Normalized): 127	Abundances (Normalized): 128	Abundances (Normalized): 129	Abundance: 126	Abundance: 127	Abundance: 128	Abundance: 129	Quan Info
		FALSE	F2	130,6834	32815	Fourier Transform	HCD (High Energy Collision Dissociation)	MS2	1	Unambiguous	11,01115	17,5	200,000	642,35608	1925,05368	3	Ovary_FlowThru_2.raw	20.6	30.8	22.5	26.5	14.8	18.7	17.7	18.8
	FALSE	High	Sequest HT (A2)	Unambiguous	[K].vFAPAGVSPTVMNLHR.[G]	N-Term(TMT6plex)	4	5	ENSDARP00000102472.3; ENSDARP00000113988.1; ENSDARP00000050237.5; ENSDARP00000115012.1	ENSDARP00000101309.3; ENSDARP00000102472.3; ENSDARP00000113988.1; ENSDARP00000050237.5; ENSDARP00000115012.1	0	3	0,8074	0,0000	1	1	642,35510	1925,05075	1925,06285	-6,28	-0,00403	HCD (High Energy Collision Dissociation)	MS2	21,4105	18,9	200,000	129,1455	32431	Ovary_FlowThru_2.raw	F2	16.5	17.3	23.1	18.7		2,70	FALSE	0	5,693E-06	K.VFAPAGVSPTVMNLHR.G	[119-134]
		Checked	File ID	RT [min]	First Scan	Mass Analyzer	Activation Type	MS Order	# PSMs	Best PSM Ambiguity	Isolation Interference [%]	Average Reporter S/N	Ion Inject Time [ms]	Precursor m/z [Da]	Precursor MH+ [Da]	Precursor Charge	Spectrum File	Abundances (Normalized): 126	Abundances (Normalized): 127	Abundances (Normalized): 128	Abundances (Normalized): 129	Abundance: 126	Abundance: 127	Abundance: 128	Abundance: 129	Quan Info
		FALSE	F2	129,1455	32431	Fourier Transform	HCD (High Energy Collision Dissociation)	MS2	1	Unambiguous	21,4105	18,9	200,000	642,35510	1925,05075	3	Ovary_FlowThru_2.raw	23	28.5	29.4	26.4	16.5	17.3	23.1	18.7
	FALSE	High	Sequest HT (A2)	Unambiguous	[K].lMDPLLYEYAGTWPk.[D]	N-Term(TMT6plex); K15(TMT6plex)	5	9	ENSDARP00000102472.3; ENSDARP00000113988.1; ENSDARP00000050237.5; ENSDARP00000115012.1; ENSDARP00000072678.4	ENSDARP00000101309.3; ENSDARP00000102472.3; ENSDARP00000140475.1; ENSDARP00000114558.1; ENSDARP00000113988.1; ENSDARP00000050237.5; ENSDARP00000138530.1; ENSDARP00000115012.1; ENSDARP00000072678.4	0	3	0,6813	0,0000	1	1	752,40570	2255,20255	2255,21863	-7,13	-0,00536	HCD (High Energy Collision Dissociation)	MS2	0	24,5	200,000	127,9835	32142	Ovary_FlowThru_2.raw	F2	16.6	21.4	33.2	26.5		2,51	FALSE	0	2,985E-06	K.LMDPLLYEYAGTWPK.D	[72-86]
		Checked	File ID	RT [min]	First Scan	Mass Analyzer	Activation Type	MS Order	# PSMs	Best PSM Ambiguity	Isolation Interference [%]	Average Reporter S/N	Ion Inject Time [ms]	Precursor m/z [Da]	Precursor MH+ [Da]	Precursor Charge	Spectrum File	Abundances (Normalized): 126	Abundances (Normalized): 127	Abundances (Normalized): 128	Abundances (Normalized): 129	Abundance: 126	Abundance: 127	Abundance: 128	Abundance: 129	Quan Info
		FALSE	F2	127,9835	32142	Fourier Transform	HCD (High Energy Collision Dissociation)	MS2	1	Unambiguous	0	24,5	200,000	752,40570	2255,20255	3	Ovary_FlowThru_2.raw	23.1	35.2	42.3	37.4	16.6	21.4	33.2	26.5
	FALSE	High	Sequest HT (A2)	Unambiguous	[K].vMGNAGHPSSLkPIMk.[L]	N-Term(TMT6plex); K12(TMT6plex); K16(TMT6plex)	6	11	ENSDARP00000072687.5; ENSDARP00000102472.3; ENSDARP00000113988.1; ENSDARP00000050237.5; ENSDARP00000115012.1; ENSDARP00000072678.4	ENSDARP00000072687.5; ENSDARP00000101309.3; ENSDARP00000102472.3; ENSDARP00000140475.1; ENSDARP00000114558.1; ENSDARP00000113988.1; ENSDARP00000050237.5; ENSDARP00000138530.1; ENSDARP00000109480.2; ENSDARP00000115012.1; ENSDARP00000072678.4	0	4	0,7425	0,0000	1	1	589,34497	2354,35805	2354,36554	-3,18	-0,00187	HCD (High Energy Collision Dissociation)	MS2	64,97887	42,1	200,000	128,0350	32155	Ovary_FlowThru_2.raw	F2	16.5	54.6	65.9	31		2,33	FALSE	0	3,885E-06	K.VMGNAGHPSSLKPIMK.L	[483-498]
		Checked	File ID	RT [min]	First Scan	Mass Analyzer	Activation Type	MS Order	# PSMs	Best PSM Ambiguity	Isolation Interference [%]	Average Reporter S/N	Ion Inject Time [ms]	Precursor m/z [Da]	Precursor MH+ [Da]	Precursor Charge	Spectrum File	Abundances (Normalized): 126	Abundances (Normalized): 127	Abundances (Normalized): 128	Abundances (Normalized): 129	Abundance: 126	Abundance: 127	Abundance: 128	Abundance: 129	Quan Info
		FALSE	F2	128,0350	32155	Fourier Transform	HCD (High Energy Collision Dissociation)	MS2	1	Unambiguous	64,97887	42,1	200,000	589,34497	2354,35805	4	Ovary_FlowThru_2.raw	22.9	89.8	83.9	43.8	16.5	54.6	65.9	31	Rejected By Method
	FALSE	High	Sequest HT (A2)	Unambiguous	[K].vFAPAGVSPTVMNLHR.[G]	N-Term(TMT6plex)	4	5	ENSDARP00000102472.3; ENSDARP00000113988.1; ENSDARP00000050237.5; ENSDARP00000115012.1	ENSDARP00000101309.3; ENSDARP00000102472.3; ENSDARP00000113988.1; ENSDARP00000050237.5; ENSDARP00000115012.1	0	3	0,7795	0,0000	1	1	642,35565	1925,05240	1925,06285	-5,43	-0,00348	HCD (High Energy Collision Dissociation)	MS2	12,07652	16,1	200,000	128,1164	32175	Ovary_FlowThru_2.raw	F2	10.4	16.7	19.6	17.5		2,63	FALSE	0	4,745E-07	K.VFAPAGVSPTVMNLHR.G	[119-134]
		Checked	File ID	RT [min]	First Scan	Mass Analyzer	Activation Type	MS Order	# PSMs	Best PSM Ambiguity	Isolation Interference [%]	Average Reporter S/N	Ion Inject Time [ms]	Precursor m/z [Da]	Precursor MH+ [Da]	Precursor Charge	Spectrum File	Abundances (Normalized): 126	Abundances (Normalized): 127	Abundances (Normalized): 128	Abundances (Normalized): 129	Abundance: 126	Abundance: 127	Abundance: 128	Abundance: 129	Quan Info
		FALSE	F2	128,1164	32175	Fourier Transform	HCD (High Energy Collision Dissociation)	MS2	1	Unambiguous	12,07652	16,1	200,000	642,35565	1925,05240	3	Ovary_FlowThru_2.raw	14.5	27.5	24.9	24.7	10.4	16.7	19.6	17.5
	FALSE	High	Sequest HT (A2)	Unambiguous	[R].wLLDALPAVGTPVIIk.[F]	N-Term(TMT6plex); K16(TMT6plex)	6	12	ENSDARP00000072687.5; ENSDARP00000102472.3; ENSDARP00000113988.1; ENSDARP00000050237.5; ENSDARP00000115012.1; ENSDARP00000072678.4	ENSDARP00000072687.5; ENSDARP00000101309.3; ENSDARP00000102472.3; ENSDARP00000140475.1; ENSDARP00000114558.1; ENSDARP00000113988.1; ENSDARP00000050237.5; ENSDARP00000138530.1; ENSDARP00000116010.1; ENSDARP00000109480.2; ENSDARP00000115012.1; ENSDARP00000072678.4	0	3	0,6344	0,0000	1	1	722,12000	2164,34543	2164,35097	-2,56	-0,00185	HCD (High Energy Collision Dissociation)	MS2	34,52324	31,6	200,000	128,1992	32196	Ovary_FlowThru_2.raw	F2	26.1	33.3	39.2	27.6		2,27	FALSE	0	2,139E-06	R.WLLDALPAVGTPVIIK.F	[364-379]
		Checked	File ID	RT [min]	First Scan	Mass Analyzer	Activation Type	MS Order	# PSMs	Best PSM Ambiguity	Isolation Interference [%]	Average Reporter S/N	Ion Inject Time [ms]	Precursor m/z [Da]	Precursor MH+ [Da]	Precursor Charge	Spectrum File	Abundances (Normalized): 126	Abundances (Normalized): 127	Abundances (Normalized): 128	Abundances (Normalized): 129	Abundance: 126	Abundance: 127	Abundance: 128	Abundance: 129	Quan Info
		FALSE	F2	128,1992	32196	Fourier Transform	HCD (High Energy Collision Dissociation)	MS2	1	Unambiguous	34,52324	31,6	200,000	722,12000	2164,34543	3	Ovary_FlowThru_2.raw	36.2	54.8	49.9	39.1	26.1	33.3	39.2	27.6
	FALSE	High	Sequest HT (A2)	Unambiguous	[R].tHYVINEDPk.[TA]	N-Term(TMT6plex); K10(TMT6plex)	6	11	ENSDARP00000072687.5; ENSDARP00000102472.3; ENSDARP00000113988.1; ENSDARP00000050237.5; ENSDARP00000115012.1; ENSDARP00000072678.4	ENSDARP00000072687.5; ENSDARP00000101309.3; ENSDARP00000102472.3; ENSDARP00000140475.1; ENSDARP00000114558.1; ENSDARP00000113988.1; ENSDARP00000050237.5; ENSDARP00000138530.1; ENSDARP00000109480.2; ENSDARP00000115012.1; ENSDARP00000072678.4	0	3	0,6593	0,0000	1	1	558,64435	1673,91849	1673,92629	-4,66	-0,00260	HCD (High Energy Collision Dissociation)	MS2	3,191808	171,6	72,425	19,2623	4771	Ovary_FlowThru_4.raw	F4	143	216.2	154.5	171.4		3,17	FALSE	0	3,194E-05	R.THYVINEDPK.A	[164-173]
		Checked	File ID	RT [min]	First Scan	Mass Analyzer	Activation Type	MS Order	# PSMs	Best PSM Ambiguity	Isolation Interference [%]	Average Reporter S/N	Ion Inject Time [ms]	Precursor m/z [Da]	Precursor MH+ [Da]	Precursor Charge	Spectrum File	Abundances (Normalized): 126	Abundances (Normalized): 127	Abundances (Normalized): 128	Abundances (Normalized): 129	Abundance: 126	Abundance: 127	Abundance: 128	Abundance: 129	Quan Info
		FALSE	F4	19,2623	4771	Fourier Transform	HCD (High Energy Collision Dissociation)	MS2	1	Unambiguous	3,191808	171,6	72,425	558,64435	1673,91849	3	Ovary_FlowThru_4.raw	197.9	357.9	154.5	248.9	143	216.2	154.5	171.4
	FALSE	High	Sequest HT (A2)	Unambiguous	[K].mTASLATHEk.[F]	N-Term(TMT6plex); K10(TMT6plex)	1	1	ENSDARP00000050237.5	ENSDARP00000050237.5	0	3	0,7258	0,0000	1	1	516,28912	1546,85282	1546,86633	-8,74	-0,00451	HCD (High Energy Collision Dissociation)	MS2	0	338,2	180,288	19,1832	4748	Ovary_FlowThru_4.raw	F4	398	265.4	414	273.5		3,61	FALSE	0	0,0005251	K.MTASLATHEK.F	[415-424]
		Checked	File ID	RT [min]	First Scan	Mass Analyzer	Activation Type	MS Order	# PSMs	Best PSM Ambiguity	Isolation Interference [%]	Average Reporter S/N	Ion Inject Time [ms]	Precursor m/z [Da]	Precursor MH+ [Da]	Precursor Charge	Spectrum File	Abundances (Normalized): 126	Abundances (Normalized): 127	Abundances (Normalized): 128	Abundances (Normalized): 129	Abundance: 126	Abundance: 127	Abundance: 128	Abundance: 129	Quan Info
		FALSE	F4	19,1832	4748	Fourier Transform	HCD (High Energy Collision Dissociation)	MS2	1	Unambiguous	0	338,2	180,288	516,28912	1546,85282	3	Ovary_FlowThru_4.raw	550.7	439.3	414	397.2	398	265.4	414	273.5
[truncated: 137,780 more rows]
[truncated: 21 more columns]

## Sheet: Raw - Protein Groups
Checked	Master	Accession	Entry	Description	Gene names	#Genes	Coverage [%]	Contaminant	# Peptides	# PSMs	# Unique Peptides	# Protein Groups	# AAs	MW [kDa]	calc. pI	Score Sequest HT: Sequest HT	# Peptides (by Search Engine): Sequest HT	Biological Process	Cellular Component	Molecular Function	Pfam IDs	Entrez Gene ID	Ensembl Gene ID	Chromosome	Gene Symbol	KEGG Pathways	WikiPathways	Abundance Ratio: (Concentration 1) / (Control)	Abundance Ratio: (Concentration 2) / (Control)	Abundance Ratio: (Concentration 3) / (Control)	Abundance Ratio Adj. P-Value: (Concentration 1) / (Control)	Abundance Ratio Adj. P-Value: (Concentration 2) / (Control)	Abundance Ratio Adj. P-Value: (Concentration 3) / (Control)	Abundance Ratio Variability [%]: (Concentration 1) / (Control)	Abundance Ratio Variability [%]: (Concentration 2) / (Control)	Abundance Ratio Variability [%]: (Concentration 3) / (Control)	Abundance Ratios (log2) (by Bio. Rep.): (Concentration 1,Rep 1) / (Control,Rep 1)	Abundance Ratios (log2) (by Bio. Rep.): (Concentration 1,Rep 2) / (Control,Rep 2)	Abundance Ratios (log2) (by Bio. Rep.): (Concentration 1,Rep 3) / (Control,Rep 3)	Abundance Ratios (log2) (by Bio. Rep.): (Concentration 1,Rep 4) / (Control,Rep 4)	Abundance Ratios (log2) (by Bio. Rep.): (Concentration 2,Rep 1) / (Control,Rep 1)	Abundance Ratios (log2) (by Bio. Rep.): (Concentration 2,Rep 2) / (Control,Rep 2)	Abundance Ratios (log2) (by Bio. Rep.): (Concentration 2,Rep 3) / (Control,Rep 3)	Abundance Ratios (log2) (by Bio. Rep.): (Concentration 2,Rep 4) / (Control,Rep 4)	Abundance Ratios (log2) (by Bio. Rep.): (Concentration 3,Rep 1) / (Control,Rep 1)	Abundance Ratios (log2) (by Bio. Rep.): (Concentration 3,Rep 2) / (Control,Rep 2)	Abundance Ratios (log2) (by Bio. Rep.): (Concentration 3,Rep 3) / (Control,Rep 3)	Abundance Ratios (log2) (by Bio. Rep.): (Concentration 3,Rep 4) / (Control,Rep 4)	Abundances (Grouped): Control
[truncated: 676 more rows]
[truncated: 40 more columns]

[truncated: 11 more sheets: Concentration 1 (0.1 µg|L) , Concentration 2 (1 µg|L), Concentration 3 (10 µg|L) , Biological process, Cellular component, Molecular function, Hallmark_early estrogen respon., PANTHER Overrepresentn_10µg_L, Panther_Overrepresntatn_1µg_L, DAVID_Vitellogenin, Enrichr_esr1]
