# Supplementary material for: A combined FSTRA-shotgun proteomics approach to identify molecular changes in zebrafish upon chemical exposure
Source: Sci Rep. 2019 Apr 29;9:6599. doi: 10.1038/s41598-019-43089-7 (PMC6488664; doi:10.1038/s41598-019-43089-7)
Supplement: Supplementary file 5 — Testis [file 41598_2019_43089_MOESM5_ESM.xlsx]

## Sheet: Proteins
Checked	Master	Accession	Description	Coverage [%]	# Peptides	# PSMs	# Unique Peptides	# Protein Groups	# AAs	MW [kDa]	calc. pI	Score Sequest HT: Sequest HT	# Peptides (by Search Engine): Sequest HT	Biological Process	Cellular Component	Molecular Function	Pfam IDs	GO Accessions	Entrez Gene ID	Ensembl Gene ID	Chromosome	Gene Symbol	WikiPathways	KEGG Pathway Accessions	KEGG Pathways	Abundance Ratio: (Concentration 1) / (Control)	Abundance Ratio: (Concentration 2) / (Control)	Abundance Ratio: (Concentration 3) / (Control)	Abundance Ratio (log2): (Concentration 1) / (Control)	Abundance Ratio (log2): (Concentration 2) / (Control)	Abundance Ratio (log2): (Concentration 3) / (Control)	Abundance Ratios (by Bio. Rep.): (Concentration 1,Rep 1) / (Control,Rep 1)	Abundance Ratios (by Bio. Rep.): (Concentration 1,Rep 2) / (Control,Rep 2)	Abundance Ratios (by Bio. Rep.): (Concentration 1,Rep 3) / (Control,Rep 3)	Abundance Ratios (by Bio. Rep.): (Concentration 1,Rep 4) / (Control,Rep 4)	Abundance Ratios (by Bio. Rep.): (Concentration 2,Rep 1) / (Control,Rep 1)	Abundance Ratios (by Bio. Rep.): (Concentration 2,Rep 2) / (Control,Rep 2)	Abundance Ratios (by Bio. Rep.): (Concentration 2,Rep 3) / (Control,Rep 3)	Abundance Ratios (by Bio. Rep.): (Concentration 2,Rep 4) / (Control,Rep 4)	Abundance Ratios (by Bio. Rep.): (Concentration 3,Rep 1) / (Control,Rep 1)	Abundance Ratios (by Bio. Rep.): (Concentration 3,Rep 2) / (Control,Rep 2)	Abundance Ratios (by Bio. Rep.): (Concentration 3,Rep 3) / (Control,Rep 3)	Abundance Ratios (by Bio. Rep.): (Concentration 3,Rep 4) / (Control,Rep 4)	Abundance Ratios (log2) (by Bio. Rep.): (Concentration 1,Rep 1) / (Control,Rep 1)	Abundance Ratios (log2) (by Bio. Rep.): (Concentration 1,Rep 2) / (Control,Rep 2)	Abundance Ratios (log2) (by Bio. Rep.): (Concentration 1,Rep 3) / (Control,Rep 3)	Abundance Ratios (log2) (by Bio. Rep.): (Concentration 1,Rep 4) / (Control,Rep 4)	Abundance Ratios (log2) (by Bio. Rep.): (Concentration 2,Rep 1) / (Control,Rep 1)	Abundance Ratios (log2) (by Bio. Rep.): (Concentration 2,Rep 2) / (Control,Rep 2)
FALSE	Master Protein	ENSDARP00000106440.2	Myosin heavy chain 4 [OS=Danio rerio]	53	103	427	6	1	1935	222,0	5,67	697.11	103	cell organization and biogenesis;metabolic process;regulation of biological process	cytoskeleton	catalytic activity;motor activity;nucleotide binding;protein binding;structural molecule activity	Pf00038, Pf00063, Pf01576, Pf02736, Pf04111, Pf05483, Pf05557, Pf05622, Pf05667, Pf06160, Pf07888, Pf09726, Pf12128, Pf12718, Pf13514	[GO:0000166]; GO:0036094; GO:1901265; GO:0005488; GO:0097159; GO:1901363; GO:0003674 [GO:0000795]; GO:0099086; GO:0000794; GO:0044454; GO:0000228; GO:0000793; GO:0044427; GO:0044428; GO:0005694; GO:0031981; GO:0044446; GO:0005634; GO:0043232; GO:0070013; GO:0043229; GO:0044422; GO:0044424; GO:0043231; GO:0043228; GO:0043233; GO:0043226; GO:0005575; GO:0005622; GO:0044464; GO:0043227; GO:0031974; …	334274	ENSDARG00000035438.8	5	myhc4				0.368	1.059	0.129	-1.44	0.08	-2.96		0.053		2.583		0.228		4.925		0.023		0.706		-4.25		1.37		-2.13
	Checked	Confidence	Identifying Node	PSM Ambiguity	Annotated Sequence	Modifications	# Protein Groups	# Proteins	Master Protein Accessions	Protein Accessions	# Missed Cleavages	Charge	DeltaScore	DeltaCn	Rank	Search Engine Rank	m/z [Da]	MH+ [Da]	Theo. MH+ [Da]	DeltaM [ppm]	Deltam/z [Da]	Activation Type	MS Order	Isolation Interference [%]	Average Reporter S/N	Ion Inject Time [ms]	RT [min]	First Scan	Spectrum File	File ID	Abundance: 126	Abundance: 127	Abundance: 128	Abundance: 129	Quan Info	XCorr	Contaminant	Percolator q-Value	Percolator PEP	Sequences in Protein	Positions in Protein	PSM Modification Positions in Protein
	FALSE	High	Sequest HT (A2)	Unambiguous	[K].nSYEETLDQLETLk.[R]	N-Term(TMT6plex); K14(TMT6plex)	3	7	ENSDARP00000116075.2; ENSDARP00000108224.2; ENSDARP00000106440.2	ENSDARP00000116075.2; ENSDARP00000115054.1; ENSDARP00000108224.2; ENSDARP00000106440.2; ENSDARP00000051361.5; ENSDARP00000105831.2; ENSDARP00000111326.2	0	3	0,6233	0,0000	1	1	714,38135	2141,12949	2141,13780	-3,88	-0,00277	HCD (High Energy Collision Dissociation)	MS2	15,33666	12,3	200,000	83,9204	19303	Testis_4_002.raw	F4	8.8	30	4.9	5.3		2,15	FALSE	0	2,504E-06	K.NSYEETLDQLETLK.R	[1488-1501]
		Checked	File ID	RT [min]	First Scan	Mass Analyzer	Activation Type	MS Order	# PSMs	Best PSM Ambiguity	Isolation Interference [%]	Average Reporter S/N	Ion Inject Time [ms]	Precursor m/z [Da]	Precursor MH+ [Da]	Precursor Charge	Spectrum File	Abundances (Normalized): 126	Abundances (Normalized): 127	Abundances (Normalized): 128	Abundances (Normalized): 129	Abundance: 126	Abundance: 127	Abundance: 128	Abundance: 129	Quan Info
		FALSE	F4	83,9204	19303	Fourier Transform	HCD (High Energy Collision Dissociation)	MS2	1	Unambiguous	15,33666	12,3	200,000	714,38135	2141,12949	3	Testis_4_002.raw	273.7	501.4	62.5	95.7	8.8	30	4.9	5.3
	FALSE	High	Sequest HT (A2)	Unambiguous	[K].mQGSLEDQIIAANPLLEAYGNAk.[T]	N-Term(TMT6plex); K23(TMT6plex)	4	11	ENSDARP00000116075.2; ENSDARP00000108224.2; ENSDARP00000011269.6; ENSDARP00000106440.2	ENSDARP00000116075.2; ENSDARP00000115054.1; ENSDARP00000108224.2; ENSDARP00000011269.6; ENSDARP00000106440.2; ENSDARP00000132925.1; ENSDARP00000069695.6; ENSDARP00000128891.1; ENSDARP00000051361.5; ENSDARP00000105831.2; ENSDARP00000111326.2	0	4	0,7550	0,0000	1	1	726,89130	2904,54336	2904,55411	-3,70	-0,00269	HCD (High Energy Collision Dissociation)	MS2	0	12,0	200,000	111,7845	25985	Testis_2_001.raw	F2		42.2		5.6		3,47	FALSE	0	2,489E-06	K.MQGSLEDQIIAANPLLEAYGNAK.T	[216-238]
		Checked	File ID	RT [min]	First Scan	Mass Analyzer	Activation Type	MS Order	# PSMs	Best PSM Ambiguity	Isolation Interference [%]	Average Reporter S/N	Ion Inject Time [ms]	Precursor m/z [Da]	Precursor MH+ [Da]	Precursor Charge	Spectrum File	Abundances (Normalized): 126	Abundances (Normalized): 127	Abundances (Normalized): 128	Abundances (Normalized): 129	Abundance: 126	Abundance: 127	Abundance: 128	Abundance: 129	Quan Info
		FALSE	F2	111,7845	25985	Fourier Transform	HCD (High Energy Collision Dissociation)	MS2	1	Unambiguous	0	12,0	200,000	726,89130	2904,54336	4	Testis_2_001.raw		603.2		92.7		42.2		5.6
	FALSE	High	Sequest HT (A2)	Unambiguous	[K].mQGSLEDQIIAANPLLEAYGNAk.[T]	N-Term(TMT6plex); K23(TMT6plex)	4	11	ENSDARP00000116075.2; ENSDARP00000108224.2; ENSDARP00000011269.6; ENSDARP00000106440.2	ENSDARP00000116075.2; ENSDARP00000115054.1; ENSDARP00000108224.2; ENSDARP00000011269.6; ENSDARP00000106440.2; ENSDARP00000132925.1; ENSDARP00000069695.6; ENSDARP00000128891.1; ENSDARP00000051361.5; ENSDARP00000105831.2; ENSDARP00000111326.2	0	3	0,8592	0,0000	1	1	968,85260	2904,54325	2904,55411	-3,74	-0,00362	HCD (High Energy Collision Dissociation)	MS2	0	51,8	200,000	111,7190	25970	Testis_2_001.raw	F2		191		15.9		6,39	FALSE	0	2,187E-13	K.MQGSLEDQIIAANPLLEAYGNAK.T	[216-238]
		Checked	File ID	RT [min]	First Scan	Mass Analyzer	Activation Type	MS Order	# PSMs	Best PSM Ambiguity	Isolation Interference [%]	Average Reporter S/N	Ion Inject Time [ms]	Precursor m/z [Da]	Precursor MH+ [Da]	Precursor Charge	Spectrum File	Abundances (Normalized): 126	Abundances (Normalized): 127	Abundances (Normalized): 128	Abundances (Normalized): 129	Abundance: 126	Abundance: 127	Abundance: 128	Abundance: 129	Quan Info
		FALSE	F2	111,7190	25970	Fourier Transform	HCD (High Energy Collision Dissociation)	MS2	1	Unambiguous	0	51,8	200,000	968,85260	2904,54325	3	Testis_2_001.raw		2730		263		191		15.9
	FALSE	High	Sequest HT (A2)	Unambiguous	[K].lESDLVQIQGEVEDTVQEAR.[N]	N-Term(TMT6plex)	1	2	ENSDARP00000106440.2	ENSDARP00000106440.2; ENSDARP00000051361.5	0	3	0,7029	0,0000	1	1	829,76245	2487,27280	2487,27759	-1,93	-0,00160	HCD (High Energy Collision Dissociation)	MS2	0	2,3	200,000	114,4387	26596	Testis_2_001.raw	F2		7.4		1.7		2,39	FALSE	0	3,621E-07	K.LESDLVQIQGEVEDTVQEAR.N	[1732-1751]
		Checked	File ID	RT [min]	First Scan	Mass Analyzer	Activation Type	MS Order	# PSMs	Best PSM Ambiguity	Isolation Interference [%]	Average Reporter S/N	Ion Inject Time [ms]	Precursor m/z [Da]	Precursor MH+ [Da]	Precursor Charge	Spectrum File	Abundances (Normalized): 126	Abundances (Normalized): 127	Abundances (Normalized): 128	Abundances (Normalized): 129	Abundance: 126	Abundance: 127	Abundance: 128	Abundance: 129	Quan Info
		FALSE	F2	114,4387	26596	Fourier Transform	HCD (High Energy Collision Dissociation)	MS2	1	Unambiguous	0	2,3	200,000	829,76245	2487,27280	3	Testis_2_001.raw		105.8		27.8		7.4		1.7	Rejected By Method
	FALSE	High	Sequest HT (A2)	Unambiguous	[K].tVETEkAEIQTALEEAEGTLEHEESk.[I]	N-Term(TMT6plex); K6(TMT6plex); K26(TMT6plex)	3	4	ENSDARP00000116075.2; ENSDARP00000108224.2; ENSDARP00000106440.2	ENSDARP00000116075.2; ENSDARP00000108224.2; ENSDARP00000106440.2; ENSDARP00000051361.5	1	4	0,7841	0,0000	1	1	897,97125	3588,86318	3588,87354	-2,89	-0,00259	HCD (High Energy Collision Dissociation)	MS2	0	36,5	200,000	114,6702	26649	Testis_2_001.raw	F2		135.8		9.8		4,91	FALSE	0	6,977E-13	K.TVETEKAEIQTALEEAEGTLEHEESK.I	[1534-1559]
		Checked	File ID	RT [min]	First Scan	Mass Analyzer	Activation Type	MS Order	# PSMs	Best PSM Ambiguity	Isolation Interference [%]	Average Reporter S/N	Ion Inject Time [ms]	Precursor m/z [Da]	Precursor MH+ [Da]	Precursor Charge	Spectrum File	Abundances (Normalized): 126	Abundances (Normalized): 127	Abundances (Normalized): 128	Abundances (Normalized): 129	Abundance: 126	Abundance: 127	Abundance: 128	Abundance: 129	Quan Info
		FALSE	F2	114,6702	26649	Fourier Transform	HCD (High Energy Collision Dissociation)	MS2	1	Unambiguous	0	36,5	200,000	897,97125	3588,86318	4	Testis_2_001.raw		1941		162.4		135.8		9.8
	FALSE	High	Sequest HT (A2)	Unambiguous	[R].dLEESTLQHEATAAALR.[K]	N-Term(TMT6plex)	5	10	ENSDARP00000116075.2; ENSDARP00000108224.2; ENSDARP00000011269.6; ENSDARP00000106440.2; ENSDARP00000088845.4	ENSDARP00000116075.2; ENSDARP00000115054.1; ENSDARP00000108224.2; ENSDARP00000011269.6; ENSDARP00000106440.2; ENSDARP00000128891.1; ENSDARP00000051361.5; ENSDARP00000105831.2; ENSDARP00000088845.4; ENSDARP00000111326.2	0	3	0,7943	0,0000	1	1	695,36230	2084,07236	2084,08213	-4,69	-0,00326	HCD (High Energy Collision Dissociation)	MS2	4,319014	128,9	200,000	32,6649	8244	Testis_FlowThru_1.raw	F5	93.7	112.4	77.5	231.2		5,25	FALSE	0	2,233E-10	R.DLEESTLQHEATAAALR.K	[1179-1195]
		Checked	File ID	RT [min]	First Scan	Mass Analyzer	Activation Type	MS Order	# PSMs	Best PSM Ambiguity	Isolation Interference [%]	Average Reporter S/N	Ion Inject Time [ms]	Precursor m/z [Da]	Precursor MH+ [Da]	Precursor Charge	Spectrum File	Abundances (Normalized): 126	Abundances (Normalized): 127	Abundances (Normalized): 128	Abundances (Normalized): 129	Abundance: 126	Abundance: 127	Abundance: 128	Abundance: 129	Quan Info
		FALSE	F5	32,6649	8244	Fourier Transform	HCD (High Energy Collision Dissociation)	MS2	1	Unambiguous	4,319014	128,9	200,000	695,36230	2084,07236	3	Testis_FlowThru_1.raw	144	169.5	138	231.2	93.7	112.4	77.5	231.2
	FALSE	High	Sequest HT (A2)	Unambiguous	[K].nLTEEMASQDESIAk.[L]	N-Term(TMT6plex); K15(TMT6plex)	4	5	ENSDARP00000116075.2; ENSDARP00000108224.2; ENSDARP00000106440.2; ENSDARP00000088845.4	ENSDARP00000116075.2; ENSDARP00000108224.2; ENSDARP00000106440.2; ENSDARP00000051361.5; ENSDARP00000088845.4	0	3	0,6729	0,0000	1	1	708,69659	2124,07523	2124,08947	-6,70	-0,00475	HCD (High Energy Collision Dissociation)	MS2	0	26,4	200,000	32,2262	7781	Testis_FlowThru_3.raw	F7	31.2	21.3	5.4	47.4		2,69	FALSE	0	1,522E-07	K.NLTEEMASQDESIAK.L	[979-993]
		Checked	File ID	RT [min]	First Scan	Mass Analyzer	Activation Type	MS Order	# PSMs	Best PSM Ambiguity	Isolation Interference [%]	Average Reporter S/N	Ion Inject Time [ms]	Precursor m/z [Da]	Precursor MH+ [Da]	Precursor Charge	Spectrum File	Abundances (Normalized): 126	Abundances (Normalized): 127	Abundances (Normalized): 128	Abundances (Normalized): 129	Abundance: 126	Abundance: 127	Abundance: 128	Abundance: 129	Quan Info
		FALSE	F7	32,2262	7781	Fourier Transform	HCD (High Energy Collision Dissociation)	MS2	1	Unambiguous	0	26,4	200,000	708,69659	2124,07523	3	Testis_FlowThru_3.raw	387.8	260.2	121.1	424.4	31.2	21.3	5.4	47.4
	FALSE	High	Sequest HT (A2)	Unambiguous	[K].gQTVPQVYNSVSALSk.[S]	N-Term(TMT6plex); K16(TMT6plex)	3	7	ENSDARP00000116075.2; ENSDARP00000108224.2; ENSDARP00000106440.2	ENSDARP00000116075.2; ENSDARP00000115054.1; ENSDARP00000108224.2; ENSDARP00000106440.2; ENSDARP00000051361.5; ENSDARP00000105831.2; ENSDARP00000111326.2	0	3	0,7510	0,0000	1	1	712,73663	2136,19535	2136,20649	-5,22	-0,00371	HCD (High Energy Collision Dissociation)	MS2	0	28,7	200,000	45,0363	11128	Testis_FlowThru_2.raw	F6	10.1	84.3	1.4	18.4		2,41	FALSE	0	5,171E-06	K.GQTVPQVYNSVSALSK.S	[418-433]
		Checked	File ID	RT [min]	First Scan	Mass Analyzer	Activation Type	MS Order	# PSMs	Best PSM Ambiguity	Isolation Interference [%]	Average Reporter S/N	Ion Inject Time [ms]	Precursor m/z [Da]	Precursor MH+ [Da]	Precursor Charge	Spectrum File	Abundances (Normalized): 126	Abundances (Normalized): 127	Abundances (Normalized): 128	Abundances (Normalized): 129	Abundance: 126	Abundance: 127	Abundance: 128	Abundance: 129	Quan Info
		FALSE	F6	45,0363	11128	Fourier Transform	HCD (High Energy Collision Dissociation)	MS2	1	Unambiguous	0	28,7	200,000	712,73663	2136,19535	3	Testis_FlowThru_2.raw	50.8	352	11.3	87	10.1	84.3	1.4	18.4
	FALSE	High	Sequest HT (A2)	Unambiguous	[K].nLTEEMASQDESIAk.[L]	N-Term(TMT6plex); K15(TMT6plex)	4	5	ENSDARP00000116075.2; ENSDARP00000108224.2; ENSDARP00000106440.2; ENSDARP00000088845.4	ENSDARP00000116075.2; ENSDARP00000108224.2; ENSDARP00000106440.2; ENSDARP00000051361.5; ENSDARP00000088845.4	0	3	0,6904	0,0000	1	1	708,69751	2124,07798	2124,08947	-5,41	-0,00383	HCD (High Energy Collision Dissociation)	MS2	0	167,3	200,000	32,4543	8189	Testis_FlowThru_1.raw	F5	69.6	71.3	47.3	480.7		3,94	FALSE	0	7,353E-07	K.NLTEEMASQDESIAK.L	[979-993]
		Checked	File ID	RT [min]	First Scan	Mass Analyzer	Activation Type	MS Order	# PSMs	Best PSM Ambiguity	Isolation Interference [%]	Average Reporter S/N	Ion Inject Time [ms]	Precursor m/z [Da]	Precursor MH+ [Da]	Precursor Charge	Spectrum File	Abundances (Normalized): 126	Abundances (Normalized): 127	Abundances (Normalized): 128	Abundances (Normalized): 129	Abundance: 126	Abundance: 127	Abundance: 128	Abundance: 129	Quan Info
		FALSE	F5	32,4543	8189	Fourier Transform	HCD (High Energy Collision Dissociation)	MS2	1	Unambiguous	0	167,3	200,000	708,69751	2124,07798	3	Testis_FlowThru_1.raw	107	107.5	84.3	480.7	69.6	71.3	47.3	480.7
	FALSE	High	Sequest HT (A2)	Unambiguous	[K].qREEQAEPDGTEEADkISYLLGLNSAELLk.[A]	N-Term(TMT6plex); K16(TMT6plex); K30(TMT6plex)	1	2	ENSDARP00000106440.2	ENSDARP00000106440.2; ENSDARP00000051361.5	2	4	0,7164	0,0000	1	1	1009,29230	4034,14736	4034,15368	-1,57	-0,00158	HCD (High Energy Collision Dissociation)	MS2	11,75174	11,1	200,000	108,8548	25307	Testis_2_001.raw	F2		41.5		3		2,68	FALSE	0	4,795E-06	K.QREEQAEPDGTEEADKISYLLGLNSAELLK.A	[372-401]
		Checked	File ID	RT [min]	First Scan	Mass Analyzer	Activation Type	MS Order	# PSMs	Best PSM Ambiguity	Isolation Interference [%]	Average Reporter S/N	Ion Inject Time [ms]	Precursor m/z [Da]	Precursor MH+ [Da]	Precursor Charge	Spectrum File	Abundances (Normalized): 126	Abundances (Normalized): 127	Abundances (Normalized): 128	Abundances (Normalized): 129	Abundance: 126	Abundance: 127	Abundance: 128	Abundance: 129	Quan Info
		FALSE	F2	108,8548	25307	Fourier Transform	HCD (High Energy Collision Dissociation)	MS2	1	Unambiguous	11,75174	11,1	200,000	1009,29230	4034,14736	4	Testis_2_001.raw		593.2		49.9		41.5		3
	FALSE	High	Sequest HT (A2)	Unambiguous	[K].nLQQEISDLTEQIGETGk.[S]	N-Term(TMT6plex); K18(TMT6plex)	2	4	ENSDARP00000116075.2; ENSDARP00000106440.2	ENSDARP00000116075.2; ENSDARP00000115054.1; ENSDARP00000106440.2; ENSDARP00000051361.5	0	3		0,0000	1	2	821,10760	2461,30826	2461,31862	-4,21	-0,00345	HCD (High Energy Collision Dissociation)	MS2	8,456334	4,4	200,000	108,6379	25254	Testis_2_001.raw	F2		17.7				1,35	FALSE	0	1,657E-05	K.NLQQEISDLTEQIGETGK.S	[1506-1523]
		Checked	File ID	RT [min]	First Scan	Mass Analyzer	Activation Type	MS Order	# PSMs	Best PSM Ambiguity	Isolation Interference [%]	Average Reporter S/N	Ion Inject Time [ms]	Precursor m/z [Da]	Precursor MH+ [Da]	Precursor Charge	Spectrum File	Abundances (Normalized): 126	Abundances (Normalized): 127	Abundances (Normalized): 128	Abundances (Normalized): 129	Abundance: 126	Abundance: 127	Abundance: 128	Abundance: 129	Quan Info
		FALSE	F2	108,6379	25254	Fourier Transform	HCD (High Energy Collision Dissociation)	MS2	2	Unambiguous	8,456334	4,4	200,000	821,10760	2461,30826	3	Testis_2_001.raw		253				17.7			Rejected By Method
	FALSE	High	Sequest HT (A2)	Unambiguous	[R].aNALAANLDk.[K]	N-Term(TMT6plex); K10(TMT6plex)	4	9	ENSDARP00000108224.2; ENSDARP00000011269.6; ENSDARP00000106440.2; ENSDARP00000088845.4	ENSDARP00000115054.1; ENSDARP00000108224.2; ENSDARP00000011269.6; ENSDARP00000106440.2; ENSDARP00000128891.1; ENSDARP00000051361.5; ENSDARP00000105831.2; ENSDARP00000088845.4; ENSDARP00000111326.2	0	3	0,6227	0,0000	1	1	486,95792	1458,85920	1458,86805	-6,07	-0,00295	HCD (High Energy Collision Dissociation)	MS2	16,9987	124,2	200,000	27,4043	6700	Testis_FlowThru_2.raw	F6	50	346.4	24.2	74.2		3,26	FALSE	0	9,193E-05	R.ANALAANLDK.K	[1437-1446]
		Checked	File ID	RT [min]	First Scan	Mass Analyzer	Activation Type	MS Order	# PSMs	Best PSM Ambiguity	Isolation Interference [%]	Average Reporter S/N	Ion Inject Time [ms]	Precursor m/z [Da]	Precursor MH+ [Da]	Precursor Charge	Spectrum File	Abundances (Normalized): 126	Abundances (Normalized): 127	Abundances (Normalized): 128	Abundances (Normalized): 129	Abundance: 126	Abundance: 127	Abundance: 128	Abundance: 129	Quan Info
		FALSE	F6	27,4043	6700	Fourier Transform	HCD (High Energy Collision Dissociation)	MS2	1	Unambiguous	16,9987	124,2	200,000	486,95792	1458,85920	3	Testis_FlowThru_2.raw	251.9	1446.6	195.7	350.1	50	346.4	24.2	74.2
	FALSE	High	Sequest HT (A2)	Unambiguous	[K].qREEQAEPDGTEEADkISYLLGLNSAELLk.[A]	N-Term(TMT6plex); K16(TMT6plex); K30(TMT6plex)	1	2	ENSDARP00000106440.2	ENSDARP00000106440.2; ENSDARP00000051361.5	2	4	0,7181	0,0000	1	1	1009,28857	4034,13247	4034,15368	-5,26	-0,00530	HCD (High Energy Collision Dissociation)	MS2	0	8,4	200,000	109,3840	25431	Testis_2_001.raw	F2		28.1		5.4		2,27	FALSE	0	0,0001511	K.QREEQAEPDGTEEADKISYLLGLNSAELLK.A	[372-401]
		Checked	File ID	RT [min]	First Scan	Mass Analyzer	Activation Type	MS Order	# PSMs	Best PSM Ambiguity	Isolation Interference [%]	Average Reporter S/N	Ion Inject Time [ms]	Precursor m/z [Da]	Precursor MH+ [Da]	Precursor Charge	Spectrum File	Abundances (Normalized): 126	Abundances (Normalized): 127	Abundances (Normalized): 128	Abundances (Normalized): 129	Abundance: 126	Abundance: 127	Abundance: 128	Abundance: 129	Quan Info
		FALSE	F2	109,3840	25431	Fourier Transform	HCD (High Energy Collision Dissociation)	MS2	1	Unambiguous	0	8,4	200,000	1009,28857	4034,13247	4	Testis_2_001.raw		401.6		89.9		28.1		5.4	Rejected By Method
	FALSE	High	Sequest HT (A2)	Unambiguous	[R].aNALAANLDk.[K]	N-Term(TMT6plex); K10(TMT6plex)	4	9	ENSDARP00000108224.2; ENSDARP00000011269.6; ENSDARP00000106440.2; ENSDARP00000088845.4	ENSDARP00000115054.1; ENSDARP00000108224.2; ENSDARP00000011269.6; ENSDARP00000106440.2; ENSDARP00000128891.1; ENSDARP00000051361.5; ENSDARP00000105831.2; ENSDARP00000088845.4; ENSDARP00000111326.2	0	2	0,5049	0,0000	1	1	729,93341	1458,85954	1458,86805	-5,83	-0,00425	HCD (High Energy Collision Dissociation)	MS2	0	88,5	200,000	27,3290	6681	Testis_FlowThru_2.raw	F6	31.6	252.5	15.5	52.8		3,07	FALSE	0	2,806E-06	R.ANALAANLDK.K	[1437-1446]
		Checked	File ID	RT [min]	First Scan	Mass Analyzer	Activation Type	MS Order	# PSMs	Best PSM Ambiguity	Isolation Interference [%]	Average Reporter S/N	Ion Inject Time [ms]	Precursor m/z [Da]	Precursor MH+ [Da]	Precursor Charge	Spectrum File	Abundances (Normalized): 126	Abundances (Normalized): 127	Abundances (Normalized): 128	Abundances (Normalized): 129	Abundance: 126	Abundance: 127	Abundance: 128	Abundance: 129	Quan Info
		FALSE	F6	27,3290	6681	Fourier Transform	HCD (High Energy Collision Dissociation)	MS2	1	Unambiguous	0	88,5	200,000	729,93341	1458,85954	2	Testis_FlowThru_2.raw	159.5	1054.5	125.4	249.1	31.6	252.5	15.5	52.8
	FALSE	High	Sequest HT (A2)	Unambiguous	[R].eEQAEPDGTEEADkISYLLGLNSAELLk.[A]	N-Term(TMT6plex); K14(TMT6plex); K28(TMT6plex)	1	2	ENSDARP00000106440.2	ENSDARP00000106440.2; ENSDARP00000051361.5	1	4	0,7689	0,0000	1	1	938,25110	3749,98256	3749,99399	-3,05	-0,00286	HCD (High Energy Collision Dissociation)	MS2	25,6485	16,4	200,000	117,2014	27256	Testis_2_001.raw	F2		54.7	1.4	9.2		2,64	FALSE	0	2,555E-07	R.EEQAEPDGTEEADKISYLLGLNSAELLK.A	[374-401]
		Checked	File ID	RT [min]	First Scan	Mass Analyzer	Activation Type	MS Order	# PSMs	Best PSM Ambiguity	Isolation Interference [%]	Average Reporter S/N	Ion Inject Time [ms]	Precursor m/z [Da]	Precursor MH+ [Da]	Precursor Charge	Spectrum File	Abundances (Normalized): 126	Abundances (Normalized): 127	Abundances (Normalized): 128	Abundances (Normalized): 129	Abundance: 126	Abundance: 127	Abundance: 128	Abundance: 129	Quan Info
		FALSE	F2	117,2014	27256	Fourier Transform	HCD (High Energy Collision Dissociation)	MS2	1	Unambiguous	25,6485	16,4	200,000	938,25110	3749,98256	4	Testis_2_001.raw		781.8	38.5	151.8		54.7	1.4	9.2
	FALSE	High	Sequest HT (A2)	Unambiguous	[K].iSYLLGLNSAELLk.[A]	N-Term(TMT6plex); K14(TMT6plex)	1	2	ENSDARP00000106440.2	ENSDARP00000106440.2; ENSDARP00000051361.5	0	3	0,6557	0,0000	1	1	664,74048	1992,20688	1992,21453	-3,84	-0,00255	HCD (High Energy Collision Dissociation)	MS2	16,12891	42,8	200,000	117,8867	27426	Testis_2_001.raw	F2	2.1	136.6	2.8	28.7		2,73	FALSE	0	1,281E-07	K.ISYLLGLNSAELLK.A	[388-401]
		Checked	File ID	RT [min]	First Scan	Mass Analyzer	Activation Type	MS Order	# PSMs	Best PSM Ambiguity	Isolation Interference [%]	Average Reporter S/N	Ion Inject Time [ms]	Precursor m/z [Da]	Precursor MH+ [Da]	Precursor Charge	Spectrum File	Abundances (Normalized): 126	Abundances (Normalized): 127	Abundances (Normalized): 128	Abundances (Normalized): 129	Abundance: 126	Abundance: 127	Abundance: 128	Abundance: 129	Quan Info
		FALSE	F2	117,8867	27426	Fourier Transform	HCD (High Energy Collision Dissociation)	MS2	1	Unambiguous	16,12891	42,8	200,000	664,74048	1992,20688	3	Testis_2_001.raw	62.6	1952.4	77	474.3	2.1	136.6	2.8	28.7
	FALSE	High	Sequest HT (A2)	Unambiguous	[K].iSYLLGLNSAELLk.[A]	N-Term(TMT6plex); K14(TMT6plex)	1	2	ENSDARP00000106440.2	ENSDARP00000106440.2; ENSDARP00000051361.5	0	2	0,6323	0,0000	1	1	996,60760	1992,20793	1992,21453	-3,31	-0,00330	HCD (High Energy Collision Dissociation)	MS2	0	16,8	200,000	117,9108	27432	Testis_2_001.raw	F2		50.3	2.3	14.5		1,55	FALSE	0	0,000161	K.ISYLLGLNSAELLK.A	[388-401]
		Checked	File ID	RT [min]	First Scan	Mass Analyzer	Activation Type	MS Order	# PSMs	Best PSM Ambiguity	Isolation Interference [%]	Average Reporter S/N	Ion Inject Time [ms]	Precursor m/z [Da]	Precursor MH+ [Da]	Precursor Charge	Spectrum File	Abundances (Normalized): 126	Abundances (Normalized): 127	Abundances (Normalized): 128	Abundances (Normalized): 129	Abundance: 126	Abundance: 127	Abundance: 128	Abundance: 129	Quan Info
		FALSE	F2	117,9108	27432	Fourier Transform	HCD (High Energy Collision Dissociation)	MS2	1	Unambiguous	0	16,8	200,000	996,60760	1992,20793	2	Testis_2_001.raw		718.9	63.3	239.4		50.3	2.3	14.5
	FALSE	High	Sequest HT (A2)	Unambiguous	[K].qAFTQQIEELkR.[Q]	N-Term(TMT6plex); K11(TMT6plex)	3	7	ENSDARP00000116075.2; ENSDARP00000108224.2; ENSDARP00000106440.2	ENSDARP00000116075.2; ENSDARP00000115054.1; ENSDARP00000108224.2; ENSDARP00000106440.2; ENSDARP00000051361.5; ENSDARP00000105831.2; ENSDARP00000111326.2	1	3	0,6678	0,0000	1	1	650,37524	1949,11118	1949,12203	-5,57	-0,00362	HCD (High Energy Collision Dissociation)	MS2	15,91752	96,5	200,000	45,2117	11172	Testis_FlowThru_2.raw	F6	62.7	279.2	7.1	35.1		2,92	FALSE	0	1,877E-06	K.QAFTQQIEELKR.Q	[1308-1319]
		Checked	File ID	RT [min]	First Scan	Mass Analyzer	Activation Type	MS Order	# PSMs	Best PSM Ambiguity	Isolation Interference [%]	Average Reporter S/N	Ion Inject Time [ms]	Precursor m/z [Da]	Precursor MH+ [Da]	Precursor Charge	Spectrum File	Abundances (Normalized): 126	Abundances (Normalized): 127	Abundances (Normalized): 128	Abundances (Normalized): 129	Abundance: 126	Abundance: 127	Abundance: 128	Abundance: 129	Quan Info
		FALSE	F6	45,2117	11172	Fourier Transform	HCD (High Energy Collision Dissociation)	MS2	1	Unambiguous	15,91752	96,5	200,000	650,37524	1949,11118	3	Testis_FlowThru_2.raw	316.2	1166	57.9	165.4	62.7	279.2	7.1	35.1
	FALSE	High	Sequest HT (A2)	Unambiguous	[R].nTLMQSEIEELR.[A]	N-Term(TMT6plex)	3	7	ENSDARP00000116075.2; ENSDARP00000108224.2; ENSDARP00000106440.2	ENSDARP00000116075.2; ENSDARP00000115054.1; ENSDARP00000108224.2; ENSDARP00000106440.2; ENSDARP00000051361.5; ENSDARP00000105831.2; ENSDARP00000111326.2	0	2	0,6507	0,0000	1	1	846,44080	1691,87432	1691,88355	-5,46	-0,00462	HCD (High Energy Collision Dissociation)	MS2	0	15,8	200,000	57,0318	12681	Testis_4_002.raw	F4	9.9	49	2.3	1.7		2,29	FALSE	0	5,163E-05	R.NTLMQSEIEELR.A	[1680-1691]
		Checked	File ID	RT [min]	First Scan	Mass Analyzer	Activation Type	MS Order	# PSMs	Best PSM Ambiguity	Isolation Interference [%]	Average Reporter S/N	Ion Inject Time [ms]	Precursor m/z [Da]	Precursor MH+ [Da]	Precursor Charge	Spectrum File	Abundances (Normalized): 126	Abundances (Normalized): 127	Abundances (Normalized): 128	Abundances (Normalized): 129	Abundance: 126	Abundance: 127	Abundance: 128	Abundance: 129	Quan Info
		FALSE	F4	57,0318	12681	Fourier Transform	HCD (High Energy Collision Dissociation)	MS2	1	Unambiguous	0	15,8	200,000	846,44080	1691,87432	2	Testis_4_002.raw	308.9	819	29.3	30.6	9.9	49	2.3	1.7
	FALSE	High	Sequest HT (A2)	Unambiguous	[R].nTLMQSEIEELR.[A]	N-Term(TMT6plex)	3	7	ENSDARP00000116075.2; ENSDARP00000108224.2; ENSDARP00000106440.2	ENSDARP00000116075.2; ENSDARP00000115054.1; ENSDARP00000108224.2; ENSDARP00000106440.2; ENSDARP00000051361.5; ENSDARP00000105831.2; ENSDARP00000111326.2	0	3	0,6316	0,0000	1	1	564,62933	1691,87345	1691,88355	-5,97	-0,00337	HCD (High Energy Collision Dissociation)	MS2	28,07558	11,5	200,000	57,0901	12695	Testis_4_002.raw	F4	5.2	18.4	10.8	11.7		2,28	FALSE	0	0,0001741	R.NTLMQSEIEELR.A	[1680-1691]
		Checked	File ID	RT [min]	First Scan	Mass Analyzer	Activation Type	MS Order	# PSMs	Best PSM Ambiguity	Isolation Interference [%]	Average Reporter S/N	Ion Inject Time [ms]	Precursor m/z [Da]	Precursor MH+ [Da]	Precursor Charge	Spectrum File	Abundances (Normalized): 126	Abundances (Normalized): 127	Abundances (Normalized): 128	Abundances (Normalized): 129	Abundance: 126	Abundance: 127	Abundance: 128	Abundance: 129	Quan Info
		FALSE	F4	57,0901	12695	Fourier Transform	HCD (High Energy Collision Dissociation)	MS2	1	Unambiguous	28,07558	11,5	200,000	564,62933	1691,87345	3	Testis_4_002.raw	162.9	307.5	138	209	5.2	18.4	10.8	11.7
	FALSE	High	Sequest HT (A2)	Unambiguous	[R].dLEESTLQHEATAAALR.[K]	N-Term(TMT6plex)	5	10	ENSDARP00000116075.2; ENSDARP00000108224.2; ENSDARP00000011269.6; ENSDARP00000106440.2; ENSDARP00000088845.4	ENSDARP00000116075.2; ENSDARP00000115054.1; ENSDARP00000108224.2; ENSDARP00000011269.6; ENSDARP00000106440.2; ENSDARP00000128891.1; ENSDARP00000051361.5; ENSDARP00000105831.2; ENSDARP00000088845.4; ENSDARP00000111326.2	0	3	0,7130	0,0000	1	1	695,36292	2084,07419	2084,08213	-3,81	-0,00265	HCD (High Energy Collision Dissociation)	MS2	40,34529	8,8	200,000	36,4445	7362	Testis_3_002.raw	F3	9.1	9	5.4	11.8		2,30	FALSE	0	3,79E-06	R.DLEESTLQHEATAAALR.K	[1179-1195]
		Checked	File ID	RT [min]	First Scan	Mass Analyzer	Activation Type	MS Order	# PSMs	Best PSM Ambiguity	Isolation Interference [%]	Average Reporter S/N	Ion Inject Time [ms]	Precursor m/z [Da]	Precursor MH+ [Da]	Precursor Charge	Spectrum File	Abundances (Normalized): 126	Abundances (Normalized): 127	Abundances (Normalized): 128	Abundances (Normalized): 129	Abundance: 126	Abundance: 127	Abundance: 128	Abundance: 129	Quan Info
		FALSE	F3	36,4445	7362	Fourier Transform	HCD (High Energy Collision Dissociation)	MS2	1	Unambiguous	40,34529	8,8	200,000	695,36292	2084,07419	3	Testis_3_002.raw	196.2	237.4	209.9	201.5	9.1	9	5.4	11.8	Rejected By Method
	FALSE	High	Sequest HT (A2)	Unambiguous	[K].iEDEQSLGAQLQk.[K]	N-Term(TMT6plex); K13(TMT6plex)	4	8	ENSDARP00000116075.2; ENSDARP00000108224.2; ENSDARP00000106440.2; ENSDARP00000088845.4	ENSDARP00000116075.2; ENSDARP00000115054.1; ENSDARP00000108224.2; ENSDARP00000106440.2; ENSDARP00000051361.5; ENSDARP00000105831.2; ENSDARP00000088845.4; ENSDARP00000111326.2	0	3	0,5714	0,0000	1	1	639,69214	1917,06186	1917,06933	-3,89	-0,00249	HCD (High Energy Collision Dissociation)	MS2	0	11,0	200,000	35,1915	7067	Testis_3_002.raw	F3	12.3	9.8	2.7	19.1		1,40	FALSE	0	0,0001286	K.IEDEQSLGAQLQK.K	[1096-1108]
		Checked	File ID	RT [min]	First Scan	Mass Analyzer	Activation Type	MS Order	# PSMs	Best PSM Ambiguity	Isolation Interference [%]	Average Reporter S/N	Ion Inject Time [ms]	Precursor m/z [Da]	Precursor MH+ [Da]	Precursor Charge	Spectrum File	Abundances (Normalized): 126	Abundances (Normalized): 127	Abundances (Normalized): 128	Abundances (Normalized): 129	Abundance: 126	Abundance: 127	Abundance: 128	Abundance: 129	Quan Info
		FALSE	F3	35,1915	7067	Fourier Transform	HCD (High Energy Collision Dissociation)	MS2	1	Unambiguous	0	11,0	200,000	639,69214	1917,06186	3	Testis_3_002.raw	265.4	258.5	104.7	326.3	12.3	9.8	2.7	19.1
	FALSE	High	Sequest HT (A2)	Unambiguous	[K].tPGLMENFLVIHQLR.[C]	N-Term(TMT6plex)	5	10	ENSDARP00000116075.2; ENSDARP00000108224.2; ENSDARP00000011269.6; ENSDARP00000106440.2; ENSDARP00000088845.4	ENSDARP00000116075.2; ENSDARP00000115054.1; ENSDARP00000108224.2; ENSDARP00000011269.6; ENSDARP00000106440.2; ENSDARP00000128891.1; ENSDARP00000051361.5; ENSDARP00000105831.2; ENSDARP00000088845.4; ENSDARP00000111326.2	0	3	0,6554	0,0000	1	1	666,37677	1997,11576	1997,12037	-2,31	-0,00154	HCD (High Energy Collision Dissociation)	MS2	54,81211	12,4	200,000	85,3619	19618	Testis_2_001.raw	F2	5.2	18.2	7	19.2		2,67	FALSE	0	1,141E-05	K.TPGLMENFLVIHQLR.C	[682-696]
		Checked	File ID	RT [min]	First Scan	Mass Analyzer	Activation Type	MS Order	# PSMs	Best PSM Ambiguity	Isolation Interference [%]	Average Reporter S/N	Ion Inject Time [ms]	Precursor m/z [Da]	Precursor MH+ [Da]	Precursor Charge	Spectrum File	Abundances (Normalized): 126	Abundances (Normalized): 127	Abundances (Normalized): 128	Abundances (Normalized): 129	Abundance: 126	Abundance: 127	Abundance: 128	Abundance: 129	Quan Info
		FALSE	F2	85,3619	19618	Fourier Transform	HCD (High Energy Collision Dissociation)	MS2	1	Unambiguous	54,81211	12,4	200,000	666,37677	1997,11576	3	Testis_2_001.raw	157.2	260.1	192.6	316.3	5.2	18.2	7	19.2	Rejected By Method
	FALSE	High	Sequest HT (A2)	Unambiguous	[K].aITDAAMMAEELk.[K]	N-Term(TMT6plex); K13(TMT6plex)	6	24	ENSDARP00000116075.2; ENSDARP00000108224.2; ENSDARP00000011269.6; ENSDARP00000106440.2; ENSDARP00000088845.4; ENSDARP00000137611.1	ENSDARP00000116075.2; ENSDARP00000114580.2; ENSDARP00000139007.1; ENSDARP00000115054.1; ENSDARP00000088086.4; ENSDARP00000110789.2; ENSDARP00000135954.1; ENSDARP00000108224.2; ENSDARP00000108536.1; ENSDARP00000011269.6; ENSDARP00000140319.1; ENSDARP00000106440.2; ENSDARP00000139186.1; ENSDARP00000128891.1; ENSDARP00000051361.5; ENSDARP00000025782.7; ENSDARP00000131677.1; ENSDARP00000105831.2; ENS…	0	3	0,5714	0,0000	1	1	618,00177	1851,99076	1851,99603	-2,85	-0,00176	HCD (High Energy Collision Dissociation)	MS2	16,38945	13,3	200,000	86,3059	19850	Testis_2_001.raw	F2	1.7	40.4	1.6	9.2		2,10	FALSE	0	7,099E-05	K.AITDAAMMAEELK.K	[1760-1772]
		Checked	File ID	RT [min]	First Scan	Mass Analyzer	Activation Type	MS Order	# PSMs	Best PSM Ambiguity	Isolation Interference [%]	Average Reporter S/N	Ion Inject Time [ms]	Precursor m/z [Da]	Precursor MH+ [Da]	Precursor Charge	Spectrum File	Abundances (Normalized): 126	Abundances (Normalized): 127	Abundances (Normalized): 128	Abundances (Normalized): 129	Abundance: 126	Abundance: 127	Abundance: 128	Abundance: 129	Quan Info
		FALSE	F2	86,3059	19850	Fourier Transform	HCD (High Energy Collision Dissociation)	MS2	1	Unambiguous	16,38945	13,3	200,000	618,00177	1851,99076	3	Testis_2_001.raw	52.5	577.4	44	152.2	1.7	40.4	1.6	9.2
	FALSE	High	Sequest HT (A2)	Unambiguous	[K].tPGLMENFLVIHQLR.[C]	N-Term(TMT6plex)	5	10	ENSDARP00000116075.2; ENSDARP00000108224.2; ENSDARP00000011269.6; ENSDARP00000106440.2; ENSDARP00000088845.4	ENSDARP00000116075.2; ENSDARP00000115054.1; ENSDARP00000108224.2; ENSDARP00000011269.6; ENSDARP00000106440.2; ENSDARP00000128891.1; ENSDARP00000051361.5; ENSDARP00000105831.2; ENSDARP00000088845.4; ENSDARP00000111326.2	0	3	0,6654	0,0000	1	1	666,37500	1997,11045	1997,12037	-4,97	-0,00331	HCD (High Energy Collision Dissociation)	MS2	32,93911	21,7	200,000	85,8867	19748	Testis_2_001.raw	F2	6.9	30.5	22.1	27.1		2,57	FALSE	0	0,0001384	K.TPGLMENFLVIHQLR.C	[682-696]
		Checked	File ID	RT [min]	First Scan	Mass Analyzer	Activation Type	MS Order	# PSMs	Best PSM Ambiguity	Isolation Interference [%]	Average Reporter S/N	Ion Inject Time [ms]	Precursor m/z [Da]	Precursor MH+ [Da]	Precursor Charge	Spectrum File	Abundances (Normalized): 126	Abundances (Normalized): 127	Abundances (Normalized): 128	Abundances (Normalized): 129	Abundance: 126	Abundance: 127	Abundance: 128	Abundance: 129	Quan Info
		FALSE	F2	85,8867	19748	Fourier Transform	HCD (High Energy Collision Dissociation)	MS2	1	Unambiguous	32,93911	21,7	200,000	666,37500	1997,11045	3	Testis_2_001.raw	206.9	435.9	608.2	447.9	6.9	30.5	22.1	27.1
	FALSE	High	Sequest HT (A2)	Unambiguous	[K].lLATLYPPVVEETGGGk.[K]	N-Term(TMT6plex); K17(TMT6plex)	2	5	ENSDARP00000108224.2; ENSDARP00000106440.2	ENSDARP00000115054.1; ENSDARP00000108224.2; ENSDARP00000106440.2; ENSDARP00000105831.2; ENSDARP00000111326.2	0	3	0,5656	0,0000	1	1	734,76001	2202,26548	2202,27859	-5,96	-0,00437	HCD (High Energy Collision Dissociation)	MS2	20,65028	17,0	200,000	89,4271	20617	Testis_2_001.raw	F2	5.4	43.4	6.6	12.2		2,21	FALSE	0	0,0001484	K.LLATLYPPVVEETGGGK.K	[620-636]
		Checked	File ID	RT [min]	First Scan	Mass Analyzer	Activation Type	MS Order	# PSMs	Best PSM Ambiguity	Isolation Interference [%]	Average Reporter S/N	Ion Inject Time [ms]	Precursor m/z [Da]	Precursor MH+ [Da]	Precursor Charge	Spectrum File	Abundances (Normalized): 126	Abundances (Normalized): 127	Abundances (Normalized): 128	Abundances (Normalized): 129	Abundance: 126	Abundance: 127	Abundance: 128	Abundance: 129	Quan Info
		FALSE	F2	89,4271	20617	Fourier Transform	HCD (High Energy Collision Dissociation)	MS2	1	Unambiguous	20,65028	17,0	200,000	734,76001	2202,26548	3	Testis_2_001.raw	163.4	620.3	181.5	201.6	5.4	43.4	6.6	12.2
	FALSE	High	Sequest HT (A2)	Unambiguous	[K].lLATLYPPVVEETGGGk.[K]	N-Term(TMT6plex); K17(TMT6plex)	2	5	ENSDARP00000108224.2; ENSDARP00000106440.2	ENSDARP00000115054.1; ENSDARP00000108224.2; ENSDARP00000106440.2; ENSDARP00000105831.2; ENSDARP00000111326.2	0	3	0,6721	0,0000	1	1	734,76196	2202,27134	2202,27859	-3,29	-0,00242	HCD (High Energy Collision Dissociation)	MS2	0	38,6	200,000	89,9536	20746	Testis_2_001.raw	F2	11.1	87.2	21.3	34.4		3,05	FALSE	0	1,302E-05	K.LLATLYPPVVEETGGGK.K	[620-636]
		Checked	File ID	RT [min]	First Scan	Mass Analyzer	Activation Type	MS Order	# PSMs	Best PSM Ambiguity	Isolation Interference [%]	Average Reporter S/N	Ion Inject Time [ms]	Precursor m/z [Da]	Precursor MH+ [Da]	Precursor Charge	Spectrum File	Abundances (Normalized): 126	Abundances (Normalized): 127	Abundances (Normalized): 128	Abundances (Normalized): 129	Abundance: 126	Abundance: 127	Abundance: 128	Abundance: 129	Quan Info
		FALSE	F2	89,9536	20746	Fourier Transform	HCD (High Energy Collision Dissociation)	MS2	1	Unambiguous	0	38,6	200,000	734,76196	2202,27134	3	Testis_2_001.raw	332.7	1246.4	586.1	568.2	11.1	87.2	21.3	34.4
	FALSE	High	Sequest HT (A2)	Unambiguous	[K].qADSVAELGEQIDNLQR.[V]	N-Term(TMT6plex)	5	12	ENSDARP00000116075.2; ENSDARP00000108224.2; ENSDARP00000011269.6; ENSDARP00000106440.2; ENSDARP00000088845.4	ENSDARP00000116075.2; ENSDARP00000115054.1; ENSDARP00000110789.2; ENSDARP00000108224.2; ENSDARP00000011269.6; ENSDARP00000106440.2; ENSDARP00000128891.1; ENSDARP00000051361.5; ENSDARP00000105831.2; ENSDARP00000088845.4; ENSDARP00000111326.2; ENSDARP00000090306.4	0	3	0,7107	0,0000	1	1	705,69812	2115,07981	2115,08794	-3,85	-0,00271	HCD (High Energy Collision Dissociation)	MS2	22,21827	8,6	200,000	54,2037	13416	Testis_FlowThru_2.raw	F6	10.3	12.5	6	5.6		1,97	FALSE	0	4,266E-06	K.QADSVAELGEQIDNLQR.V	[1198-1214]
		Checked	File ID	RT [min]	First Scan	Mass Analyzer	Activation Type	MS Order	# PSMs	Best PSM Ambiguity	Isolation Interference [%]	Average Reporter S/N	Ion Inject Time [ms]	Precursor m/z [Da]	Precursor MH+ [Da]	Precursor Charge	Spectrum File	Abundances (Normalized): 126	Abundances (Normalized): 127	Abundances (Normalized): 128	Abundances (Normalized): 129	Abundance: 126	Abundance: 127	Abundance: 128	Abundance: 129	Quan Info
		FALSE	F6	54,2037	13416	Fourier Transform	HCD (High Energy Collision Dissociation)	MS2	1	Unambiguous	22,21827	8,6	200,000	705,69812	2115,07981	3	Testis_FlowThru_2.raw	51.7	52.2	48.5	26.3	10.3	12.5	6	5.6	Rejected By Method
	FALSE	High	Sequest HT (A2)	Unambiguous	[R].iEELEEEIEAER.[A]	N-Term(TMT6plex)	5	10	ENSDARP00000116075.2; ENSDARP00000108224.2; ENSDARP00000011269.6; ENSDARP00000106440.2; ENSDARP00000088845.4	ENSDARP00000116075.2; ENSDARP00000115054.1; ENSDARP00000108224.2; ENSDARP00000011269.6; ENSDARP00000106440.2; ENSDARP00000128891.1; ENSDARP00000051361.5; ENSDARP00000105831.2; ENSDARP00000088845.4; ENSDARP00000111326.2	0	2	0,0000	0,0000	1	1	859,43646	1717,86565	1717,86934	-2,15	-0,00185	HCD (High Energy Collision Dissociation)	MS2	0	15,0	200,000	78,1549	17840	Testis_2_001.raw	F2		54.9		5		2,63	FALSE	0	8,85E-08	R.IEELEEEIEAER.A	[1117-1128]
		Checked	File ID	RT [min]	First Scan	Mass Analyzer	Activation Type	MS Order	# PSMs	Best PSM Ambiguity	Isolation Interference [%]	Average Reporter S/N	Ion Inject Time [ms]	Precursor m/z [Da]	Precursor MH+ [Da]	Precursor Charge	Spectrum File	Abundances (Normalized): 126	Abundances (Normalized): 127	Abundances (Normalized): 128	Abundances (Normalized): 129	Abundance: 126	Abundance: 127	Abundance: 128	Abundance: 129	Quan Info
		FALSE	F2	78,1549	17840	Fourier Transform	HCD (High Energy Collision Dissociation)	MS2	2	Unambiguous	0	15,0	200,000	859,43646	1717,86565	2	Testis_2_001.raw		784.7		82.4		54.9		5
	FALSE	High	Sequest HT (A2)	Unambiguous	[K].aGLLGTLEEMRDEk.[L]	N-Term(TMT6plex); K14(TMT6plex)	5	10	ENSDARP00000116075.2; ENSDARP00000108224.2; ENSDARP00000011269.6; ENSDARP00000106440.2; ENSDARP00000088845.4	ENSDARP00000116075.2; ENSDARP00000115054.1; ENSDARP00000108224.2; ENSDARP00000011269.6; ENSDARP00000106440.2; ENSDARP00000128891.1; ENSDARP00000051361.5; ENSDARP00000105831.2; ENSDARP00000088845.4; ENSDARP00000111326.2	1	3	0,6886	0,0000	1	1	674,04120	2020,10904	2020,11490	-2,90	-0,00195	HCD (High Energy Collision Dissociation)	MS2	3,227652	92,6	200,000	78,3466	17888	Testis_2_001.raw	F2	5.5	323.2	1.4	38.4		3,50	FALSE	0	2,278E-08	K.AGLLGTLEEMRDEK.L	[769-782]
		Checked	File ID	RT [min]	First Scan	Mass Analyzer	Activation Type	MS Order	# PSMs	Best PSM Ambiguity	Isolation Interference [%]	Average Reporter S/N	Ion Inject Time [ms]	Precursor m/z [Da]	Precursor MH+ [Da]	Precursor Charge	Spectrum File	Abundances (Normalized): 126	Abundances (Normalized): 127	Abundances (Normalized): 128	Abundances (Normalized): 129	Abundance: 126	Abundance: 127	Abundance: 128	Abundance: 129	Quan Info
		FALSE	F2	78,3466	17888	Fourier Transform	HCD (High Energy Collision Dissociation)	MS2	1	Unambiguous	3,227652	92,6	200,000	674,04120	2020,10904	3	Testis_2_001.raw	164.7	4619.5	38.4	633.5	5.5	323.2	1.4	38.4
	FALSE	High	Sequest HT (A2)	Unambiguous	[K].aITDAAMMAEELkk.[E]	N-Term(TMT6plex); K13(TMT6plex); K14(TMT6plex)	6	24	ENSDARP00000116075.2; ENSDARP00000108224.2; ENSDARP00000011269.6; ENSDARP00000106440.2; ENSDARP00000088845.4; ENSDARP00000137611.1	ENSDARP00000116075.2; ENSDARP00000114580.2; ENSDARP00000139007.1; ENSDARP00000115054.1; ENSDARP00000088086.4; ENSDARP00000110789.2; ENSDARP00000135954.1; ENSDARP00000108224.2; ENSDARP00000108536.1; ENSDARP00000011269.6; ENSDARP00000140319.1; ENSDARP00000106440.2; ENSDARP00000139186.1; ENSDARP00000128891.1; ENSDARP00000051361.5; ENSDARP00000025782.7; ENSDARP00000131677.1; ENSDARP00000105831.2; ENS…	1	3	0,6910	0,0000	1	1	737,08728	2209,24729	2209,25392	-3,00	-0,00221	HCD (High Energy Collision Dissociation)	MS2	0,9192151	125,6	200,000	79,2344	18104	Testis_2_001.raw	F2	6.1	427.1	7.8	59.1		3,56	FALSE	0	1,164E-07	K.AITDAAMMAEELKK.E	[1760-1773]
		Checked	File ID	RT [min]	First Scan	Mass Analyzer	Activation Type	MS Order	# PSMs	Best PSM Ambiguity	Isolation Interference [%]	Average Reporter S/N	Ion Inject Time [ms]	Precursor m/z [Da]	Precursor MH+ [Da]	Precursor Charge	Spectrum File	Abundances (Normalized): 126	Abundances (Normalized): 127	Abundances (Normalized): 128	Abundances (Normalized): 129	Abundance: 126	Abundance: 127	Abundance: 128	Abundance: 129	Quan Info
		FALSE	F2	79,2344	18104	Fourier Transform	HCD (High Energy Collision Dissociation)	MS2	1	Unambiguous	0,9192151	125,6	200,000	737,08728	2209,24729	3	Testis_2_001.raw	182.9	6104.6	214.5	975.1	6.1	427.1	7.8	59.1
	FALSE	High	Sequest HT (A2)	Unambiguous	[R].lEEAGGATAAQIEMNk.[K]	N-Term(TMT6plex); K16(TMT6plex)	5	18	ENSDARP00000116075.2; ENSDARP00000108224.2; ENSDARP00000106440.2; ENSDARP00000088845.4; ENSDARP00000137611.1	ENSDARP00000116075.2; ENSDARP00000139007.1; ENSDARP00000115054.1; ENSDARP00000110789.2; ENSDARP00000135954.1; ENSDARP00000139175.1; ENSDARP00000108224.2; ENSDARP00000140319.1; ENSDARP00000106440.2; ENSDARP00000139186.1; ENSDARP00000051361.5; ENSDARP00000131677.1; ENSDARP00000105831.2; ENSDARP00000088845.4; ENSDARP00000141470.1; ENSDARP00000111326.2; ENSDARP00000090306.4; ENSDARP00000137611.1	0	3	0,7701	0,0000	1	1	697,70691	2091,10617	2091,11563	-4,52	-0,00315	HCD (High Energy Collision Dissociation)	MS2	2,9477	47,7	200,000	34,3023	8434	Testis_FlowThru_2.raw	F6	26.9	117.6	12	33.7		4,22	FALSE	0	3,169E-10	R.LEEAGGATAAQIEMNK.K	[1152-1167]
		Checked	File ID	RT [min]	First Scan	Mass Analyzer	Activation Type	MS Order	# PSMs	Best PSM Ambiguity	Isolation Interference [%]	Average Reporter S/N	Ion Inject Time [ms]	Precursor m/z [Da]	Precursor MH+ [Da]	Precursor Charge	Spectrum File	Abundances (Normalized): 126	Abundances (Normalized): 127	Abundances (Normalized): 128	Abundances (Normalized): 129	Abundance: 126	Abundance: 127	Abundance: 128	Abundance: 129	Quan Info
		FALSE	F6	34,3023	8434	Fourier Transform	HCD (High Energy Collision Dissociation)	MS2	1	Unambiguous	2,9477	47,7	200,000	697,70691	2091,10617	3	Testis_FlowThru_2.raw	135.3	491.1	97	158.8	26.9	117.6	12	33.7
	FALSE	High	Sequest HT (A2)	Unambiguous	[R].iEELEEEIEAER.[A]	N-Term(TMT6plex)	5	10	ENSDARP00000116075.2; ENSDARP00000108224.2; ENSDARP00000011269.6; ENSDARP00000106440.2; ENSDARP00000088845.4	ENSDARP00000116075.2; ENSDARP00000115054.1; ENSDARP00000108224.2; ENSDARP00000011269.6; ENSDARP00000106440.2; ENSDARP00000128891.1; ENSDARP00000051361.5; ENSDARP00000105831.2; ENSDARP00000088845.4; ENSDARP00000111326.2	0	3		0,0000	1	2	573,29529	1717,87131	1717,86934	1,15	0,00066	HCD (High Energy Collision Dissociation)	MS2	0	2,6	200,000	77,6395	17712	Testis_2_001.raw	F2	2.3	6.8		1.4		2,06	FALSE	0	3,498E-05	R.IEELEEEIEAER.A	[1117-1128]
		Checked	File ID	RT [min]	First Scan	Mass Analyzer	Activation Type	MS Order	# PSMs	Best PSM Ambiguity	Isolation Interference [%]	Average Reporter S/N	Ion Inject Time [ms]	Precursor m/z [Da]	Precursor MH+ [Da]	Precursor Charge	Spectrum File	Abundances (Normalized): 126	Abundances (Normalized): 127	Abundances (Normalized): 128	Abundances (Normalized): 129	Abundance: 126	Abundance: 127	Abundance: 128	Abundance: 129	Quan Info
		FALSE	F2	77,6395	17712	Fourier Transform	HCD (High Energy Collision Dissociation)	MS2	2	Unambiguous	0	2,6	200,000	573,29529	1717,87131	3	Testis_2_001.raw	68.4	97.2		22.9	2.3	6.8		1.4	Rejected By Method
	FALSE	High	Sequest HT (A2)	Unambiguous	[K].mEIDDLSSNMEAVAk.[A]	N-Term(TMT6plex); K15(TMT6plex)	4	8	ENSDARP00000116075.2; ENSDARP00000108224.2; ENSDARP00000106440.2; ENSDARP00000088845.4	ENSDARP00000116075.2; ENSDARP00000115054.1; ENSDARP00000108224.2; ENSDARP00000106440.2; ENSDARP00000051361.5; ENSDARP00000105831.2; ENSDARP00000088845.4; ENSDARP00000111326.2	0	3	0,7205	0,0000	1	1	704,35974	2111,06467	2111,07646	-5,59	-0,00393	HCD (High Energy Collision Dissociation)	MS2	1,981712	102,6	200,000	64,8277	16058	Testis_FlowThru_2.raw	F6	8.2	357.2	2.3	40.5		4,15	FALSE	0	5,658E-08	K.MEIDDLSSNMEAVAK.A	[1228-1242]
		Checked	File ID	RT [min]	First Scan	Mass Analyzer	Activation Type	MS Order	# PSMs	Best PSM Ambiguity	Isolation Interference [%]	Average Reporter S/N	Ion Inject Time [ms]	Precursor m/z [Da]	Precursor MH+ [Da]	Precursor Charge	Spectrum File	Abundances (Normalized): 126	Abundances (Normalized): 127	Abundances (Normalized): 128	Abundances (Normalized): 129	Abundance: 126	Abundance: 127	Abundance: 128	Abundance: 129	Quan Info
		FALSE	F6	64,8277	16058	Fourier Transform	HCD (High Energy Collision Dissociation)	MS2	1	Unambiguous	1,981712	102,6	200,000	704,35974	2111,06467	3	Testis_FlowThru_2.raw	41.1	1491.7	18.6	191.1	8.2	357.2	2.3	40.5
	FALSE	High	Sequest HT (A2)	Unambiguous	[K].mEIDDLSSNMEAVAk.[A]	N-Term(TMT6plex); K15(TMT6plex)	4	8	ENSDARP00000116075.2; ENSDARP00000108224.2; ENSDARP00000106440.2; ENSDARP00000088845.4	ENSDARP00000116075.2; ENSDARP00000115054.1; ENSDARP00000108224.2; ENSDARP00000106440.2; ENSDARP00000051361.5; ENSDARP00000105831.2; ENSDARP00000088845.4; ENSDARP00000111326.2	0	3	0,8284	0,0000	1	1	704,35901	2111,06247	2111,07646	-6,63	-0,00466	HCD (High Energy Collision Dissociation)	MS2	17,91706	60,2	200,000	64,8744	16398	Testis_FlowThru_1.raw	F5	27.2	31.3	20.7	161.4		3,73	FALSE	0	4,348E-06	K.MEIDDLSSNMEAVAK.A	[1228-1242]
		Checked	File ID	RT [min]	First Scan	Mass Analyzer	Activation Type	MS Order	# PSMs	Best PSM Ambiguity	Isolation Interference [%]	Average Reporter S/N	Ion Inject Time [ms]	Precursor m/z [Da]	Precursor MH+ [Da]	Precursor Charge	Spectrum File	Abundances (Normalized): 126	Abundances (Normalized): 127	Abundances (Normalized): 128	Abundances (Normalized): 129	Abundance: 126	Abundance: 127	Abundance: 128	Abundance: 129	Quan Info
		FALSE	F5	64,8744	16398	Fourier Transform	HCD (High Energy Collision Dissociation)	MS2	1	Unambiguous	17,91706	60,2	200,000	704,35901	2111,06247	3	Testis_FlowThru_1.raw	41.8	47.2	36.8	161.4	27.2	31.3	20.7	161.4
	FALSE	High	Sequest HT (A2)	Unambiguous	[K].nSYEETLDQLETLk.[R]	N-Term(TMT6plex); K14(TMT6plex)	3	7	ENSDARP00000116075.2; ENSDARP00000108224.2; ENSDARP00000106440.2	ENSDARP00000116075.2; ENSDARP00000115054.1; ENSDARP00000108224.2; ENSDARP00000106440.2; ENSDARP00000051361.5; ENSDARP00000105831.2; ENSDARP00000111326.2	0	3	0,5477	0,0000	1	1	714,38293	2141,13425	2141,13780	-1,66	-0,00118	HCD (High Energy Collision Dissociation)	MS2	25,44982	21,3	200,000	82,3924	18886	Testis_2_001.raw	F2	2.2	59.7	6.7	16.2		1,99	FALSE	0	4,343E-05	K.NSYEETLDQLETLK.R	[1488-1501]
		Checked	File ID	RT [min]	First Scan	Mass Analyzer	Activation Type	MS Order	# PSMs	Best PSM Ambiguity	Isolation Interference [%]	Average Reporter S/N	Ion Inject Time [ms]	Precursor m/z [Da]	Precursor MH+ [Da]	Precursor Charge	Spectrum File	Abundances (Normalized): 126	Abundances (Normalized): 127	Abundances (Normalized): 128	Abundances (Normalized): 129	Abundance: 126	Abundance: 127	Abundance: 128	Abundance: 129	Quan Info
		FALSE	F2	82,3924	18886	Fourier Transform	HCD (High Energy Collision Dissociation)	MS2	1	Unambiguous	25,44982	21,3	200,000	714,38293	2141,13425	3	Testis_2_001.raw	65.4	853.3	184.4	267.1	2.2	59.7	6.7	16.2
	FALSE	High	Sequest HT (A2)	Unambiguous	[R].vIQYFATVAVQGGDk.[K]	N-Term(TMT6plex); K15(TMT6plex)	3	4	ENSDARP00000116075.2; ENSDARP00000108224.2; ENSDARP00000106440.2	ENSDARP00000116075.2; ENSDARP00000108224.2; ENSDARP00000106440.2; ENSDARP00000051361.5	0	3	0,5116	0,0000	1	1	685,39026	2054,15622	2054,16865	-6,05	-0,00414	HCD (High Energy Collision Dissociation)	MS2	0	4,4	200,000	96,8698	22406	Testis_4_002.raw	F4	3.3	12.2	2.1			1,29	FALSE	0	0,0001493	R.VIQYFATVAVQGGDK.K	[193-207]
		Checked	File ID	RT [min]	First Scan	Mass Analyzer	Activation Type	MS Order	# PSMs	Best PSM Ambiguity	Isolation Interference [%]	Average Reporter S/N	Ion Inject Time [ms]	Precursor m/z [Da]	Precursor MH+ [Da]	Precursor Charge	Spectrum File	Abundances (Normalized): 126	Abundances (Normalized): 127	Abundances (Normalized): 128	Abundances (Normalized): 129	Abundance: 126	Abundance: 127	Abundance: 128	Abundance: 129	Quan Info
		FALSE	F4	96,8698	22406	Fourier Transform	HCD (High Energy Collision Dissociation)	MS2	1	Unambiguous	0	4,4	200,000	685,39026	2054,15622	3	Testis_4_002.raw	101.4	203.9	26.8		3.3	12.2	2.1		Rejected By Method
	FALSE	High	Sequest HT (A2)	Unambiguous	[K].nSYEETLDQLETLk.[R]	N-Term(TMT6plex); K14(TMT6plex)	3	7	ENSDARP00000116075.2; ENSDARP00000108224.2; ENSDARP00000106440.2	ENSDARP00000116075.2; ENSDARP00000115054.1; ENSDARP00000108224.2; ENSDARP00000106440.2; ENSDARP00000051361.5; ENSDARP00000105831.2; ENSDARP00000111326.2	0	3	0,5421	0,0000	1	1	714,37775	2141,11869	2141,13780	-8,93	-0,00637	HCD (High Energy Collision Dissociation)	MS2	0	13,3	200,000	81,8588	18756	Testis_2_001.raw	F2	6.7	32.4	5.4	8.4		2,14	FALSE	0	1,525E-05	K.NSYEETLDQLETLK.R	[1488-1501]
		Checked	File ID	RT [min]	First Scan	Mass Analyzer	Activation Type	MS Order	# PSMs	Best PSM Ambiguity	Isolation Interference [%]	Average Reporter S/N	Ion Inject Time [ms]	Precursor m/z [Da]	Precursor MH+ [Da]	Precursor Charge	Spectrum File	Abundances (Normalized): 126	Abundances (Normalized): 127	Abundances (Normalized): 128	Abundances (Normalized): 129	Abundance: 126	Abundance: 127	Abundance: 128	Abundance: 129	Quan Info
		FALSE	F2	81,8588	18756	Fourier Transform	HCD (High Energy Collision Dissociation)	MS2	1	Unambiguous	0	13,3	200,000	714,37775	2141,11869	3	Testis_2_001.raw	200.7	463.1	148.5	139.3	6.7	32.4	5.4	8.4
	FALSE	High	Sequest HT (A2)	Unambiguous	[K].lLATLYPPVVEETGGGk.[K]	N-Term(TMT6plex); K17(TMT6plex)	2	5	ENSDARP00000108224.2; ENSDARP00000106440.2	ENSDARP00000115054.1; ENSDARP00000108224.2; ENSDARP00000106440.2; ENSDARP00000105831.2; ENSDARP00000111326.2	0	3	0,7341	0,0000	1	1	734,76215	2202,27188	2202,27859	-3,05	-0,00224	HCD (High Energy Collision Dissociation)	MS2	8,567023	32,4	200,000	90,4852	20876	Testis_2_001.raw	F2	1.5	108.3	5.2	14		3,46	FALSE	0	3,981E-06	K.LLATLYPPVVEETGGGK.K	[620-636]
		Checked	File ID	RT [min]	First Scan	Mass Analyzer	Activation Type	MS Order	# PSMs	Best PSM Ambiguity	Isolation Interference [%]	Average Reporter S/N	Ion Inject Time [ms]	Precursor m/z [Da]	Precursor MH+ [Da]	Precursor Charge	Spectrum File	Abundances (Normalized): 126	Abundances (Normalized): 127	Abundances (Normalized): 128	Abundances (Normalized): 129	Abundance: 126	Abundance: 127	Abundance: 128	Abundance: 129	Quan Info
		FALSE	F2	90,4852	20876	Fourier Transform	HCD (High Energy Collision Dissociation)	MS2	1	Unambiguous	8,567023	32,4	200,000	734,76215	2202,27188	3	Testis_2_001.raw	44.8	1547.9	143.1	230.9	1.5	108.3	5.2	14
	FALSE	High	Sequest HT (A2)	Unambiguous	[K].iEDEQSLGAQLQk.[K]	N-Term(TMT6plex); K13(TMT6plex)	4	8	ENSDARP00000116075.2; ENSDARP00000108224.2; ENSDARP00000106440.2; ENSDARP00000088845.4	ENSDARP00000116075.2; ENSDARP00000115054.1; ENSDARP00000108224.2; ENSDARP00000106440.2; ENSDARP00000051361.5; ENSDARP00000105831.2; ENSDARP00000088845.4; ENSDARP00000111326.2	0	3	0,7766	0,0000	1	1	639,69110	1917,05875	1917,06933	-5,52	-0,00353	HCD (High Energy Collision Dissociation)	MS2	65,26851	57,4	200,000	32,3153	7936	Testis_FlowThru_2.raw	F6	30.4	148.6	13.5	36		2,91	FALSE	0	4,162E-06	K.IEDEQSLGAQLQK.K	[1096-1108]
		Checked	File ID	RT [min]	First Scan	Mass Analyzer	Activation Type	MS Order	# PSMs	Best PSM Ambiguity	Isolation Interference [%]	Average Reporter S/N	Ion Inject Time [ms]	Precursor m/z [Da]	Precursor MH+ [Da]	Precursor Charge	Spectrum File	Abundances (Normalized): 126	Abundances (Normalized): 127	Abundances (Normalized): 128	Abundances (Normalized): 129	Abundance: 126	Abundance: 127	Abundance: 128	Abundance: 129	Quan Info
		FALSE	F6	32,3153	7936	Fourier Transform	HCD (High Energy Collision Dissociation)	MS2	1	Unambiguous	65,26851	57,4	200,000	639,69110	1917,05875	3	Testis_FlowThru_2.raw	153.4	620.6	109.2	169.8	30.4	148.6	13.5	36	Rejected By Method
	FALSE	High	Sequest HT (A2)	Unambiguous	[K].aEIQTALEEAEGTLEHEESk.[I]	N-Term(TMT6plex); K20(TMT6plex)	3	7	ENSDARP00000116075.2; ENSDARP00000108224.2; ENSDARP00000106440.2	ENSDARP00000116075.2; ENSDARP00000115054.1; ENSDARP00000108224.2; ENSDARP00000106440.2; ENSDARP00000051361.5; ENSDARP00000105831.2; ENSDARP00000111326.2	0	3	0,1379	0,0000	1	1	891,45697	2672,35636	2672,36669	-3,87	-0,00344	HCD (High Energy Collision Dissociation)	MS2	0	71,8	200,000	102,5902	23821	Testis_2_001.raw	F2	1.6	253.3		30.8		5,80	FALSE	0	5,804E-15	K.AEIQTALEEAEGTLEHEESK.I	[1540-1559]
		Checked	File ID	RT [min]	First Scan	Mass Analyzer	Activation Type	MS Order	# PSMs	Best PSM Ambiguity	Isolation Interference [%]	Average Reporter S/N	Ion Inject Time [ms]	Precursor m/z [Da]	Precursor MH+ [Da]	Precursor Charge	Spectrum File	Abundances (Normalized): 126	Abundances (Normalized): 127	Abundances (Normalized): 128	Abundances (Normalized): 129	Abundance: 126	Abundance: 127	Abundance: 128	Abundance: 129	Quan Info
		FALSE	F2	102,5902	23821	Fourier Transform	HCD (High Energy Collision Dissociation)	MS2	1	Unambiguous	0	71,8	200,000	891,45697	2672,35636	3	Testis_2_001.raw	49.4	3620.4		508.6	1.6	253.3		30.8
	FALSE	High	Sequest HT (A2)	Unambiguous	[K].aEIQTALEEAEGTLEHEESk.[I]	N-Term(TMT6plex); K20(TMT6plex)	3	7	ENSDARP00000116075.2; ENSDARP00000108224.2; ENSDARP00000106440.2	ENSDARP00000116075.2; ENSDARP00000115054.1; ENSDARP00000108224.2; ENSDARP00000106440.2; ENSDARP00000051361.5; ENSDARP00000105831.2; ENSDARP00000111326.2	0	4	0,3744	0,0000	1	1	668,84381	2672,35341	2672,36669	-4,97	-0,00332	HCD (High Energy Collision Dissociation)	MS2	7,509371	8,1	200,000	102,1537	23716	Testis_2_001.raw	F2		26.5		6		2,11	FALSE	0	4,328E-06	K.AEIQTALEEAEGTLEHEESK.I	[1540-1559]
		Checked	File ID	RT [min]	First Scan	Mass Analyzer	Activation Type	MS Order	# PSMs	Best PSM Ambiguity	Isolation Interference [%]	Average Reporter S/N	Ion Inject Time [ms]	Precursor m/z [Da]	Precursor MH+ [Da]	Precursor Charge	Spectrum File	Abundances (Normalized): 126	Abundances (Normalized): 127	Abundances (Normalized): 128	Abundances (Normalized): 129	Abundance: 126	Abundance: 127	Abundance: 128	Abundance: 129	Quan Info
		FALSE	F2	102,1537	23716	Fourier Transform	HCD (High Energy Collision Dissociation)	MS2	1	Unambiguous	7,509371	8,1	200,000	668,84381	2672,35341	4	Testis_2_001.raw		378.8		99.8		26.5		6	Rejected By Method
	FALSE	High	Sequest HT (A2)	Unambiguous	[R].lQGEVEDLMIDVER.[A]	N-Term(TMT6plex)	4	8	ENSDARP00000116075.2; ENSDARP00000108224.2; ENSDARP00000106440.2; ENSDARP00000088845.4	ENSDARP00000116075.2; ENSDARP00000115054.1; ENSDARP00000108224.2; ENSDARP00000106440.2; ENSDARP00000051361.5; ENSDARP00000105831.2; ENSDARP00000088845.4; ENSDARP00000111326.2	0	3	0,7732	0,0000	1	1	625,66052	1874,96701	1874,97309	-3,24	-0,00203	HCD (High Energy Collision Dissociation)	MS2	15,70215	2,7	200,000	102,4585	23790	Testis_2_001.raw	F2	2.7	5.2		2.8		1,94	FALSE	0	0,0001754	R.LQGEVEDLMIDVER.A	[1423-1436]
		Checked	File ID	RT [min]	First Scan	Mass Analyzer	Activation Type	MS Order	# PSMs	Best PSM Ambiguity	Isolation Interference [%]	Average Reporter S/N	Ion Inject Time [ms]	Precursor m/z [Da]	Precursor MH+ [Da]	Precursor Charge	Spectrum File	Abundances (Normalized): 126	Abundances (Normalized): 127	Abundances (Normalized): 128	Abundances (Normalized): 129	Abundance: 126	Abundance: 127	Abundance: 128	Abundance: 129	Quan Info
		FALSE	F2	102,4585	23790	Fourier Transform	HCD (High Energy Collision Dissociation)	MS2	1	Unambiguous	15,70215	2,7	200,000	625,66052	1874,96701	3	Testis_2_001.raw	80.6	74.3		46	2.7	5.2		2.8	Rejected By Method
	FALSE	High	Sequest HT (A2)	Unambiguous	[K].iEDMAMMTHLNEPSVLYNLk.[E]	N-Term(TMT6plex); K20(TMT6plex)	3	7	ENSDARP00000116075.2; ENSDARP00000108224.2; ENSDARP00000106440.2	ENSDARP00000116075.2; ENSDARP00000115054.1; ENSDARP00000108224.2; ENSDARP00000106440.2; ENSDARP00000051361.5; ENSDARP00000105831.2; ENSDARP00000111326.2	0	3	0,3156	0,0000	1	1	936,48828	2807,45029	2807,45460	-1,53	-0,00144	HCD (High Energy Collision Dissociation)	MS2	0	10,3	200,000	99,2499	23007	Testis_2_001.raw	F2		35.6		5.5		2,25	FALSE	0	7,859E-06	K.IEDMAMMTHLNEPSVLYNLK.E	[89-108]
		Checked	File ID	RT [min]	First Scan	Mass Analyzer	Activation Type	MS Order	# PSMs	Best PSM Ambiguity	Isolation Interference [%]	Average Reporter S/N	Ion Inject Time [ms]	Precursor m/z [Da]	Precursor MH+ [Da]	Precursor Charge	Spectrum File	Abundances (Normalized): 126	Abundances (Normalized): 127	Abundances (Normalized): 128	Abundances (Normalized): 129	Abundance: 126	Abundance: 127	Abundance: 128	Abundance: 129	Quan Info
		FALSE	F2	99,2499	23007	Fourier Transform	HCD (High Energy Collision Dissociation)	MS2	1	Unambiguous	0	10,3	200,000	936,48828	2807,45029	3	Testis_2_001.raw		508.8		91.3		35.6		5.5
	FALSE	High	Sequest HT (A2)	Unambiguous	[K].iEDEQSLGAQLQk.[K]	N-Term(TMT6plex); K13(TMT6plex)	4	8	ENSDARP00000116075.2; ENSDARP00000108224.2; ENSDARP00000106440.2; ENSDARP00000088845.4	ENSDARP00000116075.2; ENSDARP00000115054.1; ENSDARP00000108224.2; ENSDARP00000106440.2; ENSDARP00000051361.5; ENSDARP00000105831.2; ENSDARP00000088845.4; ENSDARP00000111326.2	0	3	0,7925	0,0000	1	1	639,69031	1917,05637	1917,06933	-6,76	-0,00432	HCD (High Energy Collision Dissociation)	MS2	19,72999	164,8	200,000	31,7763	8012	Testis_FlowThru_1.raw	F5	104.7	86.8	53.1	414.1		4,29	FALSE	0	8,857E-07	K.IEDEQSLGAQLQK.K	[1096-1108]
		Checked	File ID	RT [min]	First Scan	Mass Analyzer	Activation Type	MS Order	# PSMs	Best PSM Ambiguity	Isolation Interference [%]	Average Reporter S/N	Ion Inject Time [ms]	Precursor m/z [Da]	Precursor MH+ [Da]	Precursor Charge	Spectrum File	Abundances (Normalized): 126	Abundances (Normalized): 127	Abundances (Normalized): 128	Abundances (Normalized): 129	Abundance: 126	Abundance: 127	Abundance: 128	Abundance: 129	Quan Info
		FALSE	F5	31,7763	8012	Fourier Transform	HCD (High Energy Collision Dissociation)	MS2	1	Unambiguous	19,72999	164,8	200,000	639,69031	1917,05637	3	Testis_FlowThru_1.raw	160.9	130.9	94.6	414.1	104.7	86.8	53.1	414.1
	FALSE	High	Sequest HT (A2)	Unambiguous	[R].lQGEVEDLMIDVER.[A]	N-Term(TMT6plex)	4	8	ENSDARP00000116075.2; ENSDARP00000108224.2; ENSDARP00000106440.2; ENSDARP00000088845.4	ENSDARP00000116075.2; ENSDARP00000115054.1; ENSDARP00000108224.2; ENSDARP00000106440.2; ENSDARP00000051361.5; ENSDARP00000105831.2; ENSDARP00000088845.4; ENSDARP00000111326.2	0	3	0,7333	0,0000	1	1	625,66058	1874,96720	1874,97309	-3,15	-0,00197	HCD (High Energy Collision Dissociation)	MS2	5,422982	11,2	200,000	102,9622	23907	Testis_2_001.raw	F2	1.7	37.2		5.5		3,45	FALSE	0	2,237E-06	R.LQGEVEDLMIDVER.A	[1423-1436]
		Checked	File ID	RT [min]	First Scan	Mass Analyzer	Activation Type	MS Order	# PSMs	Best PSM Ambiguity	Isolation Interference [%]	Average Reporter S/N	Ion Inject Time [ms]	Precursor m/z [Da]	Precursor MH+ [Da]	Precursor Charge	Spectrum File	Abundances (Normalized): 126	Abundances (Normalized): 127	Abundances (Normalized): 128	Abundances (Normalized): 129	Abundance: 126	Abundance: 127	Abundance: 128	Abundance: 129	Quan Info
		FALSE	F2	102,9622	23907	Fourier Transform	HCD (High Energy Collision Dissociation)	MS2	1	Unambiguous	5,422982	11,2	200,000	625,66058	1874,96720	3	Testis_2_001.raw	49.9	531.7		91.2	1.7	37.2		5.5
	FALSE	High	Sequest HT (A2)	Unambiguous	[R].eLEEISERLEEAGGATAAQIEMNk.[K]	N-Term(TMT6plex); K24(TMT6plex)	5	18	ENSDARP00000116075.2; ENSDARP00000108224.2; ENSDARP00000106440.2; ENSDARP00000088845.4; ENSDARP00000137611.1	ENSDARP00000116075.2; ENSDARP00000139007.1; ENSDARP00000115054.1; ENSDARP00000110789.2; ENSDARP00000135954.1; ENSDARP00000139175.1; ENSDARP00000108224.2; ENSDARP00000140319.1; ENSDARP00000106440.2; ENSDARP00000139186.1; ENSDARP00000051361.5; ENSDARP00000131677.1; ENSDARP00000105831.2; ENSDARP00000088845.4; ENSDARP00000141470.1; ENSDARP00000111326.2; ENSDARP00000090306.4; ENSDARP00000137611.1	1	4	0,6275	0,0000	1	1	769,90002	3076,57827	3076,58726	-2,92	-0,00225	HCD (High Energy Collision Dissociation)	MS2	3,305043	11,7	200,000	106,5645	24756	Testis_2_001.raw	F2		46.8				2,47	FALSE	0	1,454E-06	R.ELEEISERLEEAGGATAAQIEMNK.K	[1144-1167]
		Checked	File ID	RT [min]	First Scan	Mass Analyzer	Activation Type	MS Order	# PSMs	Best PSM Ambiguity	Isolation Interference [%]	Average Reporter S/N	Ion Inject Time [ms]	Precursor m/z [Da]	Precursor MH+ [Da]	Precursor Charge	Spectrum File	Abundances (Normalized): 126	Abundances (Normalized): 127	Abundances (Normalized): 128	Abundances (Normalized): 129	Abundance: 126	Abundance: 127	Abundance: 128	Abundance: 129	Quan Info
		FALSE	F2	106,5645	24756	Fourier Transform	HCD (High Energy Collision Dissociation)	MS2	1	Unambiguous	3,305043	11,7	200,000	769,90002	3076,57827	4	Testis_2_001.raw		668.9				46.8
	FALSE	High	Sequest HT (A2)	Unambiguous	[K].nLQQEISDLTEQIGETGk.[S]	N-Term(TMT6plex); K18(TMT6plex)	2	4	ENSDARP00000116075.2; ENSDARP00000106440.2	ENSDARP00000116075.2; ENSDARP00000115054.1; ENSDARP00000106440.2; ENSDARP00000051361.5	0	3		0,0000	1	2	821,10883	2461,31192	2461,31862	-2,72	-0,00223	HCD (High Energy Collision Dissociation)	MS2	0	82,2	200,000	106,6996	24789	Testis_2_001.raw	F2	1.3	295.6		30.1		4,59	FALSE	0	4,265E-13	K.NLQQEISDLTEQIGETGK.S	[1506-1523]
		Checked	File ID	RT [min]	First Scan	Mass Analyzer	Activation Type	MS Order	# PSMs	Best PSM Ambiguity	Isolation Interference [%]	Average Reporter S/N	Ion Inject Time [ms]	Precursor m/z [Da]	Precursor MH+ [Da]	Precursor Charge	Spectrum File	Abundances (Normalized): 126	Abundances (Normalized): 127	Abundances (Normalized): 128	Abundances (Normalized): 129	Abundance: 126	Abundance: 127	Abundance: 128	Abundance: 129	Quan Info
		FALSE	F2	106,6996	24789	Fourier Transform	HCD (High Energy Collision Dissociation)	MS2	2	Unambiguous	0	82,2	200,000	821,10883	2461,31192	3	Testis_2_001.raw	38.6	4225		497.4	1.3	295.6		30.1
	FALSE	High	Sequest HT (A2)	Unambiguous	[K].nLQQEISDLTEQIGETGk.[S]	N-Term(TMT6plex); K18(TMT6plex)	2	4	ENSDARP00000116075.2; ENSDARP00000106440.2	ENSDARP00000116075.2; ENSDARP00000115054.1; ENSDARP00000106440.2; ENSDARP00000051361.5	0	3	0,0000	0,0000	1	1	821,10980	2461,31485	2461,31862	-1,53	-0,00125	HCD (High Energy Collision Dissociation)	MS2	9,696858	21,8	200,000	106,1892	24665	Testis_2_001.raw	F2		73.7	1.4	12.2		3,46	FALSE	0	4,144E-10	K.NLQQEISDLTEQIGETGK.S	[1506-1523]
		Checked	File ID	RT [min]	First Scan	Mass Analyzer	Activation Type	MS Order	# PSMs	Best PSM Ambiguity	Isolation Interference [%]	Average Reporter S/N	Ion Inject Time [ms]	Precursor m/z [Da]	Precursor MH+ [Da]	Precursor Charge	Spectrum File	Abundances (Normalized): 126	Abundances (Normalized): 127	Abundances (Normalized): 128	Abundances (Normalized): 129	Abundance: 126	Abundance: 127	Abundance: 128	Abundance: 129	Quan Info
		FALSE	F2	106,1892	24665	Fourier Transform	HCD (High Energy Collision Dissociation)	MS2	2	Unambiguous	9,696858	21,8	200,000	821,10980	2461,31485	3	Testis_2_001.raw		1053.4	38.5	200.7		73.7	1.4	12.2
	FALSE	High	Sequest HT (A2)	Unambiguous	[K].mEGDLNEMEIQLSHANR.[Q]	N-Term(TMT6plex)	5	10	ENSDARP00000116075.2; ENSDARP00000108224.2; ENSDARP00000011269.6; ENSDARP00000106440.2; ENSDARP00000088845.4	ENSDARP00000116075.2; ENSDARP00000115054.1; ENSDARP00000108224.2; ENSDARP00000011269.6; ENSDARP00000106440.2; ENSDARP00000128891.1; ENSDARP00000051361.5; ENSDARP00000105831.2; ENSDARP00000088845.4; ENSDARP00000111326.2	0	3	0,8176	0,0000	1	1	739,35443	2216,04874	2216,06372	-6,76	-0,00499	HCD (High Energy Collision Dissociation)	MS2	0	16,6	200,000	58,8473	14883	Testis_FlowThru_1.raw	F5	13.1	10.6	10.1	32.6		2,96	FALSE	0	2,759E-08	K.MEGDLNEMEIQLSHANR.Q	[1620-1636]
		Checked	File ID	RT [min]	First Scan	Mass Analyzer	Activation Type	MS Order	# PSMs	Best PSM Ambiguity	Isolation Interference [%]	Average Reporter S/N	Ion Inject Time [ms]	Precursor m/z [Da]	Precursor MH+ [Da]	Precursor Charge	Spectrum File	Abundances (Normalized): 126	Abundances (Normalized): 127	Abundances (Normalized): 128	Abundances (Normalized): 129	Abundance: 126	Abundance: 127	Abundance: 128	Abundance: 129	Quan Info
		FALSE	F5	58,8473	14883	Fourier Transform	HCD (High Energy Collision Dissociation)	MS2	1	Unambiguous	0	16,6	200,000	739,35443	2216,04874	3	Testis_FlowThru_1.raw	20.1	16	18	32.6	13.1	10.6	10.1	32.6
	FALSE	High	Sequest HT (A2)	Unambiguous	[K].tPGLMENFLVIHQLR.[C]	N-Term(TMT6plex)	5	10	ENSDARP00000116075.2; ENSDARP00000108224.2; ENSDARP00000011269.6; ENSDARP00000106440.2; ENSDARP00000088845.4	ENSDARP00000116075.2; ENSDARP00000115054.1; ENSDARP00000108224.2; ENSDARP00000011269.6; ENSDARP00000106440.2; ENSDARP00000128891.1; ENSDARP00000051361.5; ENSDARP00000105831.2; ENSDARP00000088845.4; ENSDARP00000111326.2	0	3	0,6431	0,0000	1	1	666,37500	1997,11045	1997,12037	-4,97	-0,00331	HCD (High Energy Collision Dissociation)	MS2	20,00012	11,5	200,000	86,8084	20014	Testis_4_002.raw	F4	7.1	16.4	12.6	9.8		2,55	FALSE	0	2,957E-06	K.TPGLMENFLVIHQLR.C	[682-696]
		Checked	File ID	RT [min]	First Scan	Mass Analyzer	Activation Type	MS Order	# PSMs	Best PSM Ambiguity	Isolation Interference [%]	Average Reporter S/N	Ion Inject Time [ms]	Precursor m/z [Da]	Precursor MH+ [Da]	Precursor Charge	Spectrum File	Abundances (Normalized): 126	Abundances (Normalized): 127	Abundances (Normalized): 128	Abundances (Normalized): 129	Abundance: 126	Abundance: 127	Abundance: 128	Abundance: 129	Quan Info
		FALSE	F4	86,8084	20014	Fourier Transform	HCD (High Energy Collision Dissociation)	MS2	1	Unambiguous	20,00012	11,5	200,000	666,37500	1997,11045	3	Testis_4_002.raw	222.4	274.1	161	175	7.1	16.4	12.6	9.8
	FALSE	High	Sequest HT (A2)	Unambiguous	[K].kLESDLVQIQGEVEDTVQEAR.[N]	N-Term(TMT6plex); K1(TMT6plex)	1	2	ENSDARP00000106440.2	ENSDARP00000106440.2; ENSDARP00000051361.5	1	4	0,7669	0,0000	1	1	711,88654	2844,52431	2844,53549	-3,93	-0,00279	HCD (High Energy Collision Dissociation)	MS2	2,577643	8,3	200,000	103,7176	24090	Testis_2_001.raw	F2		26.1		7.1		3,99	FALSE	0	3,085E-08	K.KLESDLVQIQGEVEDTVQEAR.N	[1731-1751]
		Checked	File ID	RT [min]	First Scan	Mass Analyzer	Activation Type	MS Order	# PSMs	Best PSM Ambiguity	Isolation Interference [%]	Average Reporter S/N	Ion Inject Time [ms]	Precursor m/z [Da]	Precursor MH+ [Da]	Precursor Charge	Spectrum File	Abundances (Normalized): 126	Abundances (Normalized): 127	Abundances (Normalized): 128	Abundances (Normalized): 129	Abundance: 126	Abundance: 127	Abundance: 128	Abundance: 129	Quan Info
		FALSE	F2	103,7176	24090	Fourier Transform	HCD (High Energy Collision Dissociation)	MS2	1	Unambiguous	2,577643	8,3	200,000	711,88654	2844,52431	4	Testis_2_001.raw		373.1		116.3		26.1		7.1	Rejected By Method
	FALSE	High	Sequest HT (A2)	Unambiguous	[K].kLESDLVQIQGEVEDTVQEAR.[N]	N-Term(TMT6plex); K1(TMT6plex)	1	2	ENSDARP00000106440.2	ENSDARP00000106440.2; ENSDARP00000051361.5	1	3	0,8119	0,0000	1	1	948,84766	2844,52842	2844,53549	-2,49	-0,00236	HCD (High Energy Collision Dissociation)	MS2	0	8,4	200,000	103,8123	24113	Testis_2_001.raw	F2		26.9		6.7		3,88	FALSE	0	2,406E-10	K.KLESDLVQIQGEVEDTVQEAR.N	[1731-1751]
		Checked	File ID	RT [min]	First Scan	Mass Analyzer	Activation Type	MS Order	# PSMs	Best PSM Ambiguity	Isolation Interference [%]	Average Reporter S/N	Ion Inject Time [ms]	Precursor m/z [Da]	Precursor MH+ [Da]	Precursor Charge	Spectrum File	Abundances (Normalized): 126	Abundances (Normalized): 127	Abundances (Normalized): 128	Abundances (Normalized): 129	Abundance: 126	Abundance: 127	Abundance: 128	Abundance: 129	Quan Info
		FALSE	F2	103,8123	24113	Fourier Transform	HCD (High Energy Collision Dissociation)	MS2	1	Unambiguous	0	8,4	200,000	948,84766	2844,52842	3	Testis_2_001.raw		384.5		111.4		26.9		6.7	Rejected By Method
	FALSE	High	Sequest HT (A2)	Unambiguous	[R].lEEAGGATAAQIEMNk.[K]	N-Term(TMT6plex); K16(TMT6plex)	5	18	ENSDARP00000116075.2; ENSDARP00000108224.2; ENSDARP00000106440.2; ENSDARP00000088845.4; ENSDARP00000137611.1	ENSDARP00000116075.2; ENSDARP00000139007.1; ENSDARP00000115054.1; ENSDARP00000110789.2; ENSDARP00000135954.1; ENSDARP00000139175.1; ENSDARP00000108224.2; ENSDARP00000140319.1; ENSDARP00000106440.2; ENSDARP00000139186.1; ENSDARP00000051361.5; ENSDARP00000131677.1; ENSDARP00000105831.2; ENSDARP00000088845.4; ENSDARP00000141470.1; ENSDARP00000111326.2; ENSDARP00000090306.4; ENSDARP00000137611.1	0	3	0,8204	0,0000	1	1	697,70630	2091,10434	2091,11563	-5,40	-0,00376	HCD (High Energy Collision Dissociation)	MS2	10,60494	12,9	200,000	33,5780	8116	Testis_FlowThru_3.raw	F7	14.8	10.6	1.6	24.8		2,84	FALSE	0	3,923E-07	R.LEEAGGATAAQIEMNK.K	[1152-1167]
		Checked	File ID	RT [min]	First Scan	Mass Analyzer	Activation Type	MS Order	# PSMs	Best PSM Ambiguity	Isolation Interference [%]	Average Reporter S/N	Ion Inject Time [ms]	Precursor m/z [Da]	Precursor MH+ [Da]	Precursor Charge	Spectrum File	Abundances (Normalized): 126	Abundances (Normalized): 127	Abundances (Normalized): 128	Abundances (Normalized): 129	Abundance: 126	Abundance: 127	Abundance: 128	Abundance: 129	Quan Info
		FALSE	F7	33,5780	8116	Fourier Transform	HCD (High Energy Collision Dissociation)	MS2	1	Unambiguous	10,60494	12,9	200,000	697,70630	2091,10434	3	Testis_FlowThru_3.raw	183.3	129.5	35.8	222.1	14.8	10.6	1.6	24.8
	FALSE	High	Sequest HT (A2)	Unambiguous	[K].lATLVTMTQALcR.[A]	N-Term(TMT6plex); C12(Carbamidomethyl)	2	3	ENSDARP00000108224.2; ENSDARP00000106440.2	ENSDARP00000108224.2; ENSDARP00000106440.2; ENSDARP00000051361.5	0	3	0,7452	0,0000	1	1	569,65344	1706,94577	1706,94946	-2,16	-0,00123	HCD (High Energy Collision Dissociation)	MS2	1,512938	8,7	200,000	104,0323	24167	Testis_2_001.raw	F2	1.4	30.5		2.7		3,61	FALSE	0	2,886E-06	K.LATLVTMTQALCR.A	[783-795]
		Checked	File ID	RT [min]	First Scan	Mass Analyzer	Activation Type	MS Order	# PSMs	Best PSM Ambiguity	Isolation Interference [%]	Average Reporter S/N	Ion Inject Time [ms]	Precursor m/z [Da]	Precursor MH+ [Da]	Precursor Charge	Spectrum File	Abundances (Normalized): 126	Abundances (Normalized): 127	Abundances (Normalized): 128	Abundances (Normalized): 129	Abundance: 126	Abundance: 127	Abundance: 128	Abundance: 129	Quan Info
		FALSE	F2	104,0323	24167	Fourier Transform	HCD (High Energy Collision Dissociation)	MS2	1	Unambiguous	1,512938	8,7	200,000	569,65344	1706,94577	3	Testis_2_001.raw	41.6	435.9		45.3	1.4	30.5		2.7	Rejected By Method
	FALSE	High	Sequest HT (A2)	Unambiguous	[K].lATLVTMTQALcR.[A]	N-Term(TMT6plex); C12(Carbamidomethyl)	2	3	ENSDARP00000108224.2; ENSDARP00000106440.2	ENSDARP00000108224.2; ENSDARP00000106440.2; ENSDARP00000051361.5	0	3	0,6456	0,0000	1	1	569,65283	1706,94394	1706,94946	-3,23	-0,00184	HCD (High Energy Collision Dissociation)	MS2	43,62653	2,8	200,000	103,8439	24121	Testis_2_001.raw	F2	2.1	7.1		2.2		2,06	FALSE	0	3,377E-06	K.LATLVTMTQALCR.A	[783-795]
		Checked	File ID	RT [min]	First Scan	Mass Analyzer	Activation Type	MS Order	# PSMs	Best PSM Ambiguity	Isolation Interference [%]	Average Reporter S/N	Ion Inject Time [ms]	Precursor m/z [Da]	Precursor MH+ [Da]	Precursor Charge	Spectrum File	Abundances (Normalized): 126	Abundances (Normalized): 127	Abundances (Normalized): 128	Abundances (Normalized): 129	Abundance: 126	Abundance: 127	Abundance: 128	Abundance: 129	Quan Info
		FALSE	F2	103,8439	24121	Fourier Transform	HCD (High Energy Collision Dissociation)	MS2	1	Unambiguous	43,62653	2,8	200,000	569,65283	1706,94394	3	Testis_2_001.raw	62.3	101.5		36.1	2.1	7.1		2.2	Rejected By Method
	FALSE	High	Sequest HT (A2)	Unambiguous	[K].kLESDLVQIQGEVEDTVQEAR.[N]	N-Term(TMT6plex); K1(TMT6plex)	1	2	ENSDARP00000106440.2	ENSDARP00000106440.2; ENSDARP00000051361.5	1	3	0,7406	0,0000	1	1	948,84686	2844,52604	2844,53549	-3,32	-0,00315	HCD (High Energy Collision Dissociation)	MS2	32,69526	11,3	200,000	103,2812	23985	Testis_2_001.raw	F2		33.4	2	9.5		3,20	FALSE	0	2,909E-07	K.KLESDLVQIQGEVEDTVQEAR.N	[1731-1751]
		Checked	File ID	RT [min]	First Scan	Mass Analyzer	Activation Type	MS Order	# PSMs	Best PSM Ambiguity	Isolation Interference [%]	Average Reporter S/N	Ion Inject Time [ms]	Precursor m/z [Da]	Precursor MH+ [Da]	Precursor Charge	Spectrum File	Abundances (Normalized): 126	Abundances (Normalized): 127	Abundances (Normalized): 128	Abundances (Normalized): 129	Abundance: 126	Abundance: 127	Abundance: 128	Abundance: 129	Quan Info
		FALSE	F2	103,2812	23985	Fourier Transform	HCD (High Energy Collision Dissociation)	MS2	1	Unambiguous	32,69526	11,3	200,000	948,84686	2844,52604	3	Testis_2_001.raw		477.4	55.1	157.4		33.4	2	9.5
	FALSE	High	Sequest HT (A2)	Unambiguous	[K].gQTVPQVYNSVSALSk.[S]	N-Term(TMT6plex); K16(TMT6plex)	3	7	ENSDARP00000116075.2; ENSDARP00000108224.2; ENSDARP00000106440.2	ENSDARP00000116075.2; ENSDARP00000115054.1; ENSDARP00000108224.2; ENSDARP00000106440.2; ENSDARP00000051361.5; ENSDARP00000105831.2; ENSDARP00000111326.2	0	3	0,6614	0,0000	1	1	712,73663	2136,19535	2136,20649	-5,22	-0,00371	HCD (High Energy Collision Dissociation)	MS2	0	28,3	200,000	44,5239	11000	Testis_FlowThru_2.raw	F6	9.9	79.5	2.5	20.8		2,54	FALSE	0	9,817E-05	K.GQTVPQVYNSVSALSK.S	[418-433]
		Checked	File ID	RT [min]	First Scan	Mass Analyzer	Activation Type	MS Order	# PSMs	Best PSM Ambiguity	Isolation Interference [%]	Average Reporter S/N	Ion Inject Time [ms]	Precursor m/z [Da]	Precursor MH+ [Da]	Precursor Charge	Spectrum File	Abundances (Normalized): 126	Abundances (Normalized): 127	Abundances (Normalized): 128	Abundances (Normalized): 129	Abundance: 126	Abundance: 127	Abundance: 128	Abundance: 129	Quan Info
		FALSE	F6	44,5239	11000	Fourier Transform	HCD (High Energy Collision Dissociation)	MS2	1	Unambiguous	0	28,3	200,000	712,73663	2136,19535	3	Testis_FlowThru_2.raw	49.9	332	20.2	98.3	9.9	79.5	2.5	20.8
	FALSE	High	Sequest HT (A2)	Unambiguous	[K].iEDMAMMTHLNEPSVLYNLk.[E]	N-Term(TMT6plex); K20(TMT6plex)	3	7	ENSDARP00000116075.2; ENSDARP00000108224.2; ENSDARP00000106440.2	ENSDARP00000116075.2; ENSDARP00000115054.1; ENSDARP00000108224.2; ENSDARP00000106440.2; ENSDARP00000051361.5; ENSDARP00000105831.2; ENSDARP00000111326.2	0	4	0,4380	0,0000	1	1	702,61707	2807,44643	2807,45460	-2,91	-0,00204	HCD (High Energy Collision Dissociation)	MS2	1,501171	22,3	200,000	98,8906	22919	Testis_2_001.raw	F2		76.7		12.6		3,47	FALSE	0	9,404E-07	K.IEDMAMMTHLNEPSVLYNLK.E	[89-108]
		Checked	File ID	RT [min]	First Scan	Mass Analyzer	Activation Type	MS Order	# PSMs	Best PSM Ambiguity	Isolation Interference [%]	Average Reporter S/N	Ion Inject Time [ms]	Precursor m/z [Da]	Precursor MH+ [Da]	Precursor Charge	Spectrum File	Abundances (Normalized): 126	Abundances (Normalized): 127	Abundances (Normalized): 128	Abundances (Normalized): 129	Abundance: 126	Abundance: 127	Abundance: 128	Abundance: 129	Quan Info
		FALSE	F2	98,8906	22919	Fourier Transform	HCD (High Energy Collision Dissociation)	MS2	1	Unambiguous	1,501171	22,3	200,000	702,61707	2807,44643	4	Testis_2_001.raw		1096.3		207.2		76.7		12.6
	FALSE	High	Sequest HT (A2)	Unambiguous	[K].kkLESDLVQIQGEVEDTVQEAR.[N]	N-Term(TMT6plex); K1(TMT6plex); K2(TMT6plex)	1	2	ENSDARP00000106440.2	ENSDARP00000106440.2; ENSDARP00000051361.5	2	4	0,8304	0,0000	1	1	801,20251	3201,78823	3201,79338	-1,61	-0,00129	HCD (High Energy Collision Dissociation)	MS2	18,41454	6,8	200,000	93,6145	21647	Testis_2_001.raw	F2	2.5	21.6		2.9		2,89	FALSE	0	1,659E-06	K.KKLESDLVQIQGEVEDTVQEAR.N	[1730-1751]
		Checked	File ID	RT [min]	First Scan	Mass Analyzer	Activation Type	MS Order	# PSMs	Best PSM Ambiguity	Isolation Interference [%]	Average Reporter S/N	Ion Inject Time [ms]	Precursor m/z [Da]	Precursor MH+ [Da]	Precursor Charge	Spectrum File	Abundances (Normalized): 126	Abundances (Normalized): 127	Abundances (Normalized): 128	Abundances (Normalized): 129	Abundance: 126	Abundance: 127	Abundance: 128	Abundance: 129	Quan Info
		FALSE	F2	93,6145	21647	Fourier Transform	HCD (High Energy Collision Dissociation)	MS2	1	Unambiguous	18,41454	6,8	200,000	801,20251	3201,78823	4	Testis_2_001.raw	75.7	308.7		47.2	2.5	21.6		2.9	Rejected By Method
	FALSE	High	Sequest HT (A2)	Unambiguous	[K].lLATLYPPVVEETGGGk.[K]	N-Term(TMT6plex); K17(TMT6plex)	2	5	ENSDARP00000108224.2; ENSDARP00000106440.2	ENSDARP00000115054.1; ENSDARP00000108224.2; ENSDARP00000106440.2; ENSDARP00000105831.2; ENSDARP00000111326.2	0	3	0,7692	0,0000	1	1	734,76233	2202,27243	2202,27859	-2,80	-0,00205	HCD (High Energy Collision Dissociation)	MS2	0	35,8	200,000	91,0249	21010	Testis_2_001.raw	F2		122.1	1.5	19.5		3,90	FALSE	0	1,624E-06	K.LLATLYPPVVEETGGGK.K	[620-636]
		Checked	File ID	RT [min]	First Scan	Mass Analyzer	Activation Type	MS Order	# PSMs	Best PSM Ambiguity	Isolation Interference [%]	Average Reporter S/N	Ion Inject Time [ms]	Precursor m/z [Da]	Precursor MH+ [Da]	Precursor Charge	Spectrum File	Abundances (Normalized): 126	Abundances (Normalized): 127	Abundances (Normalized): 128	Abundances (Normalized): 129	Abundance: 126	Abundance: 127	Abundance: 128	Abundance: 129	Quan Info
		FALSE	F2	91,0249	21010	Fourier Transform	HCD (High Energy Collision Dissociation)	MS2	1	Unambiguous	0	35,8	200,000	734,76233	2202,27243	3	Testis_2_001.raw		1745.2	41.3	321.3		122.1	1.5	19.5
	FALSE	High	Sequest HT (A2)	Unambiguous	[K].lLATLYPPVVEETGGGk.[K]	N-Term(TMT6plex); K17(TMT6plex)	2	5	ENSDARP00000108224.2; ENSDARP00000106440.2	ENSDARP00000115054.1; ENSDARP00000108224.2; ENSDARP00000106440.2; ENSDARP00000105831.2; ENSDARP00000111326.2	0	3	0,6988	0,0000	1	1	734,76300	2202,27445	2202,27859	-1,88	-0,00138	HCD (High Energy Collision Dissociation)	MS2	11,6154	13,4	200,000	91,5379	21136	Testis_2_001.raw	F2		46.3		7.3		2,49	FALSE	0	4,746E-06	K.LLATLYPPVVEETGGGK.K	[620-636]
		Checked	File ID	RT [min]	First Scan	Mass Analyzer	Activation Type	MS Order	# PSMs	Best PSM Ambiguity	Isolation Interference [%]	Average Reporter S/N	Ion Inject Time [ms]	Precursor m/z [Da]	Precursor MH+ [Da]	Precursor Charge	Spectrum File	Abundances (Normalized): 126	Abundances (Normalized): 127	Abundances (Normalized): 128	Abundances (Normalized): 129	Abundance: 126	Abundance: 127	Abundance: 128	Abundance: 129	Quan Info
		FALSE	F2	91,5379	21136	Fourier Transform	HCD (High Energy Collision Dissociation)	MS2	1	Unambiguous	11,6154	13,4	200,000	734,76300	2202,27445	3	Testis_2_001.raw		661.8		120.7		46.3		7.3
	FALSE	High	Sequest HT (A2)	Unambiguous	[K].vTVITLDTk.[E]	N-Term(TMT6plex); K9(TMT6plex)	2	6	ENSDARP00000116075.2; ENSDARP00000106440.2	ENSDARP00000116075.2; ENSDARP00000115054.1; ENSDARP00000106440.2; ENSDARP00000051361.5; ENSDARP00000105831.2; ENSDARP00000111326.2	0	2	0,5830	0,0000	1	1	724,45618	1447,90508	1447,91360	-5,89	-0,00426	HCD (High Energy Collision Dissociation)	MS2	8,616171	50,1	200,000	43,6430	10779	Testis_FlowThru_2.raw	F6	27.3	126	11.6	34.7		2,59	FALSE	0	8,895E-06	K.VTVITLDTK.E	[60-68]
		Checked	File ID	RT [min]	First Scan	Mass Analyzer	Activation Type	MS Order	# PSMs	Best PSM Ambiguity	Isolation Interference [%]	Average Reporter S/N	Ion Inject Time [ms]	Precursor m/z [Da]	Precursor MH+ [Da]	Precursor Charge	Spectrum File	Abundances (Normalized): 126	Abundances (Normalized): 127	Abundances (Normalized): 128	Abundances (Normalized): 129	Abundance: 126	Abundance: 127	Abundance: 128	Abundance: 129	Quan Info
		FALSE	F6	43,6430	10779	Fourier Transform	HCD (High Energy Collision Dissociation)	MS2	1	Unambiguous	8,616171	50,1	200,000	724,45618	1447,90508	2	Testis_FlowThru_2.raw	137.7	526.2	93.8	163.4	27.3	126	11.6	34.7
	FALSE	High	Sequest HT (A2)	Unambiguous	[K].lLATLYPPVVEETGGGk.[K]	N-Term(TMT6plex); K17(TMT6plex)	2	5	ENSDARP00000108224.2; ENSDARP00000106440.2	ENSDARP00000115054.1; ENSDARP00000108224.2; ENSDARP00000106440.2; ENSDARP00000105831.2; ENSDARP00000111326.2	0	3	0,7151	0,0000	1	1	734,76105	2202,26859	2202,27859	-4,54	-0,00333	HCD (High Energy Collision Dissociation)	MS2	53,62659	9,0	200,000	91,3028	21099	Testis_4_002.raw	F4	2.8	25.3	5.6	2.3		1,86	FALSE	0	0,0001612	K.LLATLYPPVVEETGGGK.K	[620-636]
		Checked	File ID	RT [min]	First Scan	Mass Analyzer	Activation Type	MS Order	# PSMs	Best PSM Ambiguity	Isolation Interference [%]	Average Reporter S/N	Ion Inject Time [ms]	Precursor m/z [Da]	Precursor MH+ [Da]	Precursor Charge	Spectrum File	Abundances (Normalized): 126	Abundances (Normalized): 127	Abundances (Normalized): 128	Abundances (Normalized): 129	Abundance: 126	Abundance: 127	Abundance: 128	Abundance: 129	Quan Info
		FALSE	F4	91,3028	21099	Fourier Transform	HCD (High Energy Collision Dissociation)	MS2	1	Unambiguous	53,62659	9,0	200,000	734,76105	2202,26859	3	Testis_4_002.raw	87.4	422.9	71.5	40.3	2.8	25.3	5.6	2.3	Rejected By Method
	FALSE	High	Sequest HT (A2)	Unambiguous	[K].vTVITLDTk.[E]	N-Term(TMT6plex); K9(TMT6plex)	2	6	ENSDARP00000116075.2; ENSDARP00000106440.2	ENSDARP00000116075.2; ENSDARP00000115054.1; ENSDARP00000106440.2; ENSDARP00000051361.5; ENSDARP00000105831.2; ENSDARP00000111326.2	0	2	0,6069	0,0000	1	1	724,45673	1447,90618	1447,91360	-5,13	-0,00371	HCD (High Energy Collision Dissociation)	MS2	10,33892	67,5	200,000	44,1806	10914	Testis_FlowThru_2.raw	F6	12.8	220.4	3.1	32.7		3,46	FALSE	0	8,903E-06	K.VTVITLDTK.E	[60-68]
		Checked	File ID	RT [min]	First Scan	Mass Analyzer	Activation Type	MS Order	# PSMs	Best PSM Ambiguity	Isolation Interference [%]	Average Reporter S/N	Ion Inject Time [ms]	Precursor m/z [Da]	Precursor MH+ [Da]	Precursor Charge	Spectrum File	Abundances (Normalized): 126	Abundances (Normalized): 127	Abundances (Normalized): 128	Abundances (Normalized): 129	Abundance: 126	Abundance: 127	Abundance: 128	Abundance: 129	Quan Info
		FALSE	F6	44,1806	10914	Fourier Transform	HCD (High Energy Collision Dissociation)	MS2	1	Unambiguous	10,33892	67,5	200,000	724,45673	1447,90618	2	Testis_FlowThru_2.raw	64.3	920.4	25	154.1	12.8	220.4	3.1	32.7
	FALSE	High	Sequest HT (A2)	Unambiguous	[R].vIQYFATVAVQGGDk.[K]	N-Term(TMT6plex); K15(TMT6plex)	3	4	ENSDARP00000116075.2; ENSDARP00000108224.2; ENSDARP00000106440.2	ENSDARP00000116075.2; ENSDARP00000108224.2; ENSDARP00000106440.2; ENSDARP00000051361.5	0	3	0,4822	0,0000	1	1	685,39117	2054,15897	2054,16865	-4,71	-0,00323	HCD (High Energy Collision Dissociation)	MS2	8,601501	24,2	200,000	95,2988	22056	Testis_2_001.raw	F2	2.7	78.7	2.5	12.4		2,53	FALSE	0	2,349E-07	R.VIQYFATVAVQGGDK.K	[193-207]
		Checked	File ID	RT [min]	First Scan	Mass Analyzer	Activation Type	MS Order	# PSMs	Best PSM Ambiguity	Isolation Interference [%]	Average Reporter S/N	Ion Inject Time [ms]	Precursor m/z [Da]	Precursor MH+ [Da]	Precursor Charge	Spectrum File	Abundances (Normalized): 126	Abundances (Normalized): 127	Abundances (Normalized): 128	Abundances (Normalized): 129	Abundance: 126	Abundance: 127	Abundance: 128	Abundance: 129	Quan Info
		FALSE	F2	95,2988	22056	Fourier Transform	HCD (High Energy Collision Dissociation)	MS2	1	Unambiguous	8,601501	24,2	200,000	685,39117	2054,15897	3	Testis_2_001.raw	81.2	1124.9	68.7	203.8	2.7	78.7	2.5	12.4
	FALSE	High	Sequest HT (A2)	Unambiguous	[K].lASADIETYLLEk.[S]	N-Term(TMT6plex); K13(TMT6plex)	6	19	ENSDARP00000116075.2; ENSDARP00000108224.2; ENSDARP00000011269.6; ENSDARP00000106440.2; ENSDARP00000088845.4; ENSDARP00000137611.1	ENSDARP00000116075.2; ENSDARP00000139007.1; ENSDARP00000115054.1; ENSDARP00000110789.2; ENSDARP00000135954.1; ENSDARP00000139175.1; ENSDARP00000108224.2; ENSDARP00000011269.6; ENSDARP00000106440.2; ENSDARP00000132925.1; ENSDARP00000069695.6; ENSDARP00000139186.1; ENSDARP00000128891.1; ENSDARP00000051361.5; ENSDARP00000105831.2; ENSDARP00000088845.4; ENSDARP00000111326.2; ENSDARP00000090306.4; ENS…	0	3	0,7093	0,0000	1	1	642,03766	1924,09842	1924,10432	-3,06	-0,00196	HCD (High Energy Collision Dissociation)	MS2	6,836135	67,8	200,000	95,4442	22092	Testis_2_001.raw	F2	2.2	231.7	1.6	34.5		2,89	FALSE	0	2,451E-06	K.LASADIETYLLEK.S	[262-274]
		Checked	File ID	RT [min]	First Scan	Mass Analyzer	Activation Type	MS Order	# PSMs	Best PSM Ambiguity	Isolation Interference [%]	Average Reporter S/N	Ion Inject Time [ms]	Precursor m/z [Da]	Precursor MH+ [Da]	Precursor Charge	Spectrum File	Abundances (Normalized): 126	Abundances (Normalized): 127	Abundances (Normalized): 128	Abundances (Normalized): 129	Abundance: 126	Abundance: 127	Abundance: 128	Abundance: 129	Quan Info
		FALSE	F2	95,4442	22092	Fourier Transform	HCD (High Energy Collision Dissociation)	MS2	1	Unambiguous	6,836135	67,8	200,000	642,03766	1924,09842	3	Testis_2_001.raw	66.9	3311.7	44	568.7	2.2	231.7	1.6	34.5
	FALSE	High	Sequest HT (A2)	Unambiguous	[K].gQTVPQVYNSVSALSk.[S]	N-Term(TMT6plex); K16(TMT6plex)	3	7	ENSDARP00000116075.2; ENSDARP00000108224.2; ENSDARP00000106440.2	ENSDARP00000116075.2; ENSDARP00000115054.1; ENSDARP00000108224.2; ENSDARP00000106440.2; ENSDARP00000051361.5; ENSDARP00000105831.2; ENSDARP00000111326.2	0	3	0,6049	0,0000	1	1	712,73645	2136,19480	2136,20649	-5,47	-0,00390	HCD (High Energy Collision Dissociation)	MS2	0	15,6	200,000	43,9972	10868	Testis_FlowThru_2.raw	F6	13.6	26.7	6.6	15.4		2,05	FALSE	0	2,066E-05	K.GQTVPQVYNSVSALSK.S	[418-433]
		Checked	File ID	RT [min]	First Scan	Mass Analyzer	Activation Type	MS Order	# PSMs	Best PSM Ambiguity	Isolation Interference [%]	Average Reporter S/N	Ion Inject Time [ms]	Precursor m/z [Da]	Precursor MH+ [Da]	Precursor Charge	Spectrum File	Abundances (Normalized): 126	Abundances (Normalized): 127	Abundances (Normalized): 128	Abundances (Normalized): 129	Abundance: 126	Abundance: 127	Abundance: 128	Abundance: 129	Quan Info
		FALSE	F6	43,9972	10868	Fourier Transform	HCD (High Energy Collision Dissociation)	MS2	1	Unambiguous	0	15,6	200,000	712,73645	2136,19480	3	Testis_FlowThru_2.raw	68.5	111.5	53.4	72.8	13.6	26.7	6.6	15.4
	FALSE	High	Sequest HT (A2)	Unambiguous	[K].aEIQTALEEAEGTLEHEESk.[I]	N-Term(TMT6plex); K20(TMT6plex)	3	7	ENSDARP00000116075.2; ENSDARP00000108224.2; ENSDARP00000106440.2	ENSDARP00000116075.2; ENSDARP00000115054.1; ENSDARP00000108224.2; ENSDARP00000106440.2; ENSDARP00000051361.5; ENSDARP00000105831.2; ENSDARP00000111326.2	0	3	0,2303	0,0000	1	1	891,45428	2672,34830	2672,36669	-6,88	-0,00613	HCD (High Energy Collision Dissociation)	MS2	3,029411	5,6	200,000	106,1384	25114	Testis_FlowThru_2.raw	F6		20.9		1.4		1,78	FALSE	0	7,391E-05	K.AEIQTALEEAEGTLEHEESK.I	[1540-1559]
		Checked	File ID	RT [min]	First Scan	Mass Analyzer	Activation Type	MS Order	# PSMs	Best PSM Ambiguity	Isolation Interference [%]	Average Reporter S/N	Ion Inject Time [ms]	Precursor m/z [Da]	Precursor MH+ [Da]	Precursor Charge	Spectrum File	Abundances (Normalized): 126	Abundances (Normalized): 127	Abundances (Normalized): 128	Abundances (Normalized): 129	Abundance: 126	Abundance: 127	Abundance: 128	Abundance: 129	Quan Info
		FALSE	F6	106,1384	25114	Fourier Transform	HCD (High Energy Collision Dissociation)	MS2	1	Unambiguous	3,029411	5,6	200,000	891,45428	2672,34830	3	Testis_FlowThru_2.raw		87.3		6.4		20.9		1.4	Rejected By Method
	FALSE	High	Sequest HT (A2)	Unambiguous	[R].lQGEVEDLMIDVER.[A]	N-Term(TMT6plex)	4	8	ENSDARP00000116075.2; ENSDARP00000108224.2; ENSDARP00000106440.2; ENSDARP00000088845.4	ENSDARP00000116075.2; ENSDARP00000115054.1; ENSDARP00000108224.2; ENSDARP00000106440.2; ENSDARP00000051361.5; ENSDARP00000105831.2; ENSDARP00000088845.4; ENSDARP00000111326.2	0	3	0,7234	0,0000	1	1	625,65680	1874,95584	1874,97309	-9,20	-0,00575	HCD (High Energy Collision Dissociation)	MS2	0	4,7	200,000	106,6938	25222	Testis_FlowThru_2.raw	F6	2.3	10.8		5.7		1,88	FALSE	0	1,591E-06	R.LQGEVEDLMIDVER.A	[1423-1436]
		Checked	File ID	RT [min]	First Scan	Mass Analyzer	Activation Type	MS Order	# PSMs	Best PSM Ambiguity	Isolation Interference [%]	Average Reporter S/N	Ion Inject Time [ms]	Precursor m/z [Da]	Precursor MH+ [Da]	Precursor Charge	Spectrum File	Abundances (Normalized): 126	Abundances (Normalized): 127	Abundances (Normalized): 128	Abundances (Normalized): 129	Abundance: 126	Abundance: 127	Abundance: 128	Abundance: 129	Quan Info
		FALSE	F6	106,6938	25222	Fourier Transform	HCD (High Energy Collision Dissociation)	MS2	1	Unambiguous	0	4,7	200,000	625,65680	1874,95584	3	Testis_FlowThru_2.raw	11.4	45.1		26.8	2.3	10.8		5.7	Rejected By Method
	FALSE	High	Sequest HT (A2)	Unambiguous	[K].aEIQTALEEAEGTLEHEESk.[I]	N-Term(TMT6plex); K20(TMT6plex)	3	7	ENSDARP00000116075.2; ENSDARP00000108224.2; ENSDARP00000106440.2	ENSDARP00000116075.2; ENSDARP00000115054.1; ENSDARP00000108224.2; ENSDARP00000106440.2; ENSDARP00000051361.5; ENSDARP00000105831.2; ENSDARP00000111326.2	0	3	0,3650	0,0000	1	1	891,45514	2672,35086	2672,36669	-5,92	-0,00528	HCD (High Energy Collision Dissociation)	MS2	0	5,1	200,000	106,6664	25216	Testis_FlowThru_2.raw	F6		20.2				1,37	FALSE	0	8,494E-05	K.AEIQTALEEAEGTLEHEESK.I	[1540-1559]
		Checked	File ID	RT [min]	First Scan	Mass Analyzer	Activation Type	MS Order	# PSMs	Best PSM Ambiguity	Isolation Interference [%]	Average Reporter S/N	Ion Inject Time [ms]	Precursor m/z [Da]	Precursor MH+ [Da]	Precursor Charge	Spectrum File	Abundances (Normalized): 126	Abundances (Normalized): 127	Abundances (Normalized): 128	Abundances (Normalized): 129	Abundance: 126	Abundance: 127	Abundance: 128	Abundance: 129	Quan Info
		FALSE	F6	106,6664	25216	Fourier Transform	HCD (High Energy Collision Dissociation)	MS2	1	Unambiguous	0	5,1	200,000	891,45514	2672,35086	3	Testis_FlowThru_2.raw		84.4				20.2			Rejected By Method
	FALSE	High	Sequest HT (A2)	Unambiguous	[R].lQEAEEQIEAVNSk.[C]	N-Term(TMT6plex); K14(TMT6plex)	3	7	ENSDARP00000116075.2; ENSDARP00000108224.2; ENSDARP00000106440.2	ENSDARP00000116075.2; ENSDARP00000115054.1; ENSDARP00000108224.2; ENSDARP00000106440.2; ENSDARP00000051361.5; ENSDARP00000105831.2; ENSDARP00000111326.2	0	3	0,6420	0,0000	1	1	682,70465	2046,09940	2046,11192	-6,12	-0,00417	HCD (High Energy Collision Dissociation)	MS2	18,95448	35,1	200,000	50,3713	12461	Testis_FlowThru_2.raw	F6	20.2	77.4	17.2	25		3,24	FALSE	0	3,071E-07	R.LQEAEEQIEAVNSK.C	[1399-1412]
		Checked	File ID	RT [min]	First Scan	Mass Analyzer	Activation Type	MS Order	# PSMs	Best PSM Ambiguity	Isolation Interference [%]	Average Reporter S/N	Ion Inject Time [ms]	Precursor m/z [Da]	Precursor MH+ [Da]	Precursor Charge	Spectrum File	Abundances (Normalized): 126	Abundances (Normalized): 127	Abundances (Normalized): 128	Abundances (Normalized): 129	Abundance: 126	Abundance: 127	Abundance: 128	Abundance: 129	Quan Info
		FALSE	F6	50,3713	12461	Fourier Transform	HCD (High Energy Collision Dissociation)	MS2	1	Unambiguous	18,95448	35,1	200,000	682,70465	2046,09940	3	Testis_FlowThru_2.raw	101.8	323.2	139.2	117.7	20.2	77.4	17.2	25
	FALSE	High	Sequest HT (A2)	Unambiguous	[K].nLTEEMASQDESIAk.[L]	N-Term(TMT6plex); K15(TMT6plex)	4	5	ENSDARP00000116075.2; ENSDARP00000108224.2; ENSDARP00000106440.2; ENSDARP00000088845.4	ENSDARP00000116075.2; ENSDARP00000108224.2; ENSDARP00000106440.2; ENSDARP00000051361.5; ENSDARP00000088845.4	0	3	0,7034	0,0000	1	1	708,69733	2124,07743	2124,08947	-5,67	-0,00401	HCD (High Energy Collision Dissociation)	MS2	6,327234	52,9	200,000	32,9155	8086	Testis_FlowThru_2.raw	F6	25.3	140.6	12.1	32.8		2,90	FALSE	0	1,255E-06	K.NLTEEMASQDESIAK.L	[979-993]
		Checked	File ID	RT [min]	First Scan	Mass Analyzer	Activation Type	MS Order	# PSMs	Best PSM Ambiguity	Isolation Interference [%]	Average Reporter S/N	Ion Inject Time [ms]	Precursor m/z [Da]	Precursor MH+ [Da]	Precursor Charge	Spectrum File	Abundances (Normalized): 126	Abundances (Normalized): 127	Abundances (Normalized): 128	Abundances (Normalized): 129	Abundance: 126	Abundance: 127	Abundance: 128	Abundance: 129	Quan Info
		FALSE	F6	32,9155	8086	Fourier Transform	HCD (High Energy Collision Dissociation)	MS2	1	Unambiguous	6,327234	52,9	200,000	708,69733	2124,07743	3	Testis_FlowThru_2.raw	127.3	587.2	97.9	154.8	25.3	140.6	12.1	32.8
	FALSE	High	Sequest HT (A2)	Unambiguous	[K].tPGLMENFLVIHQLR.[C]	N-Term(TMT6plex)	5	10	ENSDARP00000116075.2; ENSDARP00000108224.2; ENSDARP00000011269.6; ENSDARP00000106440.2; ENSDARP00000088845.4	ENSDARP00000116075.2; ENSDARP00000115054.1; ENSDARP00000108224.2; ENSDARP00000011269.6; ENSDARP00000106440.2; ENSDARP00000128891.1; ENSDARP00000051361.5; ENSDARP00000105831.2; ENSDARP00000088845.4; ENSDARP00000111326.2	0	3	0,6280	0,0000	1	1	666,37531	1997,11136	1997,12037	-4,51	-0,00300	HCD (High Energy Collision Dissociation)	MS2	12,361	6,5	200,000	87,4380	19829	Testis_3_002.raw	F3	8	5.2	2.6	10.4		2,07	FALSE	0	6,565E-05	K.TPGLMENFLVIHQLR.C	[682-696]
		Checked	File ID	RT [min]	First Scan	Mass Analyzer	Activation Type	MS Order	# PSMs	Best PSM Ambiguity	Isolation Interference [%]	Average Reporter S/N	Ion Inject Time [ms]	Precursor m/z [Da]	Precursor MH+ [Da]	Precursor Charge	Spectrum File	Abundances (Normalized): 126	Abundances (Normalized): 127	Abundances (Normalized): 128	Abundances (Normalized): 129	Abundance: 126	Abundance: 127	Abundance: 128	Abundance: 129	Quan Info
		FALSE	F3	87,4380	19829	Fourier Transform	HCD (High Energy Collision Dissociation)	MS2	1	Unambiguous	12,361	6,5	200,000	666,37531	1997,11136	3	Testis_3_002.raw	172.7	137.1	100.9	177.7	8	5.2	2.6	10.4	Rejected By Method
	FALSE	High	Sequest HT (A2)	Unambiguous	[K].nSYEETLDQLETLk.[R]	N-Term(TMT6plex); K14(TMT6plex)	3	7	ENSDARP00000116075.2; ENSDARP00000108224.2; ENSDARP00000106440.2	ENSDARP00000116075.2; ENSDARP00000115054.1; ENSDARP00000108224.2; ENSDARP00000106440.2; ENSDARP00000051361.5; ENSDARP00000105831.2; ENSDARP00000111326.2	0	3	0,6513	0,0000	1	1	714,38257	2141,13315	2141,13780	-2,17	-0,00155	HCD (High Energy Collision Dissociation)	MS2	0	14,5	200,000	84,5612	19137	Testis_3_002.raw	F3	19.6	12.2	2.9	23.2		2,61	FALSE	0	2,997E-06	K.NSYEETLDQLETLK.R	[1488-1501]
		Checked	File ID	RT [min]	First Scan	Mass Analyzer	Activation Type	MS Order	# PSMs	Best PSM Ambiguity	Isolation Interference [%]	Average Reporter S/N	Ion Inject Time [ms]	Precursor m/z [Da]	Precursor MH+ [Da]	Precursor Charge	Spectrum File	Abundances (Normalized): 126	Abundances (Normalized): 127	Abundances (Normalized): 128	Abundances (Normalized): 129	Abundance: 126	Abundance: 127	Abundance: 128	Abundance: 129	Quan Info
		FALSE	F3	84,5612	19137	Fourier Transform	HCD (High Energy Collision Dissociation)	MS2	1	Unambiguous	0	14,5	200,000	714,38257	2141,13315	3	Testis_3_002.raw	423.2	321.8	112.2	396.4	19.6	12.2	2.9	23.2
	FALSE	High	Sequest HT (A2)	Unambiguous	[K].kMEGDLNEMEIQLSHANR.[Q]	N-Term(TMT6plex); K1(TMT6plex)	5	10	ENSDARP00000116075.2; ENSDARP00000108224.2; ENSDARP00000011269.6; ENSDARP00000106440.2; ENSDARP00000088845.4	ENSDARP00000116075.2; ENSDARP00000115054.1; ENSDARP00000108224.2; ENSDARP00000011269.6; ENSDARP00000106440.2; ENSDARP00000128891.1; ENSDARP00000051361.5; ENSDARP00000105831.2; ENSDARP00000088845.4; ENSDARP00000111326.2	1	4	0,6225	0,0000	1	1	644,08240	2573,30776	2573,32161	-5,38	-0,00346	HCD (High Energy Collision Dissociation)	MS2	6,359214	85,9	200,000	48,0642	12168	Testis_FlowThru_1.raw	F5	64.3	59.4	51.9	167.6		4,00	FALSE	0	9,531E-07	K.KMEGDLNEMEIQLSHANR.Q	[1619-1636]
		Checked	File ID	RT [min]	First Scan	Mass Analyzer	Activation Type	MS Order	# PSMs	Best PSM Ambiguity	Isolation Interference [%]	Average Reporter S/N	Ion Inject Time [ms]	Precursor m/z [Da]	Precursor MH+ [Da]	Precursor Charge	Spectrum File	Abundances (Normalized): 126	Abundances (Normalized): 127	Abundances (Normalized): 128	Abundances (Normalized): 129	Abundance: 126	Abundance: 127	Abundance: 128	Abundance: 129	Quan Info
		FALSE	F5	48,0642	12168	Fourier Transform	HCD (High Energy Collision Dissociation)	MS2	1	Unambiguous	6,359214	85,9	200,000	644,08240	2573,30776	4	Testis_FlowThru_1.raw	98.8	89.6	92.5	167.6	64.3	59.4	51.9	167.6
	FALSE	High	Sequest HT (A2)	Unambiguous	[R].lQEAEEQIEAVNSk.[C]	N-Term(TMT6plex); K14(TMT6plex)	3	7	ENSDARP00000116075.2; ENSDARP00000108224.2; ENSDARP00000106440.2	ENSDARP00000116075.2; ENSDARP00000115054.1; ENSDARP00000108224.2; ENSDARP00000106440.2; ENSDARP00000051361.5; ENSDARP00000105831.2; ENSDARP00000111326.2	0	3	0,6958	0,0000	1	1	682,70502	2046,10050	2046,11192	-5,58	-0,00381	HCD (High Energy Collision Dissociation)	MS2	8,273927	38,8	200,000	50,8909	12591	Testis_FlowThru_2.raw	F6	14.8	112.5	7.9	19.3		3,55	FALSE	0	8,297E-07	R.LQEAEEQIEAVNSK.C	[1399-1412]
		Checked	File ID	RT [min]	First Scan	Mass Analyzer	Activation Type	MS Order	# PSMs	Best PSM Ambiguity	Isolation Interference [%]	Average Reporter S/N	Ion Inject Time [ms]	Precursor m/z [Da]	Precursor MH+ [Da]	Precursor Charge	Spectrum File	Abundances (Normalized): 126	Abundances (Normalized): 127	Abundances (Normalized): 128	Abundances (Normalized): 129	Abundance: 126	Abundance: 127	Abundance: 128	Abundance: 129	Quan Info
		FALSE	F6	50,8909	12591	Fourier Transform	HCD (High Energy Collision Dissociation)	MS2	1	Unambiguous	8,273927	38,8	200,000	682,70502	2046,10050	3	Testis_FlowThru_2.raw	74.5	469.8	63.9	90.9	14.8	112.5	7.9	19.3
	FALSE	High	Sequest HT (A2)	Unambiguous	[K].nDLQLAVASEAENLSDAEER.[C]	N-Term(TMT6plex)	2	3	ENSDARP00000116075.2; ENSDARP00000106440.2	ENSDARP00000116075.2; ENSDARP00000106440.2; ENSDARP00000051361.5	0	3	0,8741	0,0000	1	1	801,72925	2403,17319	2403,18369	-4,37	-0,00350	HCD (High Energy Collision Dissociation)	MS2	0	1,6	200,000	75,6184	16953	Testis_3_002.raw	F3	1.7	1.5		3.2		1,43	FALSE	0	1,364E-05	K.NDLQLAVASEAENLSDAEER.C	[887-906]
		Checked	File ID	RT [min]	First Scan	Mass Analyzer	Activation Type	MS Order	# PSMs	Best PSM Ambiguity	Isolation Interference [%]	Average Reporter S/N	Ion Inject Time [ms]	Precursor m/z [Da]	Precursor MH+ [Da]	Precursor Charge	Spectrum File	Abundances (Normalized): 126	Abundances (Normalized): 127	Abundances (Normalized): 128	Abundances (Normalized): 129	Abundance: 126	Abundance: 127	Abundance: 128	Abundance: 129	Quan Info
		FALSE	F3	75,6184	16953	Fourier Transform	HCD (High Energy Collision Dissociation)	MS2	1	Unambiguous	0	1,6	200,000	801,72925	2403,17319	3	Testis_3_002.raw	36.7	39.6		54.7	1.7	1.5		3.2	Rejected By Method
	FALSE	High	Sequest HT (A2)	Unambiguous	[K].lLATLYPPVVEETGGGk.[K]	N-Term(TMT6plex); K17(TMT6plex)	2	5	ENSDARP00000108224.2; ENSDARP00000106440.2	ENSDARP00000115054.1; ENSDARP00000108224.2; ENSDARP00000106440.2; ENSDARP00000105831.2; ENSDARP00000111326.2	0	3	0,7834	0,0000	1	1	734,76080	2202,26786	2202,27859	-4,87	-0,00358	HCD (High Energy Collision Dissociation)	MS2	0	3,7	200,000	91,5855	22190	Testis_FlowThru_2.raw	F6		13.4		1.6		1,57	FALSE	0	2,31E-05	K.LLATLYPPVVEETGGGK.K	[620-636]
		Checked	File ID	RT [min]	First Scan	Mass Analyzer	Activation Type	MS Order	# PSMs	Best PSM Ambiguity	Isolation Interference [%]	Average Reporter S/N	Ion Inject Time [ms]	Precursor m/z [Da]	Precursor MH+ [Da]	Precursor Charge	Spectrum File	Abundances (Normalized): 126	Abundances (Normalized): 127	Abundances (Normalized): 128	Abundances (Normalized): 129	Abundance: 126	Abundance: 127	Abundance: 128	Abundance: 129	Quan Info
		FALSE	F6	91,5855	22190	Fourier Transform	HCD (High Energy Collision Dissociation)	MS2	1	Unambiguous	0	3,7	200,000	734,76080	2202,26786	3	Testis_FlowThru_2.raw		56		7.4		13.4		1.6	Rejected By Method
	FALSE	High	Sequest HT (A2)	Unambiguous	[K].mEGDLNEMEIQLSHANR.[Q]	N-Term(TMT6plex)	5	10	ENSDARP00000116075.2; ENSDARP00000108224.2; ENSDARP00000011269.6; ENSDARP00000106440.2; ENSDARP00000088845.4	ENSDARP00000116075.2; ENSDARP00000115054.1; ENSDARP00000108224.2; ENSDARP00000011269.6; ENSDARP00000106440.2; ENSDARP00000128891.1; ENSDARP00000051361.5; ENSDARP00000105831.2; ENSDARP00000088845.4; ENSDARP00000111326.2	0	3	0,8043	0,0000	1	1	739,35498	2216,05039	2216,06372	-6,01	-0,00444	HCD (High Energy Collision Dissociation)	MS2	11,06155	6,3	200,000	62,1797	13951	Testis_4_002.raw	F4		13.9	6.3	5.1		1,84	FALSE	0	3,218E-06	K.MEGDLNEMEIQLSHANR.Q	[1620-1636]
		Checked	File ID	RT [min]	First Scan	Mass Analyzer	Activation Type	MS Order	# PSMs	Best PSM Ambiguity	Isolation Interference [%]	Average Reporter S/N	Ion Inject Time [ms]	Precursor m/z [Da]	Precursor MH+ [Da]	Precursor Charge	Spectrum File	Abundances (Normalized): 126	Abundances (Normalized): 127	Abundances (Normalized): 128	Abundances (Normalized): 129	Abundance: 126	Abundance: 127	Abundance: 128	Abundance: 129	Quan Info
		FALSE	F4	62,1797	13951	Fourier Transform	HCD (High Energy Collision Dissociation)	MS2	1	Unambiguous	11,06155	6,3	200,000	739,35498	2216,05039	3	Testis_4_002.raw		232.3	80.5	90.9		13.9	6.3	5.1	Rejected By Method
	FALSE	High	Sequest HT (A2)	Unambiguous	[K].qAFTQQIEELkR.[Q]	N-Term(TMT6plex); K11(TMT6plex)	3	7	ENSDARP00000116075.2; ENSDARP00000108224.2; ENSDARP00000106440.2	ENSDARP00000116075.2; ENSDARP00000115054.1; ENSDARP00000108224.2; ENSDARP00000106440.2; ENSDARP00000051361.5; ENSDARP00000105831.2; ENSDARP00000111326.2	1	3	0,6211	0,0000	1	1	650,37579	1949,11283	1949,12203	-4,72	-0,00307	HCD (High Energy Collision Dissociation)	MS2	13,07745	143,4	200,000	44,6959	11313	Testis_FlowThru_1.raw	F5	81.4	75.4	50	366.3		2,56	FALSE	0	1,085E-05	K.QAFTQQIEELKR.Q	[1308-1319]
		Checked	File ID	RT [min]	First Scan	Mass Analyzer	Activation Type	MS Order	# PSMs	Best PSM Ambiguity	Isolation Interference [%]	Average Reporter S/N	Ion Inject Time [ms]	Precursor m/z [Da]	Precursor MH+ [Da]	Precursor Charge	Spectrum File	Abundances (Normalized): 126	Abundances (Normalized): 127	Abundances (Normalized): 128	Abundances (Normalized): 129	Abundance: 126	Abundance: 127	Abundance: 128	Abundance: 129	Quan Info
		FALSE	F5	44,6959	11313	Fourier Transform	HCD (High Energy Collision Dissociation)	MS2	1	Unambiguous	13,07745	143,4	200,000	650,37579	1949,11283	3	Testis_FlowThru_1.raw	125.1	113.7	89.1	366.3	81.4	75.4	50	366.3
	FALSE	High	Sequest HT (A2)	Unambiguous	[R].lQGEVEDLMIDVER.[A]	N-Term(TMT6plex)	4	8	ENSDARP00000116075.2; ENSDARP00000108224.2; ENSDARP00000106440.2; ENSDARP00000088845.4	ENSDARP00000116075.2; ENSDARP00000115054.1; ENSDARP00000108224.2; ENSDARP00000106440.2; ENSDARP00000051361.5; ENSDARP00000105831.2; ENSDARP00000088845.4; ENSDARP00000111326.2	0	3	0,6491	0,0000	1	1	625,66003	1874,96555	1874,97309	-4,02	-0,00252	HCD (High Energy Collision Dissociation)	MS2	34,30056	3,2	200,000	106,2335	24219	Testis_3_002.raw	F3	5.2	2.3		5.5		1,71	FALSE	0	5,755E-06	R.LQGEVEDLMIDVER.A	[1423-1436]
		Checked	File ID	RT [min]	First Scan	Mass Analyzer	Activation Type	MS Order	# PSMs	Best PSM Ambiguity	Isolation Interference [%]	Average Reporter S/N	Ion Inject Time [ms]	Precursor m/z [Da]	Precursor MH+ [Da]	Precursor Charge	Spectrum File	Abundances (Normalized): 126	Abundances (Normalized): 127	Abundances (Normalized): 128	Abundances (Normalized): 129	Abundance: 126	Abundance: 127	Abundance: 128	Abundance: 129	Quan Info
		FALSE	F3	106,2335	24219	Fourier Transform	HCD (High Energy Collision Dissociation)	MS2	1	Unambiguous	34,30056	3,2	200,000	625,66003	1874,96555	3	Testis_3_002.raw	112.4	60.7		94	5.2	2.3		5.5	Rejected By Method
	FALSE	High	Sequest HT (A2)	Unambiguous	[K].nLQQEISDLTEQIGETGk.[S]	N-Term(TMT6plex); K18(TMT6plex)	2	4	ENSDARP00000116075.2; ENSDARP00000106440.2	ENSDARP00000116075.2; ENSDARP00000115054.1; ENSDARP00000106440.2; ENSDARP00000051361.5	0	3		0,0000	1	2	821,10693	2461,30625	2461,31862	-5,03	-0,00412	HCD (High Energy Collision Dissociation)	MS2	0	3,2	200,000	109,4304	24925	Testis_3_002.raw	F3	5.4			7.5		1,42	FALSE	0	8,257E-05	K.NLQQEISDLTEQIGETGK.S	[1506-1523]
		Checked	File ID	RT [min]	First Scan	Mass Analyzer	Activation Type	MS Order	# PSMs	Best PSM Ambiguity	Isolation Interference [%]	Average Reporter S/N	Ion Inject Time [ms]	Precursor m/z [Da]	Precursor MH+ [Da]	Precursor Charge	Spectrum File	Abundances (Normalized): 126	Abundances (Normalized): 127	Abundances (Normalized): 128	Abundances (Normalized): 129	Abundance: 126	Abundance: 127	Abundance: 128	Abundance: 129	Quan Info
		FALSE	F3	109,4304	24925	Fourier Transform	HCD (High Energy Collision Dissociation)	MS2	2	Unambiguous	0	3,2	200,000	821,10693	2461,30625	3	Testis_3_002.raw	116.9			128.3	5.4			7.5	Rejected By Method
	FALSE	High	Sequest HT (A2)	Unambiguous	[K].nDLQLAVASEAENLSDAEER.[C]	N-Term(TMT6plex)	2	3	ENSDARP00000116075.2; ENSDARP00000106440.2	ENSDARP00000116075.2; ENSDARP00000106440.2; ENSDARP00000051361.5	0	3	0,8262	0,0000	1	1	801,72717	2403,16697	2403,18369	-6,96	-0,00558	HCD (High Energy Collision Dissociation)	MS2	0	4,2	200,000	74,0433	18276	Testis_FlowThru_2.raw	F6	1.8	12.4		2.8		4,20	FALSE	0	5,214E-11	K.NDLQLAVASEAENLSDAEER.C	[887-906]
		Checked	File ID	RT [min]	First Scan	Mass Analyzer	Activation Type	MS Order	# PSMs	Best PSM Ambiguity	Isolation Interference [%]	Average Reporter S/N	Ion Inject Time [ms]	Precursor m/z [Da]	Precursor MH+ [Da]	Precursor Charge	Spectrum File	Abundances (Normalized): 126	Abundances (Normalized): 127	Abundances (Normalized): 128	Abundances (Normalized): 129	Abundance: 126	Abundance: 127	Abundance: 128	Abundance: 129	Quan Info
		FALSE	F6	74,0433	18276	Fourier Transform	HCD (High Energy Collision Dissociation)	MS2	1	Unambiguous	0	4,2	200,000	801,72717	2403,16697	3	Testis_FlowThru_2.raw	8.8	51.8		13.1	1.8	12.4		2.8	Rejected By Method
	FALSE	High	Sequest HT (A2)	Unambiguous	[K].dIDDLELTLAk.[V]	N-Term(TMT6plex); K11(TMT6plex)	6	22	ENSDARP00000116075.2; ENSDARP00000108224.2; ENSDARP00000011269.6; ENSDARP00000106440.2; ENSDARP00000088845.4; ENSDARP00000137611.1	ENSDARP00000116075.2; ENSDARP00000139007.1; ENSDARP00000115054.1; ENSDARP00000110789.2; ENSDARP00000135954.1; ENSDARP00000139175.1; ENSDARP00000108224.2; ENSDARP00000108536.1; ENSDARP00000071938.5; ENSDARP00000011269.6; ENSDARP00000140319.1; ENSDARP00000106440.2; ENSDARP00000139186.1; ENSDARP00000128891.1; ENSDARP00000051361.5; ENSDARP00000131677.1; ENSDARP00000105831.2; ENSDARP00000088845.4; ENS…	0	2	0,0000	0,0000	1	1	852,49084	1703,97441	1703,98314	-5,12	-0,00436	HCD (High Energy Collision Dissociation)	MS2	1,939677	28,7	200,000	76,0814	18751	Testis_FlowThru_2.raw	F6	1.4	101		12		2,63	FALSE	0	9,87E-07	K.DIDDLELTLAK.V	[955-965]
		Checked	File ID	RT [min]	First Scan	Mass Analyzer	Activation Type	MS Order	# PSMs	Best PSM Ambiguity	Isolation Interference [%]	Average Reporter S/N	Ion Inject Time [ms]	Precursor m/z [Da]	Precursor MH+ [Da]	Precursor Charge	Spectrum File	Abundances (Normalized): 126	Abundances (Normalized): 127	Abundances (Normalized): 128	Abundances (Normalized): 129	Abundance: 126	Abundance: 127	Abundance: 128	Abundance: 129	Quan Info
		FALSE	F6	76,0814	18751	Fourier Transform	HCD (High Energy Collision Dissociation)	MS2	3	Unambiguous	1,939677	28,7	200,000	852,49084	1703,97441	2	Testis_FlowThru_2.raw	7.1	421.8		56.6	1.4	101		12
	FALSE	High	Sequest HT (A2)	Unambiguous	[K].dIDDLELTLAk.[V]	N-Term(TMT6plex); K11(TMT6plex)	6	22	ENSDARP00000116075.2; ENSDARP00000108224.2; ENSDARP00000011269.6; ENSDARP00000106440.2; ENSDARP00000088845.4; ENSDARP00000137611.1	ENSDARP00000116075.2; ENSDARP00000139007.1; ENSDARP00000115054.1; ENSDARP00000110789.2; ENSDARP00000135954.1; ENSDARP00000139175.1; ENSDARP00000108224.2; ENSDARP00000108536.1; ENSDARP00000071938.5; ENSDARP00000011269.6; ENSDARP00000140319.1; ENSDARP00000106440.2; ENSDARP00000139186.1; ENSDARP00000128891.1; ENSDARP00000051361.5; ENSDARP00000131677.1; ENSDARP00000105831.2; ENSDARP00000088845.4; ENS…	0	3	0,0000	0,0000	1	1	568,66333	1703,97544	1703,98314	-4,52	-0,00257	HCD (High Energy Collision Dissociation)	MS2	10,59278	57,6	200,000	76,0441	18742	Testis_FlowThru_2.raw	F6	8	182.3	11.6	27.6		2,79	FALSE	0	6,689E-06	K.DIDDLELTLAK.V	[955-965]
		Checked	File ID	RT [min]	First Scan	Mass Analyzer	Activation Type	MS Order	# PSMs	Best PSM Ambiguity	Isolation Interference [%]	Average Reporter S/N	Ion Inject Time [ms]	Precursor m/z [Da]	Precursor MH+ [Da]	Precursor Charge	Spectrum File	Abundances (Normalized): 126	Abundances (Normalized): 127	Abundances (Normalized): 128	Abundances (Normalized): 129	Abundance: 126	Abundance: 127	Abundance: 128	Abundance: 129	Quan Info
		FALSE	F6	76,0441	18742	Fourier Transform	HCD (High Energy Collision Dissociation)	MS2	3	Unambiguous	10,59278	57,6	200,000	568,66333	1703,97544	3	Testis_FlowThru_2.raw	40.4	761.3	93.9	129.9	8	182.3	11.6	27.6
	FALSE	High	Sequest HT (A2)	Unambiguous	[K].lEQQVDDLEGSLEQEk.[K]	N-Term(TMT6plex); K16(TMT6plex)	6	25	ENSDARP00000116075.2; ENSDARP00000108224.2; ENSDARP00000011269.6; ENSDARP00000106440.2; ENSDARP00000088845.4; ENSDARP00000137611.1	ENSDARP00000116075.2; ENSDARP00000114580.2; ENSDARP00000139007.1; ENSDARP00000115054.1; ENSDARP00000088086.4; ENSDARP00000110789.2; ENSDARP00000135954.1; ENSDARP00000139175.1; ENSDARP00000108224.2; ENSDARP00000108536.1; ENSDARP00000011269.6; ENSDARP00000140319.1; ENSDARP00000106440.2; ENSDARP00000139186.1; ENSDARP00000128891.1; ENSDARP00000051361.5; ENSDARP00000025782.7; ENSDARP00000131677.1; ENS…	0	3	0,7617	0,0000	1	1	773,40656	2318,20511	2318,21276	-3,30	-0,00255	HCD (High Energy Collision Dissociation)	MS2	8,103886	9,8	200,000	75,7498	18672	Testis_FlowThru_2.raw	F6	2.5	31.7		4.7		2,14	FALSE	0	1,793E-07	K.LEQQVDDLEGSLEQEK.K	[1029-1044]
		Checked	File ID	RT [min]	First Scan	Mass Analyzer	Activation Type	MS Order	# PSMs	Best PSM Ambiguity	Isolation Interference [%]	Average Reporter S/N	Ion Inject Time [ms]	Precursor m/z [Da]	Precursor MH+ [Da]	Precursor Charge	Spectrum File	Abundances (Normalized): 126	Abundances (Normalized): 127	Abundances (Normalized): 128	Abundances (Normalized): 129	Abundance: 126	Abundance: 127	Abundance: 128	Abundance: 129	Quan Info
		FALSE	F6	75,7498	18672	Fourier Transform	HCD (High Energy Collision Dissociation)	MS2	1	Unambiguous	8,103886	9,8	200,000	773,40656	2318,20511	3	Testis_FlowThru_2.raw	12.5	132.4		22.4	2.5	31.7		4.7	Rejected By Method
	FALSE	High	Sequest HT (A2)	Unambiguous	[R].tVEDQLSEIk.[S]	N-Term(TMT6plex); K10(TMT6plex)	2	3	ENSDARP00000108224.2; ENSDARP00000106440.2	ENSDARP00000108224.2; ENSDARP00000106440.2; ENSDARP00000051361.5	0	2	0,5879	0,0000	1	1	810,46234	1619,91741	1619,92562	-5,07	-0,00411	HCD (High Energy Collision Dissociation)	MS2	0	116,0	200,000	36,0960	9125	Testis_FlowThru_1.raw	F5	29.6	33.6	21.2	379.3		3,98	FALSE	0	2,209E-06	R.TVEDQLSEIK.S	[1253-1262]
		Checked	File ID	RT [min]	First Scan	Mass Analyzer	Activation Type	MS Order	# PSMs	Best PSM Ambiguity	Isolation Interference [%]	Average Reporter S/N	Ion Inject Time [ms]	Precursor m/z [Da]	Precursor MH+ [Da]	Precursor Charge	Spectrum File	Abundances (Normalized): 126	Abundances (Normalized): 127	Abundances (Normalized): 128	Abundances (Normalized): 129	Abundance: 126	Abundance: 127	Abundance: 128	Abundance: 129	Quan Info
		FALSE	F5	36,0960	9125	Fourier Transform	HCD (High Energy Collision Dissociation)	MS2	1	Unambiguous	0	116,0	200,000	810,46234	1619,91741	2	Testis_FlowThru_1.raw	45.4	50.7	37.7	379.3	29.6	33.6	21.2	379.3
	FALSE	High	Sequest HT (A2)	Unambiguous	[R].lEDEEEINAELTAk.[K]	N-Term(TMT6plex); K14(TMT6plex)	5	10	ENSDARP00000116075.2; ENSDARP00000108224.2; ENSDARP00000011269.6; ENSDARP00000106440.2; ENSDARP00000088845.4	ENSDARP00000116075.2; ENSDARP00000115054.1; ENSDARP00000108224.2; ENSDARP00000011269.6; ENSDARP00000106440.2; ENSDARP00000128891.1; ENSDARP00000051361.5; ENSDARP00000105831.2; ENSDARP00000088845.4; ENSDARP00000111326.2	0	3	0,7614	0,0000	1	1	688,03229	2062,08231	2062,09560	-6,45	-0,00443	HCD (High Energy Collision Dissociation)	MS2	45,83473	17,4	200,000	51,2981	12692	Testis_FlowThru_2.raw	F6	14.8	35.3	6.2	13.1		1,76	FALSE	0	2,712E-05	R.LEDEEEINAELTAK.K	[928-941]
		Checked	File ID	RT [min]	First Scan	Mass Analyzer	Activation Type	MS Order	# PSMs	Best PSM Ambiguity	Isolation Interference [%]	Average Reporter S/N	Ion Inject Time [ms]	Precursor m/z [Da]	Precursor MH+ [Da]	Precursor Charge	Spectrum File	Abundances (Normalized): 126	Abundances (Normalized): 127	Abundances (Normalized): 128	Abundances (Normalized): 129	Abundance: 126	Abundance: 127	Abundance: 128	Abundance: 129	Quan Info
		FALSE	F6	51,2981	12692	Fourier Transform	HCD (High Energy Collision Dissociation)	MS2	1	Unambiguous	45,83473	17,4	200,000	688,03229	2062,08231	3	Testis_FlowThru_2.raw	74.4	147.4	50.1	61.9	14.8	35.3	6.2	13.1
	FALSE	High	Sequest HT (A2)	Unambiguous	[K].aITDAAMMAEELkk.[E]	N-Term(TMT6plex); K13(TMT6plex); K14(TMT6plex)	6	24	ENSDARP00000116075.2; ENSDARP00000108224.2; ENSDARP00000011269.6; ENSDARP00000106440.2; ENSDARP00000088845.4; ENSDARP00000137611.1	ENSDARP00000116075.2; ENSDARP00000114580.2; ENSDARP00000139007.1; ENSDARP00000115054.1; ENSDARP00000088086.4; ENSDARP00000110789.2; ENSDARP00000135954.1; ENSDARP00000108224.2; ENSDARP00000108536.1; ENSDARP00000011269.6; ENSDARP00000140319.1; ENSDARP00000106440.2; ENSDARP00000139186.1; ENSDARP00000128891.1; ENSDARP00000051361.5; ENSDARP00000025782.7; ENSDARP00000131677.1; ENSDARP00000105831.2; ENS…	1	3	0,5805	0,0000	1	1	737,08710	2209,24674	2209,25392	-3,25	-0,00239	HCD (High Energy Collision Dissociation)	MS2	0	62,6	200,000	79,3859	19525	Testis_FlowThru_2.raw	F6	8.6	195.1	10	35.7		2,36	FALSE	0	0,0001133	K.AITDAAMMAEELKK.E	[1760-1773]
		Checked	File ID	RT [min]	First Scan	Mass Analyzer	Activation Type	MS Order	# PSMs	Best PSM Ambiguity	Isolation Interference [%]	Average Reporter S/N	Ion Inject Time [ms]	Precursor m/z [Da]	Precursor MH+ [Da]	Precursor Charge	Spectrum File	Abundances (Normalized): 126	Abundances (Normalized): 127	Abundances (Normalized): 128	Abundances (Normalized): 129	Abundance: 126	Abundance: 127	Abundance: 128	Abundance: 129	Quan Info
		FALSE	F6	79,3859	19525	Fourier Transform	HCD (High Energy Collision Dissociation)	MS2	1	Unambiguous	0	62,6	200,000	737,08710	2209,24674	3	Testis_FlowThru_2.raw	43.2	814.8	81	168.5	8.6	195.1	10	35.7
	FALSE	High	Sequest HT (A2)	Unambiguous	[K].nLTEEMASQDESIAk.[L]	N-Term(TMT6plex); K15(TMT6plex)	4	5	ENSDARP00000116075.2; ENSDARP00000108224.2; ENSDARP00000106440.2; ENSDARP00000088845.4	ENSDARP00000116075.2; ENSDARP00000108224.2; ENSDARP00000106440.2; ENSDARP00000051361.5; ENSDARP00000088845.4	0	3	0,6920	0,0000	1	1	708,69727	2124,07724	2124,08947	-5,76	-0,00408	HCD (High Energy Collision Dissociation)	MS2	12,00085	83,1	200,000	32,4007	7957	Testis_FlowThru_2.raw	F6	43.4	209.9	17.8	60.1		2,89	FALSE	0	1,213E-06	K.NLTEEMASQDESIAK.L	[979-993]
		Checked	File ID	RT [min]	First Scan	Mass Analyzer	Activation Type	MS Order	# PSMs	Best PSM Ambiguity	Isolation Interference [%]	Average Reporter S/N	Ion Inject Time [ms]	Precursor m/z [Da]	Precursor MH+ [Da]	Precursor Charge	Spectrum File	Abundances (Normalized): 126	Abundances (Normalized): 127	Abundances (Normalized): 128	Abundances (Normalized): 129	Abundance: 126	Abundance: 127	Abundance: 128	Abundance: 129	Quan Info
		FALSE	F6	32,4007	7957	Fourier Transform	HCD (High Energy Collision Dissociation)	MS2	1	Unambiguous	12,00085	83,1	200,000	708,69727	2124,07724	3	Testis_FlowThru_2.raw	218.7	876.6	143.9	283.4	43.4	209.9	17.8	60.1
	FALSE	High	Sequest HT (A2)	Unambiguous	[R].iEELEEEIEAER.[A]	N-Term(TMT6plex)	5	10	ENSDARP00000116075.2; ENSDARP00000108224.2; ENSDARP00000011269.6; ENSDARP00000106440.2; ENSDARP00000088845.4	ENSDARP00000116075.2; ENSDARP00000115054.1; ENSDARP00000108224.2; ENSDARP00000011269.6; ENSDARP00000106440.2; ENSDARP00000128891.1; ENSDARP00000051361.5; ENSDARP00000105831.2; ENSDARP00000088845.4; ENSDARP00000111326.2	0	3		0,0000	1	2	573,29132	1717,85941	1717,86934	-5,78	-0,00331	HCD (High Energy Collision Dissociation)	MS2	2,150062	8,3	200,000	79,0178	19440	Testis_FlowThru_2.raw	F6	6.3	17.1	2	7.5		2,76	FALSE	0	1,414E-07	R.IEELEEEIEAER.A	[1117-1128]
		Checked	File ID	RT [min]	First Scan	Mass Analyzer	Activation Type	MS Order	# PSMs	Best PSM Ambiguity	Isolation Interference [%]	Average Reporter S/N	Ion Inject Time [ms]	Precursor m/z [Da]	Precursor MH+ [Da]	Precursor Charge	Spectrum File	Abundances (Normalized): 126	Abundances (Normalized): 127	Abundances (Normalized): 128	Abundances (Normalized): 129	Abundance: 126	Abundance: 127	Abundance: 128	Abundance: 129	Quan Info
		FALSE	F6	79,0178	19440	Fourier Transform	HCD (High Energy Collision Dissociation)	MS2	2	Unambiguous	2,150062	8,3	200,000	573,29132	1717,85941	3	Testis_FlowThru_2.raw	31.9	71.4	16.2	35.2	6.3	17.1	2	7.5	Rejected By Method
	FALSE	High	Sequest HT (A2)	Unambiguous	[R].iEELEEEIEAER.[A]	N-Term(TMT6plex)	5	10	ENSDARP00000116075.2; ENSDARP00000108224.2; ENSDARP00000011269.6; ENSDARP00000106440.2; ENSDARP00000088845.4	ENSDARP00000116075.2; ENSDARP00000115054.1; ENSDARP00000108224.2; ENSDARP00000011269.6; ENSDARP00000106440.2; ENSDARP00000128891.1; ENSDARP00000051361.5; ENSDARP00000105831.2; ENSDARP00000088845.4; ENSDARP00000111326.2	0	3		0,0000	1	2	573,29279	1717,86380	1717,86934	-3,22	-0,00185	HCD (High Energy Collision Dissociation)	MS2	0	8,2	200,000	78,4957	19318	Testis_FlowThru_2.raw	F6	10.3	14.1		8.2		1,75	FALSE	0	6,053E-05	R.IEELEEEIEAER.A	[1117-1128]
		Checked	File ID	RT [min]	First Scan	Mass Analyzer	Activation Type	MS Order	# PSMs	Best PSM Ambiguity	Isolation Interference [%]	Average Reporter S/N	Ion Inject Time [ms]	Precursor m/z [Da]	Precursor MH+ [Da]	Precursor Charge	Spectrum File	Abundances (Normalized): 126	Abundances (Normalized): 127	Abundances (Normalized): 128	Abundances (Normalized): 129	Abundance: 126	Abundance: 127	Abundance: 128	Abundance: 129	Quan Info
		FALSE	F6	78,4957	19318	Fourier Transform	HCD (High Energy Collision Dissociation)	MS2	2	Unambiguous	0	8,2	200,000	573,29279	1717,86380	3	Testis_FlowThru_2.raw	52.1	58.9		38.5	10.3	14.1		8.2	Rejected By Method
	FALSE	High	Sequest HT (A2)	Unambiguous	[K].nSYEETLDQLETLk.[R]	N-Term(TMT6plex); K14(TMT6plex)	3	7	ENSDARP00000116075.2; ENSDARP00000108224.2; ENSDARP00000106440.2	ENSDARP00000116075.2; ENSDARP00000115054.1; ENSDARP00000108224.2; ENSDARP00000106440.2; ENSDARP00000051361.5; ENSDARP00000105831.2; ENSDARP00000111326.2	0	3	0,6423	0,0000	1	1	714,38123	2141,12912	2141,13780	-4,05	-0,00289	HCD (High Energy Collision Dissociation)	MS2	9,24337	18,6	200,000	83,5365	20472	Testis_FlowThru_2.raw	F6	2.6	61.4		10		2,60	FALSE	0	1,661E-06	K.NSYEETLDQLETLK.R	[1488-1501]
		Checked	File ID	RT [min]	First Scan	Mass Analyzer	Activation Type	MS Order	# PSMs	Best PSM Ambiguity	Isolation Interference [%]	Average Reporter S/N	Ion Inject Time [ms]	Precursor m/z [Da]	Precursor MH+ [Da]	Precursor Charge	Spectrum File	Abundances (Normalized): 126	Abundances (Normalized): 127	Abundances (Normalized): 128	Abundances (Normalized): 129	Abundance: 126	Abundance: 127	Abundance: 128	Abundance: 129	Quan Info
		FALSE	F6	83,5365	20472	Fourier Transform	HCD (High Energy Collision Dissociation)	MS2	1	Unambiguous	9,24337	18,6	200,000	714,38123	2141,12912	3	Testis_FlowThru_2.raw	12.9	256.4		47.1	2.6	61.4		10
	FALSE	High	Sequest HT (A2)	Unambiguous	[R].dLEESTLQHEATAAALR.[K]	N-Term(TMT6plex)	5	10	ENSDARP00000116075.2; ENSDARP00000108224.2; ENSDARP00000011269.6; ENSDARP00000106440.2; ENSDARP00000088845.4	ENSDARP00000116075.2; ENSDARP00000115054.1; ENSDARP00000108224.2; ENSDARP00000011269.6; ENSDARP00000106440.2; ENSDARP00000128891.1; ENSDARP00000051361.5; ENSDARP00000105831.2; ENSDARP00000088845.4; ENSDARP00000111326.2	0	3	0,8036	0,0000	1	1	695,36133	2084,06943	2084,08213	-6,09	-0,00423	HCD (High Energy Collision Dissociation)	MS2	2,289568	51,3	200,000	32,7883	8054	Testis_FlowThru_2.raw	F6	16.3	144.7	16.2	27.2		4,94	FALSE	0	2,505E-08	R.DLEESTLQHEATAAALR.K	[1179-1195]
		Checked	File ID	RT [min]	First Scan	Mass Analyzer	Activation Type	MS Order	# PSMs	Best PSM Ambiguity	Isolation Interference [%]	Average Reporter S/N	Ion Inject Time [ms]	Precursor m/z [Da]	Precursor MH+ [Da]	Precursor Charge	Spectrum File	Abundances (Normalized): 126	Abundances (Normalized): 127	Abundances (Normalized): 128	Abundances (Normalized): 129	Abundance: 126	Abundance: 127	Abundance: 128	Abundance: 129	Quan Info
		FALSE	F6	32,7883	8054	Fourier Transform	HCD (High Energy Collision Dissociation)	MS2	1	Unambiguous	2,289568	51,3	200,000	695,36133	2084,06943	3	Testis_FlowThru_2.raw	81.9	604.3	131.1	128.4	16.3	144.7	16.2	27.2
	FALSE	High	Sequest HT (A2)	Unambiguous	[R].lQEAEEQIEAVNSk.[C]	N-Term(TMT6plex); K14(TMT6plex)	3	7	ENSDARP00000116075.2; ENSDARP00000108224.2; ENSDARP00000106440.2	ENSDARP00000116075.2; ENSDARP00000115054.1; ENSDARP00000108224.2; ENSDARP00000106440.2; ENSDARP00000051361.5; ENSDARP00000105831.2; ENSDARP00000111326.2	0	3	0,6966	0,0000	1	1	682,70648	2046,10489	2046,11192	-3,43	-0,00234	HCD (High Energy Collision Dissociation)	MS2	9,280494	11,9	200,000	53,9123	11645	Testis_3_002.raw	F3	18.2	12	1.7	15.6		2,67	FALSE	0	5,713E-06	R.LQEAEEQIEAVNSK.C	[1399-1412]
		Checked	File ID	RT [min]	First Scan	Mass Analyzer	Activation Type	MS Order	# PSMs	Best PSM Ambiguity	Isolation Interference [%]	Average Reporter S/N	Ion Inject Time [ms]	Precursor m/z [Da]	Precursor MH+ [Da]	Precursor Charge	Spectrum File	Abundances (Normalized): 126	Abundances (Normalized): 127	Abundances (Normalized): 128	Abundances (Normalized): 129	Abundance: 126	Abundance: 127	Abundance: 128	Abundance: 129	Quan Info
		FALSE	F3	53,9123	11645	Fourier Transform	HCD (High Energy Collision Dissociation)	MS2	1	Unambiguous	9,280494	11,9	200,000	682,70648	2046,10489	3	Testis_3_002.raw	392.9	316.5	65.5	266.4	18.2	12	1.7	15.6
	FALSE	High	Sequest HT (A2)	Unambiguous	[R].sLSTELFk.[ML]	N-Term(TMT6plex); K8(TMT6plex)	6	20	ENSDARP00000116075.2; ENSDARP00000108224.2; ENSDARP00000011269.6; ENSDARP00000106440.2; ENSDARP00000137611.1	ENSDARP00000116075.2; ENSDARP00000114580.2; ENSDARP00000139007.1; ENSDARP00000115054.1; ENSDARP00000110789.2; ENSDARP00000135954.1; ENSDARP00000108224.2; ENSDARP00000108536.1; ENSDARP00000011269.6; ENSDARP00000140319.1; ENSDARP00000106440.2; ENSDARP00000139186.1; ENSDARP00000128891.1; ENSDARP00000051361.5; ENSDARP00000025782.7; ENSDARP00000131677.1; ENSDARP00000105831.2; ENSDARP00000141470.1; ENS…	0	2		0,0000	1	2	691,91486	1382,82244	1382,82954	-5,14	-0,00355	HCD (High Energy Collision Dissociation)	MS2	0	131,9	200,000	52,1428	13197	Testis_FlowThru_1.raw	F5	45.5	54.7	41.5	385.7		2,79	FALSE	0	8,468E-05	R.SLSTELFK.M	[1478-1485]
		Checked	File ID	RT [min]	First Scan	Mass Analyzer	Activation Type	MS Order	# PSMs	Best PSM Ambiguity	Isolation Interference [%]	Average Reporter S/N	Ion Inject Time [ms]	Precursor m/z [Da]	Precursor MH+ [Da]	Precursor Charge	Spectrum File	Abundances (Normalized): 126	Abundances (Normalized): 127	Abundances (Normalized): 128	Abundances (Normalized): 129	Abundance: 126	Abundance: 127	Abundance: 128	Abundance: 129	Quan Info
		FALSE	F5	52,1428	13197	Fourier Transform	HCD (High Energy Collision Dissociation)	MS2	2	Unambiguous	0	131,9	200,000	691,91486	1382,82244	2	Testis_FlowThru_1.raw	69.9	82.5	73.8	385.7	45.5	54.7	41.5	385.7
	FALSE	High	Sequest HT (A2)	Unambiguous	[K].nDLQLAVASEAENLSDAEER.[C]	N-Term(TMT6plex)	2	3	ENSDARP00000116075.2; ENSDARP00000106440.2	ENSDARP00000116075.2; ENSDARP00000106440.2; ENSDARP00000051361.5	0	3	0,8782	0,0000	1	1	801,73010	2403,17575	2403,18369	-3,30	-0,00265	HCD (High Energy Collision Dissociation)	MS2	0	2,4	200,000	75,5950	17248	Testis_4_002.raw	F4	2.6	2.7	2.4	2.1		1,97	FALSE	0	2,74E-05	K.NDLQLAVASEAENLSDAEER.C	[887-906]
		Checked	File ID	RT [min]	First Scan	Mass Analyzer	Activation Type	MS Order	# PSMs	Best PSM Ambiguity	Isolation Interference [%]	Average Reporter S/N	Ion Inject Time [ms]	Precursor m/z [Da]	Precursor MH+ [Da]	Precursor Charge	Spectrum File	Abundances (Normalized): 126	Abundances (Normalized): 127	Abundances (Normalized): 128	Abundances (Normalized): 129	Abundance: 126	Abundance: 127	Abundance: 128	Abundance: 129	Quan Info
		FALSE	F4	75,5950	17248	Fourier Transform	HCD (High Energy Collision Dissociation)	MS2	1	Unambiguous	0	2,4	200,000	801,73010	2403,17575	3	Testis_4_002.raw	80.7	45.1	30.6	37.5	2.6	2.7	2.4	2.1	Rejected By Method
	FALSE	High	Sequest HT (A2)	Unambiguous	[R].lEEAGGATAAQIEMNk.[K]	N-Term(TMT6plex); K16(TMT6plex)	5	18	ENSDARP00000116075.2; ENSDARP00000108224.2; ENSDARP00000106440.2; ENSDARP00000088845.4; ENSDARP00000137611.1	ENSDARP00000116075.2; ENSDARP00000139007.1; ENSDARP00000115054.1; ENSDARP00000110789.2; ENSDARP00000135954.1; ENSDARP00000139175.1; ENSDARP00000108224.2; ENSDARP00000140319.1; ENSDARP00000106440.2; ENSDARP00000139186.1; ENSDARP00000051361.5; ENSDARP00000131677.1; ENSDARP00000105831.2; ENSDARP00000088845.4; ENSDARP00000141470.1; ENSDARP00000111326.2; ENSDARP00000090306.4; ENSDARP00000137611.1	0	3	0,7556	0,0000	1	1	697,70709	2091,10672	2091,11563	-4,26	-0,00297	HCD (High Energy Collision Dissociation)	MS2	16,75479	138,0	200,000	33,7500	8523	Testis_FlowThru_1.raw	F5	66.3	76.9	49.8	358.5		5,85	FALSE	0	9,519E-10	R.LEEAGGATAAQIEMNK.K	[1152-1167]
		Checked	File ID	RT [min]	First Scan	Mass Analyzer	Activation Type	MS Order	# PSMs	Best PSM Ambiguity	Isolation Interference [%]	Average Reporter S/N	Ion Inject Time [ms]	Precursor m/z [Da]	Precursor MH+ [Da]	Precursor Charge	Spectrum File	Abundances (Normalized): 126	Abundances (Normalized): 127	Abundances (Normalized): 128	Abundances (Normalized): 129	Abundance: 126	Abundance: 127	Abundance: 128	Abundance: 129	Quan Info
		FALSE	F5	33,7500	8523	Fourier Transform	HCD (High Energy Collision Dissociation)	MS2	1	Unambiguous	16,75479	138,0	200,000	697,70709	2091,10672	3	Testis_FlowThru_1.raw	101.9	115.9	88.8	358.5	66.3	76.9	49.8	358.5
	FALSE	High	Sequest HT (A2)	Unambiguous	[R].lEEAGGATAAQIEMNk.[K]	N-Term(TMT6plex); K16(TMT6plex)	5	18	ENSDARP00000116075.2; ENSDARP00000108224.2; ENSDARP00000106440.2; ENSDARP00000088845.4; ENSDARP00000137611.1	ENSDARP00000116075.2; ENSDARP00000139007.1; ENSDARP00000115054.1; ENSDARP00000110789.2; ENSDARP00000135954.1; ENSDARP00000139175.1; ENSDARP00000108224.2; ENSDARP00000140319.1; ENSDARP00000106440.2; ENSDARP00000139186.1; ENSDARP00000051361.5; ENSDARP00000131677.1; ENSDARP00000105831.2; ENSDARP00000088845.4; ENSDARP00000141470.1; ENSDARP00000111326.2; ENSDARP00000090306.4; ENSDARP00000137611.1	0	3	0,7855	0,0000	1	1	697,70520	2091,10105	2091,11563	-6,97	-0,00486	HCD (High Energy Collision Dissociation)	MS2	0	39,9	200,000	33,7327	8291	Testis_FlowThru_2.raw	F6	31.3	94	8.5	25.3		3,73	FALSE	0	4,148E-09	R.LEEAGGATAAQIEMNK.K	[1152-1167]
		Checked	File ID	RT [min]	First Scan	Mass Analyzer	Activation Type	MS Order	# PSMs	Best PSM Ambiguity	Isolation Interference [%]	Average Reporter S/N	Ion Inject Time [ms]	Precursor m/z [Da]	Precursor MH+ [Da]	Precursor Charge	Spectrum File	Abundances (Normalized): 126	Abundances (Normalized): 127	Abundances (Normalized): 128	Abundances (Normalized): 129	Abundance: 126	Abundance: 127	Abundance: 128	Abundance: 129	Quan Info
		FALSE	F6	33,7327	8291	Fourier Transform	HCD (High Energy Collision Dissociation)	MS2	1	Unambiguous	0	39,9	200,000	697,70520	2091,10105	3	Testis_FlowThru_2.raw	158	392.6	68.6	119.4	31.3	94	8.5	25.3
	FALSE	High	Sequest HT (A2)	Unambiguous	[R].nTLMQSEIEELR.[A]	N-Term(TMT6plex)	3	7	ENSDARP00000116075.2; ENSDARP00000108224.2; ENSDARP00000106440.2	ENSDARP00000116075.2; ENSDARP00000115054.1; ENSDARP00000108224.2; ENSDARP00000106440.2; ENSDARP00000051361.5; ENSDARP00000105831.2; ENSDARP00000111326.2	0	2	0,7236	0,0000	1	1	846,44128	1691,87529	1691,88355	-4,88	-0,00413	HCD (High Energy Collision Dissociation)	MS2	0	31,0	200,000	53,2994	13191	Testis_FlowThru_2.raw	F6	5.3	104.4		13.6		3,51	FALSE	0	5,12E-10	R.NTLMQSEIEELR.A	[1680-1691]
		Checked	File ID	RT [min]	First Scan	Mass Analyzer	Activation Type	MS Order	# PSMs	Best PSM Ambiguity	Isolation Interference [%]	Average Reporter S/N	Ion Inject Time [ms]	Precursor m/z [Da]	Precursor MH+ [Da]	Precursor Charge	Spectrum File	Abundances (Normalized): 126	Abundances (Normalized): 127	Abundances (Normalized): 128	Abundances (Normalized): 129	Abundance: 126	Abundance: 127	Abundance: 128	Abundance: 129	Quan Info
		FALSE	F6	53,2994	13191	Fourier Transform	HCD (High Energy Collision Dissociation)	MS2	1	Unambiguous	0	31,0	200,000	846,44128	1691,87529	2	Testis_FlowThru_2.raw	26.7	436		64.1	5.3	104.4		13.6
	FALSE	High	Sequest HT (A2)	Unambiguous	[R].nTLMQSEIEELR.[A]	N-Term(TMT6plex)	3	7	ENSDARP00000116075.2; ENSDARP00000108224.2; ENSDARP00000106440.2	ENSDARP00000116075.2; ENSDARP00000115054.1; ENSDARP00000108224.2; ENSDARP00000106440.2; ENSDARP00000051361.5; ENSDARP00000105831.2; ENSDARP00000111326.2	0	2	0,7308	0,0000	1	1	846,44244	1691,87761	1691,88355	-3,51	-0,00297	HCD (High Energy Collision Dissociation)	MS2	0	38,3	200,000	53,3816	13510	Testis_FlowThru_1.raw	F5	14.1	15.6	9.2	114		2,86	FALSE	0	3,02E-05	R.NTLMQSEIEELR.A	[1680-1691]
		Checked	File ID	RT [min]	First Scan	Mass Analyzer	Activation Type	MS Order	# PSMs	Best PSM Ambiguity	Isolation Interference [%]	Average Reporter S/N	Ion Inject Time [ms]	Precursor m/z [Da]	Precursor MH+ [Da]	Precursor Charge	Spectrum File	Abundances (Normalized): 126	Abundances (Normalized): 127	Abundances (Normalized): 128	Abundances (Normalized): 129	Abundance: 126	Abundance: 127	Abundance: 128	Abundance: 129	Quan Info
		FALSE	F5	53,3816	13510	Fourier Transform	HCD (High Energy Collision Dissociation)	MS2	1	Unambiguous	0	38,3	200,000	846,44244	1691,87761	2	Testis_FlowThru_1.raw	21.7	23.5	16.4	114	14.1	15.6	9.2	114
	FALSE	High	Sequest HT (A2)	Unambiguous	[K].nkDPLNESVVQLYQk.[S]	N-Term(TMT6plex); K2(TMT6plex); K15(TMT6plex)	3	7	ENSDARP00000116075.2; ENSDARP00000108224.2; ENSDARP00000106440.2	ENSDARP00000116075.2; ENSDARP00000115054.1; ENSDARP00000108224.2; ENSDARP00000106440.2; ENSDARP00000051361.5; ENSDARP00000105831.2; ENSDARP00000111326.2	1	3	0,6883	0,0000	1	1	821,47455	2462,40909	2462,42219	-5,32	-0,00436	HCD (High Energy Collision Dissociation)	MS2	0	38,7	200,000	47,2441	11680	Testis_FlowThru_2.raw	F6	4.9	137.9		11.3		3,69	FALSE	0	1,196E-06	K.NKDPLNESVVQLYQK.S	[601-615]
		Checked	File ID	RT [min]	First Scan	Mass Analyzer	Activation Type	MS Order	# PSMs	Best PSM Ambiguity	Isolation Interference [%]	Average Reporter S/N	Ion Inject Time [ms]	Precursor m/z [Da]	Precursor MH+ [Da]	Precursor Charge	Spectrum File	Abundances (Normalized): 126	Abundances (Normalized): 127	Abundances (Normalized): 128	Abundances (Normalized): 129	Abundance: 126	Abundance: 127	Abundance: 128	Abundance: 129	Quan Info
		FALSE	F6	47,2441	11680	Fourier Transform	HCD (High Energy Collision Dissociation)	MS2	1	Unambiguous	0	38,7	200,000	821,47455	2462,40909	3	Testis_FlowThru_2.raw	24.6	575.9		53.5	4.9	137.9		11.3
	FALSE	High	Sequest HT (A2)	Unambiguous	[K].dIDDLELTLAk.[V]	N-Term(TMT6plex); K11(TMT6plex)	6	22	ENSDARP00000116075.2; ENSDARP00000108224.2; ENSDARP00000011269.6; ENSDARP00000106440.2; ENSDARP00000088845.4; ENSDARP00000137611.1	ENSDARP00000116075.2; ENSDARP00000139007.1; ENSDARP00000115054.1; ENSDARP00000110789.2; ENSDARP00000135954.1; ENSDARP00000139175.1; ENSDARP00000108224.2; ENSDARP00000108536.1; ENSDARP00000071938.5; ENSDARP00000011269.6; ENSDARP00000140319.1; ENSDARP00000106440.2; ENSDARP00000139186.1; ENSDARP00000128891.1; ENSDARP00000051361.5; ENSDARP00000131677.1; ENSDARP00000105831.2; ENSDARP00000088845.4; ENS…	0	3		0,0000	1	2	568,66339	1703,97562	1703,98314	-4,41	-0,00251	HCD (High Energy Collision Dissociation)	MS2	39,144	71,7	200,000	77,4853	17713	Testis_4_002.raw	F4	44.1	151	54.9	35.7		2,58	FALSE	0	4,602E-05	K.DIDDLELTLAK.V	[955-965]
		Checked	File ID	RT [min]	First Scan	Mass Analyzer	Activation Type	MS Order	# PSMs	Best PSM Ambiguity	Isolation Interference [%]	Average Reporter S/N	Ion Inject Time [ms]	Precursor m/z [Da]	Precursor MH+ [Da]	Precursor Charge	Spectrum File	Abundances (Normalized): 126	Abundances (Normalized): 127	Abundances (Normalized): 128	Abundances (Normalized): 129	Abundance: 126	Abundance: 127	Abundance: 128	Abundance: 129	Quan Info
		FALSE	F4	77,4853	17713	Fourier Transform	HCD (High Energy Collision Dissociation)	MS2	3	Unambiguous	39,144	71,7	200,000	568,66339	1703,97562	3	Testis_4_002.raw	1374.7	2523.8	701.1	639.8	44.1	151	54.9	35.7
	FALSE	High	Sequest HT (A2)	Unambiguous	[R].dLEESTLQHEATAAALR.[K]	N-Term(TMT6plex)	5	10	ENSDARP00000116075.2; ENSDARP00000108224.2; ENSDARP00000011269.6; ENSDARP00000106440.2; ENSDARP00000088845.4	ENSDARP00000116075.2; ENSDARP00000115054.1; ENSDARP00000108224.2; ENSDARP00000011269.6; ENSDARP00000106440.2; ENSDARP00000128891.1; ENSDARP00000051361.5; ENSDARP00000105831.2; ENSDARP00000088845.4; ENSDARP00000111326.2	0	3	0,7900	0,0000	1	1	695,36212	2084,07181	2084,08213	-4,95	-0,00344	HCD (High Energy Collision Dissociation)	MS2	0	29,7	200,000	33,3192	8187	Testis_FlowThru_2.raw	F6	23.1	56.7	15.7	23		3,81	FALSE	0	1,851E-08	R.DLEESTLQHEATAAALR.K	[1179-1195]
		Checked	File ID	RT [min]	First Scan	Mass Analyzer	Activation Type	MS Order	# PSMs	Best PSM Ambiguity	Isolation Interference [%]	Average Reporter S/N	Ion Inject Time [ms]	Precursor m/z [Da]	Precursor MH+ [Da]	Precursor Charge	Spectrum File	Abundances (Normalized): 126	Abundances (Normalized): 127	Abundances (Normalized): 128	Abundances (Normalized): 129	Abundance: 126	Abundance: 127	Abundance: 128	Abundance: 129	Quan Info
		FALSE	F6	33,3192	8187	Fourier Transform	HCD (High Energy Collision Dissociation)	MS2	1	Unambiguous	0	29,7	200,000	695,36212	2084,07181	3	Testis_FlowThru_2.raw	116.3	236.8	127	108.4	23.1	56.7	15.7	23
	FALSE	High	Sequest HT (A2)	Unambiguous	[K].vLNASVIPEGQFIDNk.[K]	N-Term(TMT6plex); K16(TMT6plex)	5	10	ENSDARP00000116075.2; ENSDARP00000108224.2; ENSDARP00000011269.6; ENSDARP00000106440.2; ENSDARP00000088845.4	ENSDARP00000116075.2; ENSDARP00000115054.1; ENSDARP00000108224.2; ENSDARP00000011269.6; ENSDARP00000106440.2; ENSDARP00000128891.1; ENSDARP00000051361.5; ENSDARP00000105831.2; ENSDARP00000088845.4; ENSDARP00000111326.2	0	3	0,7676	0,0000	1	1	734,75140	2202,23966	2202,25344	-6,26	-0,00459	HCD (High Energy Collision Dissociation)	MS2	13,99657	17,7	200,000	71,7696	16305	Testis_4_002.raw	F4	8.2	46.4	6.6	9.2		2,84	FALSE	0	1,362E-06	K.VLNASVIPEGQFIDNK.K	[726-741]
		Checked	File ID	RT [min]	First Scan	Mass Analyzer	Activation Type	MS Order	# PSMs	Best PSM Ambiguity	Isolation Interference [%]	Average Reporter S/N	Ion Inject Time [ms]	Precursor m/z [Da]	Precursor MH+ [Da]	Precursor Charge	Spectrum File	Abundances (Normalized): 126	Abundances (Normalized): 127	Abundances (Normalized): 128	Abundances (Normalized): 129	Abundance: 126	Abundance: 127	Abundance: 128	Abundance: 129	Quan Info
		FALSE	F4	71,7696	16305	Fourier Transform	HCD (High Energy Collision Dissociation)	MS2	1	Unambiguous	13,99657	17,7	200,000	734,75140	2202,23966	3	Testis_4_002.raw	256.2	775.5	84.3	165	8.2	46.4	6.6	9.2
	FALSE	High	Sequest HT (A2)	Unambiguous	[K].dFETAQLLSk.[I]	N-Term(TMT6plex); K10(TMT6plex)	2	3	ENSDARP00000108224.2; ENSDARP00000106440.2	ENSDARP00000108224.2; ENSDARP00000106440.2; ENSDARP00000051361.5	0	2	0,5723	0,0000	1	1	805,45984	1609,91240	1609,92014	-4,81	-0,00387	HCD (High Energy Collision Dissociation)	MS2	7,258291	101,0	200,000	49,9486	12644	Testis_FlowThru_1.raw	F5	39.9	44.2	33.4	286		3,11	FALSE	0	1,858E-07	K.DFETAQLLSK.I	[1086-1095]
		Checked	File ID	RT [min]	First Scan	Mass Analyzer	Activation Type	MS Order	# PSMs	Best PSM Ambiguity	Isolation Interference [%]	Average Reporter S/N	Ion Inject Time [ms]	Precursor m/z [Da]	Precursor MH+ [Da]	Precursor Charge	Spectrum File	Abundances (Normalized): 126	Abundances (Normalized): 127	Abundances (Normalized): 128	Abundances (Normalized): 129	Abundance: 126	Abundance: 127	Abundance: 128	Abundance: 129	Quan Info
		FALSE	F5	49,9486	12644	Fourier Transform	HCD (High Energy Collision Dissociation)	MS2	1	Unambiguous	7,258291	101,0	200,000	805,45984	1609,91240	2	Testis_FlowThru_1.raw	61.4	66.6	59.4	286	39.9	44.2	33.4	286
	FALSE	High	Sequest HT (A2)	Unambiguous	[R].vGLLHSQNTSLLNTk.[K]	N-Term(TMT6plex); K15(TMT6plex)	3	7	ENSDARP00000116075.2; ENSDARP00000108224.2; ENSDARP00000106440.2	ENSDARP00000116075.2; ENSDARP00000115054.1; ENSDARP00000108224.2; ENSDARP00000106440.2; ENSDARP00000051361.5; ENSDARP00000105831.2; ENSDARP00000111326.2	0	3		0,0000	1	2	695,07751	2083,21799	2083,22756	-4,59	-0,00319	HCD (High Energy Collision Dissociation)	MS2	52,92523	151,5	200,000	35,0751	8863	Testis_FlowThru_1.raw	F5	78.7	90.3	63.5	372.9		4,57	FALSE	0	7,347E-08	R.VGLLHSQNTSLLNTK.K	[1715-1729]
		Checked	File ID	RT [min]	First Scan	Mass Analyzer	Activation Type	MS Order	# PSMs	Best PSM Ambiguity	Isolation Interference [%]	Average Reporter S/N	Ion Inject Time [ms]	Precursor m/z [Da]	Precursor MH+ [Da]	Precursor Charge	Spectrum File	Abundances (Normalized): 126	Abundances (Normalized): 127	Abundances (Normalized): 128	Abundances (Normalized): 129	Abundance: 126	Abundance: 127	Abundance: 128	Abundance: 129	Quan Info
		FALSE	F5	35,0751	8863	Fourier Transform	HCD (High Energy Collision Dissociation)	MS2	2	Unambiguous	52,92523	151,5	200,000	695,07751	2083,21799	3	Testis_FlowThru_1.raw	120.9	136.2	113.1	372.9	78.7	90.3	63.5	372.9	Rejected By Method
	FALSE	High	Sequest HT (A2)	Unambiguous	[K].kMEGDLNEMEIQLSHANR.[Q]	N-Term(TMT6plex); K1(TMT6plex)	5	10	ENSDARP00000116075.2; ENSDARP00000108224.2; ENSDARP00000011269.6; ENSDARP00000106440.2; ENSDARP00000088845.4	ENSDARP00000116075.2; ENSDARP00000115054.1; ENSDARP00000108224.2; ENSDARP00000011269.6; ENSDARP00000106440.2; ENSDARP00000128891.1; ENSDARP00000051361.5; ENSDARP00000105831.2; ENSDARP00000088845.4; ENSDARP00000111326.2	1	4	0,6812	0,0000	1	1	644,08234	2573,30752	2573,32161	-5,48	-0,00352	HCD (High Energy Collision Dissociation)	MS2	24,8299	25,3	200,000	48,4949	11993	Testis_FlowThru_2.raw	F6	12.3	52.9	10.1	25.7		2,07	FALSE	0	7,977E-05	K.KMEGDLNEMEIQLSHANR.Q	[1619-1636]
		Checked	File ID	RT [min]	First Scan	Mass Analyzer	Activation Type	MS Order	# PSMs	Best PSM Ambiguity	Isolation Interference [%]	Average Reporter S/N	Ion Inject Time [ms]	Precursor m/z [Da]	Precursor MH+ [Da]	Precursor Charge	Spectrum File	Abundances (Normalized): 126	Abundances (Normalized): 127	Abundances (Normalized): 128	Abundances (Normalized): 129	Abundance: 126	Abundance: 127	Abundance: 128	Abundance: 129	Quan Info
		FALSE	F6	48,4949	11993	Fourier Transform	HCD (High Energy Collision Dissociation)	MS2	1	Unambiguous	24,8299	25,3	200,000	644,08234	2573,30752	4	Testis_FlowThru_2.raw	62	220.9	81.7	121.2	12.3	52.9	10.1	25.7
	FALSE	High	Sequest HT (A2)	Unambiguous	[R].lQEAEEQIEAVNSk.[C]	N-Term(TMT6plex); K14(TMT6plex)	3	7	ENSDARP00000116075.2; ENSDARP00000108224.2; ENSDARP00000106440.2	ENSDARP00000116075.2; ENSDARP00000115054.1; ENSDARP00000108224.2; ENSDARP00000106440.2; ENSDARP00000051361.5; ENSDARP00000105831.2; ENSDARP00000111326.2	0	3	0,6641	0,0000	1	1	682,70349	2046,09592	2046,11192	-7,82	-0,00533	HCD (High Energy Collision Dissociation)	MS2	29,20097	102,6	200,000	50,7663	12849	Testis_FlowThru_1.raw	F5	76.1	54.6	47.4	231.8		3,90	FALSE	0	3,887E-07	R.LQEAEEQIEAVNSK.C	[1399-1412]
		Checked	File ID	RT [min]	First Scan	Mass Analyzer	Activation Type	MS Order	# PSMs	Best PSM Ambiguity	Isolation Interference [%]	Average Reporter S/N	Ion Inject Time [ms]	Precursor m/z [Da]	Precursor MH+ [Da]	Precursor Charge	Spectrum File	Abundances (Normalized): 126	Abundances (Normalized): 127	Abundances (Normalized): 128	Abundances (Normalized): 129	Abundance: 126	Abundance: 127	Abundance: 128	Abundance: 129	Quan Info
		FALSE	F5	50,7663	12849	Fourier Transform	HCD (High Energy Collision Dissociation)	MS2	1	Unambiguous	29,20097	102,6	200,000	682,70349	2046,09592	3	Testis_FlowThru_1.raw	116.9	82.3	84.5	231.8	76.1	54.6	47.4	231.8
	FALSE	High	Sequest HT (A2)	Unambiguous	[R].lEEAGGATAAQIEMNk.[K]	N-Term(TMT6plex); K16(TMT6plex)	5	18	ENSDARP00000116075.2; ENSDARP00000108224.2; ENSDARP00000106440.2; ENSDARP00000088845.4; ENSDARP00000137611.1	ENSDARP00000116075.2; ENSDARP00000139007.1; ENSDARP00000115054.1; ENSDARP00000110789.2; ENSDARP00000135954.1; ENSDARP00000139175.1; ENSDARP00000108224.2; ENSDARP00000140319.1; ENSDARP00000106440.2; ENSDARP00000139186.1; ENSDARP00000051361.5; ENSDARP00000131677.1; ENSDARP00000105831.2; ENSDARP00000088845.4; ENSDARP00000141470.1; ENSDARP00000111326.2; ENSDARP00000090306.4; ENSDARP00000137611.1	0	3	0,6208	0,0000	1	1	697,70819	2091,11002	2091,11563	-2,68	-0,00187	HCD (High Energy Collision Dissociation)	MS2	64,8521	15,5	200,000	34,6816	8353	Testis_FlowThru_4.raw	F8	10.5	25	15.5	11		2,40	FALSE	0	1,959E-05	R.LEEAGGATAAQIEMNK.K	[1152-1167]
		Checked	File ID	RT [min]	First Scan	Mass Analyzer	Activation Type	MS Order	# PSMs	Best PSM Ambiguity	Isolation Interference [%]	Average Reporter S/N	Ion Inject Time [ms]	Precursor m/z [Da]	Precursor MH+ [Da]	Precursor Charge	Spectrum File	Abundances (Normalized): 126	Abundances (Normalized): 127	Abundances (Normalized): 128	Abundances (Normalized): 129	Abundance: 126	Abundance: 127	Abundance: 128	Abundance: 129	Quan Info
		FALSE	F8	34,6816	8353	Fourier Transform	HCD (High Energy Collision Dissociation)	MS2	1	Unambiguous	64,8521	15,5	200,000	697,70819	2091,11002	3	Testis_FlowThru_4.raw	256.8	297.1	152.7	133.8	10.5	25	15.5	11	Rejected By Method
	FALSE	High	Sequest HT (A2)	Unambiguous	[K].mEGDLNEMEIQLSHANR.[Q]	N-Term(TMT6plex)	5	10	ENSDARP00000116075.2; ENSDARP00000108224.2; ENSDARP00000011269.6; ENSDARP00000106440.2; ENSDARP00000088845.4	ENSDARP00000116075.2; ENSDARP00000115054.1; ENSDARP00000108224.2; ENSDARP00000011269.6; ENSDARP00000106440.2; ENSDARP00000128891.1; ENSDARP00000051361.5; ENSDARP00000105831.2; ENSDARP00000088845.4; ENSDARP00000111326.2	0	3	0,8351	0,0000	1	1	739,35565	2216,05240	2216,06372	-5,11	-0,00377	HCD (High Energy Collision Dissociation)	MS2	1,244157	15,0	200,000	58,6613	14527	Testis_FlowThru_2.raw	F6	11.1	39.4		9.4		4,61	FALSE	0	6,991E-10	K.MEGDLNEMEIQLSHANR.Q	[1620-1636]
		Checked	File ID	RT [min]	First Scan	Mass Analyzer	Activation Type	MS Order	# PSMs	Best PSM Ambiguity	Isolation Interference [%]	Average Reporter S/N	Ion Inject Time [ms]	Precursor m/z [Da]	Precursor MH+ [Da]	Precursor Charge	Spectrum File	Abundances (Normalized): 126	Abundances (Normalized): 127	Abundances (Normalized): 128	Abundances (Normalized): 129	Abundance: 126	Abundance: 127	Abundance: 128	Abundance: 129	Quan Info
		FALSE	F6	58,6613	14527	Fourier Transform	HCD (High Energy Collision Dissociation)	MS2	1	Unambiguous	1,244157	15,0	200,000	739,35565	2216,05240	3	Testis_FlowThru_2.raw	55.7	164.5		44.4	11.1	39.4		9.4
	FALSE	High	Sequest HT (A2)	Unambiguous	[R].dLEESTLQHEATAAALR.[K]	N-Term(TMT6plex)	5	10	ENSDARP00000116075.2; ENSDARP00000108224.2; ENSDARP00000011269.6; ENSDARP00000106440.2; ENSDARP00000088845.4	ENSDARP00000116075.2; ENSDARP00000115054.1; ENSDARP00000108224.2; ENSDARP00000011269.6; ENSDARP00000106440.2; ENSDARP00000128891.1; ENSDARP00000051361.5; ENSDARP00000105831.2; ENSDARP00000088845.4; ENSDARP00000111326.2	0	3	0,7941	0,0000	1	1	695,36176	2084,07071	2084,08213	-5,48	-0,00380	HCD (High Energy Collision Dissociation)	MS2	5,869148	17,3	200,000	33,1027	7959	Testis_FlowThru_4.raw	F8	11.6	29.4	17	11		3,40	FALSE	0	1,206E-08	R.DLEESTLQHEATAAALR.K	[1179-1195]
		Checked	File ID	RT [min]	First Scan	Mass Analyzer	Activation Type	MS Order	# PSMs	Best PSM Ambiguity	Isolation Interference [%]	Average Reporter S/N	Ion Inject Time [ms]	Precursor m/z [Da]	Precursor MH+ [Da]	Precursor Charge	Spectrum File	Abundances (Normalized): 126	Abundances (Normalized): 127	Abundances (Normalized): 128	Abundances (Normalized): 129	Abundance: 126	Abundance: 127	Abundance: 128	Abundance: 129	Quan Info
		FALSE	F8	33,1027	7959	Fourier Transform	HCD (High Energy Collision Dissociation)	MS2	1	Unambiguous	5,869148	17,3	200,000	695,36176	2084,07071	3	Testis_FlowThru_4.raw	283.3	349.4	167.5	134.9	11.6	29.4	17	11
	FALSE	High	Sequest HT (A2)	Unambiguous	[K].tPGLMENFLVIHQLR.[C]	N-Term(TMT6plex)	5	10	ENSDARP00000116075.2; ENSDARP00000108224.2; ENSDARP00000011269.6; ENSDARP00000106440.2; ENSDARP00000088845.4	ENSDARP00000116075.2; ENSDARP00000115054.1; ENSDARP00000108224.2; ENSDARP00000011269.6; ENSDARP00000106440.2; ENSDARP00000128891.1; ENSDARP00000051361.5; ENSDARP00000105831.2; ENSDARP00000088845.4; ENSDARP00000111326.2	0	3	0,7061	0,0000	1	1	666,37616	1997,11393	1997,12037	-3,23	-0,00215	HCD (High Energy Collision Dissociation)	MS2	20,79835	5,9	200,000	87,1435	19546	Testis_1_001.raw	F1	2	3	3.3	15.2		2,62	FALSE	0	2,883E-05	K.TPGLMENFLVIHQLR.C	[682-696]
		Checked	File ID	RT [min]	First Scan	Mass Analyzer	Activation Type	MS Order	# PSMs	Best PSM Ambiguity	Isolation Interference [%]	Average Reporter S/N	Ion Inject Time [ms]	Precursor m/z [Da]	Precursor MH+ [Da]	Precursor Charge	Spectrum File	Abundances (Normalized): 126	Abundances (Normalized): 127	Abundances (Normalized): 128	Abundances (Normalized): 129	Abundance: 126	Abundance: 127	Abundance: 128	Abundance: 129	Quan Info
		FALSE	F1	87,1435	19546	Fourier Transform	HCD (High Energy Collision Dissociation)	MS2	1	Unambiguous	20,79835	5,9	200,000	666,37616	1997,11393	3	Testis_1_001.raw	65.6	84.7	114.5	345.7	2	3	3.3	15.2	Rejected By Method
	FALSE	High	Sequest HT (A2)	Unambiguous	[K].nLTEEMASQDESIAk.[L]	N-Term(TMT6plex); K15(TMT6plex)	4	5	ENSDARP00000116075.2; ENSDARP00000108224.2; ENSDARP00000106440.2; ENSDARP00000088845.4	ENSDARP00000116075.2; ENSDARP00000108224.2; ENSDARP00000106440.2; ENSDARP00000051361.5; ENSDARP00000088845.4	0	3	0,6174	0,0000	1	1	708,69751	2124,07798	2124,08947	-5,41	-0,00383	HCD (High Energy Collision Dissociation)	MS2	32,58401	28,9	200,000	32,8263	7892	Testis_FlowThru_4.raw	F8	15.8	70.9	14.8	13.7		2,30	FALSE	0	3,754E-07	K.NLTEEMASQDESIAK.L	[979-993]
		Checked	File ID	RT [min]	First Scan	Mass Analyzer	Activation Type	MS Order	# PSMs	Best PSM Ambiguity	Isolation Interference [%]	Average Reporter S/N	Ion Inject Time [ms]	Precursor m/z [Da]	Precursor MH+ [Da]	Precursor Charge	Spectrum File	Abundances (Normalized): 126	Abundances (Normalized): 127	Abundances (Normalized): 128	Abundances (Normalized): 129	Abundance: 126	Abundance: 127	Abundance: 128	Abundance: 129	Quan Info
		FALSE	F8	32,8263	7892	Fourier Transform	HCD (High Energy Collision Dissociation)	MS2	1	Unambiguous	32,58401	28,9	200,000	708,69751	2124,07798	3	Testis_FlowThru_4.raw	387	842.7	145.7	167	15.8	70.9	14.8	13.7
	FALSE	High	Sequest HT (A2)	Unambiguous	[R].kVAEQELVDASER.[V]	N-Term(TMT6plex); K1(TMT6plex)	5	10	ENSDARP00000116075.2; ENSDARP00000108224.2; ENSDARP00000011269.6; ENSDARP00000106440.2; ENSDARP00000088845.4	ENSDARP00000116075.2; ENSDARP00000115054.1; ENSDARP00000108224.2; ENSDARP00000011269.6; ENSDARP00000106440.2; ENSDARP00000128891.1; ENSDARP00000051361.5; ENSDARP00000105831.2; ENSDARP00000088845.4; ENSDARP00000111326.2	1	3	0,7485	0,0000	1	1	644,69537	1932,07157	1932,08023	-4,48	-0,00289	HCD (High Energy Collision Dissociation)	MS2	5,805282	187,5	200,000	21,6991	5254	Testis_FlowThru_2.raw	F6	84.3	532.9	25.4	104.1		5,09	FALSE	0	1,888E-09	R.KVAEQELVDASER.V	[1702-1714]
		Checked	File ID	RT [min]	First Scan	Mass Analyzer	Activation Type	MS Order	# PSMs	Best PSM Ambiguity	Isolation Interference [%]	Average Reporter S/N	Ion Inject Time [ms]	Precursor m/z [Da]	Precursor MH+ [Da]	Precursor Charge	Spectrum File	Abundances (Normalized): 126	Abundances (Normalized): 127	Abundances (Normalized): 128	Abundances (Normalized): 129	Abundance: 126	Abundance: 127	Abundance: 128	Abundance: 129	Quan Info
		FALSE	F6	21,6991	5254	Fourier Transform	HCD (High Energy Collision Dissociation)	MS2	1	Unambiguous	5,805282	187,5	200,000	644,69537	1932,07157	3	Testis_FlowThru_2.raw	424.7	2225.4	206	490.8	84.3	532.9	25.4	104.1
	FALSE	High	Sequest HT (A2)	Unambiguous	[K].dAQLHLDDAVR.[AG]	N-Term(TMT6plex)	3	7	ENSDARP00000116075.2; ENSDARP00000108224.2; ENSDARP00000106440.2	ENSDARP00000116075.2; ENSDARP00000115054.1; ENSDARP00000108224.2; ENSDARP00000106440.2; ENSDARP00000051361.5; ENSDARP00000105831.2; ENSDARP00000111326.2	0	3	0,5755	0,0000	1	1	494,59991	1481,78519	1481,79097	-3,90	-0,00193	HCD (High Energy Collision Dissociation)	MS2	5,194228	202,4	200,000	19,9193	4801	Testis_FlowThru_2.raw	F6	220	344.8	70	172.5		3,51	FALSE	0	9,584E-07	K.DAQLHLDDAVR.G	[1654-1664]
		Checked	File ID	RT [min]	First Scan	Mass Analyzer	Activation Type	MS Order	# PSMs	Best PSM Ambiguity	Isolation Interference [%]	Average Reporter S/N	Ion Inject Time [ms]	Precursor m/z [Da]	Precursor MH+ [Da]	Precursor Charge	Spectrum File	Abundances (Normalized): 126	Abundances (Normalized): 127	Abundances (Normalized): 128	Abundances (Normalized): 129	Abundance: 126	Abundance: 127	Abundance: 128	Abundance: 129	Quan Info
		FALSE	F6	19,9193	4801	Fourier Transform	HCD (High Energy Collision Dissociation)	MS2	1	Unambiguous	5,194228	202,4	200,000	494,59991	1481,78519	3	Testis_FlowThru_2.raw	1108.6	1439.9	567.2	813.6	220	344.8	70	172.5
	FALSE	High	Sequest HT (A2)	Unambiguous	[K].gGSMQTVSSQFR.[E]	N-Term(TMT6plex)	3	7	ENSDARP00000116075.2; ENSDARP00000108224.2; ENSDARP00000106440.2	ENSDARP00000116075.2; ENSDARP00000115054.1; ENSDARP00000108224.2; ENSDARP00000106440.2; ENSDARP00000051361.5; ENSDARP00000105831.2; ENSDARP00000111326.2	0	2	0,7508	0,0000	1	1	757,38208	1513,75688	1513,76304	-4,07	-0,00308	HCD (High Energy Collision Dissociation)	MS2	0	71,0	200,000	20,0572	4836	Testis_FlowThru_2.raw	F6	35.5	192.7	10.8	44.1		2,97	FALSE	0	8,245E-07	K.GGSMQTVSSQFR.E	[643-654]
		Checked	File ID	RT [min]	First Scan	Mass Analyzer	Activation Type	MS Order	# PSMs	Best PSM Ambiguity	Isolation Interference [%]	Average Reporter S/N	Ion Inject Time [ms]	Precursor m/z [Da]	Precursor MH+ [Da]	Precursor Charge	Spectrum File	Abundances (Normalized): 126	Abundances (Normalized): 127	Abundances (Normalized): 128	Abundances (Normalized): 129	Abundance: 126	Abundance: 127	Abundance: 128	Abundance: 129	Quan Info
		FALSE	F6	20,0572	4836	Fourier Transform	HCD (High Energy Collision Dissociation)	MS2	1	Unambiguous	0	71,0	200,000	757,38208	1513,75688	2	Testis_FlowThru_2.raw	178.8	804.7	87.2	208.1	35.5	192.7	10.8	44.1
	FALSE	High	Sequest HT (A2)	Unambiguous	[K].nDLQLAVASEAENLSDAEER.[C]	N-Term(TMT6plex)	2	3	ENSDARP00000116075.2; ENSDARP00000106440.2	ENSDARP00000116075.2; ENSDARP00000106440.2; ENSDARP00000051361.5	0	3	0,7355	0,0000	1	1	801,72931	2403,17337	2403,18369	-4,29	-0,00344	HCD (High Energy Collision Dissociation)	MS2	0	3,0	200,000	75,1880	16609	Testis_1_001.raw	F1	2.4		2	7.4		1,55	FALSE	0	3,502E-06	K.NDLQLAVASEAENLSDAEER.C	[887-906]
		Checked	File ID	RT [min]	First Scan	Mass Analyzer	Activation Type	MS Order	# PSMs	Best PSM Ambiguity	Isolation Interference [%]	Average Reporter S/N	Ion Inject Time [ms]	Precursor m/z [Da]	Precursor MH+ [Da]	Precursor Charge	Spectrum File	Abundances (Normalized): 126	Abundances (Normalized): 127	Abundances (Normalized): 128	Abundances (Normalized): 129	Abundance: 126	Abundance: 127	Abundance: 128	Abundance: 129	Quan Info
		FALSE	F1	75,1880	16609	Fourier Transform	HCD (High Energy Collision Dissociation)	MS2	1	Unambiguous	0	3,0	200,000	801,72931	2403,17337	3	Testis_1_001.raw	79.2		69.4	168.4	2.4		2	7.4	Rejected By Method
	FALSE	High	Sequest HT (A2)	Unambiguous	[R].iEELEEEIEAER.[A]	N-Term(TMT6plex)	5	10	ENSDARP00000116075.2; ENSDARP00000108224.2; ENSDARP00000011269.6; ENSDARP00000106440.2; ENSDARP00000088845.4	ENSDARP00000116075.2; ENSDARP00000115054.1; ENSDARP00000108224.2; ENSDARP00000011269.6; ENSDARP00000106440.2; ENSDARP00000128891.1; ENSDARP00000051361.5; ENSDARP00000105831.2; ENSDARP00000088845.4; ENSDARP00000111326.2	0	3	0,0000	0,0000	1	1	573,29254	1717,86307	1717,86934	-3,65	-0,00209	HCD (High Energy Collision Dissociation)	MS2	0	9,8	200,000	79,8894	17761	Testis_1_001.raw	F1	5.9	6.3	6.8	20.3		2,17	FALSE	0	0,0001068	R.IEELEEEIEAER.A	[1117-1128]
		Checked	File ID	RT [min]	First Scan	Mass Analyzer	Activation Type	MS Order	# PSMs	Best PSM Ambiguity	Isolation Interference [%]	Average Reporter S/N	Ion Inject Time [ms]	Precursor m/z [Da]	Precursor MH+ [Da]	Precursor Charge	Spectrum File	Abundances (Normalized): 126	Abundances (Normalized): 127	Abundances (Normalized): 128	Abundances (Normalized): 129	Abundance: 126	Abundance: 127	Abundance: 128	Abundance: 129	Quan Info
		FALSE	F1	79,8894	17761	Fourier Transform	HCD (High Energy Collision Dissociation)	MS2	2	Unambiguous	0	9,8	200,000	573,29254	1717,86307	3	Testis_1_001.raw	193.9	177.9	236	461.6	5.9	6.3	6.8	20.3	Rejected By Method
	FALSE	High	Sequest HT (A2)	Unambiguous	[K].nLQQEISDLTEQIGETGk.[S]	N-Term(TMT6plex); K18(TMT6plex)	2	4	ENSDARP00000116075.2; ENSDARP00000106440.2	ENSDARP00000116075.2; ENSDARP00000115054.1; ENSDARP00000106440.2; ENSDARP00000051361.5	0	3		0,0000	1	2	821,10870	2461,31156	2461,31862	-2,87	-0,00235	HCD (High Energy Collision Dissociation)	MS2	0	9,9	200,000	108,8869	24680	Testis_1_001.raw	F1				39.8		2,92	FALSE	0	4,277E-07	K.NLQQEISDLTEQIGETGK.S	[1506-1523]
		Checked	File ID	RT [min]	First Scan	Mass Analyzer	Activation Type	MS Order	# PSMs	Best PSM Ambiguity	Isolation Interference [%]	Average Reporter S/N	Ion Inject Time [ms]	Precursor m/z [Da]	Precursor MH+ [Da]	Precursor Charge	Spectrum File	Abundances (Normalized): 126	Abundances (Normalized): 127	Abundances (Normalized): 128	Abundances (Normalized): 129	Abundance: 126	Abundance: 127	Abundance: 128	Abundance: 129	Quan Info
		FALSE	F1	108,8869	24680	Fourier Transform	HCD (High Energy Collision Dissociation)	MS2	2	Unambiguous	0	9,9	200,000	821,10870	2461,31156	3	Testis_1_001.raw				905.5				39.8	Rejected By Method
	FALSE	High	Sequest HT (A2)	Unambiguous	[R].lQGEVEDLMIDVER.[A]	N-Term(TMT6plex)	4	8	ENSDARP00000116075.2; ENSDARP00000108224.2; ENSDARP00000106440.2; ENSDARP00000088845.4	ENSDARP00000116075.2; ENSDARP00000115054.1; ENSDARP00000108224.2; ENSDARP00000106440.2; ENSDARP00000051361.5; ENSDARP00000105831.2; ENSDARP00000088845.4; ENSDARP00000111326.2	0	3	0,6793	0,0000	1	1	625,66040	1874,96665	1874,97309	-3,44	-0,00215	HCD (High Energy Collision Dissociation)	MS2	53,40492	2,7	200,000	105,3044	23874	Testis_1_001.raw	F1				10.6		2,37	FALSE	0	1,72E-06	R.LQGEVEDLMIDVER.A	[1423-1436]
		Checked	File ID	RT [min]	First Scan	Mass Analyzer	Activation Type	MS Order	# PSMs	Best PSM Ambiguity	Isolation Interference [%]	Average Reporter S/N	Ion Inject Time [ms]	Precursor m/z [Da]	Precursor MH+ [Da]	Precursor Charge	Spectrum File	Abundances (Normalized): 126	Abundances (Normalized): 127	Abundances (Normalized): 128	Abundances (Normalized): 129	Abundance: 126	Abundance: 127	Abundance: 128	Abundance: 129	Quan Info
		FALSE	F1	105,3044	23874	Fourier Transform	HCD (High Energy Collision Dissociation)	MS2	1	Unambiguous	53,40492	2,7	200,000	625,66040	1874,96665	3	Testis_1_001.raw				241.2				10.6	Rejected By Method
	FALSE	High	Sequest HT (A2)	Unambiguous	[R].lQGEVEDLMIDVER.[A]	N-Term(TMT6plex)	4	8	ENSDARP00000116075.2; ENSDARP00000108224.2; ENSDARP00000106440.2; ENSDARP00000088845.4	ENSDARP00000116075.2; ENSDARP00000115054.1; ENSDARP00000108224.2; ENSDARP00000106440.2; ENSDARP00000051361.5; ENSDARP00000105831.2; ENSDARP00000088845.4; ENSDARP00000111326.2	0	3	0,7114	0,0000	1	1	625,66077	1874,96775	1874,97309	-2,85	-0,00178	HCD (High Energy Collision Dissociation)	MS2	20,53667	2,5	200,000	105,2602	23863	Testis_1_001.raw	F1				10.1		1,49	FALSE	0	4,894E-05	R.LQGEVEDLMIDVER.A	[1423-1436]
		Checked	File ID	RT [min]	First Scan	Mass Analyzer	Activation Type	MS Order	# PSMs	Best PSM Ambiguity	Isolation Interference [%]	Average Reporter S/N	Ion Inject Time [ms]	Precursor m/z [Da]	Precursor MH+ [Da]	Precursor Charge	Spectrum File	Abundances (Normalized): 126	Abundances (Normalized): 127	Abundances (Normalized): 128	Abundances (Normalized): 129	Abundance: 126	Abundance: 127	Abundance: 128	Abundance: 129	Quan Info
		FALSE	F1	105,2602	23863	Fourier Transform	HCD (High Energy Collision Dissociation)	MS2	1	Unambiguous	20,53667	2,5	200,000	625,66077	1874,96775	3	Testis_1_001.raw				229.8				10.1	Rejected By Method
	FALSE	High	Sequest HT (A2)	Unambiguous	[K].aEIQTALEEAEGTLEHEESk.[I]	N-Term(TMT6plex); K20(TMT6plex)	3	7	ENSDARP00000116075.2; ENSDARP00000108224.2; ENSDARP00000106440.2	ENSDARP00000116075.2; ENSDARP00000115054.1; ENSDARP00000108224.2; ENSDARP00000106440.2; ENSDARP00000051361.5; ENSDARP00000105831.2; ENSDARP00000111326.2	0	4	0,2536	0,0000	1	1	668,84204	2672,34633	2672,36669	-7,62	-0,00509	HCD (High Energy Collision Dissociation)	MS2	12,98907	4,1	200,000	104,6173	23709	Testis_1_001.raw	F1				16.4		1,38	FALSE	0	0,0001825	K.AEIQTALEEAEGTLEHEESK.I	[1540-1559]
		Checked	File ID	RT [min]	First Scan	Mass Analyzer	Activation Type	MS Order	# PSMs	Best PSM Ambiguity	Isolation Interference [%]	Average Reporter S/N	Ion Inject Time [ms]	Precursor m/z [Da]	Precursor MH+ [Da]	Precursor Charge	Spectrum File	Abundances (Normalized): 126	Abundances (Normalized): 127	Abundances (Normalized): 128	Abundances (Normalized): 129	Abundance: 126	Abundance: 127	Abundance: 128	Abundance: 129	Quan Info
		FALSE	F1	104,6173	23709	Fourier Transform	HCD (High Energy Collision Dissociation)	MS2	1	Unambiguous	12,98907	4,1	200,000	668,84204	2672,34633	4	Testis_1_001.raw				373.1				16.4	Rejected By Method
	FALSE	High	Sequest HT (A2)	Unambiguous	[K].aEIQTALEEAEGTLEHEESk.[I]	N-Term(TMT6plex); K20(TMT6plex)	3	7	ENSDARP00000116075.2; ENSDARP00000108224.2; ENSDARP00000106440.2	ENSDARP00000116075.2; ENSDARP00000115054.1; ENSDARP00000108224.2; ENSDARP00000106440.2; ENSDARP00000051361.5; ENSDARP00000105831.2; ENSDARP00000111326.2	0	3	0,1593	0,0000	1	1	891,45331	2672,34537	2672,36669	-7,98	-0,00711	HCD (High Energy Collision Dissociation)	MS2	0	6,4	200,000	104,9557	23790	Testis_1_001.raw	F1	1.4			24.2		1,13	FALSE	0	0,0001659	K.AEIQTALEEAEGTLEHEESK.I	[1540-1559]
		Checked	File ID	RT [min]	First Scan	Mass Analyzer	Activation Type	MS Order	# PSMs	Best PSM Ambiguity	Isolation Interference [%]	Average Reporter S/N	Ion Inject Time [ms]	Precursor m/z [Da]	Precursor MH+ [Da]	Precursor Charge	Spectrum File	Abundances (Normalized): 126	Abundances (Normalized): 127	Abundances (Normalized): 128	Abundances (Normalized): 129	Abundance: 126	Abundance: 127	Abundance: 128	Abundance: 129	Quan Info
		FALSE	F1	104,9557	23790	Fourier Transform	HCD (High Energy Collision Dissociation)	MS2	1	Unambiguous	0	6,4	200,000	891,45331	2672,34537	3	Testis_1_001.raw	46.2			550.6	1.4			24.2	Rejected By Method
	FALSE	High	Sequest HT (A2)	Unambiguous	[R].vGLLHSQNTSLLNTk.[K]	N-Term(TMT6plex); K15(TMT6plex)	3	7	ENSDARP00000116075.2; ENSDARP00000108224.2; ENSDARP00000106440.2	ENSDARP00000116075.2; ENSDARP00000115054.1; ENSDARP00000108224.2; ENSDARP00000106440.2; ENSDARP00000051361.5; ENSDARP00000105831.2; ENSDARP00000111326.2	0	3		0,0000	1	2	695,07751	2083,21799	2083,22756	-4,59	-0,00319	HCD (High Energy Collision Dissociation)	MS2	20,74789	35,6	200,000	38,8102	8168	Testis_4_002.raw	F4	24.3	67.8	13.9	36		3,38	FALSE	0	8,627E-07	R.VGLLHSQNTSLLNTK.K	[1715-1729]
		Checked	File ID	RT [min]	First Scan	Mass Analyzer	Activation Type	MS Order	# PSMs	Best PSM Ambiguity	Isolation Interference [%]	Average Reporter S/N	Ion Inject Time [ms]	Precursor m/z [Da]	Precursor MH+ [Da]	Precursor Charge	Spectrum File	Abundances (Normalized): 126	Abundances (Normalized): 127	Abundances (Normalized): 128	Abundances (Normalized): 129	Abundance: 126	Abundance: 127	Abundance: 128	Abundance: 129	Quan Info
		FALSE	F4	38,8102	8168	Fourier Transform	HCD (High Energy Collision Dissociation)	MS2	2	Unambiguous	20,74789	35,6	200,000	695,07751	2083,21799	3	Testis_4_002.raw	758.3	1133.2	177.4	644.4	24.3	67.8	13.9	36
	FALSE	High	Sequest HT (A2)	Unambiguous	[K].iEDEQSLGAQLQk.[K]	N-Term(TMT6plex); K13(TMT6plex)	4	8	ENSDARP00000116075.2; ENSDARP00000108224.2; ENSDARP00000106440.2; ENSDARP00000088845.4	ENSDARP00000116075.2; ENSDARP00000115054.1; ENSDARP00000108224.2; ENSDARP00000106440.2; ENSDARP00000051361.5; ENSDARP00000105831.2; ENSDARP00000088845.4; ENSDARP00000111326.2	0	3	1,0000	0,0000	1	1	639,69275	1917,06369	1917,06933	-2,94	-0,00188	HCD (High Energy Collision Dissociation)	MS2	0	29,5	200,000	32,1228	7717	Testis_FlowThru_4.raw	F8	19.9	58.3	22.2	17.1		2,42	FALSE	0	6,569E-05	K.IEDEQSLGAQLQK.K	[1096-1108]
		Checked	File ID	RT [min]	First Scan	Mass Analyzer	Activation Type	MS Order	# PSMs	Best PSM Ambiguity	Isolation Interference [%]	Average Reporter S/N	Ion Inject Time [ms]	Precursor m/z [Da]	Precursor MH+ [Da]	Precursor Charge	Spectrum File	Abundances (Normalized): 126	Abundances (Normalized): 127	Abundances (Normalized): 128	Abundances (Normalized): 129	Abundance: 126	Abundance: 127	Abundance: 128	Abundance: 129	Quan Info
		FALSE	F8	32,1228	7717	Fourier Transform	HCD (High Energy Collision Dissociation)	MS2	1	Unambiguous	0	29,5	200,000	639,69275	1917,06369	3	Testis_FlowThru_4.raw	485.9	692.9	218.7	208.8	19.9	58.3	22.2	17.1
	FALSE	High	Sequest HT (A2)	Unambiguous	[R].lDEAENLAMk.[G]	N-Term(TMT6plex); K10(TMT6plex)	4	8	ENSDARP00000116075.2; ENSDARP00000108224.2; ENSDARP00000106440.2; ENSDARP00000088845.4	ENSDARP00000116075.2; ENSDARP00000115054.1; ENSDARP00000108224.2; ENSDARP00000106440.2; ENSDARP00000051361.5; ENSDARP00000105831.2; ENSDARP00000088845.4; ENSDARP00000111326.2	0	2	0,1778	0,0000	1	1	796,43933	1591,87139	1591,87656	-3,25	-0,00259	HCD (High Energy Collision Dissociation)	MS2	8,888856	122,8	200,000	40,4306	10231	Testis_FlowThru_1.raw	F5	47.4	50.9	31.5	361.3		2,70	FALSE	0	1,188E-05	R.LDEAENLAMK.G	[1799-1808]
		Checked	File ID	RT [min]	First Scan	Mass Analyzer	Activation Type	MS Order	# PSMs	Best PSM Ambiguity	Isolation Interference [%]	Average Reporter S/N	Ion Inject Time [ms]	Precursor m/z [Da]	Precursor MH+ [Da]	Precursor Charge	Spectrum File	Abundances (Normalized): 126	Abundances (Normalized): 127	Abundances (Normalized): 128	Abundances (Normalized): 129	Abundance: 126	Abundance: 127	Abundance: 128	Abundance: 129	Quan Info
		FALSE	F5	40,4306	10231	Fourier Transform	HCD (High Energy Collision Dissociation)	MS2	1	Unambiguous	8,888856	122,8	200,000	796,43933	1591,87139	2	Testis_FlowThru_1.raw	72.9	76.7	56	361.3	47.4	50.9	31.5	361.3
	FALSE	High	Sequest HT (A2)	Unambiguous	[R].eNQSVLITGESGAGk.[T]	N-Term(TMT6plex); K15(TMT6plex)	4	14	ENSDARP00000116075.2; ENSDARP00000108224.2; ENSDARP00000106440.2; ENSDARP00000088845.4	ENSDARP00000116075.2; ENSDARP00000139007.1; ENSDARP00000115054.1; ENSDARP00000135954.1; ENSDARP00000108224.2; ENSDARP00000108536.1; ENSDARP00000140319.1; ENSDARP00000106440.2; ENSDARP00000051361.5; ENSDARP00000131677.1; ENSDARP00000105831.2; ENSDARP00000088845.4; ENSDARP00000141470.1; ENSDARP00000111326.2	0	3	0,7270	0,0000	1	1	650,02515	1948,06089	1948,07514	-7,32	-0,00475	HCD (High Energy Collision Dissociation)	MS2	4,23209	170,8	200,000	22,1174	5360	Testis_FlowThru_2.raw	F6	91.1	421.7	44.9	123.1		3,81	FALSE	0	1,406E-07	R.ENQSVLITGESGAGK.T	[172-186]
		Checked	File ID	RT [min]	First Scan	Mass Analyzer	Activation Type	MS Order	# PSMs	Best PSM Ambiguity	Isolation Interference [%]	Average Reporter S/N	Ion Inject Time [ms]	Precursor m/z [Da]	Precursor MH+ [Da]	Precursor Charge	Spectrum File	Abundances (Normalized): 126	Abundances (Normalized): 127	Abundances (Normalized): 128	Abundances (Normalized): 129	Abundance: 126	Abundance: 127	Abundance: 128	Abundance: 129	Quan Info
		FALSE	F6	22,1174	5360	Fourier Transform	HCD (High Energy Collision Dissociation)	MS2	1	Unambiguous	4,23209	170,8	200,000	650,02515	1948,06089	3	Testis_FlowThru_2.raw	459.1	1761	363.9	580.5	91.1	421.7	44.9	123.1
	FALSE	High	Sequest HT (A2)	Unambiguous	[KR].vVkEDDVHPMNPPk.[FY]	N-Term(TMT6plex); K3(TMT6plex); K14(TMT6plex)	2	4	ENSDARP00000108224.2; ENSDARP00000106440.2	ENSDARP00000108224.2; ENSDARP00000106440.2; ENSDARP00000051361.5; ENSDARP00000105831.2	1	4	0,6812	0,0000	1	1	573,82672	2292,28505	2292,29890	-6,04	-0,00346	HCD (High Energy Collision Dissociation)	MS2	27,74739	522,7	200,000	8,5464	1912	Testis_FlowThru_2.raw	F6	359.7	1216.6	161.6	345.7		3,20	FALSE	0	5,988E-08	R.VVKEDDVHPMNPPK.Y	[72-85]
		Checked	File ID	RT [min]	First Scan	Mass Analyzer	Activation Type	MS Order	# PSMs	Best PSM Ambiguity	Isolation Interference [%]	Average Reporter S/N	Ion Inject Time [ms]	Precursor m/z [Da]	Precursor MH+ [Da]	Precursor Charge	Spectrum File	Abundances (Normalized): 126	Abundances (Normalized): 127	Abundances (Normalized): 128	Abundances (Normalized): 129	Abundance: 126	Abundance: 127	Abundance: 128	Abundance: 129	Quan Info
		FALSE	F6	8,5464	1912	Fourier Transform	HCD (High Energy Collision Dissociation)	MS2	1	Unambiguous	27,74739	522,7	200,000	573,82672	2292,28505	4	Testis_FlowThru_2.raw	1812.7	5080.6	1309.2	1630.1	359.7	1216.6	161.6	345.7
	FALSE	High	Sequest HT (A2)	Unambiguous	[R].aDISESQVNk.[L]	N-Term(TMT6plex); K10(TMT6plex)	2	4	ENSDARP00000116075.2; ENSDARP00000106440.2	ENSDARP00000116075.2; ENSDARP00000071938.5; ENSDARP00000106440.2; ENSDARP00000051361.5	0	2	0,8132	0,0000	1	1	774,92981	1548,85234	1548,86336	-7,11	-0,00551	HCD (High Energy Collision Dissociation)	MS2	0	318,9	200,000	8,4162	1870	Testis_FlowThru_2.raw	F6	91.5	1002.7	29.3	146.3		4,23	FALSE	0	6,759E-07	R.ADISESQVNK.L	[1912-1921]
		Checked	File ID	RT [min]	First Scan	Mass Analyzer	Activation Type	MS Order	# PSMs	Best PSM Ambiguity	Isolation Interference [%]	Average Reporter S/N	Ion Inject Time [ms]	Precursor m/z [Da]	Precursor MH+ [Da]	Precursor Charge	Spectrum File	Abundances (Normalized): 126	Abundances (Normalized): 127	Abundances (Normalized): 128	Abundances (Normalized): 129	Abundance: 126	Abundance: 127	Abundance: 128	Abundance: 129	Quan Info
		FALSE	F6	8,4162	1870	Fourier Transform	HCD (High Energy Collision Dissociation)	MS2	1	Unambiguous	0	318,9	200,000	774,92981	1548,85234	2	Testis_FlowThru_2.raw	461.2	4187.3	237.5	689.9	91.5	1002.7	29.3	146.3
	FALSE	High	Sequest HT (A2)	Unambiguous	[R].qINDLSAQR.[A]	N-Term(TMT6plex)	3	6	ENSDARP00000116075.2; ENSDARP00000108224.2; ENSDARP00000106440.2	ENSDARP00000116075.2; ENSDARP00000108224.2; ENSDARP00000106440.2; ENSDARP00000051361.5; ENSDARP00000105831.2; ENSDARP00000111326.2	0	2	0,0000	0,0000	1	1	637,35345	1273,69963	1273,70618	-5,14	-0,00327	HCD (High Energy Collision Dissociation)	MS2	0	390,2	200,000	8,4420	1879	Testis_FlowThru_2.raw	F6	207	966.2	137.3	244.6		3,38	FALSE	0	2,72E-05	R.QINDLSAQR.A	[1271-1279]
		Checked	File ID	RT [min]	First Scan	Mass Analyzer	Activation Type	MS Order	# PSMs	Best PSM Ambiguity	Isolation Interference [%]	Average Reporter S/N	Ion Inject Time [ms]	Precursor m/z [Da]	Precursor MH+ [Da]	Precursor Charge	Spectrum File	Abundances (Normalized): 126	Abundances (Normalized): 127	Abundances (Normalized): 128	Abundances (Normalized): 129	Abundance: 126	Abundance: 127	Abundance: 128	Abundance: 129	Quan Info
		FALSE	F6	8,4420	1879	Fourier Transform	HCD (High Energy Collision Dissociation)	MS2	2	Unambiguous	0	390,2	200,000	637,35345	1273,69963	2	Testis_FlowThru_2.raw	1042.9	4034.9	1112.6	1153.2	207	966.2	137.3	244.6
	FALSE	High	Sequest HT (A2)	Unambiguous	[R].lQEAEEQIEAVNSk.[C]	N-Term(TMT6plex); K14(TMT6plex)	3	7	ENSDARP00000116075.2; ENSDARP00000108224.2; ENSDARP00000106440.2	ENSDARP00000116075.2; ENSDARP00000115054.1; ENSDARP00000108224.2; ENSDARP00000106440.2; ENSDARP00000051361.5; ENSDARP00000105831.2; ENSDARP00000111326.2	0	3	0,5693	0,0000	1	1	682,70795	2046,10929	2046,11192	-1,29	-0,00088	HCD (High Energy Collision Dissociation)	MS2	22,24798	8,3	200,000	53,8821	11455	Testis_1_001.raw	F1	2.2	5.1	2.7	23.3		2,02	FALSE	0	4,904E-05	R.LQEAEEQIEAVNSK.C	[1399-1412]
		Checked	File ID	RT [min]	First Scan	Mass Analyzer	Activation Type	MS Order	# PSMs	Best PSM Ambiguity	Isolation Interference [%]	Average Reporter S/N	Ion Inject Time [ms]	Precursor m/z [Da]	Precursor MH+ [Da]	Precursor Charge	Spectrum File	Abundances (Normalized): 126	Abundances (Normalized): 127	Abundances (Normalized): 128	Abundances (Normalized): 129	Abundance: 126	Abundance: 127	Abundance: 128	Abundance: 129	Quan Info
		FALSE	F1	53,8821	11455	Fourier Transform	HCD (High Energy Collision Dissociation)	MS2	1	Unambiguous	22,24798	8,3	200,000	682,70795	2046,10929	3	Testis_1_001.raw	72	144	93.7	529.9	2.2	5.1	2.7	23.3	Rejected By Method
	FALSE	High	Sequest HT (A2)	Unambiguous	[K].qADSVAELGEQIDNLQR.[V]	N-Term(TMT6plex)	5	12	ENSDARP00000116075.2; ENSDARP00000108224.2; ENSDARP00000011269.6; ENSDARP00000106440.2; ENSDARP00000088845.4	ENSDARP00000116075.2; ENSDARP00000115054.1; ENSDARP00000110789.2; ENSDARP00000108224.2; ENSDARP00000011269.6; ENSDARP00000106440.2; ENSDARP00000128891.1; ENSDARP00000051361.5; ENSDARP00000105831.2; ENSDARP00000088845.4; ENSDARP00000111326.2; ENSDARP00000090306.4	0	3	0,6694	0,0000	1	1	705,69623	2115,07413	2115,08794	-6,53	-0,00460	HCD (High Energy Collision Dissociation)	MS2	10,63443	4,2	200,000	54,2099	13140	Testis_FlowThru_4.raw	F8	1.6	6.9	6	2.1		2,45	FALSE	0	2,609E-06	K.QADSVAELGEQIDNLQR.V	[1198-1214]
		Checked	File ID	RT [min]	First Scan	Mass Analyzer	Activation Type	MS Order	# PSMs	Best PSM Ambiguity	Isolation Interference [%]	Average Reporter S/N	Ion Inject Time [ms]	Precursor m/z [Da]	Precursor MH+ [Da]	Precursor Charge	Spectrum File	Abundances (Normalized): 126	Abundances (Normalized): 127	Abundances (Normalized): 128	Abundances (Normalized): 129	Abundance: 126	Abundance: 127	Abundance: 128	Abundance: 129	Quan Info
		FALSE	F8	54,2099	13140	Fourier Transform	HCD (High Energy Collision Dissociation)	MS2	1	Unambiguous	10,63443	4,2	200,000	705,69623	2115,07413	3	Testis_FlowThru_4.raw	38.5	82	59.1	25.5	1.6	6.9	6	2.1	Rejected By Method
	FALSE	High	Sequest HT (A2)	Unambiguous	[K].qkYEEGQAELEGAQk.[E]	N-Term(TMT6plex); K2(TMT6plex); K15(TMT6plex)	4	8	ENSDARP00000116075.2; ENSDARP00000108224.2; ENSDARP00000106440.2; ENSDARP00000088845.4	ENSDARP00000116075.2; ENSDARP00000115054.1; ENSDARP00000108224.2; ENSDARP00000106440.2; ENSDARP00000051361.5; ENSDARP00000105831.2; ENSDARP00000088845.4; ENSDARP00000111326.2	1	3	0,7606	0,0000	1	1	799,10345	2395,29581	2395,30721	-4,76	-0,00380	HCD (High Energy Collision Dissociation)	MS2	0	199,9	200,000	8,8312	1992	Testis_FlowThru_2.raw	F6	32	673.4	7.5	83		5,43	FALSE	0	5,7E-13	K.QKYEEGQAELEGAQK.E	[1460-1474]
		Checked	File ID	RT [min]	First Scan	Mass Analyzer	Activation Type	MS Order	# PSMs	Best PSM Ambiguity	Isolation Interference [%]	Average Reporter S/N	Ion Inject Time [ms]	Precursor m/z [Da]	Precursor MH+ [Da]	Precursor Charge	Spectrum File	Abundances (Normalized): 126	Abundances (Normalized): 127	Abundances (Normalized): 128	Abundances (Normalized): 129	Abundance: 126	Abundance: 127	Abundance: 128	Abundance: 129	Quan Info
		FALSE	F6	8,8312	1992	Fourier Transform	HCD (High Energy Collision Dissociation)	MS2	1	Unambiguous	0	199,9	200,000	799,10345	2395,29581	3	Testis_FlowThru_2.raw	161	2812.2	60.5	391.5	32	673.4	7.5	83
	FALSE	High	Sequest HT (A2)	Unambiguous	[K].kGGSMQTVSSQFR.[E]	N-Term(TMT6plex); K1(TMT6plex)	3	7	ENSDARP00000116075.2; ENSDARP00000108224.2; ENSDARP00000106440.2	ENSDARP00000116075.2; ENSDARP00000115054.1; ENSDARP00000108224.2; ENSDARP00000106440.2; ENSDARP00000051361.5; ENSDARP00000105831.2; ENSDARP00000111326.2	1	3	0,7292	0,0000	1	1	624,34192	1871,01120	1871,02094	-5,20	-0,00324	HCD (High Energy Collision Dissociation)	MS2	30,01371	270,2	200,000	8,8573	1999	Testis_FlowThru_2.raw	F6	207.1	541.4	77.7	251.4		3,25	FALSE	0	6,148E-07	K.KGGSMQTVSSQFR.E	[642-654]
		Checked	File ID	RT [min]	First Scan	Mass Analyzer	Activation Type	MS Order	# PSMs	Best PSM Ambiguity	Isolation Interference [%]	Average Reporter S/N	Ion Inject Time [ms]	Precursor m/z [Da]	Precursor MH+ [Da]	Precursor Charge	Spectrum File	Abundances (Normalized): 126	Abundances (Normalized): 127	Abundances (Normalized): 128	Abundances (Normalized): 129	Abundance: 126	Abundance: 127	Abundance: 128	Abundance: 129	Quan Info
		FALSE	F6	8,8573	1999	Fourier Transform	HCD (High Energy Collision Dissociation)	MS2	1	Unambiguous	30,01371	270,2	200,000	624,34192	1871,01120	3	Testis_FlowThru_2.raw	1043.4	2260.9	629.7	1185.3	207.1	541.4	77.7	251.4
	FALSE	High	Sequest HT (A2)	Unambiguous	[R].eQFEEEQEAk.[AS]	N-Term(TMT6plex); K10(TMT6plex)	4	13	ENSDARP00000116075.2; ENSDARP00000108224.2; ENSDARP00000106440.2; ENSDARP00000088845.4	ENSDARP00000116075.2; ENSDARP00000114580.2; ENSDARP00000139007.1; ENSDARP00000115054.1; ENSDARP00000135954.1; ENSDARP00000108224.2; ENSDARP00000108536.1; ENSDARP00000106440.2; ENSDARP00000051361.5; ENSDARP00000025782.7; ENSDARP00000105831.2; ENSDARP00000088845.4; ENSDARP00000111326.2	0	2	0,6508	0,0000	1	1	862,93701	1724,86675	1724,87432	-4,39	-0,00378	HCD (High Energy Collision Dissociation)	MS2	0	98,4	200,000	9,0169	2042	Testis_FlowThru_2.raw	F6	11.2	334.1	2.5	44		3,98	FALSE	0	3,66E-07	R.EQFEEEQEAK.A	[1347-1356]
		Checked	File ID	RT [min]	First Scan	Mass Analyzer	Activation Type	MS Order	# PSMs	Best PSM Ambiguity	Isolation Interference [%]	Average Reporter S/N	Ion Inject Time [ms]	Precursor m/z [Da]	Precursor MH+ [Da]	Precursor Charge	Spectrum File	Abundances (Normalized): 126	Abundances (Normalized): 127	Abundances (Normalized): 128	Abundances (Normalized): 129	Abundance: 126	Abundance: 127	Abundance: 128	Abundance: 129	Quan Info
		FALSE	F6	9,0169	2042	Fourier Transform	HCD (High Energy Collision Dissociation)	MS2	1	Unambiguous	0	98,4	200,000	862,93701	1724,86675	2	Testis_FlowThru_2.raw	56.6	1395.2	20.2	207.3	11.2	334.1	2.5	44
	FALSE	High	Sequest HT (A2)	Unambiguous	[K].vAEQELVDASER.[V]	N-Term(TMT6plex)	5	10	ENSDARP00000116075.2; ENSDARP00000108224.2; ENSDARP00000011269.6; ENSDARP00000106440.2; ENSDARP00000088845.4	ENSDARP00000116075.2; ENSDARP00000115054.1; ENSDARP00000108224.2; ENSDARP00000011269.6; ENSDARP00000106440.2; ENSDARP00000128891.1; ENSDARP00000051361.5; ENSDARP00000105831.2; ENSDARP00000088845.4; ENSDARP00000111326.2	0	2	0,7633	0,0000	1	1	787,91156	1574,81584	1574,82233	-4,12	-0,00324	HCD (High Energy Collision Dissociation)	MS2	0	89,1	200,000	25,6034	6366	Testis_FlowThru_1.raw	F5	50.8	46.9	33	225.2		3,38	FALSE	0	2,076E-09	K.VAEQELVDASER.V	[1703-1714]
		Checked	File ID	RT [min]	First Scan	Mass Analyzer	Activation Type	MS Order	# PSMs	Best PSM Ambiguity	Isolation Interference [%]	Average Reporter S/N	Ion Inject Time [ms]	Precursor m/z [Da]	Precursor MH+ [Da]	Precursor Charge	Spectrum File	Abundances (Normalized): 126	Abundances (Normalized): 127	Abundances (Normalized): 128	Abundances (Normalized): 129	Abundance: 126	Abundance: 127	Abundance: 128	Abundance: 129	Quan Info
		FALSE	F5	25,6034	6366	Fourier Transform	HCD (High Energy Collision Dissociation)	MS2	1	Unambiguous	0	89,1	200,000	787,91156	1574,81584	2	Testis_FlowThru_1.raw	78.1	70.7	58.7	225.2	50.8	46.9	33	225.2
	FALSE	High	Sequest HT (A2)	Unambiguous	[R].vGLLHSQNTSLLNTk.[K]	N-Term(TMT6plex); K15(TMT6plex)	3	7	ENSDARP00000116075.2; ENSDARP00000108224.2; ENSDARP00000106440.2	ENSDARP00000116075.2; ENSDARP00000115054.1; ENSDARP00000108224.2; ENSDARP00000106440.2; ENSDARP00000051361.5; ENSDARP00000105831.2; ENSDARP00000111326.2	0	3	0,0000	0,0000	1	1	695,07666	2083,21543	2083,22756	-5,82	-0,00404	HCD (High Energy Collision Dissociation)	MS2	29,53474	64,0	200,000	35,9297	8842	Testis_FlowThru_2.raw	F6	70.7	110.1	26.8	47.7		2,75	FALSE	0	8,674E-06	R.VGLLHSQNTSLLNTK.K	[1715-1729]
		Checked	File ID	RT [min]	First Scan	Mass Analyzer	Activation Type	MS Order	# PSMs	Best PSM Ambiguity	Isolation Interference [%]	Average Reporter S/N	Ion Inject Time [ms]	Precursor m/z [Da]	Precursor MH+ [Da]	Precursor Charge	Spectrum File	Abundances (Normalized): 126	Abundances (Normalized): 127	Abundances (Normalized): 128	Abundances (Normalized): 129	Abundance: 126	Abundance: 127	Abundance: 128	Abundance: 129	Quan Info
		FALSE	F6	35,9297	8842	Fourier Transform	HCD (High Energy Collision Dissociation)	MS2	2	Unambiguous	29,53474	64,0	200,000	695,07666	2083,21543	3	Testis_FlowThru_2.raw	356.2	459.8	217.4	224.9	70.7	110.1	26.8	47.7
	FALSE	High	Sequest HT (A2)	Unambiguous	[R].vGLLHSQNTSLLNTk.[K]	N-Term(TMT6plex); K15(TMT6plex)	3	7	ENSDARP00000116075.2; ENSDARP00000108224.2; ENSDARP00000106440.2	ENSDARP00000116075.2; ENSDARP00000115054.1; ENSDARP00000108224.2; ENSDARP00000106440.2; ENSDARP00000051361.5; ENSDARP00000105831.2; ENSDARP00000111326.2	0	3	0,0000	0,0000	1	1	695,07739	2083,21762	2083,22756	-4,77	-0,00331	HCD (High Energy Collision Dissociation)	MS2	36,78247	40,6	200,000	35,3960	8708	Testis_FlowThru_2.raw	F6	29.5	93.5	11.1	27.5		3,04	FALSE	0	1,298E-06	R.VGLLHSQNTSLLNTK.K	[1715-1729]
		Checked	File ID	RT [min]	First Scan	Mass Analyzer	Activation Type	MS Order	# PSMs	Best PSM Ambiguity	Isolation Interference [%]	Average Reporter S/N	Ion Inject Time [ms]	Precursor m/z [Da]	Precursor MH+ [Da]	Precursor Charge	Spectrum File	Abundances (Normalized): 126	Abundances (Normalized): 127	Abundances (Normalized): 128	Abundances (Normalized): 129	Abundance: 126	Abundance: 127	Abundance: 128	Abundance: 129	Quan Info
		FALSE	F6	35,3960	8708	Fourier Transform	HCD (High Energy Collision Dissociation)	MS2	2	Unambiguous	36,78247	40,6	200,000	695,07739	2083,21762	3	Testis_FlowThru_2.raw	148.9	390.5	89.7	129.8	29.5	93.5	11.1	27.5
	FALSE	High	Sequest HT (A2)	Unambiguous	[K].lAQESIMDLENDkQQSEEk.[IL]	N-Term(TMT6plex); K13(TMT6plex); K19(TMT6plex)	4	8	ENSDARP00000116075.2; ENSDARP00000108224.2; ENSDARP00000106440.2; ENSDARP00000088845.4	ENSDARP00000116075.2; ENSDARP00000115054.1; ENSDARP00000108224.2; ENSDARP00000106440.2; ENSDARP00000051361.5; ENSDARP00000105831.2; ENSDARP00000088845.4; ENSDARP00000111326.2	1	4	0,7562	0,0000	1	1	731,38550	2922,52016	2922,53333	-4,50	-0,00329	HCD (High Energy Collision Dissociation)	MS2	5,291264	33,1	200,000	55,9506	13851	Testis_FlowThru_2.raw	F6	8	106.7	1.7	15.4		3,20	FALSE	0	1,082E-07	K.LAQESIMDLENDKQQSEEK.I	[1063-1081]
		Checked	File ID	RT [min]	First Scan	Mass Analyzer	Activation Type	MS Order	# PSMs	Best PSM Ambiguity	Isolation Interference [%]	Average Reporter S/N	Ion Inject Time [ms]	Precursor m/z [Da]	Precursor MH+ [Da]	Precursor Charge	Spectrum File	Abundances (Normalized): 126	Abundances (Normalized): 127	Abundances (Normalized): 128	Abundances (Normalized): 129	Abundance: 126	Abundance: 127	Abundance: 128	Abundance: 129	Quan Info
		FALSE	F6	55,9506	13851	Fourier Transform	HCD (High Energy Collision Dissociation)	MS2	1	Unambiguous	5,291264	33,1	200,000	731,38550	2922,52016	4	Testis_FlowThru_2.raw	40.3	445.6	13.7	72.6	8	106.7	1.7	15.4
	FALSE	High	Sequest HT (A2)	Unambiguous	[K].eLTYQTEEDkk.[N]	N-Term(TMT6plex); K10(TMT6plex); K11(TMT6plex)	5	10	ENSDARP00000116075.2; ENSDARP00000108224.2; ENSDARP00000011269.6; ENSDARP00000106440.2; ENSDARP00000088845.4	ENSDARP00000116075.2; ENSDARP00000115054.1; ENSDARP00000108224.2; ENSDARP00000011269.6; ENSDARP00000106440.2; ENSDARP00000128891.1; ENSDARP00000051361.5; ENSDARP00000105831.2; ENSDARP00000088845.4; ENSDARP00000111326.2	1	3	0,7347	0,0000	1	1	691,05255	2071,14310	2071,15261	-4,59	-0,00317	HCD (High Energy Collision Dissociation)	MS2	45,36235	336,2	200,000	20,1243	4799	Testis_FlowThru_1.raw	F5	114.2	120.2	111.8	997.7		3,92	FALSE	0	1,973E-06	K.ELTYQTEEDKK.N	[1851-1861]
		Checked	File ID	RT [min]	First Scan	Mass Analyzer	Activation Type	MS Order	# PSMs	Best PSM Ambiguity	Isolation Interference [%]	Average Reporter S/N	Ion Inject Time [ms]	Precursor m/z [Da]	Precursor MH+ [Da]	Precursor Charge	Spectrum File	Abundances (Normalized): 126	Abundances (Normalized): 127	Abundances (Normalized): 128	Abundances (Normalized): 129	Abundance: 126	Abundance: 127	Abundance: 128	Abundance: 129	Quan Info
		FALSE	F5	20,1243	4799	Fourier Transform	HCD (High Energy Collision Dissociation)	MS2	1	Unambiguous	45,36235	336,2	200,000	691,05255	2071,14310	3	Testis_FlowThru_1.raw	175.6	181.2	199.1	997.7	114.2	120.2	111.8	997.7
	FALSE	High	Sequest HT (A2)	Unambiguous	[K].iEDEQSLGAQLQk.[K]	N-Term(TMT6plex); K13(TMT6plex)	4	8	ENSDARP00000116075.2; ENSDARP00000108224.2; ENSDARP00000106440.2; ENSDARP00000088845.4	ENSDARP00000116075.2; ENSDARP00000115054.1; ENSDARP00000108224.2; ENSDARP00000106440.2; ENSDARP00000051361.5; ENSDARP00000105831.2; ENSDARP00000088845.4; ENSDARP00000111326.2	0	3	0,8071	0,0000	1	1	639,69086	1917,05802	1917,06933	-5,90	-0,00377	HCD (High Energy Collision Dissociation)	MS2	8,728425	97,2	200,000	31,7942	7805	Testis_FlowThru_2.raw	F6	29.9	295.9	8.5	52.7		4,51	FALSE	0	4,579E-06	K.IEDEQSLGAQLQK.K	[1096-1108]
		Checked	File ID	RT [min]	First Scan	Mass Analyzer	Activation Type	MS Order	# PSMs	Best PSM Ambiguity	Isolation Interference [%]	Average Reporter S/N	Ion Inject Time [ms]	Precursor m/z [Da]	Precursor MH+ [Da]	Precursor Charge	Spectrum File	Abundances (Normalized): 126	Abundances (Normalized): 127	Abundances (Normalized): 128	Abundances (Normalized): 129	Abundance: 126	Abundance: 127	Abundance: 128	Abundance: 129	Quan Info
		FALSE	F6	31,7942	7805	Fourier Transform	HCD (High Energy Collision Dissociation)	MS2	1	Unambiguous	8,728425	97,2	200,000	639,69086	1917,05802	3	Testis_FlowThru_2.raw	150.6	1235.7	68.6	248.7	29.9	295.9	8.5	52.7
	FALSE	High	Sequest HT (A2)	Unambiguous	[R].vTEAMQSTLDSEVR.[S]	N-Term(TMT6plex)	3	4	ENSDARP00000116075.2; ENSDARP00000108224.2; ENSDARP00000106440.2	ENSDARP00000116075.2; ENSDARP00000108224.2; ENSDARP00000106440.2; ENSDARP00000051361.5	0	3	0,7126	0,0000	1	1	598,97241	1794,90268	1794,91049	-4,35	-0,00260	HCD (High Energy Collision Dissociation)	MS2	0	7,1	200,000	44,4762	9576	Testis_4_002.raw	F4	5.7	11.4	8.4	2.9		2,54	FALSE	0	2,094E-05	R.VTEAMQSTLDSEVR.S	[1595-1608]
		Checked	File ID	RT [min]	First Scan	Mass Analyzer	Activation Type	MS Order	# PSMs	Best PSM Ambiguity	Isolation Interference [%]	Average Reporter S/N	Ion Inject Time [ms]	Precursor m/z [Da]	Precursor MH+ [Da]	Precursor Charge	Spectrum File	Abundances (Normalized): 126	Abundances (Normalized): 127	Abundances (Normalized): 128	Abundances (Normalized): 129	Abundance: 126	Abundance: 127	Abundance: 128	Abundance: 129	Quan Info
		FALSE	F4	44,4762	9576	Fourier Transform	HCD (High Energy Collision Dissociation)	MS2	1	Unambiguous	0	7,1	200,000	598,97241	1794,90268	3	Testis_4_002.raw	176.2	190.5	107.3	51.6	5.7	11.4	8.4	2.9	Rejected By Method
	FALSE	High	Sequest HT (A2)	Unambiguous	[R].lQEAEEQIEAVNSk.[C]	N-Term(TMT6plex); K14(TMT6plex)	3	7	ENSDARP00000116075.2; ENSDARP00000108224.2; ENSDARP00000106440.2	ENSDARP00000116075.2; ENSDARP00000115054.1; ENSDARP00000108224.2; ENSDARP00000106440.2; ENSDARP00000051361.5; ENSDARP00000105831.2; ENSDARP00000111326.2	0	3	0,6545	0,0000	1	1	682,70630	2046,10434	2046,11192	-3,70	-0,00253	HCD (High Energy Collision Dissociation)	MS2	21,98388	16,5	200,000	50,5561	12267	Testis_FlowThru_4.raw	F8	10.6	27.8	14.6	12.7		2,46	FALSE	0	0,0001033	R.LQEAEEQIEAVNSK.C	[1399-1412]
		Checked	File ID	RT [min]	First Scan	Mass Analyzer	Activation Type	MS Order	# PSMs	Best PSM Ambiguity	Isolation Interference [%]	Average Reporter S/N	Ion Inject Time [ms]	Precursor m/z [Da]	Precursor MH+ [Da]	Precursor Charge	Spectrum File	Abundances (Normalized): 126	Abundances (Normalized): 127	Abundances (Normalized): 128	Abundances (Normalized): 129	Abundance: 126	Abundance: 127	Abundance: 128	Abundance: 129	Quan Info
		FALSE	F8	50,5561	12267	Fourier Transform	HCD (High Energy Collision Dissociation)	MS2	1	Unambiguous	21,98388	16,5	200,000	682,70630	2046,10434	3	Testis_FlowThru_4.raw	259	330.4	143.8	155.7	10.6	27.8	14.6	12.7
	FALSE	High	Sequest HT (A2)	Unambiguous	[R].tVEDQLSEIk.[S]	N-Term(TMT6plex); K10(TMT6plex)	2	3	ENSDARP00000108224.2; ENSDARP00000106440.2	ENSDARP00000108224.2; ENSDARP00000106440.2; ENSDARP00000051361.5	0	2	0,6199	0,0000	1	1	810,46173	1619,91619	1619,92562	-5,83	-0,00472	HCD (High Energy Collision Dissociation)	MS2	3,834291	67,2	200,000	36,5171	8990	Testis_FlowThru_2.raw	F6	8.8	221.3	5.3	32.3		3,21	FALSE	0	1,993E-07	R.TVEDQLSEIK.S	[1253-1262]
		Checked	File ID	RT [min]	First Scan	Mass Analyzer	Activation Type	MS Order	# PSMs	Best PSM Ambiguity	Isolation Interference [%]	Average Reporter S/N	Ion Inject Time [ms]	Precursor m/z [Da]	Precursor MH+ [Da]	Precursor Charge	Spectrum File	Abundances (Normalized): 126	Abundances (Normalized): 127	Abundances (Normalized): 128	Abundances (Normalized): 129	Abundance: 126	Abundance: 127	Abundance: 128	Abundance: 129	Quan Info
		FALSE	F6	36,5171	8990	Fourier Transform	HCD (High Energy Collision Dissociation)	MS2	1	Unambiguous	3,834291	67,2	200,000	810,46173	1619,91619	2	Testis_FlowThru_2.raw	44.2	924.2	42.9	152.2	8.8	221.3	5.3	32.3
	FALSE	High	Sequest HT (A2)	Unambiguous	[K].lESDLVQIQGEVEDTVQEAR.[N]	N-Term(TMT6plex)	1	2	ENSDARP00000106440.2	ENSDARP00000106440.2; ENSDARP00000051361.5	0	3	0,7861	0,0000	1	1	829,75708	2487,25669	2487,27759	-8,40	-0,00697	HCD (High Energy Collision Dissociation)	MS2	0	2,4	200,000	117,1728	26995	Testis_4_002.raw	F4	1.5	6.1		2.1		2,01	FALSE	0	8,58E-06	K.LESDLVQIQGEVEDTVQEAR.N	[1732-1751]
		Checked	File ID	RT [min]	First Scan	Mass Analyzer	Activation Type	MS Order	# PSMs	Best PSM Ambiguity	Isolation Interference [%]	Average Reporter S/N	Ion Inject Time [ms]	Precursor m/z [Da]	Precursor MH+ [Da]	Precursor Charge	Spectrum File	Abundances (Normalized): 126	Abundances (Normalized): 127	Abundances (Normalized): 128	Abundances (Normalized): 129	Abundance: 126	Abundance: 127	Abundance: 128	Abundance: 129	Quan Info
		FALSE	F4	117,1728	26995	Fourier Transform	HCD (High Energy Collision Dissociation)	MS2	1	Unambiguous	0	2,4	200,000	829,75708	2487,25669	3	Testis_4_002.raw	46	102		37.4	1.5	6.1		2.1	Rejected By Method
	FALSE	High	Sequest HT (A2)	Unambiguous	[K].vAEQELVDASER.[V]	N-Term(TMT6plex)	5	10	ENSDARP00000116075.2; ENSDARP00000108224.2; ENSDARP00000011269.6; ENSDARP00000106440.2; ENSDARP00000088845.4	ENSDARP00000116075.2; ENSDARP00000115054.1; ENSDARP00000108224.2; ENSDARP00000011269.6; ENSDARP00000106440.2; ENSDARP00000128891.1; ENSDARP00000051361.5; ENSDARP00000105831.2; ENSDARP00000088845.4; ENSDARP00000111326.2	0	2	0,7775	0,0000	1	1	787,91095	1574,81462	1574,82233	-4,89	-0,00385	HCD (High Energy Collision Dissociation)	MS2	0	64,0	200,000	25,1879	6139	Testis_FlowThru_2.raw	F6	18.2	194.1	10.6	31.9		3,73	FALSE	0	8,004E-09	K.VAEQELVDASER.V	[1703-1714]
		Checked	File ID	RT [min]	First Scan	Mass Analyzer	Activation Type	MS Order	# PSMs	Best PSM Ambiguity	Isolation Interference [%]	Average Reporter S/N	Ion Inject Time [ms]	Precursor m/z [Da]	Precursor MH+ [Da]	Precursor Charge	Spectrum File	Abundances (Normalized): 126	Abundances (Normalized): 127	Abundances (Normalized): 128	Abundances (Normalized): 129	Abundance: 126	Abundance: 127	Abundance: 128	Abundance: 129	Quan Info
		FALSE	F6	25,1879	6139	Fourier Transform	HCD (High Energy Collision Dissociation)	MS2	1	Unambiguous	0	64,0	200,000	787,91095	1574,81462	2	Testis_FlowThru_2.raw	91.5	810.6	85.8	150.6	18.2	194.1	10.6	31.9
	FALSE	High	Sequest HT (A2)	Unambiguous	[R].lDEAENLAMk.[G]	N-Term(TMT6plex); K10(TMT6plex)	4	8	ENSDARP00000116075.2; ENSDARP00000108224.2; ENSDARP00000106440.2; ENSDARP00000088845.4	ENSDARP00000116075.2; ENSDARP00000115054.1; ENSDARP00000108224.2; ENSDARP00000106440.2; ENSDARP00000051361.5; ENSDARP00000105831.2; ENSDARP00000088845.4; ENSDARP00000111326.2	0	2	0,1087	0,0000	1	1	796,43958	1591,87187	1591,87656	-2,95	-0,00235	HCD (High Energy Collision Dissociation)	MS2	0	44,8	200,000	40,3959	9964	Testis_FlowThru_2.raw	F6	12.4	143.3	3	19.5		2,30	FALSE	0	1,106E-06	R.LDEAENLAMK.G	[1799-1808]
		Checked	File ID	RT [min]	First Scan	Mass Analyzer	Activation Type	MS Order	# PSMs	Best PSM Ambiguity	Isolation Interference [%]	Average Reporter S/N	Ion Inject Time [ms]	Precursor m/z [Da]	Precursor MH+ [Da]	Precursor Charge	Spectrum File	Abundances (Normalized): 126	Abundances (Normalized): 127	Abundances (Normalized): 128	Abundances (Normalized): 129	Abundance: 126	Abundance: 127	Abundance: 128	Abundance: 129	Quan Info
		FALSE	F6	40,3959	9964	Fourier Transform	HCD (High Energy Collision Dissociation)	MS2	1	Unambiguous	0	44,8	200,000	796,43958	1591,87187	2	Testis_FlowThru_2.raw	62.3	598.4	24.2	92.1	12.4	143.3	3	19.5
	FALSE	High	Sequest HT (A2)	Unambiguous	[K].qADSVAELGEQIDNLQR.[V]	N-Term(TMT6plex)	5	12	ENSDARP00000116075.2; ENSDARP00000108224.2; ENSDARP00000011269.6; ENSDARP00000106440.2; ENSDARP00000088845.4	ENSDARP00000116075.2; ENSDARP00000115054.1; ENSDARP00000110789.2; ENSDARP00000108224.2; ENSDARP00000011269.6; ENSDARP00000106440.2; ENSDARP00000128891.1; ENSDARP00000051361.5; ENSDARP00000105831.2; ENSDARP00000088845.4; ENSDARP00000111326.2; ENSDARP00000090306.4	0	3	0,7525	0,0000	1	1	705,69879	2115,08182	2115,08794	-2,89	-0,00204	HCD (High Energy Collision Dissociation)	MS2	3,277727	8,3	200,000	56,2742	12462	Testis_2_001.raw	F2	2.8	22.2	1.9	6.1		4,00	FALSE	0	4,182E-08	K.QADSVAELGEQIDNLQR.V	[1198-1214]
		Checked	File ID	RT [min]	First Scan	Mass Analyzer	Activation Type	MS Order	# PSMs	Best PSM Ambiguity	Isolation Interference [%]	Average Reporter S/N	Ion Inject Time [ms]	Precursor m/z [Da]	Precursor MH+ [Da]	Precursor Charge	Spectrum File	Abundances (Normalized): 126	Abundances (Normalized): 127	Abundances (Normalized): 128	Abundances (Normalized): 129	Abundance: 126	Abundance: 127	Abundance: 128	Abundance: 129	Quan Info
		FALSE	F2	56,2742	12462	Fourier Transform	HCD (High Energy Collision Dissociation)	MS2	1	Unambiguous	3,277727	8,3	200,000	705,69879	2115,08182	3	Testis_2_001.raw	84.6	317.3	52.2	100	2.8	22.2	1.9	6.1	Rejected By Method
	FALSE	High	Sequest HT (A2)	Unambiguous	[R].aNALAANLDkk.[Q]	N-Term(TMT6plex); K10(TMT6plex); K11(TMT6plex)	4	9	ENSDARP00000108224.2; ENSDARP00000011269.6; ENSDARP00000106440.2; ENSDARP00000088845.4	ENSDARP00000115054.1; ENSDARP00000108224.2; ENSDARP00000011269.6; ENSDARP00000106440.2; ENSDARP00000128891.1; ENSDARP00000051361.5; ENSDARP00000105831.2; ENSDARP00000088845.4; ENSDARP00000111326.2	1	3	0,6370	0,0000	1	1	606,04401	1816,11747	1816,12594	-4,67	-0,00283	HCD (High Energy Collision Dissociation)	MS2	16,14107	213,3	200,000	25,0699	6109	Testis_FlowThru_2.raw	F6	74.8	620.3	25.9	128.7		2,81	FALSE	0	7,212E-05	R.ANALAANLDKK.Q	[1437-1447]
		Checked	File ID	RT [min]	First Scan	Mass Analyzer	Activation Type	MS Order	# PSMs	Best PSM Ambiguity	Isolation Interference [%]	Average Reporter S/N	Ion Inject Time [ms]	Precursor m/z [Da]	Precursor MH+ [Da]	Precursor Charge	Spectrum File	Abundances (Normalized): 126	Abundances (Normalized): 127	Abundances (Normalized): 128	Abundances (Normalized): 129	Abundance: 126	Abundance: 127	Abundance: 128	Abundance: 129	Quan Info
		FALSE	F6	25,0699	6109	Fourier Transform	HCD (High Energy Collision Dissociation)	MS2	1	Unambiguous	16,14107	213,3	200,000	606,04401	1816,11747	3	Testis_FlowThru_2.raw	376.7	2590.4	210.1	607	74.8	620.3	25.9	128.7
	FALSE	High	Sequest HT (A2)	Unambiguous	[K].dFETAQLLSk.[I]	N-Term(TMT6plex); K10(TMT6plex)	2	3	ENSDARP00000108224.2; ENSDARP00000106440.2	ENSDARP00000108224.2; ENSDARP00000106440.2; ENSDARP00000051361.5	0	2	0,4174	0,0000	1	1	805,46075	1609,91423	1609,92014	-3,67	-0,00296	HCD (High Energy Collision Dissociation)	MS2	5,614071	29,0	200,000	52,8548	11631	Testis_2_001.raw	F2	1.2	100.9		13.2		2,18	FALSE	0	9,669E-06	K.DFETAQLLSK.I	[1086-1095]
		Checked	File ID	RT [min]	First Scan	Mass Analyzer	Activation Type	MS Order	# PSMs	Best PSM Ambiguity	Isolation Interference [%]	Average Reporter S/N	Ion Inject Time [ms]	Precursor m/z [Da]	Precursor MH+ [Da]	Precursor Charge	Spectrum File	Abundances (Normalized): 126	Abundances (Normalized): 127	Abundances (Normalized): 128	Abundances (Normalized): 129	Abundance: 126	Abundance: 127	Abundance: 128	Abundance: 129	Quan Info
		FALSE	F2	52,8548	11631	Fourier Transform	HCD (High Energy Collision Dissociation)	MS2	1	Unambiguous	5,614071	29,0	200,000	805,46075	1609,91423	2	Testis_2_001.raw	36.6	1442.2		218	1.2	100.9		13.2
	FALSE	High	Sequest HT (A2)	Unambiguous	[R].lQEAEEQIEAVNSk.[C]	N-Term(TMT6plex); K14(TMT6plex)	3	7	ENSDARP00000116075.2; ENSDARP00000108224.2; ENSDARP00000106440.2	ENSDARP00000116075.2; ENSDARP00000115054.1; ENSDARP00000108224.2; ENSDARP00000106440.2; ENSDARP00000051361.5; ENSDARP00000105831.2; ENSDARP00000111326.2	0	3	0,7041	0,0000	1	1	682,70660	2046,10526	2046,11192	-3,26	-0,00222	HCD (High Energy Collision Dissociation)	MS2	10,08495	63,4	200,000	52,8627	11633	Testis_2_001.raw	F2	17.3	204.1	2.7	28.4		4,19	FALSE	0	7,563E-10	R.LQEAEEQIEAVNSK.C	[1399-1412]
		Checked	File ID	RT [min]	First Scan	Mass Analyzer	Activation Type	MS Order	# PSMs	Best PSM Ambiguity	Isolation Interference [%]	Average Reporter S/N	Ion Inject Time [ms]	Precursor m/z [Da]	Precursor MH+ [Da]	Precursor Charge	Spectrum File	Abundances (Normalized): 126	Abundances (Normalized): 127	Abundances (Normalized): 128	Abundances (Normalized): 129	Abundance: 126	Abundance: 127	Abundance: 128	Abundance: 129	Quan Info
		FALSE	F2	52,8627	11633	Fourier Transform	HCD (High Energy Collision Dissociation)	MS2	1	Unambiguous	10,08495	63,4	200,000	682,70660	2046,10526	3	Testis_2_001.raw	520.8	2917.2	73.9	468.9	17.3	204.1	2.7	28.4
	FALSE	High	Sequest HT (A2)	Unambiguous	[K].mQGSLEDQIIAANPLLEAYGNAk.[T]	N-Term(TMT6plex); K23(TMT6plex)	4	11	ENSDARP00000116075.2; ENSDARP00000108224.2; ENSDARP00000011269.6; ENSDARP00000106440.2	ENSDARP00000116075.2; ENSDARP00000115054.1; ENSDARP00000108224.2; ENSDARP00000011269.6; ENSDARP00000106440.2; ENSDARP00000132925.1; ENSDARP00000069695.6; ENSDARP00000128891.1; ENSDARP00000051361.5; ENSDARP00000105831.2; ENSDARP00000111326.2	0	4	0,6727	0,0000	1	1	726,88910	2904,53457	2904,55411	-6,73	-0,00489	HCD (High Energy Collision Dissociation)	MS2	0	3,9	200,000	114,1275	26324	Testis_4_002.raw	F4		15.5				1,65	FALSE	0	4,438E-05	K.MQGSLEDQIIAANPLLEAYGNAK.T	[216-238]
		Checked	File ID	RT [min]	First Scan	Mass Analyzer	Activation Type	MS Order	# PSMs	Best PSM Ambiguity	Isolation Interference [%]	Average Reporter S/N	Ion Inject Time [ms]	Precursor m/z [Da]	Precursor MH+ [Da]	Precursor Charge	Spectrum File	Abundances (Normalized): 126	Abundances (Normalized): 127	Abundances (Normalized): 128	Abundances (Normalized): 129	Abundance: 126	Abundance: 127	Abundance: 128	Abundance: 129	Quan Info
		FALSE	F4	114,1275	26324	Fourier Transform	HCD (High Energy Collision Dissociation)	MS2	1	Unambiguous	0	3,9	200,000	726,88910	2904,53457	4	Testis_4_002.raw		259.1				15.5			Rejected By Method
	FALSE	High	Sequest HT (A2)	Unambiguous	[K].mEGDLNEMEIQLSHANR.[Q]	N-Term(TMT6plex)	5	10	ENSDARP00000116075.2; ENSDARP00000108224.2; ENSDARP00000011269.6; ENSDARP00000106440.2; ENSDARP00000088845.4	ENSDARP00000116075.2; ENSDARP00000115054.1; ENSDARP00000108224.2; ENSDARP00000011269.6; ENSDARP00000106440.2; ENSDARP00000128891.1; ENSDARP00000051361.5; ENSDARP00000105831.2; ENSDARP00000088845.4; ENSDARP00000111326.2	0	3	0,8312	0,0000	1	1	739,35651	2216,05497	2216,06372	-3,95	-0,00292	HCD (High Energy Collision Dissociation)	MS2	1,925186	8,0	200,000	59,6176	13280	Testis_2_001.raw	F2		23.8	1.4	7		3,97	FALSE	0	5,985E-09	K.MEGDLNEMEIQLSHANR.Q	[1620-1636]
		Checked	File ID	RT [min]	First Scan	Mass Analyzer	Activation Type	MS Order	# PSMs	Best PSM Ambiguity	Isolation Interference [%]	Average Reporter S/N	Ion Inject Time [ms]	Precursor m/z [Da]	Precursor MH+ [Da]	Precursor Charge	Spectrum File	Abundances (Normalized): 126	Abundances (Normalized): 127	Abundances (Normalized): 128	Abundances (Normalized): 129	Abundance: 126	Abundance: 127	Abundance: 128	Abundance: 129	Quan Info
		FALSE	F2	59,6176	13280	Fourier Transform	HCD (High Energy Collision Dissociation)	MS2	1	Unambiguous	1,925186	8,0	200,000	739,35651	2216,05497	3	Testis_2_001.raw		340.2	38.5	114.8		23.8	1.4	7	Rejected By Method
	FALSE	High	Sequest HT (A2)	Unambiguous	[R].vTEAMQSTLDSEVR.[S]	N-Term(TMT6plex)	3	4	ENSDARP00000116075.2; ENSDARP00000108224.2; ENSDARP00000106440.2	ENSDARP00000116075.2; ENSDARP00000108224.2; ENSDARP00000106440.2; ENSDARP00000051361.5	0	3	0,6056	0,0000	1	1	598,97198	1794,90140	1794,91049	-5,07	-0,00303	HCD (High Energy Collision Dissociation)	MS2	0	24,9	200,000	40,6813	10036	Testis_FlowThru_2.raw	F6	31.1	32.2	10.5	25.6		2,51	FALSE	0	2,001E-05	R.VTEAMQSTLDSEVR.S	[1595-1608]
		Checked	File ID	RT [min]	First Scan	Mass Analyzer	Activation Type	MS Order	# PSMs	Best PSM Ambiguity	Isolation Interference [%]	Average Reporter S/N	Ion Inject Time [ms]	Precursor m/z [Da]	Precursor MH+ [Da]	Precursor Charge	Spectrum File	Abundances (Normalized): 126	Abundances (Normalized): 127	Abundances (Normalized): 128	Abundances (Normalized): 129	Abundance: 126	Abundance: 127	Abundance: 128	Abundance: 129	Quan Info
		FALSE	F6	40,6813	10036	Fourier Transform	HCD (High Energy Collision Dissociation)	MS2	1	Unambiguous	0	24,9	200,000	598,97198	1794,90140	3	Testis_FlowThru_2.raw	156.6	134.5	84.8	120.9	31.1	32.2	10.5	25.6
	FALSE	High	Sequest HT (A2)	Unambiguous	[K].mEGDLNEMEIQLSHANR.[Q]	N-Term(TMT6plex)	5	10	ENSDARP00000116075.2; ENSDARP00000108224.2; ENSDARP00000011269.6; ENSDARP00000106440.2; ENSDARP00000088845.4	ENSDARP00000116075.2; ENSDARP00000115054.1; ENSDARP00000108224.2; ENSDARP00000011269.6; ENSDARP00000106440.2; ENSDARP00000128891.1; ENSDARP00000051361.5; ENSDARP00000105831.2; ENSDARP00000088845.4; ENSDARP00000111326.2	0	3	0,8298	0,0000	1	1	739,35736	2216,05753	2216,06372	-2,79	-0,00206	HCD (High Energy Collision Dissociation)	MS2	3,259566	11,9	200,000	59,6653	13292	Testis_2_001.raw	F2	1.5	37.1	2.8	6		3,76	FALSE	0	1,285E-10	K.MEGDLNEMEIQLSHANR.Q	[1620-1636]
		Checked	File ID	RT [min]	First Scan	Mass Analyzer	Activation Type	MS Order	# PSMs	Best PSM Ambiguity	Isolation Interference [%]	Average Reporter S/N	Ion Inject Time [ms]	Precursor m/z [Da]	Precursor MH+ [Da]	Precursor Charge	Spectrum File	Abundances (Normalized): 126	Abundances (Normalized): 127	Abundances (Normalized): 128	Abundances (Normalized): 129	Abundance: 126	Abundance: 127	Abundance: 128	Abundance: 129	Quan Info
		FALSE	F2	59,6653	13292	Fourier Transform	HCD (High Energy Collision Dissociation)	MS2	1	Unambiguous	3,259566	11,9	200,000	739,35736	2216,05753	3	Testis_2_001.raw	43.9	530.3	77	99.5	1.5	37.1	2.8	6
	FALSE	High	Sequest HT (A2)	Unambiguous	[K].lAEkDEEIEQIk.[R]	N-Term(TMT6plex); K4(TMT6plex); K12(TMT6plex)	4	9	ENSDARP00000116075.2; ENSDARP00000011269.6; ENSDARP00000106440.2; ENSDARP00000088845.4	ENSDARP00000116075.2; ENSDARP00000115054.1; ENSDARP00000011269.6; ENSDARP00000106440.2; ENSDARP00000128891.1; ENSDARP00000051361.5; ENSDARP00000105831.2; ENSDARP00000088845.4; ENSDARP00000111326.2	1	3	0,6018	0,0000	1	1	711,41516	2132,23093	2132,24176	-5,08	-0,00361	HCD (High Energy Collision Dissociation)	MS2	0	72,9	200,000	31,3607	7696	Testis_FlowThru_2.raw	F6	23.2	212.4	11.1	43.6		2,26	FALSE	0	2,483E-05	K.LAEKDEEIEQIK.R	[1578-1589]
		Checked	File ID	RT [min]	First Scan	Mass Analyzer	Activation Type	MS Order	# PSMs	Best PSM Ambiguity	Isolation Interference [%]	Average Reporter S/N	Ion Inject Time [ms]	Precursor m/z [Da]	Precursor MH+ [Da]	Precursor Charge	Spectrum File	Abundances (Normalized): 126	Abundances (Normalized): 127	Abundances (Normalized): 128	Abundances (Normalized): 129	Abundance: 126	Abundance: 127	Abundance: 128	Abundance: 129	Quan Info
		FALSE	F6	31,3607	7696	Fourier Transform	HCD (High Energy Collision Dissociation)	MS2	1	Unambiguous	0	72,9	200,000	711,41516	2132,23093	3	Testis_FlowThru_2.raw	116.9	887	89.8	205.6	23.2	212.4	11.1	43.6
	FALSE	High	Sequest HT (A2)	Unambiguous	[K].lAQESIMDLENDkQQSEEk.[IL]	N-Term(TMT6plex); K13(TMT6plex); K19(TMT6plex)	4	8	ENSDARP00000116075.2; ENSDARP00000108224.2; ENSDARP00000106440.2; ENSDARP00000088845.4	ENSDARP00000116075.2; ENSDARP00000115054.1; ENSDARP00000108224.2; ENSDARP00000106440.2; ENSDARP00000051361.5; ENSDARP00000105831.2; ENSDARP00000088845.4; ENSDARP00000111326.2	1	4	0,6131	0,0000	1	1	731,38446	2922,51601	2922,53333	-5,92	-0,00433	HCD (High Energy Collision Dissociation)	MS2	18,83904	16,7	200,000	57,2793	12706	Testis_2_001.raw	F2	1.2	52.7	2.3	10.4		1,99	FALSE	0	5,278E-05	K.LAQESIMDLENDKQQSEEK.I	[1063-1081]
		Checked	File ID	RT [min]	First Scan	Mass Analyzer	Activation Type	MS Order	# PSMs	Best PSM Ambiguity	Isolation Interference [%]	Average Reporter S/N	Ion Inject Time [ms]	Precursor m/z [Da]	Precursor MH+ [Da]	Precursor Charge	Spectrum File	Abundances (Normalized): 126	Abundances (Normalized): 127	Abundances (Normalized): 128	Abundances (Normalized): 129	Abundance: 126	Abundance: 127	Abundance: 128	Abundance: 129	Quan Info
		FALSE	F2	57,2793	12706	Fourier Transform	HCD (High Energy Collision Dissociation)	MS2	1	Unambiguous	18,83904	16,7	200,000	731,38446	2922,51601	4	Testis_2_001.raw	36.1	753.2	63.3	171.6	1.2	52.7	2.3	10.4
	FALSE	High	Sequest HT (A2)	Unambiguous	[R].vTEAMQSTLDSEVR.[S]	N-Term(TMT6plex)	3	4	ENSDARP00000116075.2; ENSDARP00000108224.2; ENSDARP00000106440.2	ENSDARP00000116075.2; ENSDARP00000108224.2; ENSDARP00000106440.2; ENSDARP00000051361.5	0	3	0,5926	0,0000	1	1	598,97406	1794,90763	1794,91049	-1,60	-0,00096	HCD (High Energy Collision Dissociation)	MS2	0	6,1	200,000	43,4504	9364	Testis_2_001.raw	F2	2.1	16.8	2.7	2.6		2,16	FALSE	0	2,942E-06	R.VTEAMQSTLDSEVR.S	[1595-1608]
		Checked	File ID	RT [min]	First Scan	Mass Analyzer	Activation Type	MS Order	# PSMs	Best PSM Ambiguity	Isolation Interference [%]	Average Reporter S/N	Ion Inject Time [ms]	Precursor m/z [Da]	Precursor MH+ [Da]	Precursor Charge	Spectrum File	Abundances (Normalized): 126	Abundances (Normalized): 127	Abundances (Normalized): 128	Abundances (Normalized): 129	Abundance: 126	Abundance: 127	Abundance: 128	Abundance: 129	Quan Info
		FALSE	F2	43,4504	9364	Fourier Transform	HCD (High Energy Collision Dissociation)	MS2	1	Unambiguous	0	6,1	200,000	598,97406	1794,90763	3	Testis_2_001.raw	64.2	240.1	74.3	42.4	2.1	16.8	2.7	2.6	Rejected By Method
	FALSE	High	Sequest HT (A2)	Unambiguous	[K].iSYLLGLNSAELLk.[A]	N-Term(TMT6plex); K14(TMT6plex)	1	2	ENSDARP00000106440.2	ENSDARP00000106440.2; ENSDARP00000051361.5	0	3	0,6638	0,0000	1	1	664,73846	1992,20084	1992,21453	-6,87	-0,00457	HCD (High Energy Collision Dissociation)	MS2	0	11,5	200,000	118,9885	27446	Testis_4_002.raw	F4	7.8	27.7	5.2	5.2		2,29	FALSE	0	1,419E-05	K.ISYLLGLNSAELLK.A	[388-401]
		Checked	File ID	RT [min]	First Scan	Mass Analyzer	Activation Type	MS Order	# PSMs	Best PSM Ambiguity	Isolation Interference [%]	Average Reporter S/N	Ion Inject Time [ms]	Precursor m/z [Da]	Precursor MH+ [Da]	Precursor Charge	Spectrum File	Abundances (Normalized): 126	Abundances (Normalized): 127	Abundances (Normalized): 128	Abundances (Normalized): 129	Abundance: 126	Abundance: 127	Abundance: 128	Abundance: 129	Quan Info
		FALSE	F4	118,9885	27446	Fourier Transform	HCD (High Energy Collision Dissociation)	MS2	1	Unambiguous	0	11,5	200,000	664,73846	1992,20084	3	Testis_4_002.raw	242.8	463	66.4	94	7.8	27.7	5.2	5.2
	FALSE	High	Sequest HT (A2)	Unambiguous	[R].eEQAEPDGTEEADkISYLLGLNSAELLk.[A]	N-Term(TMT6plex); K14(TMT6plex); K28(TMT6plex)	1	2	ENSDARP00000106440.2	ENSDARP00000106440.2; ENSDARP00000051361.5	1	4	0,6294	0,0000	1	1	938,24548	3749,96010	3749,99399	-9,04	-0,00847	HCD (High Energy Collision Dissociation)	MS2	0	6,8	200,000	118,2253	27256	Testis_4_002.raw	F4	3	22.2	1.9			1,97	FALSE	0	0,0001174	R.EEQAEPDGTEEADKISYLLGLNSAELLK.A	[374-401]
		Checked	File ID	RT [min]	First Scan	Mass Analyzer	Activation Type	MS Order	# PSMs	Best PSM Ambiguity	Isolation Interference [%]	Average Reporter S/N	Ion Inject Time [ms]	Precursor m/z [Da]	Precursor MH+ [Da]	Precursor Charge	Spectrum File	Abundances (Normalized): 126	Abundances (Normalized): 127	Abundances (Normalized): 128	Abundances (Normalized): 129	Abundance: 126	Abundance: 127	Abundance: 128	Abundance: 129	Quan Info
		FALSE	F4	118,2253	27256	Fourier Transform	HCD (High Energy Collision Dissociation)	MS2	1	Unambiguous	0	6,8	200,000	938,24548	3749,96010	4	Testis_4_002.raw	94	371	24.2		3	22.2	1.9		Rejected By Method
	FALSE	High	Sequest HT (A2)	Unambiguous	[K].gQTVPQVYNSVSALSk.[S]	N-Term(TMT6plex); K16(TMT6plex)	3	7	ENSDARP00000116075.2; ENSDARP00000108224.2; ENSDARP00000106440.2	ENSDARP00000116075.2; ENSDARP00000115054.1; ENSDARP00000108224.2; ENSDARP00000106440.2; ENSDARP00000051361.5; ENSDARP00000105831.2; ENSDARP00000111326.2	0	3	0,7136	0,0000	1	1	712,73804	2136,19956	2136,20649	-3,24	-0,00231	HCD (High Energy Collision Dissociation)	MS2	0	9,2	200,000	48,1283	10481	Testis_2_001.raw	F2	2.1	27.3		7.4		2,06	FALSE	0	2,855E-05	K.GQTVPQVYNSVSALSK.S	[418-433]
		Checked	File ID	RT [min]	First Scan	Mass Analyzer	Activation Type	MS Order	# PSMs	Best PSM Ambiguity	Isolation Interference [%]	Average Reporter S/N	Ion Inject Time [ms]	Precursor m/z [Da]	Precursor MH+ [Da]	Precursor Charge	Spectrum File	Abundances (Normalized): 126	Abundances (Normalized): 127	Abundances (Normalized): 128	Abundances (Normalized): 129	Abundance: 126	Abundance: 127	Abundance: 128	Abundance: 129	Quan Info
		FALSE	F2	48,1283	10481	Fourier Transform	HCD (High Energy Collision Dissociation)	MS2	1	Unambiguous	0	9,2	200,000	712,73804	2136,19956	3	Testis_2_001.raw	63	390.2		122.9	2.1	27.3		7.4	Rejected By Method
	FALSE	High	Sequest HT (A2)	Unambiguous	[K].kMEGDLNEMEIQLSHANR.[Q]	N-Term(TMT6plex); K1(TMT6plex)	5	10	ENSDARP00000116075.2; ENSDARP00000108224.2; ENSDARP00000011269.6; ENSDARP00000106440.2; ENSDARP00000088845.4	ENSDARP00000116075.2; ENSDARP00000115054.1; ENSDARP00000108224.2; ENSDARP00000011269.6; ENSDARP00000106440.2; ENSDARP00000128891.1; ENSDARP00000051361.5; ENSDARP00000105831.2; ENSDARP00000088845.4; ENSDARP00000111326.2	1	4	0,5319	0,0000	1	1	644,08380	2573,31338	2573,32161	-3,20	-0,00206	HCD (High Energy Collision Dissociation)	MS2	46,64845	14,6	200,000	50,5221	11064	Testis_2_001.raw	F2	3	31.9	3	20.1		1,88	FALSE	0	3,187E-05	K.KMEGDLNEMEIQLSHANR.Q	[1619-1636]
		Checked	File ID	RT [min]	First Scan	Mass Analyzer	Activation Type	MS Order	# PSMs	Best PSM Ambiguity	Isolation Interference [%]	Average Reporter S/N	Ion Inject Time [ms]	Precursor m/z [Da]	Precursor MH+ [Da]	Precursor Charge	Spectrum File	Abundances (Normalized): 126	Abundances (Normalized): 127	Abundances (Normalized): 128	Abundances (Normalized): 129	Abundance: 126	Abundance: 127	Abundance: 128	Abundance: 129	Quan Info
		FALSE	F2	50,5221	11064	Fourier Transform	HCD (High Energy Collision Dissociation)	MS2	1	Unambiguous	46,64845	14,6	200,000	644,08380	2573,31338	4	Testis_2_001.raw	89.6	456	82.5	332.3	3	31.9	3	20.1
	FALSE	High	Sequest HT (A2)	Unambiguous	[K].nkDPLNESVVQLYQk.[S]	N-Term(TMT6plex); K2(TMT6plex); K15(TMT6plex)	3	7	ENSDARP00000116075.2; ENSDARP00000108224.2; ENSDARP00000106440.2	ENSDARP00000116075.2; ENSDARP00000115054.1; ENSDARP00000108224.2; ENSDARP00000106440.2; ENSDARP00000051361.5; ENSDARP00000105831.2; ENSDARP00000111326.2	1	3	0,6456	0,0000	1	1	821,47662	2462,41532	2462,42219	-2,79	-0,00229	HCD (High Energy Collision Dissociation)	MS2	6,641491	17,8	200,000	50,2830	11009	Testis_2_001.raw	F2		64.6		6.4		2,37	FALSE	0	3,017E-05	K.NKDPLNESVVQLYQK.S	[601-615]
		Checked	File ID	RT [min]	First Scan	Mass Analyzer	Activation Type	MS Order	# PSMs	Best PSM Ambiguity	Isolation Interference [%]	Average Reporter S/N	Ion Inject Time [ms]	Precursor m/z [Da]	Precursor MH+ [Da]	Precursor Charge	Spectrum File	Abundances (Normalized): 126	Abundances (Normalized): 127	Abundances (Normalized): 128	Abundances (Normalized): 129	Abundance: 126	Abundance: 127	Abundance: 128	Abundance: 129	Quan Info
		FALSE	F2	50,2830	11009	Fourier Transform	HCD (High Energy Collision Dissociation)	MS2	1	Unambiguous	6,641491	17,8	200,000	821,47662	2462,41532	3	Testis_2_001.raw		923.3		105.2		64.6		6.4
	FALSE	High	Sequest HT (A2)	Unambiguous	[K].vLNASVIPEGQFIDNk.[K]	N-Term(TMT6plex); K16(TMT6plex)	5	10	ENSDARP00000116075.2; ENSDARP00000108224.2; ENSDARP00000011269.6; ENSDARP00000106440.2; ENSDARP00000088845.4	ENSDARP00000116075.2; ENSDARP00000115054.1; ENSDARP00000108224.2; ENSDARP00000011269.6; ENSDARP00000106440.2; ENSDARP00000128891.1; ENSDARP00000051361.5; ENSDARP00000105831.2; ENSDARP00000088845.4; ENSDARP00000111326.2	0	3	0,7984	0,0000	1	1	734,75323	2202,24515	2202,25344	-3,76	-0,00276	HCD (High Energy Collision Dissociation)	MS2	10,55804	13,5	200,000	71,1145	16110	Testis_2_001.raw	F2	5.9	35.3	2.6	10		2,48	FALSE	0	2,583E-08	K.VLNASVIPEGQFIDNK.K	[726-741]
		Checked	File ID	RT [min]	First Scan	Mass Analyzer	Activation Type	MS Order	# PSMs	Best PSM Ambiguity	Isolation Interference [%]	Average Reporter S/N	Ion Inject Time [ms]	Precursor m/z [Da]	Precursor MH+ [Da]	Precursor Charge	Spectrum File	Abundances (Normalized): 126	Abundances (Normalized): 127	Abundances (Normalized): 128	Abundances (Normalized): 129	Abundance: 126	Abundance: 127	Abundance: 128	Abundance: 129	Quan Info
		FALSE	F2	71,1145	16110	Fourier Transform	HCD (High Energy Collision Dissociation)	MS2	1	Unambiguous	10,55804	13,5	200,000	734,75323	2202,24515	3	Testis_2_001.raw	176.3	504.5	71.4	165.6	5.9	35.3	2.6	10
	FALSE	High	Sequest HT (A2)	Unambiguous	[K].aLQEAHQQTLDDLQAEEDkVNTLTk.[SA]	N-Term(TMT6plex); K19(TMT6plex); K25(TMT6plex)	5	10	ENSDARP00000116075.2; ENSDARP00000108224.2; ENSDARP00000011269.6; ENSDARP00000106440.2; ENSDARP00000088845.4	ENSDARP00000116075.2; ENSDARP00000115054.1; ENSDARP00000108224.2; ENSDARP00000011269.6; ENSDARP00000106440.2; ENSDARP00000128891.1; ENSDARP00000051361.5; ENSDARP00000105831.2; ENSDARP00000088845.4; ENSDARP00000111326.2	1	4	0,7682	0,0000	1	1	882,22705	3525,88637	3525,90037	-3,97	-0,00350	HCD (High Energy Collision Dissociation)	MS2	0,9874092	63,2	200,000	70,1468	15870	Testis_2_001.raw	F2	0.9	227.7		22.9		3,02	FALSE	0	8,355E-17	K.ALQEAHQQTLDDLQAEEDKVNTLTK.S	[1000-1024]
		Checked	File ID	RT [min]	First Scan	Mass Analyzer	Activation Type	MS Order	# PSMs	Best PSM Ambiguity	Isolation Interference [%]	Average Reporter S/N	Ion Inject Time [ms]	Precursor m/z [Da]	Precursor MH+ [Da]	Precursor Charge	Spectrum File	Abundances (Normalized): 126	Abundances (Normalized): 127	Abundances (Normalized): 128	Abundances (Normalized): 129	Abundance: 126	Abundance: 127	Abundance: 128	Abundance: 129	Quan Info
		FALSE	F2	70,1468	15870	Fourier Transform	HCD (High Energy Collision Dissociation)	MS2	1	Unambiguous	0,9874092	63,2	200,000	882,22705	3525,88637	4	Testis_2_001.raw	28.3	3254.5		377.4	0.9	227.7		22.9
	FALSE	High	Sequest HT (A2)	Unambiguous	[K].aLQEAHQQTLDDLQAEEDkVNTLTk.[SA]	N-Term(TMT6plex); K19(TMT6plex); K25(TMT6plex)	5	10	ENSDARP00000116075.2; ENSDARP00000108224.2; ENSDARP00000011269.6; ENSDARP00000106440.2; ENSDARP00000088845.4	ENSDARP00000116075.2; ENSDARP00000115054.1; ENSDARP00000108224.2; ENSDARP00000011269.6; ENSDARP00000106440.2; ENSDARP00000128891.1; ENSDARP00000051361.5; ENSDARP00000105831.2; ENSDARP00000088845.4; ENSDARP00000111326.2	1	5	0,6234	0,0000	1	1	705,98309	3525,88636	3525,90037	-3,97	-0,00280	HCD (High Energy Collision Dissociation)	MS2	0	15,9	200,000	70,2459	15895	Testis_2_001.raw	F2	2.3	53.5		7.3		2,39	FALSE	0	6,985E-05	K.ALQEAHQQTLDDLQAEEDKVNTLTK.S	[1000-1024]
		Checked	File ID	RT [min]	First Scan	Mass Analyzer	Activation Type	MS Order	# PSMs	Best PSM Ambiguity	Isolation Interference [%]	Average Reporter S/N	Ion Inject Time [ms]	Precursor m/z [Da]	Precursor MH+ [Da]	Precursor Charge	Spectrum File	Abundances (Normalized): 126	Abundances (Normalized): 127	Abundances (Normalized): 128	Abundances (Normalized): 129	Abundance: 126	Abundance: 127	Abundance: 128	Abundance: 129	Quan Info
		FALSE	F2	70,2459	15895	Fourier Transform	HCD (High Energy Collision Dissociation)	MS2	1	Unambiguous	0	15,9	200,000	705,98309	3525,88636	5	Testis_2_001.raw	69.1	764.7		120.4	2.3	53.5		7.3
	FALSE	High	Sequest HT (A2)	Unambiguous	[K].lEQQVDDLEGSLEQEk.[K]	N-Term(TMT6plex); K16(TMT6plex)	6	25	ENSDARP00000116075.2; ENSDARP00000108224.2; ENSDARP00000011269.6; ENSDARP00000106440.2; ENSDARP00000088845.4; ENSDARP00000137611.1	ENSDARP00000116075.2; ENSDARP00000114580.2; ENSDARP00000139007.1; ENSDARP00000115054.1; ENSDARP00000088086.4; ENSDARP00000110789.2; ENSDARP00000135954.1; ENSDARP00000139175.1; ENSDARP00000108224.2; ENSDARP00000108536.1; ENSDARP00000011269.6; ENSDARP00000140319.1; ENSDARP00000106440.2; ENSDARP00000139186.1; ENSDARP00000128891.1; ENSDARP00000051361.5; ENSDARP00000025782.7; ENSDARP00000131677.1; ENS…	0	3	0,6703	0,0000	1	1	773,40710	2318,20676	2318,21276	-2,59	-0,00200	HCD (High Energy Collision Dissociation)	MS2	0	9,6	200,000	74,9373	17043	Testis_2_001.raw	F2	2.1	27.4		8.9		1,85	FALSE	0	6,564E-05	K.LEQQVDDLEGSLEQEK.K	[1029-1044]
		Checked	File ID	RT [min]	First Scan	Mass Analyzer	Activation Type	MS Order	# PSMs	Best PSM Ambiguity	Isolation Interference [%]	Average Reporter S/N	Ion Inject Time [ms]	Precursor m/z [Da]	Precursor MH+ [Da]	Precursor Charge	Spectrum File	Abundances (Normalized): 126	Abundances (Normalized): 127	Abundances (Normalized): 128	Abundances (Normalized): 129	Abundance: 126	Abundance: 127	Abundance: 128	Abundance: 129	Quan Info
		FALSE	F2	74,9373	17043	Fourier Transform	HCD (High Energy Collision Dissociation)	MS2	1	Unambiguous	0	9,6	200,000	773,40710	2318,20676	3	Testis_2_001.raw	63	391.6		147.7	2.1	27.4		8.9	Rejected By Method
	FALSE	High	Sequest HT (A2)	Unambiguous	[K].tkLEQQVDDLEGSLEQEk.[K]	N-Term(TMT6plex); K2(TMT6plex); K18(TMT6plex)	3	7	ENSDARP00000116075.2; ENSDARP00000108224.2; ENSDARP00000106440.2	ENSDARP00000116075.2; ENSDARP00000115054.1; ENSDARP00000108224.2; ENSDARP00000106440.2; ENSDARP00000051361.5; ENSDARP00000105831.2; ENSDARP00000111326.2	1	4	0,7079	0,0000	1	1	694,88330	2776,51137	2776,51833	-2,51	-0,00174	HCD (High Energy Collision Dissociation)	MS2	14,57123	16,0	200,000	75,7306	17238	Testis_2_001.raw	F2	2.9	49.3	3.2	8.2		2,67	FALSE	0	8,018E-06	K.TKLEQQVDDLEGSLEQEK.K	[1027-1044]
		Checked	File ID	RT [min]	First Scan	Mass Analyzer	Activation Type	MS Order	# PSMs	Best PSM Ambiguity	Isolation Interference [%]	Average Reporter S/N	Ion Inject Time [ms]	Precursor m/z [Da]	Precursor MH+ [Da]	Precursor Charge	Spectrum File	Abundances (Normalized): 126	Abundances (Normalized): 127	Abundances (Normalized): 128	Abundances (Normalized): 129	Abundance: 126	Abundance: 127	Abundance: 128	Abundance: 129	Quan Info
		FALSE	F2	75,7306	17238	Fourier Transform	HCD (High Energy Collision Dissociation)	MS2	1	Unambiguous	14,57123	16,0	200,000	694,88330	2776,51137	4	Testis_2_001.raw	87.6	704.7	88	135.4	2.9	49.3	3.2	8.2
	FALSE	High	Sequest HT (A2)	Unambiguous	[K].nDLQLAVASEAENLSDAEER.[C]	N-Term(TMT6plex)	2	3	ENSDARP00000116075.2; ENSDARP00000106440.2	ENSDARP00000116075.2; ENSDARP00000106440.2; ENSDARP00000051361.5	0	3	0,8193	0,0000	1	1	801,72986	2403,17502	2403,18369	-3,61	-0,00289	HCD (High Energy Collision Dissociation)	MS2	0	3,9	200,000	73,1316	16597	Testis_2_001.raw	F2	1.5	6	1.8	6.3		2,38	FALSE	0	3,169E-07	K.NDLQLAVASEAENLSDAEER.C	[887-906]
		Checked	File ID	RT [min]	First Scan	Mass Analyzer	Activation Type	MS Order	# PSMs	Best PSM Ambiguity	Isolation Interference [%]	Average Reporter S/N	Ion Inject Time [ms]	Precursor m/z [Da]	Precursor MH+ [Da]	Precursor Charge	Spectrum File	Abundances (Normalized): 126	Abundances (Normalized): 127	Abundances (Normalized): 128	Abundances (Normalized): 129	Abundance: 126	Abundance: 127	Abundance: 128	Abundance: 129	Quan Info
		FALSE	F2	73,1316	16597	Fourier Transform	HCD (High Energy Collision Dissociation)	MS2	1	Unambiguous	0	3,9	200,000	801,72986	2403,17502	3	Testis_2_001.raw	44.4	85.8	49.5	103.8	1.5	6	1.8	6.3	Rejected By Method
	FALSE	High	Sequest HT (A2)	Unambiguous	[K].nDLQLAVASEAENLSDAEER.[C]	N-Term(TMT6plex)	2	3	ENSDARP00000116075.2; ENSDARP00000106440.2	ENSDARP00000116075.2; ENSDARP00000106440.2; ENSDARP00000051361.5	0	3	0,8483	0,0000	1	1	801,73016	2403,17594	2403,18369	-3,23	-0,00258	HCD (High Energy Collision Dissociation)	MS2	0	3,8	200,000	73,6675	16729	Testis_2_001.raw	F2	1.5	10.7	1.5	1.7		3,89	FALSE	0	3,009E-12	K.NDLQLAVASEAENLSDAEER.C	[887-906]
		Checked	File ID	RT [min]	First Scan	Mass Analyzer	Activation Type	MS Order	# PSMs	Best PSM Ambiguity	Isolation Interference [%]	Average Reporter S/N	Ion Inject Time [ms]	Precursor m/z [Da]	Precursor MH+ [Da]	Precursor Charge	Spectrum File	Abundances (Normalized): 126	Abundances (Normalized): 127	Abundances (Normalized): 128	Abundances (Normalized): 129	Abundance: 126	Abundance: 127	Abundance: 128	Abundance: 129	Quan Info
		FALSE	F2	73,6675	16729	Fourier Transform	HCD (High Energy Collision Dissociation)	MS2	1	Unambiguous	0	3,8	200,000	801,73016	2403,17594	3	Testis_2_001.raw	43.9	152.9	41.3	27.7	1.5	10.7	1.5	1.7	Rejected By Method
	FALSE	High	Sequest HT (A2)	Unambiguous	[K].nLQQEISDLTEQIGETGk.[S]	N-Term(TMT6plex); K18(TMT6plex)	2	4	ENSDARP00000116075.2; ENSDARP00000106440.2	ENSDARP00000116075.2; ENSDARP00000115054.1; ENSDARP00000106440.2; ENSDARP00000051361.5	0	3	0,0000	0,0000	1	1	821,10742	2461,30771	2461,31862	-4,43	-0,00364	HCD (High Energy Collision Dissociation)	MS2	4,825792	36,9	200,000	109,7439	25353	Testis_4_002.raw	F4	26.4	112.5	6	2.1		4,17	FALSE	0	5,072E-11	K.NLQQEISDLTEQIGETGK.S	[1506-1523]
		Checked	File ID	RT [min]	First Scan	Mass Analyzer	Activation Type	MS Order	# PSMs	Best PSM Ambiguity	Isolation Interference [%]	Average Reporter S/N	Ion Inject Time [ms]	Precursor m/z [Da]	Precursor MH+ [Da]	Precursor Charge	Spectrum File	Abundances (Normalized): 126	Abundances (Normalized): 127	Abundances (Normalized): 128	Abundances (Normalized): 129	Abundance: 126	Abundance: 127	Abundance: 128	Abundance: 129	Quan Info
		FALSE	F4	109,7439	25353	Fourier Transform	HCD (High Energy Collision Dissociation)	MS2	2	Unambiguous	4,825792	36,9	200,000	821,10742	2461,30771	3	Testis_4_002.raw	821.6	1880.3	76.4	37.4	26.4	112.5	6	2.1
	FALSE	High	Sequest HT (A2)	Unambiguous	[R].vTEAMQSTLDSEVR.[S]	N-Term(TMT6plex)	3	4	ENSDARP00000116075.2; ENSDARP00000108224.2; ENSDARP00000106440.2	ENSDARP00000116075.2; ENSDARP00000108224.2; ENSDARP00000106440.2; ENSDARP00000051361.5	0	3	0,6029	0,0000	1	1	598,97198	1794,90140	1794,91049	-5,07	-0,00303	HCD (High Energy Collision Dissociation)	MS2	1,696912	22,9	200,000	41,1993	10166	Testis_FlowThru_2.raw	F6	16.4	45.5	8.9	20.7		3,50	FALSE	0	1,806E-06	R.VTEAMQSTLDSEVR.S	[1595-1608]
		Checked	File ID	RT [min]	First Scan	Mass Analyzer	Activation Type	MS Order	# PSMs	Best PSM Ambiguity	Isolation Interference [%]	Average Reporter S/N	Ion Inject Time [ms]	Precursor m/z [Da]	Precursor MH+ [Da]	Precursor Charge	Spectrum File	Abundances (Normalized): 126	Abundances (Normalized): 127	Abundances (Normalized): 128	Abundances (Normalized): 129	Abundance: 126	Abundance: 127	Abundance: 128	Abundance: 129	Quan Info
		FALSE	F6	41,1993	10166	Fourier Transform	HCD (High Energy Collision Dissociation)	MS2	1	Unambiguous	1,696912	22,9	200,000	598,97198	1794,90140	3	Testis_FlowThru_2.raw	82.8	190	72	97.7	16.4	45.5	8.9	20.7
	FALSE	High	Sequest HT (A2)	Unambiguous	[K].lAQESIMDLENDk.[Q]	N-Term(TMT6plex); K13(TMT6plex)	4	8	ENSDARP00000116075.2; ENSDARP00000108224.2; ENSDARP00000106440.2; ENSDARP00000088845.4	ENSDARP00000116075.2; ENSDARP00000115054.1; ENSDARP00000108224.2; ENSDARP00000106440.2; ENSDARP00000051361.5; ENSDARP00000105831.2; ENSDARP00000088845.4; ENSDARP00000111326.2	0	3	0,0000	0,0000	1	1	655,34930	1964,03336	1964,04106	-3,92	-0,00257	HCD (High Energy Collision Dissociation)	MS2	8,824716	13,3	200,000	63,7252	14297	Testis_2_001.raw	F2	9	28.8	5.1	10.3		1,26	FALSE	0	0,0001647	K.LAQESIMDLENDK.Q	[1063-1075]
		Checked	File ID	RT [min]	First Scan	Mass Analyzer	Activation Type	MS Order	# PSMs	Best PSM Ambiguity	Isolation Interference [%]	Average Reporter S/N	Ion Inject Time [ms]	Precursor m/z [Da]	Precursor MH+ [Da]	Precursor Charge	Spectrum File	Abundances (Normalized): 126	Abundances (Normalized): 127	Abundances (Normalized): 128	Abundances (Normalized): 129	Abundance: 126	Abundance: 127	Abundance: 128	Abundance: 129	Quan Info
		FALSE	F2	63,7252	14297	Fourier Transform	HCD (High Energy Collision Dissociation)	MS2	2	Unambiguous	8,824716	13,3	200,000	655,34930	1964,03336	3	Testis_2_001.raw	270.2	411.6	140.2	170.7	9	28.8	5.1	10.3
	FALSE	High	Sequest HT (A2)	Unambiguous	[R].vTEAMQSTLDSEVR.[S]	N-Term(TMT6plex)	3	4	ENSDARP00000116075.2; ENSDARP00000108224.2; ENSDARP00000106440.2	ENSDARP00000116075.2; ENSDARP00000108224.2; ENSDARP00000106440.2; ENSDARP00000051361.5	0	2	0,5556	0,0000	1	1	897,95447	1794,90166	1794,91049	-4,92	-0,00442	HCD (High Energy Collision Dissociation)	MS2	7,374393	15,5	200,000	41,2429	10177	Testis_FlowThru_2.raw	F6		51.2	2.1	8.4		1,71	FALSE	0	2,487E-06	R.VTEAMQSTLDSEVR.S	[1595-1608]
		Checked	File ID	RT [min]	First Scan	Mass Analyzer	Activation Type	MS Order	# PSMs	Best PSM Ambiguity	Isolation Interference [%]	Average Reporter S/N	Ion Inject Time [ms]	Precursor m/z [Da]	Precursor MH+ [Da]	Precursor Charge	Spectrum File	Abundances (Normalized): 126	Abundances (Normalized): 127	Abundances (Normalized): 128	Abundances (Normalized): 129	Abundance: 126	Abundance: 127	Abundance: 128	Abundance: 129	Quan Info
		FALSE	F6	41,2429	10177	Fourier Transform	HCD (High Energy Collision Dissociation)	MS2	1	Unambiguous	7,374393	15,5	200,000	897,95447	1794,90166	2	Testis_FlowThru_2.raw		213.8	17	39.6		51.2	2.1	8.4
	FALSE	High	Sequest HT (A2)	Unambiguous	[R].lDEAENLAMk.[G]	N-Term(TMT6plex); K10(TMT6plex)	4	8	ENSDARP00000116075.2; ENSDARP00000108224.2; ENSDARP00000106440.2; ENSDARP00000088845.4	ENSDARP00000116075.2; ENSDARP00000115054.1; ENSDARP00000108224.2; ENSDARP00000106440.2; ENSDARP00000051361.5; ENSDARP00000105831.2; ENSDARP00000088845.4; ENSDARP00000111326.2	0	2	0,1429	0,0000	1	1	796,43787	1591,86846	1591,87656	-5,09	-0,00405	HCD (High Energy Collision Dissociation)	MS2	3,821058	91,8	200,000	40,9239	10097	Testis_FlowThru_2.raw	F6	13.2	304.6	5.3	42.3		3,43	FALSE	0	2,728E-08	R.LDEAENLAMK.G	[1799-1808]
		Checked	File ID	RT [min]	First Scan	Mass Analyzer	Activation Type	MS Order	# PSMs	Best PSM Ambiguity	Isolation Interference [%]	Average Reporter S/N	Ion Inject Time [ms]	Precursor m/z [Da]	Precursor MH+ [Da]	Precursor Charge	Spectrum File	Abundances (Normalized): 126	Abundances (Normalized): 127	Abundances (Normalized): 128	Abundances (Normalized): 129	Abundance: 126	Abundance: 127	Abundance: 128	Abundance: 129	Quan Info
		FALSE	F6	40,9239	10097	Fourier Transform	HCD (High Energy Collision Dissociation)	MS2	1	Unambiguous	3,821058	91,8	200,000	796,43787	1591,86846	2	Testis_FlowThru_2.raw	66.8	1272	42.8	199.6	13.2	304.6	5.3	42.3
	FALSE	High	Sequest HT (A2)	Unambiguous	[K].vLNASVIPEGQFIDNkk.[A]	N-Term(TMT6plex); K16(TMT6plex); K17(TMT6plex)	5	10	ENSDARP00000116075.2; ENSDARP00000108224.2; ENSDARP00000011269.6; ENSDARP00000106440.2; ENSDARP00000088845.4	ENSDARP00000116075.2; ENSDARP00000115054.1; ENSDARP00000108224.2; ENSDARP00000011269.6; ENSDARP00000106440.2; ENSDARP00000128891.1; ENSDARP00000051361.5; ENSDARP00000105831.2; ENSDARP00000088845.4; ENSDARP00000111326.2	1	3	0,7568	0,0000	1	1	853,83917	2559,50296	2559,51133	-3,27	-0,00279	HCD (High Energy Collision Dissociation)	MS2	0	20,6	200,000	63,1162	14146	Testis_2_001.raw	F2		75		7.3		2,59	FALSE	0	1,689E-07	K.VLNASVIPEGQFIDNKK.A	[726-742]
		Checked	File ID	RT [min]	First Scan	Mass Analyzer	Activation Type	MS Order	# PSMs	Best PSM Ambiguity	Isolation Interference [%]	Average Reporter S/N	Ion Inject Time [ms]	Precursor m/z [Da]	Precursor MH+ [Da]	Precursor Charge	Spectrum File	Abundances (Normalized): 126	Abundances (Normalized): 127	Abundances (Normalized): 128	Abundances (Normalized): 129	Abundance: 126	Abundance: 127	Abundance: 128	Abundance: 129	Quan Info
		FALSE	F2	63,1162	14146	Fourier Transform	HCD (High Energy Collision Dissociation)	MS2	1	Unambiguous	0	20,6	200,000	853,83917	2559,50296	3	Testis_2_001.raw		1072		119.8		75		7.3
	FALSE	High	Sequest HT (A2)	Unambiguous	[K].qADSVAELGEQIDNLQR.[V]	N-Term(TMT6plex)	5	12	ENSDARP00000116075.2; ENSDARP00000108224.2; ENSDARP00000011269.6; ENSDARP00000106440.2; ENSDARP00000088845.4	ENSDARP00000116075.2; ENSDARP00000115054.1; ENSDARP00000110789.2; ENSDARP00000108224.2; ENSDARP00000011269.6; ENSDARP00000106440.2; ENSDARP00000128891.1; ENSDARP00000051361.5; ENSDARP00000105831.2; ENSDARP00000088845.4; ENSDARP00000111326.2; ENSDARP00000090306.4	0	3	0,8024	0,0000	1	1	705,69727	2115,07724	2115,08794	-5,06	-0,00357	HCD (High Energy Collision Dissociation)	MS2	8,027714	12,9	200,000	54,7146	13543	Testis_FlowThru_2.raw	F6	11.5	25.1	5.9	9.1		4,25	FALSE	0	2,4E-09	K.QADSVAELGEQIDNLQR.V	[1198-1214]
		Checked	File ID	RT [min]	First Scan	Mass Analyzer	Activation Type	MS Order	# PSMs	Best PSM Ambiguity	Isolation Interference [%]	Average Reporter S/N	Ion Inject Time [ms]	Precursor m/z [Da]	Precursor MH+ [Da]	Precursor Charge	Spectrum File	Abundances (Normalized): 126	Abundances (Normalized): 127	Abundances (Normalized): 128	Abundances (Normalized): 129	Abundance: 126	Abundance: 127	Abundance: 128	Abundance: 129	Quan Info
		FALSE	F6	54,7146	13543	Fourier Transform	HCD (High Energy Collision Dissociation)	MS2	1	Unambiguous	8,027714	12,9	200,000	705,69727	2115,07724	3	Testis_FlowThru_2.raw	58	104.8	47.7	42.7	11.5	25.1	5.9	9.1
	FALSE	High	Sequest HT (A2)	Unambiguous	[K].vLNASVIPEGQFIDNkk.[A]	N-Term(TMT6plex); K16(TMT6plex); K17(TMT6plex)	5	10	ENSDARP00000116075.2; ENSDARP00000108224.2; ENSDARP00000011269.6; ENSDARP00000106440.2; ENSDARP00000088845.4	ENSDARP00000116075.2; ENSDARP00000115054.1; ENSDARP00000108224.2; ENSDARP00000011269.6; ENSDARP00000106440.2; ENSDARP00000128891.1; ENSDARP00000051361.5; ENSDARP00000105831.2; ENSDARP00000088845.4; ENSDARP00000111326.2	1	4	0,6977	0,0000	1	1	640,63092	2559,50185	2559,51133	-3,70	-0,00237	HCD (High Energy Collision Dissociation)	MS2	30,51797	25,3	200,000	62,6685	14036	Testis_2_001.raw	F2	10.8	65.1	6.1	18.9		2,15	FALSE	0	8,041E-05	K.VLNASVIPEGQFIDNKK.A	[726-742]
		Checked	File ID	RT [min]	First Scan	Mass Analyzer	Activation Type	MS Order	# PSMs	Best PSM Ambiguity	Isolation Interference [%]	Average Reporter S/N	Ion Inject Time [ms]	Precursor m/z [Da]	Precursor MH+ [Da]	Precursor Charge	Spectrum File	Abundances (Normalized): 126	Abundances (Normalized): 127	Abundances (Normalized): 128	Abundances (Normalized): 129	Abundance: 126	Abundance: 127	Abundance: 128	Abundance: 129	Quan Info
		FALSE	F2	62,6685	14036	Fourier Transform	HCD (High Energy Collision Dissociation)	MS2	1	Unambiguous	30,51797	25,3	200,000	640,63092	2559,50185	4	Testis_2_001.raw	323.2	930.5	167.6	311.5	10.8	65.1	6.1	18.9
	FALSE	High	Sequest HT (A2)	Unambiguous	[K].mEIDDLSSNMEAVAk.[A]	N-Term(TMT6plex); K15(TMT6plex)	4	8	ENSDARP00000116075.2; ENSDARP00000108224.2; ENSDARP00000106440.2; ENSDARP00000088845.4	ENSDARP00000116075.2; ENSDARP00000115054.1; ENSDARP00000108224.2; ENSDARP00000106440.2; ENSDARP00000051361.5; ENSDARP00000105831.2; ENSDARP00000088845.4; ENSDARP00000111326.2	0	3	0,7349	0,0000	1	1	704,36206	2111,07163	2111,07646	-2,29	-0,00161	HCD (High Energy Collision Dissociation)	MS2	0	14,7	200,000	66,2804	14927	Testis_2_001.raw	F2	2.3	46.8	3	6.6		2,49	FALSE	0	8,321E-08	K.MEIDDLSSNMEAVAK.A	[1228-1242]
		Checked	File ID	RT [min]	First Scan	Mass Analyzer	Activation Type	MS Order	# PSMs	Best PSM Ambiguity	Isolation Interference [%]	Average Reporter S/N	Ion Inject Time [ms]	Precursor m/z [Da]	Precursor MH+ [Da]	Precursor Charge	Spectrum File	Abundances (Normalized): 126	Abundances (Normalized): 127	Abundances (Normalized): 128	Abundances (Normalized): 129	Abundance: 126	Abundance: 127	Abundance: 128	Abundance: 129	Quan Info
		FALSE	F2	66,2804	14927	Fourier Transform	HCD (High Energy Collision Dissociation)	MS2	1	Unambiguous	0	14,7	200,000	704,36206	2111,07163	3	Testis_2_001.raw	69.8	668.9	82.5	109.1	2.3	46.8	3	6.6
	FALSE	High	Sequest HT (A2)	Unambiguous	[K].mEIDDLSSNMEAVAk.[A]	N-Term(TMT6plex); K15(TMT6plex)	4	8	ENSDARP00000116075.2; ENSDARP00000108224.2; ENSDARP00000106440.2; ENSDARP00000088845.4	ENSDARP00000116075.2; ENSDARP00000115054.1; ENSDARP00000108224.2; ENSDARP00000106440.2; ENSDARP00000051361.5; ENSDARP00000105831.2; ENSDARP00000088845.4; ENSDARP00000111326.2	0	3	0,6827	0,0000	1	1	704,35980	2111,06485	2111,07646	-5,50	-0,00387	HCD (High Energy Collision Dissociation)	MS2	6,072593	16,5	200,000	65,7448	14795	Testis_2_001.raw	F2	1.8	54.2		9.5		2,08	FALSE	0	4,066E-05	K.MEIDDLSSNMEAVAK.A	[1228-1242]
		Checked	File ID	RT [min]	First Scan	Mass Analyzer	Activation Type	MS Order	# PSMs	Best PSM Ambiguity	Isolation Interference [%]	Average Reporter S/N	Ion Inject Time [ms]	Precursor m/z [Da]	Precursor MH+ [Da]	Precursor Charge	Spectrum File	Abundances (Normalized): 126	Abundances (Normalized): 127	Abundances (Normalized): 128	Abundances (Normalized): 129	Abundance: 126	Abundance: 127	Abundance: 128	Abundance: 129	Quan Info
		FALSE	F2	65,7448	14795	Fourier Transform	HCD (High Energy Collision Dissociation)	MS2	1	Unambiguous	6,072593	16,5	200,000	704,35980	2111,06485	3	Testis_2_001.raw	54	774.7		156.7	1.8	54.2		9.5
	FALSE	High	Sequest HT (A2)	Unambiguous	[K].kALQEAHQQTLDDLQAEEDkVNTLTk.[SA]	N-Term(TMT6plex); K1(TMT6plex); K20(TMT6plex); K26(TMT6plex)	5	10	ENSDARP00000116075.2; ENSDARP00000108224.2; ENSDARP00000011269.6; ENSDARP00000106440.2; ENSDARP00000088845.4	ENSDARP00000116075.2; ENSDARP00000115054.1; ENSDARP00000108224.2; ENSDARP00000011269.6; ENSDARP00000106440.2; ENSDARP00000128891.1; ENSDARP00000051361.5; ENSDARP00000105831.2; ENSDARP00000088845.4; ENSDARP00000111326.2	2	5	0,7639	0,0000	1	1	777,43567	3883,14924	3883,15826	-2,32	-0,00180	HCD (High Energy Collision Dissociation)	MS2	9,229299	15,5	200,000	66,7850	15052	Testis_2_001.raw	F2	1.6	53.8		6.2		3,05	FALSE	0	5,869E-05	K.KALQEAHQQTLDDLQAEEDKVNTLTK.S	[999-1024]
		Checked	File ID	RT [min]	First Scan	Mass Analyzer	Activation Type	MS Order	# PSMs	Best PSM Ambiguity	Isolation Interference [%]	Average Reporter S/N	Ion Inject Time [ms]	Precursor m/z [Da]	Precursor MH+ [Da]	Precursor Charge	Spectrum File	Abundances (Normalized): 126	Abundances (Normalized): 127	Abundances (Normalized): 128	Abundances (Normalized): 129	Abundance: 126	Abundance: 127	Abundance: 128	Abundance: 129	Quan Info
		FALSE	F2	66,7850	15052	Fourier Transform	HCD (High Energy Collision Dissociation)	MS2	1	Unambiguous	9,229299	15,5	200,000	777,43567	3883,14924	5	Testis_2_001.raw	48	769		102.3	1.6	53.8		6.2
	FALSE	High	Sequest HT (A2)	Unambiguous	[K].kLESDLVQIQGEVEDTVQEAR.[N]	N-Term(TMT6plex); K1(TMT6plex)	1	2	ENSDARP00000106440.2	ENSDARP00000106440.2; ENSDARP00000051361.5	1	3	0,7754	0,0000	1	1	948,84680	2844,52585	2844,53549	-3,39	-0,00321	HCD (High Energy Collision Dissociation)	MS2	22,12216	3,7	200,000	107,5445	24857	Testis_4_002.raw	F4	1.2	13.5				3,25	FALSE	0	9,93E-08	K.KLESDLVQIQGEVEDTVQEAR.N	[1731-1751]
		Checked	File ID	RT [min]	First Scan	Mass Analyzer	Activation Type	MS Order	# PSMs	Best PSM Ambiguity	Isolation Interference [%]	Average Reporter S/N	Ion Inject Time [ms]	Precursor m/z [Da]	Precursor MH+ [Da]	Precursor Charge	Spectrum File	Abundances (Normalized): 126	Abundances (Normalized): 127	Abundances (Normalized): 128	Abundances (Normalized): 129	Abundance: 126	Abundance: 127	Abundance: 128	Abundance: 129	Quan Info
		FALSE	F4	107,5445	24857	Fourier Transform	HCD (High Energy Collision Dissociation)	MS2	1	Unambiguous	22,12216	3,7	200,000	948,84680	2844,52585	3	Testis_4_002.raw	38.9	225.6			1.2	13.5			Rejected By Method
	FALSE	High	Sequest HT (A2)	Unambiguous	[R].vTEAMQSTLDSEVR.[S]	N-Term(TMT6plex)	3	4	ENSDARP00000116075.2; ENSDARP00000108224.2; ENSDARP00000106440.2	ENSDARP00000116075.2; ENSDARP00000108224.2; ENSDARP00000106440.2; ENSDARP00000051361.5	0	2	0,6756	0,0000	1	1	897,95428	1794,90129	1794,91049	-5,13	-0,00460	HCD (High Energy Collision Dissociation)	MS2	8,058572	42,6	200,000	40,8776	10344	Testis_FlowThru_1.raw	F5	14.3	16.1	10.1	129.7		3,36	FALSE	0	2,759E-07	R.VTEAMQSTLDSEVR.S	[1595-1608]
		Checked	File ID	RT [min]	First Scan	Mass Analyzer	Activation Type	MS Order	# PSMs	Best PSM Ambiguity	Isolation Interference [%]	Average Reporter S/N	Ion Inject Time [ms]	Precursor m/z [Da]	Precursor MH+ [Da]	Precursor Charge	Spectrum File	Abundances (Normalized): 126	Abundances (Normalized): 127	Abundances (Normalized): 128	Abundances (Normalized): 129	Abundance: 126	Abundance: 127	Abundance: 128	Abundance: 129	Quan Info
		FALSE	F5	40,8776	10344	Fourier Transform	HCD (High Energy Collision Dissociation)	MS2	1	Unambiguous	8,058572	42,6	200,000	897,95428	1794,90129	2	Testis_FlowThru_1.raw	22	24.3	18	129.7	14.3	16.1	10.1	129.7
	FALSE	High	Sequest HT (A2)	Unambiguous	[K].nLTEEMASQDESIAk.[L]	N-Term(TMT6plex); K15(TMT6plex)	4	5	ENSDARP00000116075.2; ENSDARP00000108224.2; ENSDARP00000106440.2; ENSDARP00000088845.4	ENSDARP00000116075.2; ENSDARP00000108224.2; ENSDARP00000106440.2; ENSDARP00000051361.5; ENSDARP00000088845.4	0	3	0,5771	0,0000	1	1	708,69653	2124,07505	2124,08947	-6,79	-0,00481	HCD (High Energy Collision Dissociation)	MS2	27,856	8,9	200,000	35,4972	7345	Testis_4_002.raw	F4	8.6	19.7	5	2.2		1,75	FALSE	0	0,0001711	K.NLTEEMASQDESIAK.L	[979-993]
		Checked	File ID	RT [min]	First Scan	Mass Analyzer	Activation Type	MS Order	# PSMs	Best PSM Ambiguity	Isolation Interference [%]	Average Reporter S/N	Ion Inject Time [ms]	Precursor m/z [Da]	Precursor MH+ [Da]	Precursor Charge	Spectrum File	Abundances (Normalized): 126	Abundances (Normalized): 127	Abundances (Normalized): 128	Abundances (Normalized): 129	Abundance: 126	Abundance: 127	Abundance: 128	Abundance: 129	Quan Info
		FALSE	F4	35,4972	7345	Fourier Transform	HCD (High Energy Collision Dissociation)	MS2	1	Unambiguous	27,856	8,9	200,000	708,69653	2124,07505	3	Testis_4_002.raw	268.7	329.3	63.8	38.7	8.6	19.7	5	2.2	Rejected By Method
	FALSE	High	Sequest HT (A2)	Unambiguous	[K].mQGSLEDQIIAANPLLEAYGNAk.[T]	N-Term(TMT6plex); K23(TMT6plex)	4	11	ENSDARP00000116075.2; ENSDARP00000108224.2; ENSDARP00000011269.6; ENSDARP00000106440.2	ENSDARP00000116075.2; ENSDARP00000115054.1; ENSDARP00000108224.2; ENSDARP00000011269.6; ENSDARP00000106440.2; ENSDARP00000132925.1; ENSDARP00000069695.6; ENSDARP00000128891.1; ENSDARP00000051361.5; ENSDARP00000105831.2; ENSDARP00000111326.2	0	3	0,8280	0,0000	1	1	968,85175	2904,54068	2904,55411	-4,62	-0,00448	HCD (High Energy Collision Dissociation)	MS2	2,893969	6,5	200,000	113,6149	25736	Testis_1_001.raw	F1				26		3,14	FALSE	0	2,931E-09	K.MQGSLEDQIIAANPLLEAYGNAK.T	[216-238]
		Checked	File ID	RT [min]	First Scan	Mass Analyzer	Activation Type	MS Order	# PSMs	Best PSM Ambiguity	Isolation Interference [%]	Average Reporter S/N	Ion Inject Time [ms]	Precursor m/z [Da]	Precursor MH+ [Da]	Precursor Charge	Spectrum File	Abundances (Normalized): 126	Abundances (Normalized): 127	Abundances (Normalized): 128	Abundances (Normalized): 129	Abundance: 126	Abundance: 127	Abundance: 128	Abundance: 129	Quan Info
		FALSE	F1	113,6149	25736	Fourier Transform	HCD (High Energy Collision Dissociation)	MS2	1	Unambiguous	2,893969	6,5	200,000	968,85175	2904,54068	3	Testis_1_001.raw				591.5				26	Rejected By Method
	FALSE	High	Sequest HT (A2)	Unambiguous	[R].dLEESTLQHEATAAALR.[K]	N-Term(TMT6plex)	5	10	ENSDARP00000116075.2; ENSDARP00000108224.2; ENSDARP00000011269.6; ENSDARP00000106440.2; ENSDARP00000088845.4	ENSDARP00000116075.2; ENSDARP00000115054.1; ENSDARP00000108224.2; ENSDARP00000011269.6; ENSDARP00000106440.2; ENSDARP00000128891.1; ENSDARP00000051361.5; ENSDARP00000105831.2; ENSDARP00000088845.4; ENSDARP00000111326.2	0	3	0,7695	0,0000	1	1	695,36273	2084,07364	2084,08213	-4,07	-0,00283	HCD (High Energy Collision Dissociation)	MS2	2,482845	9,6	200,000	36,2911	7542	Testis_4_002.raw	F4	5.4	21.8	5.4	5.9		2,95	FALSE	0	2,13E-07	R.DLEESTLQHEATAAALR.K	[1179-1195]
		Checked	File ID	RT [min]	First Scan	Mass Analyzer	Activation Type	MS Order	# PSMs	Best PSM Ambiguity	Isolation Interference [%]	Average Reporter S/N	Ion Inject Time [ms]	Precursor m/z [Da]	Precursor MH+ [Da]	Precursor Charge	Spectrum File	Abundances (Normalized): 126	Abundances (Normalized): 127	Abundances (Normalized): 128	Abundances (Normalized): 129	Abundance: 126	Abundance: 127	Abundance: 128	Abundance: 129	Quan Info
		FALSE	F4	36,2911	7542	Fourier Transform	HCD (High Energy Collision Dissociation)	MS2	1	Unambiguous	2,482845	9,6	200,000	695,36273	2084,07364	3	Testis_4_002.raw	168.8	364.4	69	105	5.4	21.8	5.4	5.9	Rejected By Method
	FALSE	High	Sequest HT (A2)	Unambiguous	[K].lESDLVQIQGEVEDTVQEAR.[N]	N-Term(TMT6plex)	1	2	ENSDARP00000106440.2	ENSDARP00000106440.2; ENSDARP00000051361.5	0	3	0,7324	0,0000	1	1	829,76123	2487,26914	2487,27759	-3,40	-0,00282	HCD (High Energy Collision Dissociation)	MS2	0	1,5	200,000	116,3930	26364	Testis_1_001.raw	F1				5.8		1,42	FALSE	0	1,054E-05	K.LESDLVQIQGEVEDTVQEAR.N	[1732-1751]
		Checked	File ID	RT [min]	First Scan	Mass Analyzer	Activation Type	MS Order	# PSMs	Best PSM Ambiguity	Isolation Interference [%]	Average Reporter S/N	Ion Inject Time [ms]	Precursor m/z [Da]	Precursor MH+ [Da]	Precursor Charge	Spectrum File	Abundances (Normalized): 126	Abundances (Normalized): 127	Abundances (Normalized): 128	Abundances (Normalized): 129	Abundance: 126	Abundance: 127	Abundance: 128	Abundance: 129	Quan Info
		FALSE	F1	116,3930	26364	Fourier Transform	HCD (High Energy Collision Dissociation)	MS2	1	Unambiguous	0	1,5	200,000	829,76123	2487,26914	3	Testis_1_001.raw				132				5.8	Rejected By Method
	FALSE	High	Sequest HT (A2)	Unambiguous	[R].iEELEEEIEAER.[A]	N-Term(TMT6plex)	5	10	ENSDARP00000116075.2; ENSDARP00000108224.2; ENSDARP00000011269.6; ENSDARP00000106440.2; ENSDARP00000088845.4	ENSDARP00000116075.2; ENSDARP00000115054.1; ENSDARP00000108224.2; ENSDARP00000011269.6; ENSDARP00000106440.2; ENSDARP00000128891.1; ENSDARP00000051361.5; ENSDARP00000105831.2; ENSDARP00000088845.4; ENSDARP00000111326.2	0	3		0,0000	1	2	573,29248	1717,86289	1717,86934	-3,76	-0,00215	HCD (High Energy Collision Dissociation)	MS2	56,26559	19,9	200,000	78,7182	19853	Testis_FlowThru_1.raw	F5	17.1	15.4	15.4	31.6		2,84	FALSE	0	4,852E-07	R.IEELEEEIEAER.A	[1117-1128]
		Checked	File ID	RT [min]	First Scan	Mass Analyzer	Activation Type	MS Order	# PSMs	Best PSM Ambiguity	Isolation Interference [%]	Average Reporter S/N	Ion Inject Time [ms]	Precursor m/z [Da]	Precursor MH+ [Da]	Precursor Charge	Spectrum File	Abundances (Normalized): 126	Abundances (Normalized): 127	Abundances (Normalized): 128	Abundances (Normalized): 129	Abundance: 126	Abundance: 127	Abundance: 128	Abundance: 129	Quan Info
		FALSE	F5	78,7182	19853	Fourier Transform	HCD (High Energy Collision Dissociation)	MS2	2	Unambiguous	56,26559	19,9	200,000	573,29248	1717,86289	3	Testis_FlowThru_1.raw	26.3	23.2	27.4	31.6	17.1	15.4	15.4	31.6	Rejected By Method
	FALSE	High	Sequest HT (A2)	Unambiguous	[R].aNALAANLDk.[K]	N-Term(TMT6plex); K10(TMT6plex)	4	9	ENSDARP00000108224.2; ENSDARP00000011269.6; ENSDARP00000106440.2; ENSDARP00000088845.4	ENSDARP00000115054.1; ENSDARP00000108224.2; ENSDARP00000011269.6; ENSDARP00000106440.2; ENSDARP00000128891.1; ENSDARP00000051361.5; ENSDARP00000105831.2; ENSDARP00000088845.4; ENSDARP00000111326.2	0	3	0,4783	0,0000	1	1	486,96017	1458,86597	1458,86805	-1,42	-0,00069	HCD (High Energy Collision Dissociation)	MS2	37,20457	38,2	200,000	27,7134	6614	Testis_FlowThru_4.raw	F8	21.5	76.8	24.5	29.4		1,84	FALSE	0	9,262E-05	R.ANALAANLDK.K	[1437-1446]
		Checked	File ID	RT [min]	First Scan	Mass Analyzer	Activation Type	MS Order	# PSMs	Best PSM Ambiguity	Isolation Interference [%]	Average Reporter S/N	Ion Inject Time [ms]	Precursor m/z [Da]	Precursor MH+ [Da]	Precursor Charge	Spectrum File	Abundances (Normalized): 126	Abundances (Normalized): 127	Abundances (Normalized): 128	Abundances (Normalized): 129	Abundance: 126	Abundance: 127	Abundance: 128	Abundance: 129	Quan Info
		FALSE	F8	27,7134	6614	Fourier Transform	HCD (High Energy Collision Dissociation)	MS2	1	Unambiguous	37,20457	38,2	200,000	486,96017	1458,86597	3	Testis_FlowThru_4.raw	525.8	912.8	241.3	358.6	21.5	76.8	24.5	29.4
	FALSE	High	Sequest HT (A2)	Unambiguous	[R].iEELEEEIEAER.[A]	N-Term(TMT6plex)	5	10	ENSDARP00000116075.2; ENSDARP00000108224.2; ENSDARP00000011269.6; ENSDARP00000106440.2; ENSDARP00000088845.4	ENSDARP00000116075.2; ENSDARP00000115054.1; ENSDARP00000108224.2; ENSDARP00000011269.6; ENSDARP00000106440.2; ENSDARP00000128891.1; ENSDARP00000051361.5; ENSDARP00000105831.2; ENSDARP00000088845.4; ENSDARP00000111326.2	0	2	0,0000	0,0000	1	1	859,43066	1717,85405	1717,86934	-8,90	-0,00764	HCD (High Energy Collision Dissociation)	MS2	0	16,9	200,000	78,6253	19830	Testis_FlowThru_1.raw	F5	7.3	8.3	1.9	50		2,38	FALSE	0	1,656E-05	R.IEELEEEIEAER.A	[1117-1128]
		Checked	File ID	RT [min]	First Scan	Mass Analyzer	Activation Type	MS Order	# PSMs	Best PSM Ambiguity	Isolation Interference [%]	Average Reporter S/N	Ion Inject Time [ms]	Precursor m/z [Da]	Precursor MH+ [Da]	Precursor Charge	Spectrum File	Abundances (Normalized): 126	Abundances (Normalized): 127	Abundances (Normalized): 128	Abundances (Normalized): 129	Abundance: 126	Abundance: 127	Abundance: 128	Abundance: 129	Quan Info
		FALSE	F5	78,6253	19830	Fourier Transform	HCD (High Energy Collision Dissociation)	MS2	2	Unambiguous	0	16,9	200,000	859,43066	1717,85405	2	Testis_FlowThru_1.raw	11.2	12.5	3.4	50	7.3	8.3	1.9	50
	FALSE	High	Sequest HT (A2)	Unambiguous	[R].gQEDMkEQVAMVER.[R]	N-Term(TMT6plex); K6(TMT6plex)	3	7	ENSDARP00000108224.2; ENSDARP00000106440.2; ENSDARP00000088845.4	ENSDARP00000115054.1; ENSDARP00000108224.2; ENSDARP00000106440.2; ENSDARP00000051361.5; ENSDARP00000105831.2; ENSDARP00000088845.4; ENSDARP00000111326.2	1	3	0,6796	0,0000	1	1	703,36511	2108,08078	2108,08803	-3,44	-0,00242	HCD (High Energy Collision Dissociation)	MS2	0	82,7	200,000	22,9928	5582	Testis_FlowThru_2.raw	F6	41.4	231.5	12.3	44.4		1,81	FALSE	0	0,000166	R.GQEDMKEQVAMVER.R	[1665-1678]
		Checked	File ID	RT [min]	First Scan	Mass Analyzer	Activation Type	MS Order	# PSMs	Best PSM Ambiguity	Isolation Interference [%]	Average Reporter S/N	Ion Inject Time [ms]	Precursor m/z [Da]	Precursor MH+ [Da]	Precursor Charge	Spectrum File	Abundances (Normalized): 126	Abundances (Normalized): 127	Abundances (Normalized): 128	Abundances (Normalized): 129	Abundance: 126	Abundance: 127	Abundance: 128	Abundance: 129	Quan Info
		FALSE	F6	22,9928	5582	Fourier Transform	HCD (High Energy Collision Dissociation)	MS2	1	Unambiguous	0	82,7	200,000	703,36511	2108,08078	3	Testis_FlowThru_2.raw	208.8	966.8	99.3	209.2	41.4	231.5	12.3	44.4
	FALSE	High	Sequest HT (A2)	Unambiguous	[K].iSYLLGLNSAELLk.[A]	N-Term(TMT6plex); K14(TMT6plex)	1	2	ENSDARP00000106440.2	ENSDARP00000106440.2; ENSDARP00000051361.5	0	3	0,6150	0,0000	1	1	664,74091	1992,20816	1992,21453	-3,20	-0,00212	HCD (High Energy Collision Dissociation)	MS2	10,8595	9,6	200,000	118,6408	26920	Testis_1_001.raw	F1	2.7		1.8	34		1,87	FALSE	0	4,645E-05	K.ISYLLGLNSAELLK.A	[388-401]
		Checked	File ID	RT [min]	First Scan	Mass Analyzer	Activation Type	MS Order	# PSMs	Best PSM Ambiguity	Isolation Interference [%]	Average Reporter S/N	Ion Inject Time [ms]	Precursor m/z [Da]	Precursor MH+ [Da]	Precursor Charge	Spectrum File	Abundances (Normalized): 126	Abundances (Normalized): 127	Abundances (Normalized): 128	Abundances (Normalized): 129	Abundance: 126	Abundance: 127	Abundance: 128	Abundance: 129	Quan Info
		FALSE	F1	118,6408	26920	Fourier Transform	HCD (High Energy Collision Dissociation)	MS2	1	Unambiguous	10,8595	9,6	200,000	664,74091	1992,20816	3	Testis_1_001.raw	89.1		62.4	773.5	2.7		1.8	34	Rejected By Method
	FALSE	High	Sequest HT (A2)	Unambiguous	[K].vLNASVIPEGQFIDNkk.[A]	N-Term(TMT6plex); K16(TMT6plex); K17(TMT6plex)	5	10	ENSDARP00000116075.2; ENSDARP00000108224.2; ENSDARP00000011269.6; ENSDARP00000106440.2; ENSDARP00000088845.4	ENSDARP00000116075.2; ENSDARP00000115054.1; ENSDARP00000108224.2; ENSDARP00000011269.6; ENSDARP00000106440.2; ENSDARP00000128891.1; ENSDARP00000051361.5; ENSDARP00000105831.2; ENSDARP00000088845.4; ENSDARP00000111326.2	1	4	0,7024	0,0000	1	1	640,63025	2559,49917	2559,51133	-4,75	-0,00304	HCD (High Energy Collision Dissociation)	MS2	29,89614	37,9	200,000	60,4017	14960	Testis_FlowThru_2.raw	F6	20.7	107.2	3.3	19.9		3,36	FALSE	0	2,536E-05	K.VLNASVIPEGQFIDNKK.A	[726-742]
		Checked	File ID	RT [min]	First Scan	Mass Analyzer	Activation Type	MS Order	# PSMs	Best PSM Ambiguity	Isolation Interference [%]	Average Reporter S/N	Ion Inject Time [ms]	Precursor m/z [Da]	Precursor MH+ [Da]	Precursor Charge	Spectrum File	Abundances (Normalized): 126	Abundances (Normalized): 127	Abundances (Normalized): 128	Abundances (Normalized): 129	Abundance: 126	Abundance: 127	Abundance: 128	Abundance: 129	Quan Info
		FALSE	F6	60,4017	14960	Fourier Transform	HCD (High Energy Collision Dissociation)	MS2	1	Unambiguous	29,89614	37,9	200,000	640,63025	2559,49917	4	Testis_FlowThru_2.raw	104.3	447.7	26.6	93.8	20.7	107.2	3.3	19.9
	FALSE	High	Sequest HT (A2)	Unambiguous	[K].yEEGQAELEGAQk.[E]	N-Term(TMT6plex); K13(TMT6plex)	4	8	ENSDARP00000116075.2; ENSDARP00000108224.2; ENSDARP00000106440.2; ENSDARP00000088845.4	ENSDARP00000116075.2; ENSDARP00000115054.1; ENSDARP00000108224.2; ENSDARP00000106440.2; ENSDARP00000051361.5; ENSDARP00000105831.2; ENSDARP00000088845.4; ENSDARP00000111326.2	0	3	0,5256	0,0000	1	1	637,33276	1909,98374	1909,99074	-3,67	-0,00233	HCD (High Energy Collision Dissociation)	MS2	40,39254	10,4	200,000	21,3343	4066	Testis_2_001.raw	F2	9.8	23.2	1.3	7.1		1,56	FALSE	0	0,0001547	K.YEEGQAELEGAQK.E	[1462-1474]
		Checked	File ID	RT [min]	First Scan	Mass Analyzer	Activation Type	MS Order	# PSMs	Best PSM Ambiguity	Isolation Interference [%]	Average Reporter S/N	Ion Inject Time [ms]	Precursor m/z [Da]	Precursor MH+ [Da]	Precursor Charge	Spectrum File	Abundances (Normalized): 126	Abundances (Normalized): 127	Abundances (Normalized): 128	Abundances (Normalized): 129	Abundance: 126	Abundance: 127	Abundance: 128	Abundance: 129	Quan Info
		FALSE	F2	21,3343	4066	Fourier Transform	HCD (High Energy Collision Dissociation)	MS2	1	Unambiguous	40,39254	10,4	200,000	637,33276	1909,98374	3	Testis_2_001.raw	294.9	331.6	35.5	116.4	9.8	23.2	1.3	7.1
	FALSE	High	Sequest HT (A2)	Unambiguous	[K].nLTEEMASQDESIAk.[L]	N-Term(TMT6plex); K15(TMT6plex)	4	5	ENSDARP00000116075.2; ENSDARP00000108224.2; ENSDARP00000106440.2; ENSDARP00000088845.4	ENSDARP00000116075.2; ENSDARP00000108224.2; ENSDARP00000106440.2; ENSDARP00000051361.5; ENSDARP00000088845.4	0	3	0,6296	0,0000	1	1	708,69891	2124,08219	2124,08947	-3,43	-0,00243	HCD (High Energy Collision Dissociation)	MS2	19,97689	15,9	200,000	35,1374	7376	Testis_2_001.raw	F2	9.8	37.3	2.4	13.8		2,16	FALSE	0	1,891E-07	K.NLTEEMASQDESIAK.L	[979-993]
		Checked	File ID	RT [min]	First Scan	Mass Analyzer	Activation Type	MS Order	# PSMs	Best PSM Ambiguity	Isolation Interference [%]	Average Reporter S/N	Ion Inject Time [ms]	Precursor m/z [Da]	Precursor MH+ [Da]	Precursor Charge	Spectrum File	Abundances (Normalized): 126	Abundances (Normalized): 127	Abundances (Normalized): 128	Abundances (Normalized): 129	Abundance: 126	Abundance: 127	Abundance: 128	Abundance: 129	Quan Info
		FALSE	F2	35,1374	7376	Fourier Transform	HCD (High Energy Collision Dissociation)	MS2	1	Unambiguous	19,97689	15,9	200,000	708,69891	2124,08219	3	Testis_2_001.raw	293.3	533.1	65.8	228.2	9.8	37.3	2.4	13.8
	FALSE	High	Sequest HT (A2)	Unambiguous	[K].iEDEQSLGAQLQk.[K]	N-Term(TMT6plex); K13(TMT6plex)	4	8	ENSDARP00000116075.2; ENSDARP00000108224.2; ENSDARP00000106440.2; ENSDARP00000088845.4	ENSDARP00000116075.2; ENSDARP00000115054.1; ENSDARP00000108224.2; ENSDARP00000106440.2; ENSDARP00000051361.5; ENSDARP00000105831.2; ENSDARP00000088845.4; ENSDARP00000111326.2	0	3	0,5943	0,0000	1	1	639,69318	1917,06498	1917,06933	-2,27	-0,00145	HCD (High Energy Collision Dissociation)	MS2	0	13,8	200,000	34,9766	7340	Testis_2_001.raw	F2	2.3	45.3		7.4		1,75	FALSE	0	2,375E-05	K.IEDEQSLGAQLQK.K	[1096-1108]
		Checked	File ID	RT [min]	First Scan	Mass Analyzer	Activation Type	MS Order	# PSMs	Best PSM Ambiguity	Isolation Interference [%]	Average Reporter S/N	Ion Inject Time [ms]	Precursor m/z [Da]	Precursor MH+ [Da]	Precursor Charge	Spectrum File	Abundances (Normalized): 126	Abundances (Normalized): 127	Abundances (Normalized): 128	Abundances (Normalized): 129	Abundance: 126	Abundance: 127	Abundance: 128	Abundance: 129	Quan Info
		FALSE	F2	34,9766	7340	Fourier Transform	HCD (High Energy Collision Dissociation)	MS2	1	Unambiguous	0	13,8	200,000	639,69318	1917,06498	3	Testis_2_001.raw	70	647.5		122.3	2.3	45.3		7.4
	FALSE	High	Sequest HT (A2)	Unambiguous	[K].sAETEkELATMk.[E]	N-Term(TMT6plex); K6(TMT6plex); K12(TMT6plex)	2	6	ENSDARP00000108224.2; ENSDARP00000106440.2	ENSDARP00000115054.1; ENSDARP00000108224.2; ENSDARP00000106440.2; ENSDARP00000051361.5; ENSDARP00000105831.2; ENSDARP00000111326.2	1	3	0,7255	0,0000	1	1	675,71790	2025,13913	2025,15050	-5,61	-0,00379	HCD (High Energy Collision Dissociation)	MS2	29,74258	213,7	200,000	24,4061	5941	Testis_FlowThru_2.raw	F6	83.6	626.5	34.2	106.7		3,06	FALSE	0	1,632E-08	K.SAETEKELATMK.E	[844-855]
		Checked	File ID	RT [min]	First Scan	Mass Analyzer	Activation Type	MS Order	# PSMs	Best PSM Ambiguity	Isolation Interference [%]	Average Reporter S/N	Ion Inject Time [ms]	Precursor m/z [Da]	Precursor MH+ [Da]	Precursor Charge	Spectrum File	Abundances (Normalized): 126	Abundances (Normalized): 127	Abundances (Normalized): 128	Abundances (Normalized): 129	Abundance: 126	Abundance: 127	Abundance: 128	Abundance: 129	Quan Info
		FALSE	F6	24,4061	5941	Fourier Transform	HCD (High Energy Collision Dissociation)	MS2	1	Unambiguous	29,74258	213,7	200,000	675,71790	2025,13913	3	Testis_FlowThru_2.raw	421.5	2616.3	277.3	503.2	83.6	626.5	34.2	106.7
	FALSE	High	Sequest HT (A2)	Unambiguous	[R].lEEAGGATAAQIEMNk.[K]	N-Term(TMT6plex); K16(TMT6plex)	5	18	ENSDARP00000116075.2; ENSDARP00000108224.2; ENSDARP00000106440.2; ENSDARP00000088845.4; ENSDARP00000137611.1	ENSDARP00000116075.2; ENSDARP00000139007.1; ENSDARP00000115054.1; ENSDARP00000110789.2; ENSDARP00000135954.1; ENSDARP00000139175.1; ENSDARP00000108224.2; ENSDARP00000140319.1; ENSDARP00000106440.2; ENSDARP00000139186.1; ENSDARP00000051361.5; ENSDARP00000131677.1; ENSDARP00000105831.2; ENSDARP00000088845.4; ENSDARP00000141470.1; ENSDARP00000111326.2; ENSDARP00000090306.4; ENSDARP00000137611.1	0	3	0,7281	0,0000	1	1	697,70862	2091,11130	2091,11563	-2,07	-0,00144	HCD (High Energy Collision Dissociation)	MS2	28,91307	9,0	200,000	37,1878	7861	Testis_2_001.raw	F2	2.1	25.3		8.6		2,28	FALSE	0	3,495E-05	R.LEEAGGATAAQIEMNK.K	[1152-1167]
		Checked	File ID	RT [min]	First Scan	Mass Analyzer	Activation Type	MS Order	# PSMs	Best PSM Ambiguity	Isolation Interference [%]	Average Reporter S/N	Ion Inject Time [ms]	Precursor m/z [Da]	Precursor MH+ [Da]	Precursor Charge	Spectrum File	Abundances (Normalized): 126	Abundances (Normalized): 127	Abundances (Normalized): 128	Abundances (Normalized): 129	Abundance: 126	Abundance: 127	Abundance: 128	Abundance: 129	Quan Info
		FALSE	F2	37,1878	7861	Fourier Transform	HCD (High Energy Collision Dissociation)	MS2	1	Unambiguous	28,91307	9,0	200,000	697,70862	2091,11130	3	Testis_2_001.raw	63.3	361.6		141.1	2.1	25.3		8.6	Rejected By Method
	FALSE	High	Sequest HT (A2)	Unambiguous	[R].eNQSVLITGESGAGk.[T]	N-Term(TMT6plex); K15(TMT6plex)	4	14	ENSDARP00000116075.2; ENSDARP00000108224.2; ENSDARP00000106440.2; ENSDARP00000088845.4	ENSDARP00000116075.2; ENSDARP00000139007.1; ENSDARP00000115054.1; ENSDARP00000135954.1; ENSDARP00000108224.2; ENSDARP00000108536.1; ENSDARP00000140319.1; ENSDARP00000106440.2; ENSDARP00000051361.5; ENSDARP00000131677.1; ENSDARP00000105831.2; ENSDARP00000088845.4; ENSDARP00000141470.1; ENSDARP00000111326.2	0	3	0,6773	0,0000	1	1	650,02625	1948,06418	1948,07514	-5,63	-0,00365	HCD (High Energy Collision Dissociation)	MS2	0	61,3	200,000	22,0434	5190	Testis_FlowThru_4.raw	F8	34.2	120.4	47	42.8		3,13	FALSE	0	7,793E-06	R.ENQSVLITGESGAGK.T	[172-186]
		Checked	File ID	RT [min]	First Scan	Mass Analyzer	Activation Type	MS Order	# PSMs	Best PSM Ambiguity	Isolation Interference [%]	Average Reporter S/N	Ion Inject Time [ms]	Precursor m/z [Da]	Precursor MH+ [Da]	Precursor Charge	Spectrum File	Abundances (Normalized): 126	Abundances (Normalized): 127	Abundances (Normalized): 128	Abundances (Normalized): 129	Abundance: 126	Abundance: 127	Abundance: 128	Abundance: 129	Quan Info
		FALSE	F8	22,0434	5190	Fourier Transform	HCD (High Energy Collision Dissociation)	MS2	1	Unambiguous	0	61,3	200,000	650,02625	1948,06418	3	Testis_FlowThru_4.raw	837.1	1431.1	463	522.6	34.2	120.4	47	42.8
	FALSE	High	Sequest HT (A2)	Unambiguous	[K].vAEQELVDASER.[V]	N-Term(TMT6plex)	5	10	ENSDARP00000116075.2; ENSDARP00000108224.2; ENSDARP00000011269.6; ENSDARP00000106440.2; ENSDARP00000088845.4	ENSDARP00000116075.2; ENSDARP00000115054.1; ENSDARP00000108224.2; ENSDARP00000011269.6; ENSDARP00000106440.2; ENSDARP00000128891.1; ENSDARP00000051361.5; ENSDARP00000105831.2; ENSDARP00000088845.4; ENSDARP00000111326.2	0	2	0,7043	0,0000	1	1	787,91174	1574,81621	1574,82233	-3,89	-0,00306	HCD (High Energy Collision Dissociation)	MS2	0	23,3	200,000	25,1791	5979	Testis_FlowThru_4.raw	F8	16.8	56.6	11.1	8.6		2,30	FALSE	0	2,32E-06	K.VAEQELVDASER.V	[1703-1714]
		Checked	File ID	RT [min]	First Scan	Mass Analyzer	Activation Type	MS Order	# PSMs	Best PSM Ambiguity	Isolation Interference [%]	Average Reporter S/N	Ion Inject Time [ms]	Precursor m/z [Da]	Precursor MH+ [Da]	Precursor Charge	Spectrum File	Abundances (Normalized): 126	Abundances (Normalized): 127	Abundances (Normalized): 128	Abundances (Normalized): 129	Abundance: 126	Abundance: 127	Abundance: 128	Abundance: 129	Quan Info
		FALSE	F8	25,1791	5979	Fourier Transform	HCD (High Energy Collision Dissociation)	MS2	1	Unambiguous	0	23,3	200,000	787,91174	1574,81621	2	Testis_FlowThru_4.raw	410.3	672.7	109.3	105	16.8	56.6	11.1	8.6
	FALSE	High	Sequest HT (A2)	Unambiguous	[K].lEQQVDDLEGSLEQEk.[K]	N-Term(TMT6plex); K16(TMT6plex)	6	25	ENSDARP00000116075.2; ENSDARP00000108224.2; ENSDARP00000011269.6; ENSDARP00000106440.2; ENSDARP00000088845.4; ENSDARP00000137611.1	ENSDARP00000116075.2; ENSDARP00000114580.2; ENSDARP00000139007.1; ENSDARP00000115054.1; ENSDARP00000088086.4; ENSDARP00000110789.2; ENSDARP00000135954.1; ENSDARP00000139175.1; ENSDARP00000108224.2; ENSDARP00000108536.1; ENSDARP00000011269.6; ENSDARP00000140319.1; ENSDARP00000106440.2; ENSDARP00000139186.1; ENSDARP00000128891.1; ENSDARP00000051361.5; ENSDARP00000025782.7; ENSDARP00000131677.1; ENS…	0	3	0,7522	0,0000	1	1	773,40778	2318,20877	2318,21276	-1,72	-0,00133	HCD (High Energy Collision Dissociation)	MS2	10,67536	14,7	200,000	76,2967	19248	Testis_FlowThru_1.raw	F5	7.1	7.1	6.3	38.3		2,26	FALSE	0	2,954E-05	K.LEQQVDDLEGSLEQEK.K	[1029-1044]
		Checked	File ID	RT [min]	First Scan	Mass Analyzer	Activation Type	MS Order	# PSMs	Best PSM Ambiguity	Isolation Interference [%]	Average Reporter S/N	Ion Inject Time [ms]	Precursor m/z [Da]	Precursor MH+ [Da]	Precursor Charge	Spectrum File	Abundances (Normalized): 126	Abundances (Normalized): 127	Abundances (Normalized): 128	Abundances (Normalized): 129	Abundance: 126	Abundance: 127	Abundance: 128	Abundance: 129	Quan Info
		FALSE	F5	76,2967	19248	Fourier Transform	HCD (High Energy Collision Dissociation)	MS2	1	Unambiguous	10,67536	14,7	200,000	773,40778	2318,20877	3	Testis_FlowThru_1.raw	10.9	10.7	11.2	38.3	7.1	7.1	6.3	38.3
	FALSE	High	Sequest HT (A2)	Unambiguous	[R].vTEAMQSTLDSEVR.[S]	N-Term(TMT6plex)	3	4	ENSDARP00000116075.2; ENSDARP00000108224.2; ENSDARP00000106440.2	ENSDARP00000116075.2; ENSDARP00000108224.2; ENSDARP00000106440.2; ENSDARP00000051361.5	0	3	0,5694	0,0000	1	1	598,97174	1794,90067	1794,91049	-5,47	-0,00328	HCD (High Energy Collision Dissociation)	MS2	25,51285	88,7	200,000	41,0161	10379	Testis_FlowThru_1.raw	F5	68	68.4	60.6	157.2		3,46	FALSE	0	6,338E-05	R.VTEAMQSTLDSEVR.S	[1595-1608]
		Checked	File ID	RT [min]	First Scan	Mass Analyzer	Activation Type	MS Order	# PSMs	Best PSM Ambiguity	Isolation Interference [%]	Average Reporter S/N	Ion Inject Time [ms]	Precursor m/z [Da]	Precursor MH+ [Da]	Precursor Charge	Spectrum File	Abundances (Normalized): 126	Abundances (Normalized): 127	Abundances (Normalized): 128	Abundances (Normalized): 129	Abundance: 126	Abundance: 127	Abundance: 128	Abundance: 129	Quan Info
		FALSE	F5	41,0161	10379	Fourier Transform	HCD (High Energy Collision Dissociation)	MS2	1	Unambiguous	25,51285	88,7	200,000	598,97174	1794,90067	3	Testis_FlowThru_1.raw	104.6	103.1	108	157.2	68	68.4	60.6	157.2
	FALSE	High	Sequest HT (A2)	Unambiguous	[K].nALAHAVQSAR.[H]	N-Term(TMT6plex)	5	17	ENSDARP00000116075.2; ENSDARP00000108224.2; ENSDARP00000106440.2; ENSDARP00000088845.4; ENSDARP00000137611.1	ENSDARP00000116075.2; ENSDARP00000139007.1; ENSDARP00000115054.1; ENSDARP00000135954.1; ENSDARP00000139175.1; ENSDARP00000108224.2; ENSDARP00000108536.1; ENSDARP00000140319.1; ENSDARP00000106440.2; ENSDARP00000139186.1; ENSDARP00000051361.5; ENSDARP00000131677.1; ENSDARP00000105831.2; ENSDARP00000088845.4; ENSDARP00000141470.1; ENSDARP00000111326.2; ENSDARP00000137611.1	0	3	0,6909	0,0000	1	1	456,26123	1366,76914	1366,77526	-4,48	-0,00204	HCD (High Energy Collision Dissociation)	MS2	3,329797	31,8	200,000	8,1573	1535	Testis_2_001.raw	F2	19.8	78.7	10.4	18.1		3,17	FALSE	0	3,291E-06	K.NALAHAVQSAR.H	[1329-1339]
		Checked	File ID	RT [min]	First Scan	Mass Analyzer	Activation Type	MS Order	# PSMs	Best PSM Ambiguity	Isolation Interference [%]	Average Reporter S/N	Ion Inject Time [ms]	Precursor m/z [Da]	Precursor MH+ [Da]	Precursor Charge	Spectrum File	Abundances (Normalized): 126	Abundances (Normalized): 127	Abundances (Normalized): 128	Abundances (Normalized): 129	Abundance: 126	Abundance: 127	Abundance: 128	Abundance: 129	Quan Info
		FALSE	F2	8,1573	1535	Fourier Transform	HCD (High Energy Collision Dissociation)	MS2	1	Unambiguous	3,329797	31,8	200,000	456,26123	1366,76914	3	Testis_2_001.raw	595.2	1124.9	285.8	297.9	19.8	78.7	10.4	18.1
	FALSE	High	Sequest HT (A2)	Unambiguous	[R].kVQHELEEAEER.[A]	N-Term(TMT6plex); K1(TMT6plex)	3	8	ENSDARP00000116075.2; ENSDARP00000108224.2; ENSDARP00000106440.2	ENSDARP00000116075.2; ENSDARP00000115054.1; ENSDARP00000108224.2; ENSDARP00000071938.5; ENSDARP00000106440.2; ENSDARP00000051361.5; ENSDARP00000105831.2; ENSDARP00000111326.2	1	4	0,6204	0,0000	1	1	489,51822	1955,05105	1955,05983	-4,49	-0,00219	HCD (High Energy Collision Dissociation)	MS2	6,981242	48,3	200,000	8,1164	1525	Testis_2_001.raw	F2	26.8	125.2	12.7	27.9		3,53	FALSE	0	6,855E-05	R.KVQHELEEAEER.A	[1900-1911]
		Checked	File ID	RT [min]	First Scan	Mass Analyzer	Activation Type	MS Order	# PSMs	Best PSM Ambiguity	Isolation Interference [%]	Average Reporter S/N	Ion Inject Time [ms]	Precursor m/z [Da]	Precursor MH+ [Da]	Precursor Charge	Spectrum File	Abundances (Normalized): 126	Abundances (Normalized): 127	Abundances (Normalized): 128	Abundances (Normalized): 129	Abundance: 126	Abundance: 127	Abundance: 128	Abundance: 129	Quan Info
		FALSE	F2	8,1164	1525	Fourier Transform	HCD (High Energy Collision Dissociation)	MS2	1	Unambiguous	6,981242	48,3	200,000	489,51822	1955,05105	4	Testis_2_001.raw	806.3	1789.5	348.9	459.8	26.8	125.2	12.7	27.9
	FALSE	High	Sequest HT (A2)	Unambiguous	[R].tkYETDAIQR.[T]	N-Term(TMT6plex); K2(TMT6plex)	6	22	ENSDARP00000116075.2; ENSDARP00000108224.2; ENSDARP00000011269.6; ENSDARP00000106440.2; ENSDARP00000088845.4; ENSDARP00000137611.1	ENSDARP00000116075.2; ENSDARP00000114580.2; ENSDARP00000139007.1; ENSDARP00000115054.1; ENSDARP00000110789.2; ENSDARP00000135954.1; ENSDARP00000139175.1; ENSDARP00000108224.2; ENSDARP00000011269.6; ENSDARP00000140319.1; ENSDARP00000106440.2; ENSDARP00000139186.1; ENSDARP00000128891.1; ENSDARP00000051361.5; ENSDARP00000025782.7; ENSDARP00000131677.1; ENSDARP00000105831.2; ENSDARP00000088845.4; ENS…	1	3	0,6784	0,0000	1	1	561,65259	1682,94321	1682,94776	-2,70	-0,00152	HCD (High Energy Collision Dissociation)	MS2	19,20799	192,1	200,000	7,9619	1486	Testis_2_001.raw	F2	40.3	626.2	18.2	80		2,83	FALSE	0	1,731E-05	R.TKYETDAIQR.T	[1375-1384]
		Checked	File ID	RT [min]	First Scan	Mass Analyzer	Activation Type	MS Order	# PSMs	Best PSM Ambiguity	Isolation Interference [%]	Average Reporter S/N	Ion Inject Time [ms]	Precursor m/z [Da]	Precursor MH+ [Da]	Precursor Charge	Spectrum File	Abundances (Normalized): 126	Abundances (Normalized): 127	Abundances (Normalized): 128	Abundances (Normalized): 129	Abundance: 126	Abundance: 127	Abundance: 128	Abundance: 129	Quan Info
		FALSE	F2	7,9619	1486	Fourier Transform	HCD (High Energy Collision Dissociation)	MS2	1	Unambiguous	19,20799	192,1	200,000	561,65259	1682,94321	3	Testis_2_001.raw	1212.3	8950.3	499.9	1320.4	40.3	626.2	18.2	80
	FALSE	High	Sequest HT (A2)	Unambiguous	[R].lQEAEEQIEAVNSk.[C]	N-Term(TMT6plex); K14(TMT6plex)	3	7	ENSDARP00000116075.2; ENSDARP00000108224.2; ENSDARP00000106440.2	ENSDARP00000116075.2; ENSDARP00000115054.1; ENSDARP00000108224.2; ENSDARP00000106440.2; ENSDARP00000051361.5; ENSDARP00000105831.2; ENSDARP00000111326.2	0	3	0,6899	0,0000	1	1	682,70587	2046,10306	2046,11192	-4,33	-0,00295	HCD (High Energy Collision Dissociation)	MS2	18,76879	10,3	200,000	54,7078	12105	Testis_4_002.raw	F4	3.1	23.6	5.1	9.1		1,58	FALSE	6,835E-05	0,0002227	R.LQEAEEQIEAVNSK.C	[1399-1412]
		Checked	File ID	RT [min]	First Scan	Mass Analyzer	Activation Type	MS Order	# PSMs	Best PSM Ambiguity	Isolation Interference [%]	Average Reporter S/N	Ion Inject Time [ms]	Precursor m/z [Da]	Precursor MH+ [Da]	Precursor Charge	Spectrum File	Abundances (Normalized): 126	Abundances (Normalized): 127	Abundances (Normalized): 128	Abundances (Normalized): 129	Abundance: 126	Abundance: 127	Abundance: 128	Abundance: 129	Quan Info
		FALSE	F4	54,7078	12105	Fourier Transform	HCD (High Energy Collision Dissociation)	MS2	1	Unambiguous	18,76879	10,3	200,000	682,70587	2046,10306	3	Testis_4_002.raw	96.9	394.4	65.1	162.2	3.1	23.6	5.1	9.1
	FALSE	High	Sequest HT (A2)	Unambiguous	[K].nDLQLAVASEAENLSDAEER.[C]	N-Term(TMT6plex)	2	3	ENSDARP00000116075.2; ENSDARP00000106440.2	ENSDARP00000116075.2; ENSDARP00000106440.2; ENSDARP00000051361.5	0	3	0,7475	0,0000	1	1	801,72968	2403,17447	2403,18369	-3,84	-0,00307	HCD (High Energy Collision Dissociation)	MS2	0	0,4	200,000	73,5239	18150	Testis_FlowThru_2.raw	F6		1.7				0,99	FALSE	6,835E-05	0,0002038	K.NDLQLAVASEAENLSDAEER.C	[887-906]
		Checked	File ID	RT [min]	First Scan	Mass Analyzer	Activation Type	MS Order	# PSMs	Best PSM Ambiguity	Isolation Interference [%]	Average Reporter S/N	Ion Inject Time [ms]	Precursor m/z [Da]	Precursor MH+ [Da]	Precursor Charge	Spectrum File	Abundances (Normalized): 126	Abundances (Normalized): 127	Abundances (Normalized): 128	Abundances (Normalized): 129	Abundance: 126	Abundance: 127	Abundance: 128	Abundance: 129	Quan Info
		FALSE	F6	73,5239	18150	Fourier Transform	HCD (High Energy Collision Dissociation)	MS2	1	Unambiguous	0	0,4	200,000	801,72968	2403,17447	3	Testis_FlowThru_2.raw		7.1				1.7			Rejected By Method
	FALSE	High	Sequest HT (A2)	Unambiguous	[R].eNQSVLITGESGAGk.[T]	N-Term(TMT6plex); K15(TMT6plex)	4	14	ENSDARP00000116075.2; ENSDARP00000108224.2; ENSDARP00000106440.2; ENSDARP00000088845.4	ENSDARP00000116075.2; ENSDARP00000139007.1; ENSDARP00000115054.1; ENSDARP00000135954.1; ENSDARP00000108224.2; ENSDARP00000108536.1; ENSDARP00000140319.1; ENSDARP00000106440.2; ENSDARP00000051361.5; ENSDARP00000131677.1; ENSDARP00000105831.2; ENSDARP00000088845.4; ENSDARP00000141470.1; ENSDARP00000111326.2	0	3	0,6990	0,0000	1	1	650,02509	1948,06070	1948,07514	-7,41	-0,00481	HCD (High Energy Collision Dissociation)	MS2	52,65274	17,7	200,000	23,5157	4406	Testis_4_002.raw	F4	9.4	36.8	11.8	12.5		1,96	FALSE	6,835E-05	0,0003041	R.ENQSVLITGESGAGK.T	[172-186]
		Checked	File ID	RT [min]	First Scan	Mass Analyzer	Activation Type	MS Order	# PSMs	Best PSM Ambiguity	Isolation Interference [%]	Average Reporter S/N	Ion Inject Time [ms]	Precursor m/z [Da]	Precursor MH+ [Da]	Precursor Charge	Spectrum File	Abundances (Normalized): 126	Abundances (Normalized): 127	Abundances (Normalized): 128	Abundances (Normalized): 129	Abundance: 126	Abundance: 127	Abundance: 128	Abundance: 129	Quan Info
		FALSE	F4	23,5157	4406	Fourier Transform	HCD (High Energy Collision Dissociation)	MS2	1	Unambiguous	52,65274	17,7	200,000	650,02509	1948,06070	3	Testis_4_002.raw	291.6	615.1	150.7	224.5	9.4	36.8	11.8	12.5	Rejected By Method
	FALSE	High	Sequest HT (A2)	Unambiguous	[K].nLTEEmASQDESIAk.[L]	N-Term(TMT6plex); M6(Oxidation); K15(TMT6plex)	4	5	ENSDARP00000116075.2; ENSDARP00000108224.2; ENSDARP00000106440.2; ENSDARP00000088845.4	ENSDARP00000116075.2; ENSDARP00000108224.2; ENSDARP00000106440.2; ENSDARP00000051361.5; ENSDARP00000088845.4	0	3	0,7067	0,0000	1	1	714,02887	2140,07206	2140,08439	-5,76	-0,00411	HCD (High Energy Collision Dissociation)	MS2	0	32,2	200,000	30,8597	7570	Testis_FlowThru_2.raw	F6	14.9	88.9	5.6	18.8		2,25	FALSE	6,835E-05	0,0001942	K.NLTEEMASQDESIAK.L	[979-993]
		Checked	File ID	RT [min]	First Scan	Mass Analyzer	Activation Type	MS Order	# PSMs	Best PSM Ambiguity	Isolation Interference [%]	Average Reporter S/N	Ion Inject Time [ms]	Precursor m/z [Da]	Precursor MH+ [Da]	Precursor Charge	Spectrum File	Abundances (Normalized): 126	Abundances (Normalized): 127	Abundances (Normalized): 128	Abundances (Normalized): 129	Abundance: 126	Abundance: 127	Abundance: 128	Abundance: 129	Quan Info
		FALSE	F6	30,8597	7570	Fourier Transform	HCD (High Energy Collision Dissociation)	MS2	1	Unambiguous	0	32,2	200,000	714,02887	2140,07206	3	Testis_FlowThru_2.raw	74.9	371.3	45.3	88.8	14.9	88.9	5.6	18.8
	FALSE	High	Sequest HT (A2)	Unambiguous	[R].vTEAMQSTLDSEVR.[S]	N-Term(TMT6plex)	3	4	ENSDARP00000116075.2; ENSDARP00000108224.2; ENSDARP00000106440.2	ENSDARP00000116075.2; ENSDARP00000108224.2; ENSDARP00000106440.2; ENSDARP00000051361.5	0	2	0,5933	0,0000	1	1	897,95361	1794,89995	1794,91049	-5,87	-0,00527	HCD (High Energy Collision Dissociation)	MS2	0	8,5	200,000	40,7247	10047	Testis_FlowThru_2.raw	F6		29.8	1.7	2.6		1,50	FALSE	6,835E-05	0,0002571	R.VTEAMQSTLDSEVR.S	[1595-1608]
		Checked	File ID	RT [min]	First Scan	Mass Analyzer	Activation Type	MS Order	# PSMs	Best PSM Ambiguity	Isolation Interference [%]	Average Reporter S/N	Ion Inject Time [ms]	Precursor m/z [Da]	Precursor MH+ [Da]	Precursor Charge	Spectrum File	Abundances (Normalized): 126	Abundances (Normalized): 127	Abundances (Normalized): 128	Abundances (Normalized): 129	Abundance: 126	Abundance: 127	Abundance: 128	Abundance: 129	Quan Info
		FALSE	F6	40,7247	10047	Fourier Transform	HCD (High Energy Collision Dissociation)	MS2	1	Unambiguous	0	8,5	200,000	897,95361	1794,89995	2	Testis_FlowThru_2.raw		124.4	13.8	12.5		29.8	1.7	2.6	Rejected By Method
	FALSE	High	Sequest HT (A2)	Unambiguous	[K].iEDEQSLGAQLQk.[K]	N-Term(TMT6plex); K13(TMT6plex)	4	8	ENSDARP00000116075.2; ENSDARP00000108224.2; ENSDARP00000106440.2; ENSDARP00000088845.4	ENSDARP00000116075.2; ENSDARP00000115054.1; ENSDARP00000108224.2; ENSDARP00000106440.2; ENSDARP00000051361.5; ENSDARP00000105831.2; ENSDARP00000088845.4; ENSDARP00000111326.2	0	3	0,6051	0,0000	1	1	639,69238	1917,06260	1917,06933	-3,51	-0,00224	HCD (High Energy Collision Dissociation)	MS2	0	10,2	200,000	34,4687	7220	Testis_2_001.raw	F2	2.7	28.2	2.6	7.2		1,57	FALSE	6,835E-05	0,0001995	K.IEDEQSLGAQLQK.K	[1096-1108]
		Checked	File ID	RT [min]	First Scan	Mass Analyzer	Activation Type	MS Order	# PSMs	Best PSM Ambiguity	Isolation Interference [%]	Average Reporter S/N	Ion Inject Time [ms]	Precursor m/z [Da]	Precursor MH+ [Da]	Precursor Charge	Spectrum File	Abundances (Normalized): 126	Abundances (Normalized): 127	Abundances (Normalized): 128	Abundances (Normalized): 129	Abundance: 126	Abundance: 127	Abundance: 128	Abundance: 129	Quan Info
		FALSE	F2	34,4687	7220	Fourier Transform	HCD (High Energy Collision Dissociation)	MS2	1	Unambiguous	0	10,2	200,000	639,69238	1917,06260	3	Testis_2_001.raw	81	403.1	71.5	119.6	2.7	28.2	2.6	7.2
	FALSE	High	Sequest HT (A2)	Unambiguous	[R].aNALAANLDk.[K]	N-Term(TMT6plex); K10(TMT6plex)	4	9	ENSDARP00000108224.2; ENSDARP00000011269.6; ENSDARP00000106440.2; ENSDARP00000088845.4	ENSDARP00000115054.1; ENSDARP00000108224.2; ENSDARP00000011269.6; ENSDARP00000106440.2; ENSDARP00000128891.1; ENSDARP00000051361.5; ENSDARP00000105831.2; ENSDARP00000088845.4; ENSDARP00000111326.2	0	3	0,4375	0,0000	1	1	486,96054	1458,86707	1458,86805	-0,67	-0,00033	HCD (High Energy Collision Dissociation)	MS2	37,3898	12,2	200,000	29,7330	6085	Testis_2_001.raw	F2	2.6	37.1		9		1,76	FALSE	6,835E-05	0,0002543	R.ANALAANLDK.K	[1437-1446]
		Checked	File ID	RT [min]	First Scan	Mass Analyzer	Activation Type	MS Order	# PSMs	Best PSM Ambiguity	Isolation Interference [%]	Average Reporter S/N	Ion Inject Time [ms]	Precursor m/z [Da]	Precursor MH+ [Da]	Precursor Charge	Spectrum File	Abundances (Normalized): 126	Abundances (Normalized): 127	Abundances (Normalized): 128	Abundances (Normalized): 129	Abundance: 126	Abundance: 127	Abundance: 128	Abundance: 129	Quan Info
		FALSE	F2	29,7330	6085	Fourier Transform	HCD (High Energy Collision Dissociation)	MS2	1	Unambiguous	37,3898	12,2	200,000	486,96054	1458,86707	3	Testis_2_001.raw	76.9	530.3		149	2.6	37.1		9
	FALSE	High	Sequest HT (A2)	Unambiguous	[R].lQDLVDkLQLk.[V]	N-Term(TMT6plex); K7(TMT6plex); K11(TMT6plex)	6	20	ENSDARP00000116075.2; ENSDARP00000108224.2; ENSDARP00000011269.6; ENSDARP00000106440.2; ENSDARP00000088845.4; ENSDARP00000137611.1	ENSDARP00000116075.2; ENSDARP00000139007.1; ENSDARP00000115054.1; ENSDARP00000110789.2; ENSDARP00000135954.1; ENSDARP00000108224.2; ENSDARP00000108536.1; ENSDARP00000011269.6; ENSDARP00000140319.1; ENSDARP00000106440.2; ENSDARP00000139186.1; ENSDARP00000128891.1; ENSDARP00000051361.5; ENSDARP00000131677.1; ENSDARP00000105831.2; ENSDARP00000088845.4; ENSDARP00000141470.1; ENSDARP00000111326.2; ENS…	1	4	0,5871	0,0000	1	1	500,82217	2000,26687	2000,27227	-2,70	-0,00135	HCD (High Energy Collision Dissociation)	MS2	0	20,8	200,000	95,1285	22015	Testis_2_001.raw	F2		80.4		2.7		2,01	FALSE	6,835E-05	0,0002851	R.LQDLVDKLQLK.V	[1866-1876]
		Checked	File ID	RT [min]	First Scan	Mass Analyzer	Activation Type	MS Order	# PSMs	Best PSM Ambiguity	Isolation Interference [%]	Average Reporter S/N	Ion Inject Time [ms]	Precursor m/z [Da]	Precursor MH+ [Da]	Precursor Charge	Spectrum File	Abundances (Normalized): 126	Abundances (Normalized): 127	Abundances (Normalized): 128	Abundances (Normalized): 129	Abundance: 126	Abundance: 127	Abundance: 128	Abundance: 129	Quan Info
		FALSE	F2	95,1285	22015	Fourier Transform	HCD (High Energy Collision Dissociation)	MS2	1	Unambiguous	0	20,8	200,000	500,82217	2000,26687	4	Testis_2_001.raw		1149.2		45.3		80.4		2.7
	FALSE	High	Sequest HT (A2)	Unambiguous	[K].tkLEQQVDDLEGSLEQEkk.[L]	N-Term(TMT6plex); K2(TMT6plex); K18(TMT6plex); K19(TMT6plex)	3	7	ENSDARP00000116075.2; ENSDARP00000108224.2; ENSDARP00000106440.2	ENSDARP00000116075.2; ENSDARP00000115054.1; ENSDARP00000108224.2; ENSDARP00000106440.2; ENSDARP00000051361.5; ENSDARP00000105831.2; ENSDARP00000111326.2	2	5	0,7276	0,0000	1	1	627,55908	3133,76630	3133,77622	-3,17	-0,00198	HCD (High Energy Collision Dissociation)	MS2	25,92172	22,6	200,000	72,4137	16420	Testis_2_001.raw	F2	5.8	74.3	1.5	8.2		2,57	FALSE	6,835E-05	0,0002305	K.TKLEQQVDDLEGSLEQEKK.L	[1027-1045]
		Checked	File ID	RT [min]	First Scan	Mass Analyzer	Activation Type	MS Order	# PSMs	Best PSM Ambiguity	Isolation Interference [%]	Average Reporter S/N	Ion Inject Time [ms]	Precursor m/z [Da]	Precursor MH+ [Da]	Precursor Charge	Spectrum File	Abundances (Normalized): 126	Abundances (Normalized): 127	Abundances (Normalized): 128	Abundances (Normalized): 129	Abundance: 126	Abundance: 127	Abundance: 128	Abundance: 129	Quan Info
		FALSE	F2	72,4137	16420	Fourier Transform	HCD (High Energy Collision Dissociation)	MS2	1	Unambiguous	25,92172	22,6	200,000	627,55908	3133,76630	5	Testis_2_001.raw	174.9	1062	41.1	134.6	5.8	74.3	1.5	8.2
	FALSE	High	Sequest HT (A2)	Unambiguous	[K].tkLEQQVDDLEGSLEQEk.[K]	N-Term(TMT6plex); K2(TMT6plex); K18(TMT6plex)	3	7	ENSDARP00000116075.2; ENSDARP00000108224.2; ENSDARP00000106440.2	ENSDARP00000116075.2; ENSDARP00000115054.1; ENSDARP00000108224.2; ENSDARP00000106440.2; ENSDARP00000051361.5; ENSDARP00000105831.2; ENSDARP00000111326.2	1	3	0,6683	0,0000	1	1	926,17401	2776,50748	2776,51833	-3,91	-0,00362	HCD (High Energy Collision Dissociation)	MS2	0	16,2	200,000	76,2251	17361	Testis_2_001.raw	F2		56.4		8.3		2,02	FALSE	6,835E-05	0,0001974	K.TKLEQQVDDLEGSLEQEK.K	[1027-1044]
		Checked	File ID	RT [min]	First Scan	Mass Analyzer	Activation Type	MS Order	# PSMs	Best PSM Ambiguity	Isolation Interference [%]	Average Reporter S/N	Ion Inject Time [ms]	Precursor m/z [Da]	Precursor MH+ [Da]	Precursor Charge	Spectrum File	Abundances (Normalized): 126	Abundances (Normalized): 127	Abundances (Normalized): 128	Abundances (Normalized): 129	Abundance: 126	Abundance: 127	Abundance: 128	Abundance: 129	Quan Info
		FALSE	F2	76,2251	17361	Fourier Transform	HCD (High Energy Collision Dissociation)	MS2	1	Unambiguous	0	16,2	200,000	926,17401	2776,50748	3	Testis_2_001.raw		806.1		136.9		56.4		8.3
	FALSE	High	Sequest HT (A2)	Unambiguous	[R].iNQMLDTk.[Q]	N-Term(TMT6plex); K8(TMT6plex)	3	7	ENSDARP00000116075.2; ENSDARP00000108224.2; ENSDARP00000106440.2	ENSDARP00000116075.2; ENSDARP00000115054.1; ENSDARP00000108224.2; ENSDARP00000106440.2; ENSDARP00000051361.5; ENSDARP00000105831.2; ENSDARP00000111326.2	0	2	0,5382	0,0000	1	1	710,91205	1420,81682	1420,82341	-4,64	-0,00329	HCD (High Energy Collision Dissociation)	MS2	11,89373	198,9	200,000	36,7154	9284	Testis_FlowThru_1.raw	F5	76.2	85	61.6	572		2,88	FALSE	6,835E-05	0,0003126	R.INQMLDTK.Q	[447-454]
		Checked	File ID	RT [min]	First Scan	Mass Analyzer	Activation Type	MS Order	# PSMs	Best PSM Ambiguity	Isolation Interference [%]	Average Reporter S/N	Ion Inject Time [ms]	Precursor m/z [Da]	Precursor MH+ [Da]	Precursor Charge	Spectrum File	Abundances (Normalized): 126	Abundances (Normalized): 127	Abundances (Normalized): 128	Abundances (Normalized): 129	Abundance: 126	Abundance: 127	Abundance: 128	Abundance: 129	Quan Info
		FALSE	F5	36,7154	9284	Fourier Transform	HCD (High Energy Collision Dissociation)	MS2	1	Unambiguous	11,89373	198,9	200,000	710,91205	1420,81682	2	Testis_FlowThru_1.raw	117.1	128.2	109.8	572	76.2	85	61.6	572
	FALSE	High	Sequest HT (A2)	Unambiguous	[R].iNQMLDTk.[Q]	N-Term(TMT6plex); K8(TMT6plex)	3	7	ENSDARP00000116075.2; ENSDARP00000108224.2; ENSDARP00000106440.2	ENSDARP00000116075.2; ENSDARP00000115054.1; ENSDARP00000108224.2; ENSDARP00000106440.2; ENSDARP00000051361.5; ENSDARP00000105831.2; ENSDARP00000111326.2	0	2	0,5726	0,0000	1	1	710,91071	1420,81413	1420,82341	-6,53	-0,00464	HCD (High Energy Collision Dissociation)	MS2	0	46,4	200,000	36,8050	9062	Testis_FlowThru_2.raw	F6	26.4	121.3	13.5	23.5		2,41	FALSE	6,835E-05	0,0002156	R.INQMLDTK.Q	[447-454]
		Checked	File ID	RT [min]	First Scan	Mass Analyzer	Activation Type	MS Order	# PSMs	Best PSM Ambiguity	Isolation Interference [%]	Average Reporter S/N	Ion Inject Time [ms]	Precursor m/z [Da]	Precursor MH+ [Da]	Precursor Charge	Spectrum File	Abundances (Normalized): 126	Abundances (Normalized): 127	Abundances (Normalized): 128	Abundances (Normalized): 129	Abundance: 126	Abundance: 127	Abundance: 128	Abundance: 129	Quan Info
		FALSE	F6	36,8050	9062	Fourier Transform	HCD (High Energy Collision Dissociation)	MS2	1	Unambiguous	0	46,4	200,000	710,91071	1420,81413	2	Testis_FlowThru_2.raw	133.2	506.6	109.2	110.7	26.4	121.3	13.5	23.5
	FALSE	High	Sequest HT (A2)	Unambiguous	[K].mEIDDLSSNMEAVAk.[A]	N-Term(TMT6plex); K15(TMT6plex)	4	8	ENSDARP00000116075.2; ENSDARP00000108224.2; ENSDARP00000106440.2; ENSDARP00000088845.4	ENSDARP00000116075.2; ENSDARP00000115054.1; ENSDARP00000108224.2; ENSDARP00000106440.2; ENSDARP00000051361.5; ENSDARP00000105831.2; ENSDARP00000088845.4; ENSDARP00000111326.2	0	3	0,7351	0,0000	1	1	704,36084	2111,06797	2111,07646	-4,02	-0,00283	HCD (High Energy Collision Dissociation)	MS2	0	10,7	200,000	66,9985	14862	Testis_3_002.raw	F3	14.1	5.8	2.8	20.1		1,85	FALSE	6,835E-05	0,0002884	K.MEIDDLSSNMEAVAK.A	[1228-1242]
		Checked	File ID	RT [min]	First Scan	Mass Analyzer	Activation Type	MS Order	# PSMs	Best PSM Ambiguity	Isolation Interference [%]	Average Reporter S/N	Ion Inject Time [ms]	Precursor m/z [Da]	Precursor MH+ [Da]	Precursor Charge	Spectrum File	Abundances (Normalized): 126	Abundances (Normalized): 127	Abundances (Normalized): 128	Abundances (Normalized): 129	Abundance: 126	Abundance: 127	Abundance: 128	Abundance: 129	Quan Info
		FALSE	F3	66,9985	14862	Fourier Transform	HCD (High Energy Collision Dissociation)	MS2	1	Unambiguous	0	10,7	200,000	704,36084	2111,06797	3	Testis_3_002.raw	304.7	153	108.5	343.6	14.1	5.8	2.8	20.1
	FALSE	High	Sequest HT (A2)	Unambiguous	[K].vLNASVIPEGQFIDNk.[K]	N-Term(TMT6plex); K16(TMT6plex)	5	10	ENSDARP00000116075.2; ENSDARP00000108224.2; ENSDARP00000011269.6; ENSDARP00000106440.2; ENSDARP00000088845.4	ENSDARP00000116075.2; ENSDARP00000115054.1; ENSDARP00000108224.2; ENSDARP00000011269.6; ENSDARP00000106440.2; ENSDARP00000128891.1; ENSDARP00000051361.5; ENSDARP00000105831.2; ENSDARP00000088845.4; ENSDARP00000111326.2	0	3	0,7385	0,0000	1	1	734,75275	2202,24369	2202,25344	-4,43	-0,00325	HCD (High Energy Collision Dissociation)	MS2	6,088095	10,2	200,000	71,8980	16053	Testis_3_002.raw	F3	14	12.5		14.2		2,18	FALSE	6,835E-05	0,0002026	K.VLNASVIPEGQFIDNK.K	[726-741]
		Checked	File ID	RT [min]	First Scan	Mass Analyzer	Activation Type	MS Order	# PSMs	Best PSM Ambiguity	Isolation Interference [%]	Average Reporter S/N	Ion Inject Time [ms]	Precursor m/z [Da]	Precursor MH+ [Da]	Precursor Charge	Spectrum File	Abundances (Normalized): 126	Abundances (Normalized): 127	Abundances (Normalized): 128	Abundances (Normalized): 129	Abundance: 126	Abundance: 127	Abundance: 128	Abundance: 129	Quan Info
		FALSE	F3	71,8980	16053	Fourier Transform	HCD (High Energy Collision Dissociation)	MS2	1	Unambiguous	6,088095	10,2	200,000	734,75275	2202,24369	3	Testis_3_002.raw	302	329.7		242.5	14	12.5		14.2
	FALSE	High	Sequest HT (A2)	Unambiguous	[K].lLATLYPPVVEETGGGk.[K]	N-Term(TMT6plex); K17(TMT6plex)	2	5	ENSDARP00000108224.2; ENSDARP00000106440.2	ENSDARP00000115054.1; ENSDARP00000108224.2; ENSDARP00000106440.2; ENSDARP00000105831.2; ENSDARP00000111326.2	0	3	0,6408	0,0000	1	1	734,76141	2202,26969	2202,27859	-4,04	-0,00297	HCD (High Energy Collision Dissociation)	MS2	61,35923	3,9	200,000	92,7209	21090	Testis_3_002.raw	F3	7.1	2.1		6.3		1,42	FALSE	6,835E-05	0,000264	K.LLATLYPPVVEETGGGK.K	[620-636]
		Checked	File ID	RT [min]	First Scan	Mass Analyzer	Activation Type	MS Order	# PSMs	Best PSM Ambiguity	Isolation Interference [%]	Average Reporter S/N	Ion Inject Time [ms]	Precursor m/z [Da]	Precursor MH+ [Da]	Precursor Charge	Spectrum File	Abundances (Normalized): 126	Abundances (Normalized): 127	Abundances (Normalized): 128	Abundances (Normalized): 129	Abundance: 126	Abundance: 127	Abundance: 128	Abundance: 129	Quan Info
		FALSE	F3	92,7209	21090	Fourier Transform	HCD (High Energy Collision Dissociation)	MS2	1	Unambiguous	61,35923	3,9	200,000	734,76141	2202,26969	3	Testis_3_002.raw	153.5	55.4		107.7	7.1	2.1		6.3	Rejected By Method
	FALSE	High	Sequest HT (A2)	Unambiguous	[R].iEELEEEIEAER.[A]	N-Term(TMT6plex)	5	10	ENSDARP00000116075.2; ENSDARP00000108224.2; ENSDARP00000011269.6; ENSDARP00000106440.2; ENSDARP00000088845.4	ENSDARP00000116075.2; ENSDARP00000115054.1; ENSDARP00000108224.2; ENSDARP00000011269.6; ENSDARP00000106440.2; ENSDARP00000128891.1; ENSDARP00000051361.5; ENSDARP00000105831.2; ENSDARP00000088845.4; ENSDARP00000111326.2	0	2	0,0000	0,0000	1	1	859,43384	1717,86040	1717,86934	-5,21	-0,00447	HCD (High Energy Collision Dissociation)	MS2	0	14,0	200,000	78,9806	19431	Testis_FlowThru_2.raw	F6	2	50.4		3.3		1,63	FALSE	6,835E-05	0,0003039	R.IEELEEEIEAER.A	[1117-1128]
		Checked	File ID	RT [min]	First Scan	Mass Analyzer	Activation Type	MS Order	# PSMs	Best PSM Ambiguity	Isolation Interference [%]	Average Reporter S/N	Ion Inject Time [ms]	Precursor m/z [Da]	Precursor MH+ [Da]	Precursor Charge	Spectrum File	Abundances (Normalized): 126	Abundances (Normalized): 127	Abundances (Normalized): 128	Abundances (Normalized): 129	Abundance: 126	Abundance: 127	Abundance: 128	Abundance: 129	Quan Info
		FALSE	F6	78,9806	19431	Fourier Transform	HCD (High Energy Collision Dissociation)	MS2	2	Unambiguous	0	14,0	200,000	859,43384	1717,86040	2	Testis_FlowThru_2.raw	10.1	210.5		15.6	2	50.4		3.3
	FALSE	High	Sequest HT (A2)	Unambiguous	[K].aEIQTALEEAEGTLEHEESk.[I]	N-Term(TMT6plex); K20(TMT6plex)	3	7	ENSDARP00000116075.2; ENSDARP00000108224.2; ENSDARP00000106440.2	ENSDARP00000116075.2; ENSDARP00000115054.1; ENSDARP00000108224.2; ENSDARP00000106440.2; ENSDARP00000051361.5; ENSDARP00000105831.2; ENSDARP00000111326.2	0	4	0,2571	0,0000	1	1	668,84454	2672,35634	2672,36669	-3,87	-0,00259	HCD (High Energy Collision Dissociation)	MS2	31,95039	6,0	200,000	105,5125	24058	Testis_3_002.raw	F3	8.9	3.3		11.9		1,40	FALSE	6,835E-05	0,0002441	K.AEIQTALEEAEGTLEHEESK.I	[1540-1559]
		Checked	File ID	RT [min]	First Scan	Mass Analyzer	Activation Type	MS Order	# PSMs	Best PSM Ambiguity	Isolation Interference [%]	Average Reporter S/N	Ion Inject Time [ms]	Precursor m/z [Da]	Precursor MH+ [Da]	Precursor Charge	Spectrum File	Abundances (Normalized): 126	Abundances (Normalized): 127	Abundances (Normalized): 128	Abundances (Normalized): 129	Abundance: 126	Abundance: 127	Abundance: 128	Abundance: 129	Quan Info
		FALSE	F3	105,5125	24058	Fourier Transform	HCD (High Energy Collision Dissociation)	MS2	1	Unambiguous	31,95039	6,0	200,000	668,84454	2672,35634	4	Testis_3_002.raw	192.3	87		203.4	8.9	3.3		11.9	Rejected By Method
	FALSE	High	Sequest HT (A2)	Unambiguous	[K].lEQQVDDLEGSLEQEk.[K]	N-Term(TMT6plex); K16(TMT6plex)	6	25	ENSDARP00000116075.2; ENSDARP00000108224.2; ENSDARP00000011269.6; ENSDARP00000106440.2; ENSDARP00000088845.4; ENSDARP00000137611.1	ENSDARP00000116075.2; ENSDARP00000114580.2; ENSDARP00000139007.1; ENSDARP00000115054.1; ENSDARP00000088086.4; ENSDARP00000110789.2; ENSDARP00000135954.1; ENSDARP00000139175.1; ENSDARP00000108224.2; ENSDARP00000108536.1; ENSDARP00000011269.6; ENSDARP00000140319.1; ENSDARP00000106440.2; ENSDARP00000139186.1; ENSDARP00000128891.1; ENSDARP00000051361.5; ENSDARP00000025782.7; ENSDARP00000131677.1; ENS…	0	3	0,7351	0,0000	1	1	773,40643	2318,20475	2318,21276	-3,46	-0,00267	HCD (High Energy Collision Dissociation)	MS2	6,798288	6,8	200,000	76,2590	18790	Testis_FlowThru_2.raw	F6		24.3		2.8		1,85	FALSE	6,835E-05	0,0002494	K.LEQQVDDLEGSLEQEK.K	[1029-1044]
		Checked	File ID	RT [min]	First Scan	Mass Analyzer	Activation Type	MS Order	# PSMs	Best PSM Ambiguity	Isolation Interference [%]	Average Reporter S/N	Ion Inject Time [ms]	Precursor m/z [Da]	Precursor MH+ [Da]	Precursor Charge	Spectrum File	Abundances (Normalized): 126	Abundances (Normalized): 127	Abundances (Normalized): 128	Abundances (Normalized): 129	Abundance: 126	Abundance: 127	Abundance: 128	Abundance: 129	Quan Info
		FALSE	F6	76,2590	18790	Fourier Transform	HCD (High Energy Collision Dissociation)	MS2	1	Unambiguous	6,798288	6,8	200,000	773,40643	2318,20475	3	Testis_FlowThru_2.raw		101.5		13		24.3		2.8	Rejected By Method
	FALSE	High	Sequest HT (A2)	Unambiguous	[R].iEELEEEIEAER.[A]	N-Term(TMT6plex)	5	10	ENSDARP00000116075.2; ENSDARP00000108224.2; ENSDARP00000011269.6; ENSDARP00000106440.2; ENSDARP00000088845.4	ENSDARP00000116075.2; ENSDARP00000115054.1; ENSDARP00000108224.2; ENSDARP00000011269.6; ENSDARP00000106440.2; ENSDARP00000128891.1; ENSDARP00000051361.5; ENSDARP00000105831.2; ENSDARP00000088845.4; ENSDARP00000111326.2	0	3	0,0000	0,0000	1	1	573,29248	1717,86289	1717,86934	-3,76	-0,00215	HCD (High Energy Collision Dissociation)	MS2	0	3,8	200,000	80,2179	18075	Testis_3_002.raw	F3	3		2	10.2		1,63	FALSE	6,835E-05	0,0002229	R.IEELEEEIEAER.A	[1117-1128]
		Checked	File ID	RT [min]	First Scan	Mass Analyzer	Activation Type	MS Order	# PSMs	Best PSM Ambiguity	Isolation Interference [%]	Average Reporter S/N	Ion Inject Time [ms]	Precursor m/z [Da]	Precursor MH+ [Da]	Precursor Charge	Spectrum File	Abundances (Normalized): 126	Abundances (Normalized): 127	Abundances (Normalized): 128	Abundances (Normalized): 129	Abundance: 126	Abundance: 127	Abundance: 128	Abundance: 129	Quan Info
		FALSE	F3	80,2179	18075	Fourier Transform	HCD (High Energy Collision Dissociation)	MS2	2	Unambiguous	0	3,8	200,000	573,29248	1717,86289	3	Testis_3_002.raw	64.9		77.8	174.4	3		2	10.2	Rejected By Method
	FALSE	High	Sequest HT (A2)	Unambiguous	[K].mEIDDLSSNMEAVAk.[A]	N-Term(TMT6plex); K15(TMT6plex)	4	8	ENSDARP00000116075.2; ENSDARP00000108224.2; ENSDARP00000106440.2; ENSDARP00000088845.4	ENSDARP00000116075.2; ENSDARP00000115054.1; ENSDARP00000108224.2; ENSDARP00000106440.2; ENSDARP00000051361.5; ENSDARP00000105831.2; ENSDARP00000088845.4; ENSDARP00000111326.2	0	3	0,7568	0,0000	1	1	704,35889	2111,06211	2111,07646	-6,80	-0,00479	HCD (High Energy Collision Dissociation)	MS2	8,404066	10,9	200,000	67,2442	15195	Testis_4_002.raw	F4	6.7	25.3	5.8	5.9		2,22	FALSE	6,835E-05	0,000195	K.MEIDDLSSNMEAVAK.A	[1228-1242]
		Checked	File ID	RT [min]	First Scan	Mass Analyzer	Activation Type	MS Order	# PSMs	Best PSM Ambiguity	Isolation Interference [%]	Average Reporter S/N	Ion Inject Time [ms]	Precursor m/z [Da]	Precursor MH+ [Da]	Precursor Charge	Spectrum File	Abundances (Normalized): 126	Abundances (Normalized): 127	Abundances (Normalized): 128	Abundances (Normalized): 129	Abundance: 126	Abundance: 127	Abundance: 128	Abundance: 129	Quan Info
		FALSE	F4	67,2442	15195	Fourier Transform	HCD (High Energy Collision Dissociation)	MS2	1	Unambiguous	8,404066	10,9	200,000	704,35889	2111,06211	3	Testis_4_002.raw	208.9	422.9	74	104.8	6.7	25.3	5.8	5.9
	FALSE	High	Sequest HT (A2)	Unambiguous	[K].mVALLQEk.[N]	N-Term(TMT6plex); K8(TMT6plex)	3	7	ENSDARP00000116075.2; ENSDARP00000108224.2; ENSDARP00000106440.2	ENSDARP00000116075.2; ENSDARP00000115054.1; ENSDARP00000108224.2; ENSDARP00000106440.2; ENSDARP00000051361.5; ENSDARP00000105831.2; ENSDARP00000111326.2	0	2	0,5132	0,0000	1	1	695,42798	1389,84868	1389,85398	-3,81	-0,00265	HCD (High Energy Collision Dissociation)	MS2	48,65079	88,6	200,000	56,2401	14227	Testis_FlowThru_1.raw	F5	46.2	53.7	30	224.3		3,02	FALSE	6,835E-05	0,0003091	K.MVALLQEK.N	[879-886]
		Checked	File ID	RT [min]	First Scan	Mass Analyzer	Activation Type	MS Order	# PSMs	Best PSM Ambiguity	Isolation Interference [%]	Average Reporter S/N	Ion Inject Time [ms]	Precursor m/z [Da]	Precursor MH+ [Da]	Precursor Charge	Spectrum File	Abundances (Normalized): 126	Abundances (Normalized): 127	Abundances (Normalized): 128	Abundances (Normalized): 129	Abundance: 126	Abundance: 127	Abundance: 128	Abundance: 129	Quan Info
		FALSE	F5	56,2401	14227	Fourier Transform	HCD (High Energy Collision Dissociation)	MS2	1	Unambiguous	48,65079	88,6	200,000	695,42798	1389,84868	2	Testis_FlowThru_1.raw	71	81	53.4	224.3	46.2	53.7	30	224.3
	FALSE	High	Sequest HT (A2)	Unambiguous	[R].iEELEEEIEAER.[A]	N-Term(TMT6plex)	5	10	ENSDARP00000116075.2; ENSDARP00000108224.2; ENSDARP00000011269.6; ENSDARP00000106440.2; ENSDARP00000088845.4	ENSDARP00000116075.2; ENSDARP00000115054.1; ENSDARP00000108224.2; ENSDARP00000011269.6; ENSDARP00000106440.2; ENSDARP00000128891.1; ENSDARP00000051361.5; ENSDARP00000105831.2; ENSDARP00000088845.4; ENSDARP00000111326.2	0	3		0,0000	1	2	573,29169	1717,86051	1717,86934	-5,14	-0,00294	HCD (High Energy Collision Dissociation)	MS2	0	6,1	200,000	80,0523	18347	Testis_4_002.raw	F4	5.7	11.5	2.5	4.9		2,06	FALSE	6,835E-05	0,0002224	R.IEELEEEIEAER.A	[1117-1128]
		Checked	File ID	RT [min]	First Scan	Mass Analyzer	Activation Type	MS Order	# PSMs	Best PSM Ambiguity	Isolation Interference [%]	Average Reporter S/N	Ion Inject Time [ms]	Precursor m/z [Da]	Precursor MH+ [Da]	Precursor Charge	Spectrum File	Abundances (Normalized): 126	Abundances (Normalized): 127	Abundances (Normalized): 128	Abundances (Normalized): 129	Abundance: 126	Abundance: 127	Abundance: 128	Abundance: 129	Quan Info
		FALSE	F4	80,0523	18347	Fourier Transform	HCD (High Energy Collision Dissociation)	MS2	2	Unambiguous	0	6,1	200,000	573,29169	1717,86051	3	Testis_4_002.raw	176.2	192.2	31.9	87.4	5.7	11.5	2.5	4.9	Rejected By Method
	FALSE	High	Sequest HT (A2)	Unambiguous	[R].vTFQLPDER.[G]	N-Term(TMT6plex)	3	7	ENSDARP00000116075.2; ENSDARP00000108224.2; ENSDARP00000106440.2	ENSDARP00000116075.2; ENSDARP00000115054.1; ENSDARP00000108224.2; ENSDARP00000106440.2; ENSDARP00000051361.5; ENSDARP00000105831.2; ENSDARP00000111326.2	0	2	0,6083	0,0000	1	1	667,36591	1333,72453	1333,73133	-5,10	-0,00340	HCD (High Energy Collision Dissociation)	MS2	5,347382	54,8	200,000	42,8875	10589	Testis_FlowThru_2.raw	F6	14.2	172.3	7.5	24		2,40	FALSE	0,0001127	0,0004227	R.VTFQLPDER.G	[277-285]
		Checked	File ID	RT [min]	First Scan	Mass Analyzer	Activation Type	MS Order	# PSMs	Best PSM Ambiguity	Isolation Interference [%]	Average Reporter S/N	Ion Inject Time [ms]	Precursor m/z [Da]	Precursor MH+ [Da]	Precursor Charge	Spectrum File	Abundances (Normalized): 126	Abundances (Normalized): 127	Abundances (Normalized): 128	Abundances (Normalized): 129	Abundance: 126	Abundance: 127	Abundance: 128	Abundance: 129	Quan Info
		FALSE	F6	42,8875	10589	Fourier Transform	HCD (High Energy Collision Dissociation)	MS2	1	Unambiguous	5,347382	54,8	200,000	667,36591	1333,72453	2	Testis_FlowThru_2.raw	71.8	719.5	60.7	113	14.2	172.3	7.5	24
	FALSE	High	Sequest HT (A2)	Unambiguous	[K].lAQESIMDLENDkQQSEEk.[IL]	N-Term(TMT6plex); K13(TMT6plex); K19(TMT6plex)	4	8	ENSDARP00000116075.2; ENSDARP00000108224.2; ENSDARP00000106440.2; ENSDARP00000088845.4	ENSDARP00000116075.2; ENSDARP00000115054.1; ENSDARP00000108224.2; ENSDARP00000106440.2; ENSDARP00000051361.5; ENSDARP00000105831.2; ENSDARP00000088845.4; ENSDARP00000111326.2	1	4	0,5672	0,0000	1	1	731,38574	2922,52114	2922,53333	-4,17	-0,00305	HCD (High Energy Collision Dissociation)	MS2	22,83496	10,8	200,000	59,2307	13225	Testis_4_002.raw	F4	9.9	25.5	5.1	2.8		1,34	FALSE	0,0001127	0,0003816	K.LAQESIMDLENDKQQSEEK.I	[1063-1081]
		Checked	File ID	RT [min]	First Scan	Mass Analyzer	Activation Type	MS Order	# PSMs	Best PSM Ambiguity	Isolation Interference [%]	Average Reporter S/N	Ion Inject Time [ms]	Precursor m/z [Da]	Precursor MH+ [Da]	Precursor Charge	Spectrum File	Abundances (Normalized): 126	Abundances (Normalized): 127	Abundances (Normalized): 128	Abundances (Normalized): 129	Abundance: 126	Abundance: 127	Abundance: 128	Abundance: 129	Quan Info
		FALSE	F4	59,2307	13225	Fourier Transform	HCD (High Energy Collision Dissociation)	MS2	1	Unambiguous	22,83496	10,8	200,000	731,38574	2922,52114	4	Testis_4_002.raw	308.5	426.2	65.1	49.3	9.9	25.5	5.1	2.8
	FALSE	High	Sequest HT (A2)	Unambiguous	[K].aITDAAMMAEELk.[K]	N-Term(TMT6plex); K13(TMT6plex)	6	24	ENSDARP00000116075.2; ENSDARP00000108224.2; ENSDARP00000011269.6; ENSDARP00000106440.2; ENSDARP00000088845.4; ENSDARP00000137611.1	ENSDARP00000116075.2; ENSDARP00000114580.2; ENSDARP00000139007.1; ENSDARP00000115054.1; ENSDARP00000088086.4; ENSDARP00000110789.2; ENSDARP00000135954.1; ENSDARP00000108224.2; ENSDARP00000108536.1; ENSDARP00000011269.6; ENSDARP00000140319.1; ENSDARP00000106440.2; ENSDARP00000139186.1; ENSDARP00000128891.1; ENSDARP00000051361.5; ENSDARP00000025782.7; ENSDARP00000131677.1; ENSDARP00000105831.2; ENS…	0	3	0,5682	0,0000	1	1	617,99988	1851,98508	1851,99603	-5,91	-0,00365	HCD (High Energy Collision Dissociation)	MS2	0	4,7	200,000	87,9398	20289	Testis_4_002.raw	F4	2.3	12.6	2	1.8		1,32	FALSE	0,0001127	0,0005063	K.AITDAAMMAEELK.K	[1760-1772]
		Checked	File ID	RT [min]	First Scan	Mass Analyzer	Activation Type	MS Order	# PSMs	Best PSM Ambiguity	Isolation Interference [%]	Average Reporter S/N	Ion Inject Time [ms]	Precursor m/z [Da]	Precursor MH+ [Da]	Precursor Charge	Spectrum File	Abundances (Normalized): 126	Abundances (Normalized): 127	Abundances (Normalized): 128	Abundances (Normalized): 129	Abundance: 126	Abundance: 127	Abundance: 128	Abundance: 129	Quan Info
		FALSE	F4	87,9398	20289	Fourier Transform	HCD (High Energy Collision Dissociation)	MS2	1	Unambiguous	0	4,7	200,000	617,99988	1851,98508	3	Testis_4_002.raw	70.2	210.6	25.5	31.8	2.3	12.6	2	1.8	Rejected By Method
	FALSE	High	Sequest HT (A2)	Unambiguous	[R].sLSTELFk.[ML]	N-Term(TMT6plex); K8(TMT6plex)	6	20	ENSDARP00000116075.2; ENSDARP00000108224.2; ENSDARP00000011269.6; ENSDARP00000106440.2; ENSDARP00000137611.1	ENSDARP00000116075.2; ENSDARP00000114580.2; ENSDARP00000139007.1; ENSDARP00000115054.1; ENSDARP00000110789.2; ENSDARP00000135954.1; ENSDARP00000108224.2; ENSDARP00000108536.1; ENSDARP00000011269.6; ENSDARP00000140319.1; ENSDARP00000106440.2; ENSDARP00000139186.1; ENSDARP00000128891.1; ENSDARP00000051361.5; ENSDARP00000025782.7; ENSDARP00000131677.1; ENSDARP00000105831.2; ENSDARP00000141470.1; ENS…	0	2		0,0000	1	2	691,91461	1382,82195	1382,82954	-5,49	-0,00380	HCD (High Energy Collision Dissociation)	MS2	7,053833	294,6	200,000	52,6096	13019	Testis_FlowThru_2.raw	F6	13.6	1044.6	4.6	109.9		3,39	FALSE	0,0001127	0,0004688	R.SLSTELFK.M	[1478-1485]
		Checked	File ID	RT [min]	First Scan	Mass Analyzer	Activation Type	MS Order	# PSMs	Best PSM Ambiguity	Isolation Interference [%]	Average Reporter S/N	Ion Inject Time [ms]	Precursor m/z [Da]	Precursor MH+ [Da]	Precursor Charge	Spectrum File	Abundances (Normalized): 126	Abundances (Normalized): 127	Abundances (Normalized): 128	Abundances (Normalized): 129	Abundance: 126	Abundance: 127	Abundance: 128	Abundance: 129	Quan Info
		FALSE	F6	52,6096	13019	Fourier Transform	HCD (High Energy Collision Dissociation)	MS2	2	Unambiguous	7,053833	294,6	200,000	691,91461	1382,82195	2	Testis_FlowThru_2.raw	68.3	4362.3	37.1	518.3	13.6	1044.6	4.6	109.9
	FALSE	High	Sequest HT (A2)	Unambiguous	[R].lQGEVEDLMIDVER.[A]	N-Term(TMT6plex)	4	8	ENSDARP00000116075.2; ENSDARP00000108224.2; ENSDARP00000106440.2; ENSDARP00000088845.4	ENSDARP00000116075.2; ENSDARP00000115054.1; ENSDARP00000108224.2; ENSDARP00000106440.2; ENSDARP00000051361.5; ENSDARP00000105831.2; ENSDARP00000088845.4; ENSDARP00000111326.2	0	3	0,5739	0,0000	1	1	625,66052	1874,96701	1874,97309	-3,24	-0,00203	HCD (High Energy Collision Dissociation)	MS2	52,87444	1,4	200,000	106,2386	24563	Testis_4_002.raw	F4		5.4				1,15	FALSE	0,0001127	0,0003935	R.LQGEVEDLMIDVER.A	[1423-1436]
		Checked	File ID	RT [min]	First Scan	Mass Analyzer	Activation Type	MS Order	# PSMs	Best PSM Ambiguity	Isolation Interference [%]	Average Reporter S/N	Ion Inject Time [ms]	Precursor m/z [Da]	Precursor MH+ [Da]	Precursor Charge	Spectrum File	Abundances (Normalized): 126	Abundances (Normalized): 127	Abundances (Normalized): 128	Abundances (Normalized): 129	Abundance: 126	Abundance: 127	Abundance: 128	Abundance: 129	Quan Info
		FALSE	F4	106,2386	24563	Fourier Transform	HCD (High Energy Collision Dissociation)	MS2	1	Unambiguous	52,87444	1,4	200,000	625,66052	1874,96701	3	Testis_4_002.raw		90.3				5.4			Rejected By Method
	FALSE	High	Sequest HT (A2)	Unambiguous	[K].aEIQTALEEAEGTLEHEESk.[I]	N-Term(TMT6plex); K20(TMT6plex)	3	7	ENSDARP00000116075.2; ENSDARP00000108224.2; ENSDARP00000106440.2	ENSDARP00000116075.2; ENSDARP00000115054.1; ENSDARP00000108224.2; ENSDARP00000106440.2; ENSDARP00000051361.5; ENSDARP00000105831.2; ENSDARP00000111326.2	0	3	0,2821	0,0000	1	1	891,45453	2672,34903	2672,36669	-6,61	-0,00589	HCD (High Energy Collision Dissociation)	MS2		5,7	200,000	105,2754	24343	Testis_4_002.raw	F4	2.3	20.5				1,56	FALSE	0,0001127	0,0004332	K.AEIQTALEEAEGTLEHEESK.I	[1540-1559]
		Checked	File ID	RT [min]	First Scan	Mass Analyzer	Activation Type	MS Order	# PSMs	Best PSM Ambiguity	Isolation Interference [%]	Average Reporter S/N	Ion Inject Time [ms]	Precursor m/z [Da]	Precursor MH+ [Da]	Precursor Charge	Spectrum File	Abundances (Normalized): 126	Abundances (Normalized): 127	Abundances (Normalized): 128	Abundances (Normalized): 129	Abundance: 126	Abundance: 127	Abundance: 128	Abundance: 129	Quan Info
		FALSE	F4	105,2754	24343	Fourier Transform	HCD (High Energy Collision Dissociation)	MS2	1	Unambiguous		5,7	200,000	891,45453	2672,34903	3	Testis_4_002.raw	72.4	342.6			2.3	20.5			Rejected By Method
	FALSE	High	Sequest HT (A2)	Unambiguous	[K].kMEGDLNEMEIQLSHANR.[Q]	N-Term(TMT6plex); K1(TMT6plex)	5	10	ENSDARP00000116075.2; ENSDARP00000108224.2; ENSDARP00000011269.6; ENSDARP00000106440.2; ENSDARP00000088845.4	ENSDARP00000116075.2; ENSDARP00000115054.1; ENSDARP00000108224.2; ENSDARP00000011269.6; ENSDARP00000106440.2; ENSDARP00000128891.1; ENSDARP00000051361.5; ENSDARP00000105831.2; ENSDARP00000088845.4; ENSDARP00000111326.2	1	4	0,6407	0,0000	1	1	644,08142	2573,30385	2573,32161	-6,90	-0,00444	HCD (High Energy Collision Dissociation)	MS2	18,86605	23,8	200,000	47,9752	11863	Testis_FlowThru_2.raw	F6	16.4	48.6	10.1	19.6		2,31	FALSE	0,0001127	0,0007892	K.KMEGDLNEMEIQLSHANR.Q	[1619-1636]
		Checked	File ID	RT [min]	First Scan	Mass Analyzer	Activation Type	MS Order	# PSMs	Best PSM Ambiguity	Isolation Interference [%]	Average Reporter S/N	Ion Inject Time [ms]	Precursor m/z [Da]	Precursor MH+ [Da]	Precursor Charge	Spectrum File	Abundances (Normalized): 126	Abundances (Normalized): 127	Abundances (Normalized): 128	Abundances (Normalized): 129	Abundance: 126	Abundance: 127	Abundance: 128	Abundance: 129	Quan Info
		FALSE	F6	47,9752	11863	Fourier Transform	HCD (High Energy Collision Dissociation)	MS2	1	Unambiguous	18,86605	23,8	200,000	644,08142	2573,30385	4	Testis_FlowThru_2.raw	82.7	203	81.7	92.5	16.4	48.6	10.1	19.6
	FALSE	High	Sequest HT (A2)	Unambiguous	[K].dFETAQLLSk.[I]	N-Term(TMT6plex); K10(TMT6plex)	2	3	ENSDARP00000108224.2; ENSDARP00000106440.2	ENSDARP00000108224.2; ENSDARP00000106440.2; ENSDARP00000051361.5	0	3	0,4935	0,0000	1	1	537,30957	1609,91416	1609,92014	-3,72	-0,00200	HCD (High Energy Collision Dissociation)	MS2	23,50577	29,8	200,000	53,5418	11819	Testis_4_002.raw	F4	16.8	78.4	13.2	10.3		2,31	FALSE	0,0001127	0,0005417	K.DFETAQLLSK.I	[1086-1095]
		Checked	File ID	RT [min]	First Scan	Mass Analyzer	Activation Type	MS Order	# PSMs	Best PSM Ambiguity	Isolation Interference [%]	Average Reporter S/N	Ion Inject Time [ms]	Precursor m/z [Da]	Precursor MH+ [Da]	Precursor Charge	Spectrum File	Abundances (Normalized): 126	Abundances (Normalized): 127	Abundances (Normalized): 128	Abundances (Normalized): 129	Abundance: 126	Abundance: 127	Abundance: 128	Abundance: 129	Quan Info
		FALSE	F4	53,5418	11819	Fourier Transform	HCD (High Energy Collision Dissociation)	MS2	1	Unambiguous	23,50577	29,8	200,000	537,30957	1609,91416	3	Testis_4_002.raw	523.5	1310.3	168.5	183.7	16.8	78.4	13.2	10.3
	FALSE	High	Sequest HT (A2)	Unambiguous	[K].aITDAAMMAEELkk.[E]	N-Term(TMT6plex); K13(TMT6plex); K14(TMT6plex)	6	24	ENSDARP00000116075.2; ENSDARP00000108224.2; ENSDARP00000011269.6; ENSDARP00000106440.2; ENSDARP00000088845.4; ENSDARP00000137611.1	ENSDARP00000116075.2; ENSDARP00000114580.2; ENSDARP00000139007.1; ENSDARP00000115054.1; ENSDARP00000088086.4; ENSDARP00000110789.2; ENSDARP00000135954.1; ENSDARP00000108224.2; ENSDARP00000108536.1; ENSDARP00000011269.6; ENSDARP00000140319.1; ENSDARP00000106440.2; ENSDARP00000139186.1; ENSDARP00000128891.1; ENSDARP00000051361.5; ENSDARP00000025782.7; ENSDARP00000131677.1; ENSDARP00000105831.2; ENS…	1	4	0,5951	0,0000	1	1	553,06659	2209,24453	2209,25392	-4,25	-0,00235	HCD (High Energy Collision Dissociation)	MS2	0	28,4	200,000	80,0681	18351	Testis_4_002.raw	F4	21.3	74.5	10.1	7.3		2,47	FALSE	0,0001127	0,0006461	K.AITDAAMMAEELKK.E	[1760-1773]
		Checked	File ID	RT [min]	First Scan	Mass Analyzer	Activation Type	MS Order	# PSMs	Best PSM Ambiguity	Isolation Interference [%]	Average Reporter S/N	Ion Inject Time [ms]	Precursor m/z [Da]	Precursor MH+ [Da]	Precursor Charge	Spectrum File	Abundances (Normalized): 126	Abundances (Normalized): 127	Abundances (Normalized): 128	Abundances (Normalized): 129	Abundance: 126	Abundance: 127	Abundance: 128	Abundance: 129	Quan Info
		FALSE	F4	80,0681	18351	Fourier Transform	HCD (High Energy Collision Dissociation)	MS2	1	Unambiguous	0	28,4	200,000	553,06659	2209,24453	4	Testis_4_002.raw	664.1	1245.2	128.8	130	21.3	74.5	10.1	7.3
	FALSE	High	Sequest HT (A2)	Unambiguous	[K].kDFETAQLLSk.[I]	N-Term(TMT6plex); K1(TMT6plex); K11(TMT6plex)	2	3	ENSDARP00000108224.2; ENSDARP00000106440.2	ENSDARP00000108224.2; ENSDARP00000106440.2; ENSDARP00000051361.5	1	3	0,4959	0,0000	1	1	656,39465	1967,16941	1967,17804	-4,39	-0,00288	HCD (High Energy Collision Dissociation)	MS2	43,88377	59,7	200,000	39,7721	9807	Testis_FlowThru_2.raw	F6	25.7	170.1	9	33		2,42	FALSE	0,0001127	0,0004288	K.KDFETAQLLSK.I	[1085-1095]
		Checked	File ID	RT [min]	First Scan	Mass Analyzer	Activation Type	MS Order	# PSMs	Best PSM Ambiguity	Isolation Interference [%]	Average Reporter S/N	Ion Inject Time [ms]	Precursor m/z [Da]	Precursor MH+ [Da]	Precursor Charge	Spectrum File	Abundances (Normalized): 126	Abundances (Normalized): 127	Abundances (Normalized): 128	Abundances (Normalized): 129	Abundance: 126	Abundance: 127	Abundance: 128	Abundance: 129	Quan Info
		FALSE	F6	39,7721	9807	Fourier Transform	HCD (High Energy Collision Dissociation)	MS2	1	Unambiguous	43,88377	59,7	200,000	656,39465	1967,16941	3	Testis_FlowThru_2.raw	129.3	710.3	72.7	155.5	25.7	170.1	9	33
	FALSE	High	Sequest HT (A2)	Unambiguous	[K].nSYEETLDQLETLk.[R]	N-Term(TMT6plex); K14(TMT6plex)	3	7	ENSDARP00000116075.2; ENSDARP00000108224.2; ENSDARP00000106440.2	ENSDARP00000116075.2; ENSDARP00000115054.1; ENSDARP00000108224.2; ENSDARP00000106440.2; ENSDARP00000051361.5; ENSDARP00000105831.2; ENSDARP00000111326.2	0	3	0,5236	0,0000	1	1	714,37805	2141,11960	2141,13780	-8,50	-0,00607	HCD (High Energy Collision Dissociation)	MS2	15,49732	20,6	200,000	82,9084	20900	Testis_FlowThru_1.raw	F5	8.5	15.3	12.5	45.9		1,91	FALSE	0,0001127	0,0004562	K.NSYEETLDQLETLK.R	[1488-1501]
		Checked	File ID	RT [min]	First Scan	Mass Analyzer	Activation Type	MS Order	# PSMs	Best PSM Ambiguity	Isolation Interference [%]	Average Reporter S/N	Ion Inject Time [ms]	Precursor m/z [Da]	Precursor MH+ [Da]	Precursor Charge	Spectrum File	Abundances (Normalized): 126	Abundances (Normalized): 127	Abundances (Normalized): 128	Abundances (Normalized): 129	Abundance: 126	Abundance: 127	Abundance: 128	Abundance: 129	Quan Info
		FALSE	F5	82,9084	20900	Fourier Transform	HCD (High Energy Collision Dissociation)	MS2	1	Unambiguous	15,49732	20,6	200,000	714,37805	2141,11960	3	Testis_FlowThru_1.raw	13.1	23.1	22.2	45.9	8.5	15.3	12.5	45.9
	FALSE	High	Sequest HT (A2)	Unambiguous	[R].vGLLHSQNTSLLNTk.[K]	N-Term(TMT6plex); K15(TMT6plex)	3	7	ENSDARP00000116075.2; ENSDARP00000108224.2; ENSDARP00000106440.2	ENSDARP00000116075.2; ENSDARP00000115054.1; ENSDARP00000108224.2; ENSDARP00000106440.2; ENSDARP00000051361.5; ENSDARP00000105831.2; ENSDARP00000111326.2	0	3	0,0000	0,0000	1	1	695,07697	2083,21634	2083,22756	-5,38	-0,00374	HCD (High Energy Collision Dissociation)	MS2	67,40372	32,7	200,000	36,4826	8801	Testis_FlowThru_4.raw	F8	21.9	51.3	16.8	40.3		1,85	FALSE	0,0001127	0,0003176	R.VGLLHSQNTSLLNTK.K	[1715-1729]
		Checked	File ID	RT [min]	First Scan	Mass Analyzer	Activation Type	MS Order	# PSMs	Best PSM Ambiguity	Isolation Interference [%]	Average Reporter S/N	Ion Inject Time [ms]	Precursor m/z [Da]	Precursor MH+ [Da]	Precursor Charge	Spectrum File	Abundances (Normalized): 126	Abundances (Normalized): 127	Abundances (Normalized): 128	Abundances (Normalized): 129	Abundance: 126	Abundance: 127	Abundance: 128	Abundance: 129	Quan Info
		FALSE	F8	36,4826	8801	Fourier Transform	HCD (High Energy Collision Dissociation)	MS2	2	Unambiguous	67,40372	32,7	200,000	695,07697	2083,21634	3	Testis_FlowThru_4.raw	535.5	609.7	165.4	492.4	21.9	51.3	16.8	40.3	Rejected By Method
	FALSE	High	Sequest HT (A2)	Unambiguous	[K].kMEGDLNEMEIQLSHANR.[Q]	N-Term(TMT6plex); K1(TMT6plex)	5	10	ENSDARP00000116075.2; ENSDARP00000108224.2; ENSDARP00000011269.6; ENSDARP00000106440.2; ENSDARP00000088845.4	ENSDARP00000116075.2; ENSDARP00000115054.1; ENSDARP00000108224.2; ENSDARP00000011269.6; ENSDARP00000106440.2; ENSDARP00000128891.1; ENSDARP00000051361.5; ENSDARP00000105831.2; ENSDARP00000088845.4; ENSDARP00000111326.2	1	4	0,6954	0,0000	1	1	644,08221	2573,30703	2573,32161	-5,67	-0,00365	HCD (High Energy Collision Dissociation)	MS2	0	7,9	200,000	51,7340	11114	Testis_3_002.raw	F3	10.2	3	5.3	13.2		1,97	FALSE	0,0001127	0,0005116	K.KMEGDLNEMEIQLSHANR.Q	[1619-1636]
		Checked	File ID	RT [min]	First Scan	Mass Analyzer	Activation Type	MS Order	# PSMs	Best PSM Ambiguity	Isolation Interference [%]	Average Reporter S/N	Ion Inject Time [ms]	Precursor m/z [Da]	Precursor MH+ [Da]	Precursor Charge	Spectrum File	Abundances (Normalized): 126	Abundances (Normalized): 127	Abundances (Normalized): 128	Abundances (Normalized): 129	Abundance: 126	Abundance: 127	Abundance: 128	Abundance: 129	Quan Info
		FALSE	F3	51,7340	11114	Fourier Transform	HCD (High Energy Collision Dissociation)	MS2	1	Unambiguous	0	7,9	200,000	644,08221	2573,30703	4	Testis_3_002.raw	220.5	79.1	206	225.7	10.2	3	5.3	13.2	Rejected By Method
	FALSE	High	Sequest HT (A2)	Unambiguous	[R].vTEAMQSTLDSEVR.[S]	N-Term(TMT6plex)	3	4	ENSDARP00000116075.2; ENSDARP00000108224.2; ENSDARP00000106440.2	ENSDARP00000116075.2; ENSDARP00000108224.2; ENSDARP00000106440.2; ENSDARP00000051361.5	0	3	0,4773	0,0000	1	1	598,97144	1794,89975	1794,91049	-5,98	-0,00358	HCD (High Energy Collision Dissociation)	MS2	0	5,1	200,000	44,5910	9354	Testis_3_002.raw	F3	5.1	6	2.1	7.2		0,88	FALSE	0,0001127	0,0004006	R.VTEAMQSTLDSEVR.S	[1595-1608]
		Checked	File ID	RT [min]	First Scan	Mass Analyzer	Activation Type	MS Order	# PSMs	Best PSM Ambiguity	Isolation Interference [%]	Average Reporter S/N	Ion Inject Time [ms]	Precursor m/z [Da]	Precursor MH+ [Da]	Precursor Charge	Spectrum File	Abundances (Normalized): 126	Abundances (Normalized): 127	Abundances (Normalized): 128	Abundances (Normalized): 129	Abundance: 126	Abundance: 127	Abundance: 128	Abundance: 129	Quan Info
		FALSE	F3	44,5910	9354	Fourier Transform	HCD (High Energy Collision Dissociation)	MS2	1	Unambiguous	0	5,1	200,000	598,97144	1794,89975	3	Testis_3_002.raw	109.9	158.2	81.6	122.9	5.1	6	2.1	7.2	Rejected By Method
	FALSE	High	Sequest HT (A2)	Unambiguous	[R].vGLLHSQNTSLLNTk.[K]	N-Term(TMT6plex); K15(TMT6plex)	3	7	ENSDARP00000116075.2; ENSDARP00000108224.2; ENSDARP00000106440.2	ENSDARP00000116075.2; ENSDARP00000115054.1; ENSDARP00000108224.2; ENSDARP00000106440.2; ENSDARP00000051361.5; ENSDARP00000105831.2; ENSDARP00000111326.2	0	3		0,0000	1	2	695,07916	2083,22293	2083,22756	-2,22	-0,00154	HCD (High Energy Collision Dissociation)	MS2	10,514	12,4	200,000	38,9875	8295	Testis_2_001.raw	F2	11.4	32.9	2.6	2.4		1,56	FALSE	0,0001127	0,0005605	R.VGLLHSQNTSLLNTK.K	[1715-1729]
		Checked	File ID	RT [min]	First Scan	Mass Analyzer	Activation Type	MS Order	# PSMs	Best PSM Ambiguity	Isolation Interference [%]	Average Reporter S/N	Ion Inject Time [ms]	Precursor m/z [Da]	Precursor MH+ [Da]	Precursor Charge	Spectrum File	Abundances (Normalized): 126	Abundances (Normalized): 127	Abundances (Normalized): 128	Abundances (Normalized): 129	Abundance: 126	Abundance: 127	Abundance: 128	Abundance: 129	Quan Info
		FALSE	F2	38,9875	8295	Fourier Transform	HCD (High Energy Collision Dissociation)	MS2	2	Unambiguous	10,514	12,4	200,000	695,07916	2083,22293	3	Testis_2_001.raw	341.9	470.2	71.3	40.2	11.4	32.9	2.6	2.4
	FALSE	High	Sequest HT (A2)	Unambiguous	[K].qkYEEGQAELEGAQk.[E]	N-Term(TMT6plex); K2(TMT6plex); K15(TMT6plex)	4	8	ENSDARP00000116075.2; ENSDARP00000108224.2; ENSDARP00000106440.2; ENSDARP00000088845.4	ENSDARP00000116075.2; ENSDARP00000115054.1; ENSDARP00000108224.2; ENSDARP00000106440.2; ENSDARP00000051361.5; ENSDARP00000105831.2; ENSDARP00000088845.4; ENSDARP00000111326.2	1	3	0,5355	0,0000	1	1	799,10449	2395,29892	2395,30721	-3,46	-0,00276	HCD (High Energy Collision Dissociation)	MS2	6,788054	13,8	200,000	19,8686	3716	Testis_2_001.raw	F2		50.3		4.7		1,83	FALSE	0,0001127	0,0007991	K.QKYEEGQAELEGAQK.E	[1460-1474]
		Checked	File ID	RT [min]	First Scan	Mass Analyzer	Activation Type	MS Order	# PSMs	Best PSM Ambiguity	Isolation Interference [%]	Average Reporter S/N	Ion Inject Time [ms]	Precursor m/z [Da]	Precursor MH+ [Da]	Precursor Charge	Spectrum File	Abundances (Normalized): 126	Abundances (Normalized): 127	Abundances (Normalized): 128	Abundances (Normalized): 129	Abundance: 126	Abundance: 127	Abundance: 128	Abundance: 129	Quan Info
		FALSE	F2	19,8686	3716	Fourier Transform	HCD (High Energy Collision Dissociation)	MS2	1	Unambiguous	6,788054	13,8	200,000	799,10449	2395,29892	3	Testis_2_001.raw		718.9		77.6		50.3		4.7
	FALSE	High	Sequest HT (A2)	Unambiguous	[K].vAEQELVDASER.[V]	N-Term(TMT6plex)	5	10	ENSDARP00000116075.2; ENSDARP00000108224.2; ENSDARP00000011269.6; ENSDARP00000106440.2; ENSDARP00000088845.4	ENSDARP00000116075.2; ENSDARP00000115054.1; ENSDARP00000108224.2; ENSDARP00000011269.6; ENSDARP00000106440.2; ENSDARP00000128891.1; ENSDARP00000051361.5; ENSDARP00000105831.2; ENSDARP00000088845.4; ENSDARP00000111326.2	0	3	0,7647	0,0000	1	1	525,61053	1574,81705	1574,82233	-3,35	-0,00176	HCD (High Energy Collision Dissociation)	MS2	47,46336	18,4	200,000	26,7878	5384	Testis_2_001.raw	F2	18.6	25.6	7.7	21.4		2,21	FALSE	0,0001127	0,0006555	K.VAEQELVDASER.V	[1703-1714]
		Checked	File ID	RT [min]	First Scan	Mass Analyzer	Activation Type	MS Order	# PSMs	Best PSM Ambiguity	Isolation Interference [%]	Average Reporter S/N	Ion Inject Time [ms]	Precursor m/z [Da]	Precursor MH+ [Da]	Precursor Charge	Spectrum File	Abundances (Normalized): 126	Abundances (Normalized): 127	Abundances (Normalized): 128	Abundances (Normalized): 129	Abundance: 126	Abundance: 127	Abundance: 128	Abundance: 129	Quan Info
		FALSE	F2	26,7878	5384	Fourier Transform	HCD (High Energy Collision Dissociation)	MS2	1	Unambiguous	47,46336	18,4	200,000	525,61053	1574,81705	3	Testis_2_001.raw	559.1	365.9	211.5	352.3	18.6	25.6	7.7	21.4
	FALSE	High	Sequest HT (A2)	Unambiguous	[R].sLSTELFk.[ML]	N-Term(TMT6plex); K8(TMT6plex)	6	20	ENSDARP00000116075.2; ENSDARP00000108224.2; ENSDARP00000011269.6; ENSDARP00000106440.2; ENSDARP00000137611.1	ENSDARP00000116075.2; ENSDARP00000114580.2; ENSDARP00000139007.1; ENSDARP00000115054.1; ENSDARP00000110789.2; ENSDARP00000135954.1; ENSDARP00000108224.2; ENSDARP00000108536.1; ENSDARP00000011269.6; ENSDARP00000140319.1; ENSDARP00000106440.2; ENSDARP00000139186.1; ENSDARP00000128891.1; ENSDARP00000051361.5; ENSDARP00000025782.7; ENSDARP00000131677.1; ENSDARP00000105831.2; ENSDARP00000141470.1; ENS…	0	2		0,0000	1	2	691,91644	1382,82561	1382,82954	-2,84	-0,00196	HCD (High Energy Collision Dissociation)	MS2	4,601522	62,7	200,000	55,3627	12238	Testis_2_001.raw	F2	7	216.5	1.8	24.1		1,89	FALSE	0,0001127	0,0003423	R.SLSTELFK.M	[1478-1485]
		Checked	File ID	RT [min]	First Scan	Mass Analyzer	Activation Type	MS Order	# PSMs	Best PSM Ambiguity	Isolation Interference [%]	Average Reporter S/N	Ion Inject Time [ms]	Precursor m/z [Da]	Precursor MH+ [Da]	Precursor Charge	Spectrum File	Abundances (Normalized): 126	Abundances (Normalized): 127	Abundances (Normalized): 128	Abundances (Normalized): 129	Abundance: 126	Abundance: 127	Abundance: 128	Abundance: 129	Quan Info
		FALSE	F2	55,3627	12238	Fourier Transform	HCD (High Energy Collision Dissociation)	MS2	2	Unambiguous	4,601522	62,7	200,000	691,91644	1382,82561	2	Testis_2_001.raw	209.9	3094.5	49.3	397.5	7	216.5	1.8	24.1
	FALSE	High	Sequest HT (A2)	Unambiguous	[K].gQTVPQVYNSVSALSk.[S]	N-Term(TMT6plex); K16(TMT6plex)	3	7	ENSDARP00000116075.2; ENSDARP00000108224.2; ENSDARP00000106440.2	ENSDARP00000116075.2; ENSDARP00000115054.1; ENSDARP00000108224.2; ENSDARP00000106440.2; ENSDARP00000051361.5; ENSDARP00000105831.2; ENSDARP00000111326.2	0	3	0,6623	0,0000	1	1	712,73853	2136,20102	2136,20649	-2,56	-0,00182	HCD (High Energy Collision Dissociation)	MS2	0	14,1	200,000	47,5995	10356	Testis_2_001.raw	F2	2.2	43.7		10.2		2,28	FALSE	0,0001127	0,0005557	K.GQTVPQVYNSVSALSK.S	[418-433]
		Checked	File ID	RT [min]	First Scan	Mass Analyzer	Activation Type	MS Order	# PSMs	Best PSM Ambiguity	Isolation Interference [%]	Average Reporter S/N	Ion Inject Time [ms]	Precursor m/z [Da]	Precursor MH+ [Da]	Precursor Charge	Spectrum File	Abundances (Normalized): 126	Abundances (Normalized): 127	Abundances (Normalized): 128	Abundances (Normalized): 129	Abundance: 126	Abundance: 127	Abundance: 128	Abundance: 129	Quan Info
		FALSE	F2	47,5995	10356	Fourier Transform	HCD (High Energy Collision Dissociation)	MS2	1	Unambiguous	0	14,1	200,000	712,73853	2136,20102	3	Testis_2_001.raw	67.2	624.6		168.6	2.2	43.7		10.2
	FALSE	High	Sequest HT (A2)	Unambiguous	[K].dAQLHLDDAVR.[AG]	N-Term(TMT6plex)	3	7	ENSDARP00000116075.2; ENSDARP00000108224.2; ENSDARP00000106440.2	ENSDARP00000116075.2; ENSDARP00000115054.1; ENSDARP00000108224.2; ENSDARP00000106440.2; ENSDARP00000051361.5; ENSDARP00000105831.2; ENSDARP00000111326.2	0	3	0,5556	0,0000	1	1	494,60028	1481,78629	1481,79097	-3,16	-0,00156	HCD (High Energy Collision Dissociation)	MS2	18,02566	72,6	200,000	19,7706	4617	Testis_FlowThru_4.raw	F8	36.8	114.2	85	53.8		2,79	FALSE	0,0001127	0,0007401	K.DAQLHLDDAVR.G	[1654-1664]
		Checked	File ID	RT [min]	First Scan	Mass Analyzer	Activation Type	MS Order	# PSMs	Best PSM Ambiguity	Isolation Interference [%]	Average Reporter S/N	Ion Inject Time [ms]	Precursor m/z [Da]	Precursor MH+ [Da]	Precursor Charge	Spectrum File	Abundances (Normalized): 126	Abundances (Normalized): 127	Abundances (Normalized): 128	Abundances (Normalized): 129	Abundance: 126	Abundance: 127	Abundance: 128	Abundance: 129	Quan Info
		FALSE	F8	19,7706	4617	Fourier Transform	HCD (High Energy Collision Dissociation)	MS2	1	Unambiguous	18,02566	72,6	200,000	494,60028	1481,78629	3	Testis_FlowThru_4.raw	898.7	1357.4	837.6	657.1	36.8	114.2	85	53.8
	FALSE	High	Sequest HT (A2)	Unambiguous	[K].dIDDLELTLAk.[V]	N-Term(TMT6plex); K11(TMT6plex)	6	22	ENSDARP00000116075.2; ENSDARP00000108224.2; ENSDARP00000011269.6; ENSDARP00000106440.2; ENSDARP00000088845.4; ENSDARP00000137611.1	ENSDARP00000116075.2; ENSDARP00000139007.1; ENSDARP00000115054.1; ENSDARP00000110789.2; ENSDARP00000135954.1; ENSDARP00000139175.1; ENSDARP00000108224.2; ENSDARP00000108536.1; ENSDARP00000071938.5; ENSDARP00000011269.6; ENSDARP00000140319.1; ENSDARP00000106440.2; ENSDARP00000139186.1; ENSDARP00000128891.1; ENSDARP00000051361.5; ENSDARP00000131677.1; ENSDARP00000105831.2; ENSDARP00000088845.4; ENS…	0	3	0,0000	0,0000	1	1	568,66345	1703,97580	1703,98314	-4,30	-0,00244	HCD (High Energy Collision Dissociation)	MS2	51,15732	77,7	200,000	76,0797	19194	Testis_FlowThru_1.raw	F5	39.1	47	40.6	183.9		2,52	FALSE	0,0001127	0,0005529	K.DIDDLELTLAK.V	[955-965]
		Checked	File ID	RT [min]	First Scan	Mass Analyzer	Activation Type	MS Order	# PSMs	Best PSM Ambiguity	Isolation Interference [%]	Average Reporter S/N	Ion Inject Time [ms]	Precursor m/z [Da]	Precursor MH+ [Da]	Precursor Charge	Spectrum File	Abundances (Normalized): 126	Abundances (Normalized): 127	Abundances (Normalized): 128	Abundances (Normalized): 129	Abundance: 126	Abundance: 127	Abundance: 128	Abundance: 129	Quan Info
		FALSE	F5	76,0797	19194	Fourier Transform	HCD (High Energy Collision Dissociation)	MS2	3	Unambiguous	51,15732	77,7	200,000	568,66345	1703,97580	3	Testis_FlowThru_1.raw	60.1	70.9	72.2	183.9	39.1	47	40.6	183.9	Rejected By Method
	FALSE	High	Sequest HT (A2)	Unambiguous	[K].dIDDLELTLAk.[V]	N-Term(TMT6plex); K11(TMT6plex)	6	22	ENSDARP00000116075.2; ENSDARP00000108224.2; ENSDARP00000011269.6; ENSDARP00000106440.2; ENSDARP00000088845.4; ENSDARP00000137611.1	ENSDARP00000116075.2; ENSDARP00000139007.1; ENSDARP00000115054.1; ENSDARP00000110789.2; ENSDARP00000135954.1; ENSDARP00000139175.1; ENSDARP00000108224.2; ENSDARP00000108536.1; ENSDARP00000071938.5; ENSDARP00000011269.6; ENSDARP00000140319.1; ENSDARP00000106440.2; ENSDARP00000139186.1; ENSDARP00000128891.1; ENSDARP00000051361.5; ENSDARP00000131677.1; ENSDARP00000105831.2; ENSDARP00000088845.4; ENS…	0	2		0,0000	1	3	852,49023	1703,97319	1703,98314	-5,84	-0,00497	HCD (High Energy Collision Dissociation)	MS2	0	30,6	200,000	75,9633	19165	Testis_FlowThru_1.raw	F5	11.2	11.6	6.2	93.5		1,83	FALSE	0,0001127	0,0005298	K.DIDDLELTLAK.V	[955-965]
		Checked	File ID	RT [min]	First Scan	Mass Analyzer	Activation Type	MS Order	# PSMs	Best PSM Ambiguity	Isolation Interference [%]	Average Reporter S/N	Ion Inject Time [ms]	Precursor m/z [Da]	Precursor MH+ [Da]	Precursor Charge	Spectrum File	Abundances (Normalized): 126	Abundances (Normalized): 127	Abundances (Normalized): 128	Abundances (Normalized): 129	Abundance: 126	Abundance: 127	Abundance: 128	Abundance: 129	Quan Info
		FALSE	F5	75,9633	19165	Fourier Transform	HCD (High Energy Collision Dissociation)	MS2	3	Unambiguous	0	30,6	200,000	852,49023	1703,97319	2	Testis_FlowThru_1.raw	17.1	17.5	11	93.5	11.2	11.6	6.2	93.5
	FALSE	High	Sequest HT (A2)	Unambiguous	[K].iEDEQSLGAQLQk.[K]	N-Term(TMT6plex); K13(TMT6plex)	4	8	ENSDARP00000116075.2; ENSDARP00000108224.2; ENSDARP00000106440.2; ENSDARP00000088845.4	ENSDARP00000116075.2; ENSDARP00000115054.1; ENSDARP00000108224.2; ENSDARP00000106440.2; ENSDARP00000051361.5; ENSDARP00000105831.2; ENSDARP00000088845.4; ENSDARP00000111326.2	0	3	0,7166	0,0000	1	1	639,69116	1917,05893	1917,06933	-5,42	-0,00346	HCD (High Energy Collision Dissociation)	MS2	0	16,5	200,000	34,7047	7155	Testis_4_002.raw	F4	10.8	38.9	6.2	10		2,47	FALSE	0,0001127	0,0003365	K.IEDEQSLGAQLQK.K	[1096-1108]
		Checked	File ID	RT [min]	First Scan	Mass Analyzer	Activation Type	MS Order	# PSMs	Best PSM Ambiguity	Isolation Interference [%]	Average Reporter S/N	Ion Inject Time [ms]	Precursor m/z [Da]	Precursor MH+ [Da]	Precursor Charge	Spectrum File	Abundances (Normalized): 126	Abundances (Normalized): 127	Abundances (Normalized): 128	Abundances (Normalized): 129	Abundance: 126	Abundance: 127	Abundance: 128	Abundance: 129	Quan Info
		FALSE	F4	34,7047	7155	Fourier Transform	HCD (High Energy Collision Dissociation)	MS2	1	Unambiguous	0	16,5	200,000	639,69116	1917,05893	3	Testis_4_002.raw	335	650.2	79.1	179.6	10.8	38.9	6.2	10
	FALSE	High	Sequest HT (A2)	Unambiguous	[K].qADSVAELGEQIDNLQR.[V]	N-Term(TMT6plex)	5	12	ENSDARP00000116075.2; ENSDARP00000108224.2; ENSDARP00000011269.6; ENSDARP00000106440.2; ENSDARP00000088845.4	ENSDARP00000116075.2; ENSDARP00000115054.1; ENSDARP00000110789.2; ENSDARP00000108224.2; ENSDARP00000011269.6; ENSDARP00000106440.2; ENSDARP00000128891.1; ENSDARP00000051361.5; ENSDARP00000105831.2; ENSDARP00000088845.4; ENSDARP00000111326.2; ENSDARP00000090306.4	0	3	0,6392	0,0000	1	1	705,69812	2115,07981	2115,08794	-3,85	-0,00271	HCD (High Energy Collision Dissociation)	MS2	0	2,2	200,000	57,4016	12295	Testis_1_001.raw	F1	1.6			7.2		0,97	FALSE	0,0001127	0,0003232	K.QADSVAELGEQIDNLQR.V	[1198-1214]
		Checked	File ID	RT [min]	First Scan	Mass Analyzer	Activation Type	MS Order	# PSMs	Best PSM Ambiguity	Isolation Interference [%]	Average Reporter S/N	Ion Inject Time [ms]	Precursor m/z [Da]	Precursor MH+ [Da]	Precursor Charge	Spectrum File	Abundances (Normalized): 126	Abundances (Normalized): 127	Abundances (Normalized): 128	Abundances (Normalized): 129	Abundance: 126	Abundance: 127	Abundance: 128	Abundance: 129	Quan Info
		FALSE	F1	57,4016	12295	Fourier Transform	HCD (High Energy Collision Dissociation)	MS2	1	Unambiguous	0	2,2	200,000	705,69812	2115,07981	3	Testis_1_001.raw	52.8			163.8	1.6			7.2	Rejected By Method
	FALSE	High	Sequest HT (A2)	Unambiguous	[K].vTVITLDTk.[E]	N-Term(TMT6plex); K9(TMT6plex)	2	6	ENSDARP00000116075.2; ENSDARP00000106440.2	ENSDARP00000116075.2; ENSDARP00000115054.1; ENSDARP00000106440.2; ENSDARP00000051361.5; ENSDARP00000105831.2; ENSDARP00000111326.2	0	2	0,5583	0,0000	1	1	724,45795	1447,90862	1447,91360	-3,44	-0,00249	HCD (High Energy Collision Dissociation)	MS2	31,53408	206,9	200,000	43,4159	10989	Testis_FlowThru_1.raw	F5	103.6	97.9	60.2	565.1		3,69	FALSE	0,0001127	0,000329	K.VTVITLDTK.E	[60-68]
		Checked	File ID	RT [min]	First Scan	Mass Analyzer	Activation Type	MS Order	# PSMs	Best PSM Ambiguity	Isolation Interference [%]	Average Reporter S/N	Ion Inject Time [ms]	Precursor m/z [Da]	Precursor MH+ [Da]	Precursor Charge	Spectrum File	Abundances (Normalized): 126	Abundances (Normalized): 127	Abundances (Normalized): 128	Abundances (Normalized): 129	Abundance: 126	Abundance: 127	Abundance: 128	Abundance: 129	Quan Info
		FALSE	F5	43,4159	10989	Fourier Transform	HCD (High Energy Collision Dissociation)	MS2	1	Unambiguous	31,53408	206,9	200,000	724,45795	1447,90862	2	Testis_FlowThru_1.raw	159.3	147.6	107.2	565.1	103.6	97.9	60.2	565.1
	FALSE	High	Sequest HT (A2)	Unambiguous	[R].tEELEESk.[K]	N-Term(TMT6plex); K8(TMT6plex)	4	8	ENSDARP00000116075.2; ENSDARP00000108224.2; ENSDARP00000106440.2; ENSDARP00000088845.4	ENSDARP00000116075.2; ENSDARP00000115054.1; ENSDARP00000108224.2; ENSDARP00000106440.2; ENSDARP00000051361.5; ENSDARP00000105831.2; ENSDARP00000088845.4; ENSDARP00000111326.2	0	2	0,4867	0,0000	1	1	711,88666	1422,76604	1422,77281	-4,76	-0,00339	HCD (High Energy Collision Dissociation)	MS2	28,13771	83,5	200,000	8,7647	1888	Testis_FlowThru_3.raw	F7	103.1	62.3	26.6	141.6		2,63	FALSE	0,0001127	0,00034	R.TEELEESK.K	[1385-1392]
		Checked	File ID	RT [min]	First Scan	Mass Analyzer	Activation Type	MS Order	# PSMs	Best PSM Ambiguity	Isolation Interference [%]	Average Reporter S/N	Ion Inject Time [ms]	Precursor m/z [Da]	Precursor MH+ [Da]	Precursor Charge	Spectrum File	Abundances (Normalized): 126	Abundances (Normalized): 127	Abundances (Normalized): 128	Abundances (Normalized): 129	Abundance: 126	Abundance: 127	Abundance: 128	Abundance: 129	Quan Info
		FALSE	F7	8,7647	1888	Fourier Transform	HCD (High Energy Collision Dissociation)	MS2	1	Unambiguous	28,13771	83,5	200,000	711,88666	1422,76604	2	Testis_FlowThru_3.raw	1280.2	761.1	599.9	1268.7	103.1	62.3	26.6	141.6
	FALSE	High	Sequest HT (A2)	Unambiguous	[K].aNSEVAQWR.[T]	N-Term(TMT6plex)	6	17	ENSDARP00000116075.2; ENSDARP00000108224.2; ENSDARP00000011269.6; ENSDARP00000106440.2; ENSDARP00000088845.4; ENSDARP00000137611.1	ENSDARP00000116075.2; ENSDARP00000115054.1; ENSDARP00000139175.1; ENSDARP00000108224.2; ENSDARP00000011269.6; ENSDARP00000140319.1; ENSDARP00000106440.2; ENSDARP00000139186.1; ENSDARP00000128891.1; ENSDARP00000051361.5; ENSDARP00000131677.1; ENSDARP00000105831.2; ENSDARP00000088845.4; ENSDARP00000141470.1; ENSDARP00000111326.2; ENSDARP00000090306.4; ENSDARP00000137611.1	0	2	0,5621	0,0000	1	1	645,33887	1289,67046	1289,67996	-7,37	-0,00475	HCD (High Energy Collision Dissociation)	MS2	28,63418	116,5	200,000	18,9923	4564	Testis_FlowThru_2.raw	F6	106.8	233.8	39.7	84.4		1,53	FALSE	0,0001127	0,0004838	K.ANSEVAQWR.T	[1366-1374]
		Checked	File ID	RT [min]	First Scan	Mass Analyzer	Activation Type	MS Order	# PSMs	Best PSM Ambiguity	Isolation Interference [%]	Average Reporter S/N	Ion Inject Time [ms]	Precursor m/z [Da]	Precursor MH+ [Da]	Precursor Charge	Spectrum File	Abundances (Normalized): 126	Abundances (Normalized): 127	Abundances (Normalized): 128	Abundances (Normalized): 129	Abundance: 126	Abundance: 127	Abundance: 128	Abundance: 129	Quan Info
		FALSE	F6	18,9923	4564	Fourier Transform	HCD (High Energy Collision Dissociation)	MS2	1	Unambiguous	28,63418	116,5	200,000	645,33887	1289,67046	2	Testis_FlowThru_2.raw	538.3	976.4	321.7	397.8	106.8	233.8	39.7	84.4
	FALSE	High	Sequest HT (A2)	Unambiguous	[K].dIDDLELTLAk.[V]	N-Term(TMT6plex); K11(TMT6plex)	6	22	ENSDARP00000116075.2; ENSDARP00000108224.2; ENSDARP00000011269.6; ENSDARP00000106440.2; ENSDARP00000088845.4; ENSDARP00000137611.1	ENSDARP00000116075.2; ENSDARP00000139007.1; ENSDARP00000115054.1; ENSDARP00000110789.2; ENSDARP00000135954.1; ENSDARP00000139175.1; ENSDARP00000108224.2; ENSDARP00000108536.1; ENSDARP00000071938.5; ENSDARP00000011269.6; ENSDARP00000140319.1; ENSDARP00000106440.2; ENSDARP00000139186.1; ENSDARP00000128891.1; ENSDARP00000051361.5; ENSDARP00000131677.1; ENSDARP00000105831.2; ENSDARP00000088845.4; ENS…	0	3		0,0000	1	2	568,66315	1703,97489	1703,98314	-4,84	-0,00275	HCD (High Energy Collision Dissociation)	MS2	71,26131	11,3	200,000	75,2036	17598	Testis_FlowThru_4.raw	F8	7.6	22.3	7.9	7.4		1,74	FALSE	0,0001127	0,0003798	K.DIDDLELTLAK.V	[955-965]
		Checked	File ID	RT [min]	First Scan	Mass Analyzer	Activation Type	MS Order	# PSMs	Best PSM Ambiguity	Isolation Interference [%]	Average Reporter S/N	Ion Inject Time [ms]	Precursor m/z [Da]	Precursor MH+ [Da]	Precursor Charge	Spectrum File	Abundances (Normalized): 126	Abundances (Normalized): 127	Abundances (Normalized): 128	Abundances (Normalized): 129	Abundance: 126	Abundance: 127	Abundance: 128	Abundance: 129	Quan Info
		FALSE	F8	75,2036	17598	Fourier Transform	HCD (High Energy Collision Dissociation)	MS2	3	Unambiguous	71,26131	11,3	200,000	568,66315	1703,97489	3	Testis_FlowThru_4.raw	186.2	265.1	77.8	89.9	7.6	22.3	7.9	7.4	Rejected By Method
	FALSE	High	Sequest HT (A2)	Unambiguous	[K].vTVITLDTk.[E]	N-Term(TMT6plex); K9(TMT6plex)	2	6	ENSDARP00000116075.2; ENSDARP00000106440.2	ENSDARP00000116075.2; ENSDARP00000115054.1; ENSDARP00000106440.2; ENSDARP00000051361.5; ENSDARP00000105831.2; ENSDARP00000111326.2	0	3	0,5511	0,0000	1	1	483,30692	1447,90619	1447,91360	-5,12	-0,00247	HCD (High Energy Collision Dissociation)	MS2	23,42156	18,6	200,000	44,8312	10873	Testis_FlowThru_4.raw	F8	13.9	40	10	10.1		1,76	FALSE	0,0001668	0,0008584	K.VTVITLDTK.E	[60-68]
		Checked	File ID	RT [min]	First Scan	Mass Analyzer	Activation Type	MS Order	# PSMs	Best PSM Ambiguity	Isolation Interference [%]	Average Reporter S/N	Ion Inject Time [ms]	Precursor m/z [Da]	Precursor MH+ [Da]	Precursor Charge	Spectrum File	Abundances (Normalized): 126	Abundances (Normalized): 127	Abundances (Normalized): 128	Abundances (Normalized): 129	Abundance: 126	Abundance: 127	Abundance: 128	Abundance: 129	Quan Info
		FALSE	F8	44,8312	10873	Fourier Transform	HCD (High Energy Collision Dissociation)	MS2	1	Unambiguous	23,42156	18,6	200,000	483,30692	1447,90619	3	Testis_FlowThru_4.raw	341	475.4	98.4	123.7	13.9	40	10	10.1
	FALSE	High	Sequest HT (A2)	Unambiguous	[R].iNQMLDTk.[Q]	N-Term(TMT6plex); K8(TMT6plex)	3	7	ENSDARP00000116075.2; ENSDARP00000108224.2; ENSDARP00000106440.2	ENSDARP00000116075.2; ENSDARP00000115054.1; ENSDARP00000108224.2; ENSDARP00000106440.2; ENSDARP00000051361.5; ENSDARP00000105831.2; ENSDARP00000111326.2	0	2	0,5165	0,0000	1	1	710,91223	1420,81719	1420,82341	-4,38	-0,00311	HCD (High Energy Collision Dissociation)	MS2	5,001719	76,9	200,000	37,3378	9196	Testis_FlowThru_2.raw	F6	24.9	231.2	9.4	40.9		2,42	FALSE	0,0001668	0,0008091	R.INQMLDTK.Q	[447-454]
		Checked	File ID	RT [min]	First Scan	Mass Analyzer	Activation Type	MS Order	# PSMs	Best PSM Ambiguity	Isolation Interference [%]	Average Reporter S/N	Ion Inject Time [ms]	Precursor m/z [Da]	Precursor MH+ [Da]	Precursor Charge	Spectrum File	Abundances (Normalized): 126	Abundances (Normalized): 127	Abundances (Normalized): 128	Abundances (Normalized): 129	Abundance: 126	Abundance: 127	Abundance: 128	Abundance: 129	Quan Info
		FALSE	F6	37,3378	9196	Fourier Transform	HCD (High Energy Collision Dissociation)	MS2	1	Unambiguous	5,001719	76,9	200,000	710,91223	1420,81719	2	Testis_FlowThru_2.raw	125.6	965.5	76	192.7	24.9	231.2	9.4	40.9
	FALSE	High	Sequest HT (A2)	Unambiguous	[K].nLEITVk.[D]	N-Term(TMT6plex); K7(TMT6plex)	2	4	ENSDARP00000116075.2; ENSDARP00000106440.2	ENSDARP00000116075.2; ENSDARP00000106440.2; ENSDARP00000051361.5; ENSDARP00000111326.2	0	2	0,2367	0,0000	1	1	637,90527	1274,80327	1274,80841	-4,03	-0,00257	HCD (High Energy Collision Dissociation)	MS2	10,4004	28,2	200,000	35,0225	7351	Testis_2_001.raw	F2	10.8	86	2.8	12.6		2,07	FALSE	0,0001988	0,001446	K.NLEITVK.D	[1787-1793]
		Checked	File ID	RT [min]	First Scan	Mass Analyzer	Activation Type	MS Order	# PSMs	Best PSM Ambiguity	Isolation Interference [%]	Average Reporter S/N	Ion Inject Time [ms]	Precursor m/z [Da]	Precursor MH+ [Da]	Precursor Charge	Spectrum File	Abundances (Normalized): 126	Abundances (Normalized): 127	Abundances (Normalized): 128	Abundances (Normalized): 129	Abundance: 126	Abundance: 127	Abundance: 128	Abundance: 129	Quan Info
		FALSE	F2	35,0225	7351	Fourier Transform	HCD (High Energy Collision Dissociation)	MS2	1	Unambiguous	10,4004	28,2	200,000	637,90527	1274,80327	2	Testis_2_001.raw	323.9	1229.2	76.8	208.5	10.8	86	2.8	12.6
	FALSE	High	Sequest HT (A2)	Unambiguous	[R].tVEDQLSEIk.[S]	N-Term(TMT6plex); K10(TMT6plex)	2	3	ENSDARP00000108224.2; ENSDARP00000106440.2	ENSDARP00000108224.2; ENSDARP00000106440.2; ENSDARP00000051361.5	0	3	0,3893	0,0000	1	1	540,64484	1619,91996	1619,92562	-3,50	-0,00189	HCD (High Energy Collision Dissociation)	MS2	8,745325	16,1	200,000	38,8753	8268	Testis_2_001.raw	F2	5.6	42.9	1.9	13.6		1,31	FALSE	0,0001988	0,000973	R.TVEDQLSEIK.S	[1253-1262]
		Checked	File ID	RT [min]	First Scan	Mass Analyzer	Activation Type	MS Order	# PSMs	Best PSM Ambiguity	Isolation Interference [%]	Average Reporter S/N	Ion Inject Time [ms]	Precursor m/z [Da]	Precursor MH+ [Da]	Precursor Charge	Spectrum File	Abundances (Normalized): 126	Abundances (Normalized): 127	Abundances (Normalized): 128	Abundances (Normalized): 129	Abundance: 126	Abundance: 127	Abundance: 128	Abundance: 129	Quan Info
		FALSE	F2	38,8753	8268	Fourier Transform	HCD (High Energy Collision Dissociation)	MS2	1	Unambiguous	8,745325	16,1	200,000	540,64484	1619,91996	3	Testis_2_001.raw	169.5	613.2	52.2	224.7	5.6	42.9	1.9	13.6
	FALSE	High	Sequest HT (A2)	Unambiguous	[R].aDISESQVNk.[L]	N-Term(TMT6plex); K10(TMT6plex)	2	4	ENSDARP00000116075.2; ENSDARP00000106440.2	ENSDARP00000116075.2; ENSDARP00000071938.5; ENSDARP00000106440.2; ENSDARP00000051361.5	0	3	0,7156	0,0000	1	1	516,95734	1548,85746	1548,86336	-3,81	-0,00197	HCD (High Energy Collision Dissociation)	MS2	47,23954	46,4	200,000	8,4249	1600	Testis_2_001.raw	F2	37.3	96.7	15.7	35.5		2,25	FALSE	0,0001988	0,001394	R.ADISESQVNK.L	[1912-1921]
		Checked	File ID	RT [min]	First Scan	Mass Analyzer	Activation Type	MS Order	# PSMs	Best PSM Ambiguity	Isolation Interference [%]	Average Reporter S/N	Ion Inject Time [ms]	Precursor m/z [Da]	Precursor MH+ [Da]	Precursor Charge	Spectrum File	Abundances (Normalized): 126	Abundances (Normalized): 127	Abundances (Normalized): 128	Abundances (Normalized): 129	Abundance: 126	Abundance: 127	Abundance: 128	Abundance: 129	Quan Info
		FALSE	F2	8,4249	1600	Fourier Transform	HCD (High Energy Collision Dissociation)	MS2	1	Unambiguous	47,23954	46,4	200,000	516,95734	1548,85746	3	Testis_2_001.raw	1122.1	1382.1	431.2	586.1	37.3	96.7	15.7	35.5
	FALSE	High	Sequest HT (A2)	Unambiguous	[K].nLTEEMASQDESIAk.[L]	N-Term(TMT6plex); K15(TMT6plex)	4	5	ENSDARP00000116075.2; ENSDARP00000108224.2; ENSDARP00000106440.2; ENSDARP00000088845.4	ENSDARP00000116075.2; ENSDARP00000108224.2; ENSDARP00000106440.2; ENSDARP00000051361.5; ENSDARP00000088845.4	0	3	0,5670	0,0000	1	1	708,69769	2124,07853	2124,08947	-5,15	-0,00365	HCD (High Energy Collision Dissociation)	MS2	23,66915	12,6	200,000	33,3507	8021	Testis_FlowThru_4.raw	F8	5.4	19.3	11.3	14.5		0,97	FALSE	0,0001988	0,001156	K.NLTEEMASQDESIAK.L	[979-993]
		Checked	File ID	RT [min]	First Scan	Mass Analyzer	Activation Type	MS Order	# PSMs	Best PSM Ambiguity	Isolation Interference [%]	Average Reporter S/N	Ion Inject Time [ms]	Precursor m/z [Da]	Precursor MH+ [Da]	Precursor Charge	Spectrum File	Abundances (Normalized): 126	Abundances (Normalized): 127	Abundances (Normalized): 128	Abundances (Normalized): 129	Abundance: 126	Abundance: 127	Abundance: 128	Abundance: 129	Quan Info
		FALSE	F8	33,3507	8021	Fourier Transform	HCD (High Energy Collision Dissociation)	MS2	1	Unambiguous	23,66915	12,6	200,000	708,69769	2124,07853	3	Testis_FlowThru_4.raw	132.7	229.4	111.3	176.7	5.4	19.3	11.3	14.5
	FALSE	High	Sequest HT (A2)	Unambiguous	[R].lDEAENLAMk.[G]	N-Term(TMT6plex); K10(TMT6plex)	4	8	ENSDARP00000116075.2; ENSDARP00000108224.2; ENSDARP00000106440.2; ENSDARP00000088845.4	ENSDARP00000116075.2; ENSDARP00000115054.1; ENSDARP00000108224.2; ENSDARP00000106440.2; ENSDARP00000051361.5; ENSDARP00000105831.2; ENSDARP00000088845.4; ENSDARP00000111326.2	0	3	0,1131	0,0000	1	1	531,29498	1591,87040	1591,87656	-3,88	-0,00206	HCD (High Energy Collision Dissociation)	MS2	0	24,9	200,000	41,1043	9950	Testis_FlowThru_4.raw	F8	14.9	46.5	22.6	15.3		2,21	FALSE	0,0001988	0,001038	R.LDEAENLAMK.G	[1799-1808]
		Checked	File ID	RT [min]	First Scan	Mass Analyzer	Activation Type	MS Order	# PSMs	Best PSM Ambiguity	Isolation Interference [%]	Average Reporter S/N	Ion Inject Time [ms]	Precursor m/z [Da]	Precursor MH+ [Da]	Precursor Charge	Spectrum File	Abundances (Normalized): 126	Abundances (Normalized): 127	Abundances (Normalized): 128	Abundances (Normalized): 129	Abundance: 126	Abundance: 127	Abundance: 128	Abundance: 129	Quan Info
		FALSE	F8	41,1043	9950	Fourier Transform	HCD (High Energy Collision Dissociation)	MS2	1	Unambiguous	0	24,9	200,000	531,29498	1591,87040	3	Testis_FlowThru_4.raw	364.8	552.7	222.6	187.1	14.9	46.5	22.6	15.3
	FALSE	High	Sequest HT (A2)	Unambiguous	[K].fTGAVLHHGNMk.[F]	N-Term(TMT6plex); K12(TMT6plex)	3	7	ENSDARP00000116075.2; ENSDARP00000108224.2; ENSDARP00000106440.2	ENSDARP00000116075.2; ENSDARP00000115054.1; ENSDARP00000108224.2; ENSDARP00000106440.2; ENSDARP00000051361.5; ENSDARP00000105831.2; ENSDARP00000111326.2	0	4	0,6866	0,0000	1	1	443,25037	1769,97963	1769,98852	-5,02	-0,00222	HCD (High Energy Collision Dissociation)	MS2	0	211,6	200,000	19,4938	4692	Testis_FlowThru_2.raw	F6	95.2	568.7	51	128.2		3,51	FALSE	0,0001988	0,00141	K.FTGAVLHHGNMK.F	[356-367]
		Checked	File ID	RT [min]	First Scan	Mass Analyzer	Activation Type	MS Order	# PSMs	Best PSM Ambiguity	Isolation Interference [%]	Average Reporter S/N	Ion Inject Time [ms]	Precursor m/z [Da]	Precursor MH+ [Da]	Precursor Charge	Spectrum File	Abundances (Normalized): 126	Abundances (Normalized): 127	Abundances (Normalized): 128	Abundances (Normalized): 129	Abundance: 126	Abundance: 127	Abundance: 128	Abundance: 129	Quan Info
		FALSE	F6	19,4938	4692	Fourier Transform	HCD (High Energy Collision Dissociation)	MS2	1	Unambiguous	0	211,6	200,000	443,25037	1769,97963	4	Testis_FlowThru_2.raw	479.5	2374.9	413.3	604.6	95.2	568.7	51	128.2
	FALSE	High	Sequest HT (A2)	Unambiguous	[K].tkLEQQVDDLEGSLEQEk.[K]	N-Term(TMT6plex); K2(TMT6plex); K18(TMT6plex)	3	7	ENSDARP00000116075.2; ENSDARP00000108224.2; ENSDARP00000106440.2	ENSDARP00000116075.2; ENSDARP00000115054.1; ENSDARP00000108224.2; ENSDARP00000106440.2; ENSDARP00000051361.5; ENSDARP00000105831.2; ENSDARP00000111326.2	1	4	0,5882	0,0000	1	1	694,88116	2776,50283	2776,51833	-5,58	-0,00388	HCD (High Energy Collision Dissociation)	MS2	0	9,9	200,000	77,9086	17276	Testis_1_001.raw	F1	1.7	2.7	2.1	33		1,53	FALSE	0,0001988	0,0008943	K.TKLEQQVDDLEGSLEQEK.K	[1027-1044]
		Checked	File ID	RT [min]	First Scan	Mass Analyzer	Activation Type	MS Order	# PSMs	Best PSM Ambiguity	Isolation Interference [%]	Average Reporter S/N	Ion Inject Time [ms]	Precursor m/z [Da]	Precursor MH+ [Da]	Precursor Charge	Spectrum File	Abundances (Normalized): 126	Abundances (Normalized): 127	Abundances (Normalized): 128	Abundances (Normalized): 129	Abundance: 126	Abundance: 127	Abundance: 128	Abundance: 129	Quan Info
		FALSE	F1	77,9086	17276	Fourier Transform	HCD (High Energy Collision Dissociation)	MS2	1	Unambiguous	0	9,9	200,000	694,88116	2776,50283	4	Testis_1_001.raw	55.8	76.2	72.9	750.7	1.7	2.7	2.1	33	Rejected By Method
	FALSE	High	Sequest HT (A2)	Unambiguous	[R].lEEAGGATAAQIEMNk.[K]	N-Term(TMT6plex); K16(TMT6plex)	5	18	ENSDARP00000116075.2; ENSDARP00000108224.2; ENSDARP00000106440.2; ENSDARP00000088845.4; ENSDARP00000137611.1	ENSDARP00000116075.2; ENSDARP00000139007.1; ENSDARP00000115054.1; ENSDARP00000110789.2; ENSDARP00000135954.1; ENSDARP00000139175.1; ENSDARP00000108224.2; ENSDARP00000140319.1; ENSDARP00000106440.2; ENSDARP00000139186.1; ENSDARP00000051361.5; ENSDARP00000131677.1; ENSDARP00000105831.2; ENSDARP00000088845.4; ENSDARP00000141470.1; ENSDARP00000111326.2; ENSDARP00000090306.4; ENSDARP00000137611.1	0	3	0,7273	0,0000	1	1	697,70703	2091,10654	2091,11563	-4,34	-0,00303	HCD (High Energy Collision Dissociation)	MS2	10,2206	11,8	200,000	34,1659	8225	Testis_FlowThru_4.raw	F8	5.7	20.4	11.9	9.1		1,87	FALSE	0,0001988	0,001328	R.LEEAGGATAAQIEMNK.K	[1152-1167]
		Checked	File ID	RT [min]	First Scan	Mass Analyzer	Activation Type	MS Order	# PSMs	Best PSM Ambiguity	Isolation Interference [%]	Average Reporter S/N	Ion Inject Time [ms]	Precursor m/z [Da]	Precursor MH+ [Da]	Precursor Charge	Spectrum File	Abundances (Normalized): 126	Abundances (Normalized): 127	Abundances (Normalized): 128	Abundances (Normalized): 129	Abundance: 126	Abundance: 127	Abundance: 128	Abundance: 129	Quan Info
		FALSE	F8	34,1659	8225	Fourier Transform	HCD (High Energy Collision Dissociation)	MS2	1	Unambiguous	10,2206	11,8	200,000	697,70703	2091,10654	3	Testis_FlowThru_4.raw	139.9	242.5	117.3	110.7	5.7	20.4	11.9	9.1
	FALSE	High	Sequest HT (A2)	Unambiguous	[R].tEELEESk.[K]	N-Term(TMT6plex); K8(TMT6plex)	4	8	ENSDARP00000116075.2; ENSDARP00000108224.2; ENSDARP00000106440.2; ENSDARP00000088845.4	ENSDARP00000116075.2; ENSDARP00000115054.1; ENSDARP00000108224.2; ENSDARP00000106440.2; ENSDARP00000051361.5; ENSDARP00000105831.2; ENSDARP00000088845.4; ENSDARP00000111326.2	0	2	0,3964	0,0000	1	1	711,88641	1422,76555	1422,77281	-5,10	-0,00363	HCD (High Energy Collision Dissociation)	MS2	0	204,4	200,000	8,6650	1946	Testis_FlowThru_2.raw	F6	96	565	35.6	117.6		3,38	FALSE	0,0001988	0,0009527	R.TEELEESK.K	[1385-1392]
		Checked	File ID	RT [min]	First Scan	Mass Analyzer	Activation Type	MS Order	# PSMs	Best PSM Ambiguity	Isolation Interference [%]	Average Reporter S/N	Ion Inject Time [ms]	Precursor m/z [Da]	Precursor MH+ [Da]	Precursor Charge	Spectrum File	Abundances (Normalized): 126	Abundances (Normalized): 127	Abundances (Normalized): 128	Abundances (Normalized): 129	Abundance: 126	Abundance: 127	Abundance: 128	Abundance: 129	Quan Info
		FALSE	F6	8,6650	1946	Fourier Transform	HCD (High Energy Collision Dissociation)	MS2	1	Unambiguous	0	204,4	200,000	711,88641	1422,76555	2	Testis_FlowThru_2.raw	483.6	2359.5	288.5	554.7	96	565	35.6	117.6
	FALSE	High	Sequest HT (A2)	Unambiguous	[R].vTFQLPDER.[G]	N-Term(TMT6plex)	3	7	ENSDARP00000116075.2; ENSDARP00000108224.2; ENSDARP00000106440.2	ENSDARP00000116075.2; ENSDARP00000115054.1; ENSDARP00000108224.2; ENSDARP00000106440.2; ENSDARP00000051361.5; ENSDARP00000105831.2; ENSDARP00000111326.2	0	2	0,5664	0,0000	1	1	667,36475	1333,72222	1333,73133	-6,83	-0,00456	HCD (High Energy Collision Dissociation)	MS2	0	133,4	200,000	42,4201	10736	Testis_FlowThru_1.raw	F5	97.1	116.3	81.1	238.5		2,56	FALSE	0,0001988	0,001306	R.VTFQLPDER.G	[277-285]
		Checked	File ID	RT [min]	First Scan	Mass Analyzer	Activation Type	MS Order	# PSMs	Best PSM Ambiguity	Isolation Interference [%]	Average Reporter S/N	Ion Inject Time [ms]	Precursor m/z [Da]	Precursor MH+ [Da]	Precursor Charge	Spectrum File	Abundances (Normalized): 126	Abundances (Normalized): 127	Abundances (Normalized): 128	Abundances (Normalized): 129	Abundance: 126	Abundance: 127	Abundance: 128	Abundance: 129	Quan Info
		FALSE	F5	42,4201	10736	Fourier Transform	HCD (High Energy Collision Dissociation)	MS2	1	Unambiguous	0	133,4	200,000	667,36475	1333,72222	2	Testis_FlowThru_1.raw	149.2	175.4	144.4	238.5	97.1	116.3	81.1	238.5
	FALSE	High	Sequest HT (A2)	Unambiguous	[K].nkDPLNESVVQLYQk.[S]	N-Term(TMT6plex); K2(TMT6plex); K15(TMT6plex)	3	7	ENSDARP00000116075.2; ENSDARP00000108224.2; ENSDARP00000106440.2	ENSDARP00000116075.2; ENSDARP00000115054.1; ENSDARP00000108224.2; ENSDARP00000106440.2; ENSDARP00000051361.5; ENSDARP00000105831.2; ENSDARP00000111326.2	1	4	0,6310	0,0000	1	1	616,35809	2462,41054	2462,42219	-4,73	-0,00291	HCD (High Energy Collision Dissociation)	MS2	15,82995	31,0	200,000	46,9284	11601	Testis_FlowThru_2.raw	F6	13.4	82.7	9	18.3		2,71	FALSE	0,0001988	0,001165	K.NKDPLNESVVQLYQK.S	[601-615]
		Checked	File ID	RT [min]	First Scan	Mass Analyzer	Activation Type	MS Order	# PSMs	Best PSM Ambiguity	Isolation Interference [%]	Average Reporter S/N	Ion Inject Time [ms]	Precursor m/z [Da]	Precursor MH+ [Da]	Precursor Charge	Spectrum File	Abundances (Normalized): 126	Abundances (Normalized): 127	Abundances (Normalized): 128	Abundances (Normalized): 129	Abundance: 126	Abundance: 127	Abundance: 128	Abundance: 129	Quan Info
		FALSE	F6	46,9284	11601	Fourier Transform	HCD (High Energy Collision Dissociation)	MS2	1	Unambiguous	15,82995	31,0	200,000	616,35809	2462,41054	4	Testis_FlowThru_2.raw	67.5	345.4	72.8	86.5	13.4	82.7	9	18.3
	FALSE	High	Sequest HT (A2)	Unambiguous	[K].lASADIETYLLEk.[S]	N-Term(TMT6plex); K13(TMT6plex)	6	19	ENSDARP00000116075.2; ENSDARP00000108224.2; ENSDARP00000011269.6; ENSDARP00000106440.2; ENSDARP00000088845.4; ENSDARP00000137611.1	ENSDARP00000116075.2; ENSDARP00000139007.1; ENSDARP00000115054.1; ENSDARP00000110789.2; ENSDARP00000135954.1; ENSDARP00000139175.1; ENSDARP00000108224.2; ENSDARP00000011269.6; ENSDARP00000106440.2; ENSDARP00000132925.1; ENSDARP00000069695.6; ENSDARP00000139186.1; ENSDARP00000128891.1; ENSDARP00000051361.5; ENSDARP00000105831.2; ENSDARP00000088845.4; ENSDARP00000111326.2; ENSDARP00000090306.4; ENS…	0	3	0,5442	0,0000	1	1	642,03601	1924,09348	1924,10432	-5,63	-0,00361	HCD (High Energy Collision Dissociation)	MS2	0	9,8	200,000	97,6113	23415	Testis_FlowThru_2.raw	F6	2.7	28.5		7.9		1,47	FALSE	0,0001988	0,0009807	K.LASADIETYLLEK.S	[262-274]
		Checked	File ID	RT [min]	First Scan	Mass Analyzer	Activation Type	MS Order	# PSMs	Best PSM Ambiguity	Isolation Interference [%]	Average Reporter S/N	Ion Inject Time [ms]	Precursor m/z [Da]	Precursor MH+ [Da]	Precursor Charge	Spectrum File	Abundances (Normalized): 126	Abundances (Normalized): 127	Abundances (Normalized): 128	Abundances (Normalized): 129	Abundance: 126	Abundance: 127	Abundance: 128	Abundance: 129	Quan Info
		FALSE	F6	97,6113	23415	Fourier Transform	HCD (High Energy Collision Dissociation)	MS2	1	Unambiguous	0	9,8	200,000	642,03601	1924,09348	3	Testis_FlowThru_2.raw	13.6	119		37.5	2.7	28.5		7.9	Rejected By Method
	FALSE	High	Sequest HT (A2)	Unambiguous	[K].qADSVAELGEQIDNLQR.[V]	N-Term(TMT6plex)	5	12	ENSDARP00000116075.2; ENSDARP00000108224.2; ENSDARP00000011269.6; ENSDARP00000106440.2; ENSDARP00000088845.4	ENSDARP00000116075.2; ENSDARP00000115054.1; ENSDARP00000110789.2; ENSDARP00000108224.2; ENSDARP00000011269.6; ENSDARP00000106440.2; ENSDARP00000128891.1; ENSDARP00000051361.5; ENSDARP00000105831.2; ENSDARP00000088845.4; ENSDARP00000111326.2; ENSDARP00000090306.4	0	3	0,6413	0,0000	1	1	705,69958	2115,08420	2115,08794	-1,77	-0,00125	HCD (High Energy Collision Dissociation)	MS2	0	1,2	200,000	53,9353	13014	Testis_FlowThru_3.raw	F7	2			2.9		0,92	FALSE	0,0001988	0,001259	K.QADSVAELGEQIDNLQR.V	[1198-1214]
		Checked	File ID	RT [min]	First Scan	Mass Analyzer	Activation Type	MS Order	# PSMs	Best PSM Ambiguity	Isolation Interference [%]	Average Reporter S/N	Ion Inject Time [ms]	Precursor m/z [Da]	Precursor MH+ [Da]	Precursor Charge	Spectrum File	Abundances (Normalized): 126	Abundances (Normalized): 127	Abundances (Normalized): 128	Abundances (Normalized): 129	Abundance: 126	Abundance: 127	Abundance: 128	Abundance: 129	Quan Info
		FALSE	F7	53,9353	13014	Fourier Transform	HCD (High Energy Collision Dissociation)	MS2	1	Unambiguous	0	1,2	200,000	705,69958	2115,08420	3	Testis_FlowThru_3.raw	24.8			26	2			2.9	Rejected By Method
	FALSE	High	Sequest HT (A2)	Unambiguous	[K].dIDDLELTLAk.[V]	N-Term(TMT6plex); K11(TMT6plex)	6	22	ENSDARP00000116075.2; ENSDARP00000108224.2; ENSDARP00000011269.6; ENSDARP00000106440.2; ENSDARP00000088845.4; ENSDARP00000137611.1	ENSDARP00000116075.2; ENSDARP00000139007.1; ENSDARP00000115054.1; ENSDARP00000110789.2; ENSDARP00000135954.1; ENSDARP00000139175.1; ENSDARP00000108224.2; ENSDARP00000108536.1; ENSDARP00000071938.5; ENSDARP00000011269.6; ENSDARP00000140319.1; ENSDARP00000106440.2; ENSDARP00000139186.1; ENSDARP00000128891.1; ENSDARP00000051361.5; ENSDARP00000131677.1; ENSDARP00000105831.2; ENSDARP00000088845.4; ENS…	0	3	0,0000	0,0000	1	1	568,66449	1703,97892	1703,98314	-2,48	-0,00141	HCD (High Energy Collision Dissociation)	MS2	38,08108	170,3	200,000	76,2332	17363	Testis_2_001.raw	F2	56	411.1	78.6	132.8		2,59	FALSE	0,0001988	0,0009453	K.DIDDLELTLAK.V	[955-965]
		Checked	File ID	RT [min]	First Scan	Mass Analyzer	Activation Type	MS Order	# PSMs	Best PSM Ambiguity	Isolation Interference [%]	Average Reporter S/N	Ion Inject Time [ms]	Precursor m/z [Da]	Precursor MH+ [Da]	Precursor Charge	Spectrum File	Abundances (Normalized): 126	Abundances (Normalized): 127	Abundances (Normalized): 128	Abundances (Normalized): 129	Abundance: 126	Abundance: 127	Abundance: 128	Abundance: 129	Quan Info
		FALSE	F2	76,2332	17363	Fourier Transform	HCD (High Energy Collision Dissociation)	MS2	3	Unambiguous	38,08108	170,3	200,000	568,66449	1703,97892	3	Testis_2_001.raw	1684.5	5875.9	2165	2191.8	56	411.1	78.6	132.8
	FALSE	High	Sequest HT (A2)	Unambiguous	[K].dIDDLELTLAk.[V]	N-Term(TMT6plex); K11(TMT6plex)	6	22	ENSDARP00000116075.2; ENSDARP00000108224.2; ENSDARP00000011269.6; ENSDARP00000106440.2; ENSDARP00000088845.4; ENSDARP00000137611.1	ENSDARP00000116075.2; ENSDARP00000139007.1; ENSDARP00000115054.1; ENSDARP00000110789.2; ENSDARP00000135954.1; ENSDARP00000139175.1; ENSDARP00000108224.2; ENSDARP00000108536.1; ENSDARP00000071938.5; ENSDARP00000011269.6; ENSDARP00000140319.1; ENSDARP00000106440.2; ENSDARP00000139186.1; ENSDARP00000128891.1; ENSDARP00000051361.5; ENSDARP00000131677.1; ENSDARP00000105831.2; ENSDARP00000088845.4; ENS…	0	2		0,0000	1	2	852,49133	1703,97539	1703,98314	-4,55	-0,00387	HCD (High Energy Collision Dissociation)	MS2	0	16,9	200,000	76,5784	17449	Testis_2_001.raw	F2		60.8		6.7		1,27	FALSE	0,0001988	0,001014	K.DIDDLELTLAK.V	[955-965]
		Checked	File ID	RT [min]	First Scan	Mass Analyzer	Activation Type	MS Order	# PSMs	Best PSM Ambiguity	Isolation Interference [%]	Average Reporter S/N	Ion Inject Time [ms]	Precursor m/z [Da]	Precursor MH+ [Da]	Precursor Charge	Spectrum File	Abundances (Normalized): 126	Abundances (Normalized): 127	Abundances (Normalized): 128	Abundances (Normalized): 129	Abundance: 126	Abundance: 127	Abundance: 128	Abundance: 129	Quan Info
		FALSE	F2	76,5784	17449	Fourier Transform	HCD (High Energy Collision Dissociation)	MS2	3	Unambiguous	0	16,9	200,000	852,49133	1703,97539	2	Testis_2_001.raw		869		110.3		60.8		6.7
	FALSE	High	Sequest HT (A2)	Unambiguous	[K].eALVSQLTR.[G]	N-Term(TMT6plex)	4	8	ENSDARP00000116075.2; ENSDARP00000108224.2; ENSDARP00000106440.2; ENSDARP00000088845.4	ENSDARP00000116075.2; ENSDARP00000115054.1; ENSDARP00000108224.2; ENSDARP00000106440.2; ENSDARP00000051361.5; ENSDARP00000105831.2; ENSDARP00000088845.4; ENSDARP00000111326.2	0	2	0,5442	0,0000	1	1	623,36700	1245,72673	1245,73642	-7,77	-0,00484	HCD (High Energy Collision Dissociation)	MS2	20,87566	306,9	200,000	30,9008	7783	Testis_FlowThru_1.raw	F5	209.5	204.8	145.4	666.7		2,83	FALSE	0,0001988	0,001151	K.EALVSQLTR.G	[1297-1305]
		Checked	File ID	RT [min]	First Scan	Mass Analyzer	Activation Type	MS Order	# PSMs	Best PSM Ambiguity	Isolation Interference [%]	Average Reporter S/N	Ion Inject Time [ms]	Precursor m/z [Da]	Precursor MH+ [Da]	Precursor Charge	Spectrum File	Abundances (Normalized): 126	Abundances (Normalized): 127	Abundances (Normalized): 128	Abundances (Normalized): 129	Abundance: 126	Abundance: 127	Abundance: 128	Abundance: 129	Quan Info
		FALSE	F5	30,9008	7783	Fourier Transform	HCD (High Energy Collision Dissociation)	MS2	1	Unambiguous	20,87566	306,9	200,000	623,36700	1245,72673	2	Testis_FlowThru_1.raw	322	308.8	259	666.7	209.5	204.8	145.4	666.7
	FALSE	High	Sequest HT (A2)	Unambiguous	[R].lQDLVDk.[L]	N-Term(TMT6plex); K7(TMT6plex)	6	20	ENSDARP00000116075.2; ENSDARP00000108224.2; ENSDARP00000011269.6; ENSDARP00000106440.2; ENSDARP00000088845.4; ENSDARP00000137611.1	ENSDARP00000116075.2; ENSDARP00000139007.1; ENSDARP00000115054.1; ENSDARP00000110789.2; ENSDARP00000135954.1; ENSDARP00000108224.2; ENSDARP00000108536.1; ENSDARP00000011269.6; ENSDARP00000140319.1; ENSDARP00000106440.2; ENSDARP00000139186.1; ENSDARP00000128891.1; ENSDARP00000051361.5; ENSDARP00000131677.1; ENSDARP00000105831.2; ENSDARP00000088845.4; ENSDARP00000141470.1; ENSDARP00000111326.2; ENS…	0	2	0,3156	0,0000	1	1	644,89417	1288,78105	1288,78767	-5,14	-0,00331	HCD (High Energy Collision Dissociation)	MS2	11,71833	176,0	200,000	42,9624	10608	Testis_FlowThru_2.raw	F6	32	553.4	24.2	91.1		3,20	FALSE	0,0001988	0,001334	R.LQDLVDK.L	[1866-1872]
		Checked	File ID	RT [min]	First Scan	Mass Analyzer	Activation Type	MS Order	# PSMs	Best PSM Ambiguity	Isolation Interference [%]	Average Reporter S/N	Ion Inject Time [ms]	Precursor m/z [Da]	Precursor MH+ [Da]	Precursor Charge	Spectrum File	Abundances (Normalized): 126	Abundances (Normalized): 127	Abundances (Normalized): 128	Abundances (Normalized): 129	Abundance: 126	Abundance: 127	Abundance: 128	Abundance: 129	Quan Info
		FALSE	F6	42,9624	10608	Fourier Transform	HCD (High Energy Collision Dissociation)	MS2	1	Unambiguous	11,71833	176,0	200,000	644,89417	1288,78105	2	Testis_FlowThru_2.raw	161.3	2311	195.8	429.3	32	553.4	24.2	91.1
	FALSE	High	Sequest HT (A2)	Unambiguous	[R].lQDLVDk.[L]	N-Term(TMT6plex); K7(TMT6plex)	6	20	ENSDARP00000116075.2; ENSDARP00000108224.2; ENSDARP00000011269.6; ENSDARP00000106440.2; ENSDARP00000088845.4; ENSDARP00000137611.1	ENSDARP00000116075.2; ENSDARP00000139007.1; ENSDARP00000115054.1; ENSDARP00000110789.2; ENSDARP00000135954.1; ENSDARP00000108224.2; ENSDARP00000108536.1; ENSDARP00000011269.6; ENSDARP00000140319.1; ENSDARP00000106440.2; ENSDARP00000139186.1; ENSDARP00000128891.1; ENSDARP00000051361.5; ENSDARP00000131677.1; ENSDARP00000105831.2; ENSDARP00000088845.4; ENSDARP00000141470.1; ENSDARP00000111326.2; ENS…	0	2	0,3487	0,0000	1	1	644,89362	1288,77995	1288,78767	-5,99	-0,00386	HCD (High Energy Collision Dissociation)	MS2	25,98808	60,6	200,000	46,0341	9961	Testis_4_002.raw	F4	34.8	140.8	33	33.1		2,38	FALSE	0,0001988	0,00119	R.LQDLVDK.L	[1866-1872]
		Checked	File ID	RT [min]	First Scan	Mass Analyzer	Activation Type	MS Order	# PSMs	Best PSM Ambiguity	Isolation Interference [%]	Average Reporter S/N	Ion Inject Time [ms]	Precursor m/z [Da]	Precursor MH+ [Da]	Precursor Charge	Spectrum File	Abundances (Normalized): 126	Abundances (Normalized): 127	Abundances (Normalized): 128	Abundances (Normalized): 129	Abundance: 126	Abundance: 127	Abundance: 128	Abundance: 129	Quan Info
		FALSE	F4	46,0341	9961	Fourier Transform	HCD (High Energy Collision Dissociation)	MS2	1	Unambiguous	25,98808	60,6	200,000	644,89362	1288,77995	2	Testis_4_002.raw	1083.1	2353.3	421.3	593.6	34.8	140.8	33	33.1
	FALSE	High	Sequest HT (A2)	Unambiguous	[K].nSYEETLDQLETLkR.[E]	N-Term(TMT6plex); K14(TMT6plex)	3	7	ENSDARP00000116075.2; ENSDARP00000108224.2; ENSDARP00000106440.2	ENSDARP00000116075.2; ENSDARP00000115054.1; ENSDARP00000108224.2; ENSDARP00000106440.2; ENSDARP00000051361.5; ENSDARP00000105831.2; ENSDARP00000111326.2	1	4	0,6871	0,0000	1	1	575,06464	2297,23672	2297,23891	-0,96	-0,00055	HCD (High Energy Collision Dissociation)	MS2	0	20,2	200,000	68,5338	15482	Testis_2_001.raw	F2	5.4	65.5		9.5		1,63	FALSE	0,0001988	0,001039	K.NSYEETLDQLETLKR.E	[1488-1502]
		Checked	File ID	RT [min]	First Scan	Mass Analyzer	Activation Type	MS Order	# PSMs	Best PSM Ambiguity	Isolation Interference [%]	Average Reporter S/N	Ion Inject Time [ms]	Precursor m/z [Da]	Precursor MH+ [Da]	Precursor Charge	Spectrum File	Abundances (Normalized): 126	Abundances (Normalized): 127	Abundances (Normalized): 128	Abundances (Normalized): 129	Abundance: 126	Abundance: 127	Abundance: 128	Abundance: 129	Quan Info
		FALSE	F2	68,5338	15482	Fourier Transform	HCD (High Energy Collision Dissociation)	MS2	1	Unambiguous	0	20,2	200,000	575,06464	2297,23672	4	Testis_2_001.raw	160.9	936.2		156.4	5.4	65.5		9.5
	FALSE	High	Sequest HT (A2)	Unambiguous	[R].eSIYTIQYNIR.[S]	N-Term(TMT6plex)	3	5	ENSDARP00000116075.2; ENSDARP00000108224.2; ENSDARP00000106440.2	ENSDARP00000116075.2; ENSDARP00000108224.2; ENSDARP00000106440.2; ENSDARP00000051361.5; ENSDARP00000111326.2	0	3	0,7491	0,0000	1	1	543,63123	1628,87912	1628,88454	-3,32	-0,00180	HCD (High Energy Collision Dissociation)	MS2	8,354877	33,8	200,000	43,1024	10643	Testis_FlowThru_2.raw	F6	23.3	62.2	19.9	29.7		2,67	FALSE	0,0001988	0,001383	R.ESIYTIQYNIR.S	[811-821]
		Checked	File ID	RT [min]	First Scan	Mass Analyzer	Activation Type	MS Order	# PSMs	Best PSM Ambiguity	Isolation Interference [%]	Average Reporter S/N	Ion Inject Time [ms]	Precursor m/z [Da]	Precursor MH+ [Da]	Precursor Charge	Spectrum File	Abundances (Normalized): 126	Abundances (Normalized): 127	Abundances (Normalized): 128	Abundances (Normalized): 129	Abundance: 126	Abundance: 127	Abundance: 128	Abundance: 129	Quan Info
		FALSE	F6	43,1024	10643	Fourier Transform	HCD (High Energy Collision Dissociation)	MS2	1	Unambiguous	8,354877	33,8	200,000	543,63123	1628,87912	3	Testis_FlowThru_2.raw	117.2	259.8	161.1	140	23.3	62.2	19.9	29.7
	FALSE	High	Sequest HT (A2)	Unambiguous	[K].nLQQEISDLTEQIGETGk.[S]	N-Term(TMT6plex); K18(TMT6plex)	2	4	ENSDARP00000116075.2; ENSDARP00000106440.2	ENSDARP00000116075.2; ENSDARP00000115054.1; ENSDARP00000106440.2; ENSDARP00000051361.5	0	3		0,0000	1	2	821,10944	2461,31375	2461,31862	-1,98	-0,00162	HCD (High Energy Collision Dissociation)	MS2	0	4,9	200,000	108,1178	25129	Testis_2_001.raw	F2		19.6				1,22	FALSE	0,0001988	0,001427	K.NLQQEISDLTEQIGETGK.S	[1506-1523]
		Checked	File ID	RT [min]	First Scan	Mass Analyzer	Activation Type	MS Order	# PSMs	Best PSM Ambiguity	Isolation Interference [%]	Average Reporter S/N	Ion Inject Time [ms]	Precursor m/z [Da]	Precursor MH+ [Da]	Precursor Charge	Spectrum File	Abundances (Normalized): 126	Abundances (Normalized): 127	Abundances (Normalized): 128	Abundances (Normalized): 129	Abundance: 126	Abundance: 127	Abundance: 128	Abundance: 129	Quan Info
		FALSE	F2	108,1178	25129	Fourier Transform	HCD (High Energy Collision Dissociation)	MS2	2	Unambiguous	0	4,9	200,000	821,10944	2461,31375	3	Testis_2_001.raw		280.1				19.6			Rejected By Method
	FALSE	High	Sequest HT (A2)	Unambiguous	[K].mQGSLEDQIIAANPLLEAYGNAk.[T]	N-Term(TMT6plex); K23(TMT6plex)	4	11	ENSDARP00000116075.2; ENSDARP00000108224.2; ENSDARP00000011269.6; ENSDARP00000106440.2	ENSDARP00000116075.2; ENSDARP00000115054.1; ENSDARP00000108224.2; ENSDARP00000011269.6; ENSDARP00000106440.2; ENSDARP00000132925.1; ENSDARP00000069695.6; ENSDARP00000128891.1; ENSDARP00000051361.5; ENSDARP00000105831.2; ENSDARP00000111326.2	0	4	0,6510	0,0000	1	1	726,89221	2904,54702	2904,55411	-2,44	-0,00177	HCD (High Energy Collision Dissociation)	MS2	0	4,2	200,000	111,2638	25864	Testis_2_001.raw	F2		14.6		2.2		1,49	FALSE	0,0001988	0,001162	K.MQGSLEDQIIAANPLLEAYGNAK.T	[216-238]
		Checked	File ID	RT [min]	First Scan	Mass Analyzer	Activation Type	MS Order	# PSMs	Best PSM Ambiguity	Isolation Interference [%]	Average Reporter S/N	Ion Inject Time [ms]	Precursor m/z [Da]	Precursor MH+ [Da]	Precursor Charge	Spectrum File	Abundances (Normalized): 126	Abundances (Normalized): 127	Abundances (Normalized): 128	Abundances (Normalized): 129	Abundance: 126	Abundance: 127	Abundance: 128	Abundance: 129	Quan Info
		FALSE	F2	111,2638	25864	Fourier Transform	HCD (High Energy Collision Dissociation)	MS2	1	Unambiguous	0	4,2	200,000	726,89221	2904,54702	4	Testis_2_001.raw		208.7		35.8		14.6		2.2	Rejected By Method
	FALSE	High	Sequest HT (A2)	Unambiguous	[K].nLTEEmASQDESIAk.[L]	N-Term(TMT6plex); M6(Oxidation); K15(TMT6plex)	4	5	ENSDARP00000116075.2; ENSDARP00000108224.2; ENSDARP00000106440.2; ENSDARP00000088845.4	ENSDARP00000116075.2; ENSDARP00000108224.2; ENSDARP00000106440.2; ENSDARP00000051361.5; ENSDARP00000088845.4	0	3	0,5245	0,0000	1	1	714,02930	2140,07334	2140,08439	-5,16	-0,00368	HCD (High Energy Collision Dissociation)	MS2	0	31,7	200,000	31,4882	7728	Testis_FlowThru_2.raw	F6	13.5	83.1	8.8	20.9		1,43	FALSE	0,0002173	0,001701	K.NLTEEMASQDESIAK.L	[979-993]
		Checked	File ID	RT [min]	First Scan	Mass Analyzer	Activation Type	MS Order	# PSMs	Best PSM Ambiguity	Isolation Interference [%]	Average Reporter S/N	Ion Inject Time [ms]	Precursor m/z [Da]	Precursor MH+ [Da]	Precursor Charge	Spectrum File	Abundances (Normalized): 126	Abundances (Normalized): 127	Abundances (Normalized): 128	Abundances (Normalized): 129	Abundance: 126	Abundance: 127	Abundance: 128	Abundance: 129	Quan Info
		FALSE	F6	31,4882	7728	Fourier Transform	HCD (High Energy Collision Dissociation)	MS2	1	Unambiguous	0	31,7	200,000	714,02930	2140,07334	3	Testis_FlowThru_2.raw	68	347	71.2	98.8	13.5	83.1	8.8	20.9
	FALSE	High	Sequest HT (A2)	Unambiguous	[K].eALVSQLTR.[G]	N-Term(TMT6plex)	4	8	ENSDARP00000116075.2; ENSDARP00000108224.2; ENSDARP00000106440.2; ENSDARP00000088845.4	ENSDARP00000116075.2; ENSDARP00000115054.1; ENSDARP00000108224.2; ENSDARP00000106440.2; ENSDARP00000051361.5; ENSDARP00000105831.2; ENSDARP00000088845.4; ENSDARP00000111326.2	0	2	0,6398	0,0000	1	1	623,36884	1245,73039	1245,73642	-4,83	-0,00301	HCD (High Energy Collision Dissociation)	MS2	41,61169	105,2	200,000	31,3486	7693	Testis_FlowThru_2.raw	F6	83.3	202.7	52.2	81.5		2,36	FALSE	0,0002173	0,001936	K.EALVSQLTR.G	[1297-1305]
		Checked	File ID	RT [min]	First Scan	Mass Analyzer	Activation Type	MS Order	# PSMs	Best PSM Ambiguity	Isolation Interference [%]	Average Reporter S/N	Ion Inject Time [ms]	Precursor m/z [Da]	Precursor MH+ [Da]	Precursor Charge	Spectrum File	Abundances (Normalized): 126	Abundances (Normalized): 127	Abundances (Normalized): 128	Abundances (Normalized): 129	Abundance: 126	Abundance: 127	Abundance: 128	Abundance: 129	Quan Info
		FALSE	F6	31,3486	7693	Fourier Transform	HCD (High Energy Collision Dissociation)	MS2	1	Unambiguous	41,61169	105,2	200,000	623,36884	1245,73039	2	Testis_FlowThru_2.raw	419.9	846.5	423.2	384.4	83.3	202.7	52.2	81.5
	FALSE	High	Sequest HT (A2)	Unambiguous	[K].eQVAMVER.[R]	N-Term(TMT6plex)	5	10	ENSDARP00000116075.2; ENSDARP00000108224.2; ENSDARP00000011269.6; ENSDARP00000106440.2; ENSDARP00000088845.4	ENSDARP00000116075.2; ENSDARP00000115054.1; ENSDARP00000108224.2; ENSDARP00000011269.6; ENSDARP00000106440.2; ENSDARP00000128891.1; ENSDARP00000051361.5; ENSDARP00000105831.2; ENSDARP00000088845.4; ENSDARP00000111326.2	0	2	0,6042	0,0000	1	1	595,82111	1190,63494	1190,64007	-4,32	-0,00257	HCD (High Energy Collision Dissociation)	MS2	33,59113	333,8	136,399	8,6546	1943	Testis_FlowThru_2.raw	F6	283.7	617	153.6	277		2,40	FALSE	0,0002173	0,002466	K.EQVAMVER.R	[1671-1678]
		Checked	File ID	RT [min]	First Scan	Mass Analyzer	Activation Type	MS Order	# PSMs	Best PSM Ambiguity	Isolation Interference [%]	Average Reporter S/N	Ion Inject Time [ms]	Precursor m/z [Da]	Precursor MH+ [Da]	Precursor Charge	Spectrum File	Abundances (Normalized): 126	Abundances (Normalized): 127	Abundances (Normalized): 128	Abundances (Normalized): 129	Abundance: 126	Abundance: 127	Abundance: 128	Abundance: 129	Quan Info
		FALSE	F6	8,6546	1943	Fourier Transform	HCD (High Energy Collision Dissociation)	MS2	1	Unambiguous	33,59113	333,8	136,399	595,82111	1190,63494	2	Testis_FlowThru_2.raw	1429.5	2576.6	1244.9	1306.3	283.7	617	153.6	277
	FALSE	High	Sequest HT (A2)	Unambiguous	[R].iHFGTTGk.[L]	N-Term(TMT6plex); K8(TMT6plex)	4	6	ENSDARP00000116075.2; ENSDARP00000011269.6; ENSDARP00000106440.2; ENSDARP00000088845.4	ENSDARP00000116075.2; ENSDARP00000011269.6; ENSDARP00000106440.2; ENSDARP00000128891.1; ENSDARP00000051361.5; ENSDARP00000088845.4	0	3	0,5544	0,0000	1	1	440,26511	1318,78077	1318,78834	-5,75	-0,00253	HCD (High Energy Collision Dissociation)	MS2	17,49436	300,2	200,000	21,1086	5104	Testis_FlowThru_2.raw	F6	170.2	777.4	72.4	176		2,85	FALSE	0,0002173	0,00165	R.IHFGTTGK.L	[254-261]
		Checked	File ID	RT [min]	First Scan	Mass Analyzer	Activation Type	MS Order	# PSMs	Best PSM Ambiguity	Isolation Interference [%]	Average Reporter S/N	Ion Inject Time [ms]	Precursor m/z [Da]	Precursor MH+ [Da]	Precursor Charge	Spectrum File	Abundances (Normalized): 126	Abundances (Normalized): 127	Abundances (Normalized): 128	Abundances (Normalized): 129	Abundance: 126	Abundance: 127	Abundance: 128	Abundance: 129	Quan Info
		FALSE	F6	21,1086	5104	Fourier Transform	HCD (High Energy Collision Dissociation)	MS2	1	Unambiguous	17,49436	300,2	200,000	440,26511	1318,78077	3	Testis_FlowThru_2.raw	857.5	3246.5	587	830	170.2	777.4	72.4	176
	FALSE	High	Sequest HT (A2)	Unambiguous	[R].eNQSVLITGESGAGk.[T]	N-Term(TMT6plex); K15(TMT6plex)	4	14	ENSDARP00000116075.2; ENSDARP00000108224.2; ENSDARP00000106440.2; ENSDARP00000088845.4	ENSDARP00000116075.2; ENSDARP00000139007.1; ENSDARP00000115054.1; ENSDARP00000135954.1; ENSDARP00000108224.2; ENSDARP00000108536.1; ENSDARP00000140319.1; ENSDARP00000106440.2; ENSDARP00000051361.5; ENSDARP00000131677.1; ENSDARP00000105831.2; ENSDARP00000088845.4; ENSDARP00000141470.1; ENSDARP00000111326.2	0	3	0,5379	0,0000	1	1	650,02655	1948,06510	1948,07514	-5,16	-0,00335	HCD (High Energy Collision Dissociation)	MS2	20,33347	17,4	200,000	23,4420	4575	Testis_2_001.raw	F2	13.5	33.9	8.4	13.6		1,32	FALSE	0,0002173	0,001866	R.ENQSVLITGESGAGK.T	[172-186]
		Checked	File ID	RT [min]	First Scan	Mass Analyzer	Activation Type	MS Order	# PSMs	Best PSM Ambiguity	Isolation Interference [%]	Average Reporter S/N	Ion Inject Time [ms]	Precursor m/z [Da]	Precursor MH+ [Da]	Precursor Charge	Spectrum File	Abundances (Normalized): 126	Abundances (Normalized): 127	Abundances (Normalized): 128	Abundances (Normalized): 129	Abundance: 126	Abundance: 127	Abundance: 128	Abundance: 129	Quan Info
		FALSE	F2	23,4420	4575	Fourier Transform	HCD (High Energy Collision Dissociation)	MS2	1	Unambiguous	20,33347	17,4	200,000	650,02655	1948,06510	3	Testis_2_001.raw	404.9	484.5	230.9	225	13.5	33.9	8.4	13.6
	FALSE	High	Sequest HT (A2)	Unambiguous	[K].dAQLHLDDAVR.[AG]	N-Term(TMT6plex)	3	7	ENSDARP00000116075.2; ENSDARP00000108224.2; ENSDARP00000106440.2	ENSDARP00000116075.2; ENSDARP00000115054.1; ENSDARP00000108224.2; ENSDARP00000106440.2; ENSDARP00000051361.5; ENSDARP00000105831.2; ENSDARP00000111326.2	0	3	0,5404	0,0000	1	1	494,60114	1481,78885	1481,79097	-1,43	-0,00071	HCD (High Energy Collision Dissociation)	MS2	21,05995	10,2	200,000	22,1682	4266	Testis_2_001.raw	F2	17.4	13.4	2.7	7.1		1,61	FALSE	0,0002173	0,002782	K.DAQLHLDDAVR.G	[1654-1664]
		Checked	File ID	RT [min]	First Scan	Mass Analyzer	Activation Type	MS Order	# PSMs	Best PSM Ambiguity	Isolation Interference [%]	Average Reporter S/N	Ion Inject Time [ms]	Precursor m/z [Da]	Precursor MH+ [Da]	Precursor Charge	Spectrum File	Abundances (Normalized): 126	Abundances (Normalized): 127	Abundances (Normalized): 128	Abundances (Normalized): 129	Abundance: 126	Abundance: 127	Abundance: 128	Abundance: 129	Quan Info
		FALSE	F2	22,1682	4266	Fourier Transform	HCD (High Energy Collision Dissociation)	MS2	1	Unambiguous	21,05995	10,2	200,000	494,60114	1481,78885	3	Testis_2_001.raw	524.5	191.5	73.9	116.7	17.4	13.4	2.7	7.1
	FALSE	High	Sequest HT (A2)	Unambiguous	[K].dAQLHLDDAVR.[AG]	N-Term(TMT6plex)	3	7	ENSDARP00000116075.2; ENSDARP00000108224.2; ENSDARP00000106440.2	ENSDARP00000116075.2; ENSDARP00000115054.1; ENSDARP00000108224.2; ENSDARP00000106440.2; ENSDARP00000051361.5; ENSDARP00000105831.2; ENSDARP00000111326.2	0	3	0,5067	0,0000	1	1	494,60120	1481,78904	1481,79097	-1,31	-0,00065	HCD (High Energy Collision Dissociation)	MS2	22,72748	15,0	200,000	20,9001	3963	Testis_2_001.raw	F2	20	20.7	6.8	12.2		1,50	FALSE	0,0002173	0,002476	K.DAQLHLDDAVR.G	[1654-1664]
		Checked	File ID	RT [min]	First Scan	Mass Analyzer	Activation Type	MS Order	# PSMs	Best PSM Ambiguity	Isolation Interference [%]	Average Reporter S/N	Ion Inject Time [ms]	Precursor m/z [Da]	Precursor MH+ [Da]	Precursor Charge	Spectrum File	Abundances (Normalized): 126	Abundances (Normalized): 127	Abundances (Normalized): 128	Abundances (Normalized): 129	Abundance: 126	Abundance: 127	Abundance: 128	Abundance: 129	Quan Info
		FALSE	F2	20,9001	3963	Fourier Transform	HCD (High Energy Collision Dissociation)	MS2	1	Unambiguous	22,72748	15,0	200,000	494,60120	1481,78904	3	Testis_2_001.raw	601.8	295.9	186.7	200.7	20	20.7	6.8	12.2
	FALSE	High	Sequest HT (A2)	Unambiguous	[RK].eLEEISER.[L]	N-Term(TMT6plex)	6	20	ENSDARP00000116075.2; ENSDARP00000108224.2; ENSDARP00000011269.6; ENSDARP00000106440.2; ENSDARP00000088845.4; ENSDARP00000137611.1	ENSDARP00000116075.2; ENSDARP00000139007.1; ENSDARP00000115054.1; ENSDARP00000110789.2; ENSDARP00000135954.1; ENSDARP00000139175.1; ENSDARP00000108224.2; ENSDARP00000011269.6; ENSDARP00000140319.1; ENSDARP00000106440.2; ENSDARP00000139186.1; ENSDARP00000128891.1; ENSDARP00000051361.5; ENSDARP00000131677.1; ENSDARP00000105831.2; ENSDARP00000088845.4; ENSDARP00000141470.1; ENSDARP00000111326.2; ENS…	0	2		0,0000	1	2	617,32806	1233,64885	1233,65241	-2,89	-0,00178	HCD (High Energy Collision Dissociation)	MS2	29,67261	106,3	200,000	20,2930	4749	Testis_FlowThru_4.raw	F8	55.4	177.7	105.7	85.4		2,21	FALSE	0,0002173	0,002239	R.ELEEISER.L	[1144-1151]
		Checked	File ID	RT [min]	First Scan	Mass Analyzer	Activation Type	MS Order	# PSMs	Best PSM Ambiguity	Isolation Interference [%]	Average Reporter S/N	Ion Inject Time [ms]	Precursor m/z [Da]	Precursor MH+ [Da]	Precursor Charge	Spectrum File	Abundances (Normalized): 126	Abundances (Normalized): 127	Abundances (Normalized): 128	Abundances (Normalized): 129	Abundance: 126	Abundance: 127	Abundance: 128	Abundance: 129	Quan Info
		FALSE	F8	20,2930	4749	Fourier Transform	HCD (High Energy Collision Dissociation)	MS2	2	Unambiguous	29,67261	106,3	200,000	617,32806	1233,64885	2	Testis_FlowThru_4.raw	1354.9	2112.1	1042.5	1042.9	55.4	177.7	105.7	85.4
	FALSE	High	Sequest HT (A2)	Unambiguous	[K].lLATLYPPVVEETGGGk.[K]	N-Term(TMT6plex); K17(TMT6plex)	2	5	ENSDARP00000108224.2; ENSDARP00000106440.2	ENSDARP00000115054.1; ENSDARP00000108224.2; ENSDARP00000106440.2; ENSDARP00000105831.2; ENSDARP00000111326.2	0	3	0,7405	0,0000	1	1	734,76154	2202,27005	2202,27859	-3,88	-0,00285	HCD (High Energy Collision Dissociation)	MS2	0	4,4	200,000	92,0969	22299	Testis_FlowThru_2.raw	F6		14.8		2.9		1,31	FALSE	0,0002173	0,002593	K.LLATLYPPVVEETGGGK.K	[620-636]
		Checked	File ID	RT [min]	First Scan	Mass Analyzer	Activation Type	MS Order	# PSMs	Best PSM Ambiguity	Isolation Interference [%]	Average Reporter S/N	Ion Inject Time [ms]	Precursor m/z [Da]	Precursor MH+ [Da]	Precursor Charge	Spectrum File	Abundances (Normalized): 126	Abundances (Normalized): 127	Abundances (Normalized): 128	Abundances (Normalized): 129	Abundance: 126	Abundance: 127	Abundance: 128	Abundance: 129	Quan Info
		FALSE	F6	92,0969	22299	Fourier Transform	HCD (High Energy Collision Dissociation)	MS2	1	Unambiguous	0	4,4	200,000	734,76154	2202,27005	3	Testis_FlowThru_2.raw		61.8		13.5		14.8		2.9	Rejected By Method
	FALSE	High	Sequest HT (A2)	Unambiguous	[K].mVALLQEk.[N]	N-Term(TMT6plex); K8(TMT6plex)	3	7	ENSDARP00000116075.2; ENSDARP00000108224.2; ENSDARP00000106440.2	ENSDARP00000116075.2; ENSDARP00000115054.1; ENSDARP00000108224.2; ENSDARP00000106440.2; ENSDARP00000051361.5; ENSDARP00000105831.2; ENSDARP00000111326.2	0	2	0,6333	0,0000	1	1	695,42743	1389,84758	1389,85398	-4,60	-0,00320	HCD (High Energy Collision Dissociation)	MS2	0	29,6	200,000	56,8752	14081	Testis_FlowThru_2.raw	F6	10.2	80.6	7.6	19.6		2,10	FALSE	0,0002173	0,002136	K.MVALLQEK.N	[879-886]
		Checked	File ID	RT [min]	First Scan	Mass Analyzer	Activation Type	MS Order	# PSMs	Best PSM Ambiguity	Isolation Interference [%]	Average Reporter S/N	Ion Inject Time [ms]	Precursor m/z [Da]	Precursor MH+ [Da]	Precursor Charge	Spectrum File	Abundances (Normalized): 126	Abundances (Normalized): 127	Abundances (Normalized): 128	Abundances (Normalized): 129	Abundance: 126	Abundance: 127	Abundance: 128	Abundance: 129	Quan Info
		FALSE	F6	56,8752	14081	Fourier Transform	HCD (High Energy Collision Dissociation)	MS2	1	Unambiguous	0	29,6	200,000	695,42743	1389,84758	2	Testis_FlowThru_2.raw	51.4	336.6	61.5	92.6	10.2	80.6	7.6	19.6
	FALSE	High	Sequest HT (A2)	Unambiguous	[K].lLATLYPPVVEETGGGk.[K]	N-Term(TMT6plex); K17(TMT6plex)	2	5	ENSDARP00000108224.2; ENSDARP00000106440.2	ENSDARP00000115054.1; ENSDARP00000108224.2; ENSDARP00000106440.2; ENSDARP00000105831.2; ENSDARP00000111326.2	0	3	0,6947	0,0000	1	1	734,76239	2202,27262	2202,27859	-2,71	-0,00199	HCD (High Energy Collision Dissociation)	MS2		5,0	200,000	92,5863	20863	Testis_1_001.raw	F1	1.4	1.8	2.3	14.3		0,95	FALSE	0,0002173	0,003099	K.LLATLYPPVVEETGGGK.K	[620-636]
		Checked	File ID	RT [min]	First Scan	Mass Analyzer	Activation Type	MS Order	# PSMs	Best PSM Ambiguity	Isolation Interference [%]	Average Reporter S/N	Ion Inject Time [ms]	Precursor m/z [Da]	Precursor MH+ [Da]	Precursor Charge	Spectrum File	Abundances (Normalized): 126	Abundances (Normalized): 127	Abundances (Normalized): 128	Abundances (Normalized): 129	Abundance: 126	Abundance: 127	Abundance: 128	Abundance: 129	Quan Info
		FALSE	F1	92,5863	20863	Fourier Transform	HCD (High Energy Collision Dissociation)	MS2	1	Unambiguous		5,0	200,000	734,76239	2202,27262	3	Testis_1_001.raw	46	50.8	79.8	325.3	1.4	1.8	2.3	14.3	Rejected By Method
	FALSE	High	Sequest HT (A2)	Unambiguous	[K].qAFTQQIEELkR.[Q]	N-Term(TMT6plex); K11(TMT6plex)	3	7	ENSDARP00000116075.2; ENSDARP00000108224.2; ENSDARP00000106440.2	ENSDARP00000116075.2; ENSDARP00000115054.1; ENSDARP00000108224.2; ENSDARP00000106440.2; ENSDARP00000051361.5; ENSDARP00000105831.2; ENSDARP00000111326.2	1	3	0,5600	0,0000	1	1	650,37585	1949,11301	1949,12203	-4,63	-0,00301	HCD (High Energy Collision Dissociation)	MS2	42,24532	70,0	200,000	48,8178	10652	Testis_4_002.raw	F4	37.2	145.6	32.2	64.3		1,75	FALSE	0,0002173	0,002139	K.QAFTQQIEELKR.Q	[1308-1319]
		Checked	File ID	RT [min]	First Scan	Mass Analyzer	Activation Type	MS Order	# PSMs	Best PSM Ambiguity	Isolation Interference [%]	Average Reporter S/N	Ion Inject Time [ms]	Precursor m/z [Da]	Precursor MH+ [Da]	Precursor Charge	Spectrum File	Abundances (Normalized): 126	Abundances (Normalized): 127	Abundances (Normalized): 128	Abundances (Normalized): 129	Abundance: 126	Abundance: 127	Abundance: 128	Abundance: 129	Quan Info
		FALSE	F4	48,8178	10652	Fourier Transform	HCD (High Energy Collision Dissociation)	MS2	1	Unambiguous	42,24532	70,0	200,000	650,37585	1949,11301	3	Testis_4_002.raw	1157.3	2433.5	411.1	1152.3	37.2	145.6	32.2	64.3
	FALSE	High	Sequest HT (A2)	Unambiguous	[K].mEIDDLSSNMEAVAk.[A]	N-Term(TMT6plex); K15(TMT6plex)	4	8	ENSDARP00000116075.2; ENSDARP00000108224.2; ENSDARP00000106440.2; ENSDARP00000088845.4	ENSDARP00000116075.2; ENSDARP00000115054.1; ENSDARP00000108224.2; ENSDARP00000106440.2; ENSDARP00000051361.5; ENSDARP00000105831.2; ENSDARP00000088845.4; ENSDARP00000111326.2	0	3	0,7486	0,0000	1	1	704,35986	2111,06504	2111,07646	-5,41	-0,00381	HCD (High Energy Collision Dissociation)	MS2	47,07385	8,4	200,000	64,3127	15931	Testis_FlowThru_2.raw	F6	3.1	24.7		5.8		1,75	FALSE	0,0002173	0,002515	K.MEIDDLSSNMEAVAK.A	[1228-1242]
		Checked	File ID	RT [min]	First Scan	Mass Analyzer	Activation Type	MS Order	# PSMs	Best PSM Ambiguity	Isolation Interference [%]	Average Reporter S/N	Ion Inject Time [ms]	Precursor m/z [Da]	Precursor MH+ [Da]	Precursor Charge	Spectrum File	Abundances (Normalized): 126	Abundances (Normalized): 127	Abundances (Normalized): 128	Abundances (Normalized): 129	Abundance: 126	Abundance: 127	Abundance: 128	Abundance: 129	Quan Info
		FALSE	F6	64,3127	15931	Fourier Transform	HCD (High Energy Collision Dissociation)	MS2	1	Unambiguous	47,07385	8,4	200,000	704,35986	2111,06504	3	Testis_FlowThru_2.raw	15.7	103.1		27.1	3.1	24.7		5.8	Rejected By Method
	FALSE	High	Sequest HT (A2)	Unambiguous	[R].tVEDQLSEIk.[S]	N-Term(TMT6plex); K10(TMT6plex)	2	3	ENSDARP00000108224.2; ENSDARP00000106440.2	ENSDARP00000108224.2; ENSDARP00000106440.2; ENSDARP00000051361.5	0	3	0,5514	0,0000	1	1	540,64429	1619,91831	1619,92562	-4,52	-0,00244	HCD (High Energy Collision Dissociation)	MS2	45,53765	25,8	200,000	39,5793	8359	Testis_4_002.raw	F4	18.4	62.2	10.5	11.7		2,14	FALSE	0,0002173	0,002082	R.TVEDQLSEIK.S	[1253-1262]
		Checked	File ID	RT [min]	First Scan	Mass Analyzer	Activation Type	MS Order	# PSMs	Best PSM Ambiguity	Isolation Interference [%]	Average Reporter S/N	Ion Inject Time [ms]	Precursor m/z [Da]	Precursor MH+ [Da]	Precursor Charge	Spectrum File	Abundances (Normalized): 126	Abundances (Normalized): 127	Abundances (Normalized): 128	Abundances (Normalized): 129	Abundance: 126	Abundance: 127	Abundance: 128	Abundance: 129	Quan Info
		FALSE	F4	39,5793	8359	Fourier Transform	HCD (High Energy Collision Dissociation)	MS2	1	Unambiguous	45,53765	25,8	200,000	540,64429	1619,91831	3	Testis_4_002.raw	572.1	1039.6	134	209.3	18.4	62.2	10.5	11.7
	FALSE	High	Sequest HT (A2)	Unambiguous	[R].aNALAANLDk.[K]	N-Term(TMT6plex); K10(TMT6plex)	4	9	ENSDARP00000108224.2; ENSDARP00000011269.6; ENSDARP00000106440.2; ENSDARP00000088845.4	ENSDARP00000115054.1; ENSDARP00000108224.2; ENSDARP00000011269.6; ENSDARP00000106440.2; ENSDARP00000128891.1; ENSDARP00000051361.5; ENSDARP00000105831.2; ENSDARP00000088845.4; ENSDARP00000111326.2	0	3	0,3571	0,0000	1	1	486,95850	1458,86094	1458,86805	-4,88	-0,00237	HCD (High Energy Collision Dissociation)	MS2	82,09111	13,4	200,000	29,6494	5902	Testis_4_002.raw	F4	7.8	33.7	5.3	6.5		1,40	FALSE	0,0002173	0,001829	R.ANALAANLDK.K	[1437-1446]
		Checked	File ID	RT [min]	First Scan	Mass Analyzer	Activation Type	MS Order	# PSMs	Best PSM Ambiguity	Isolation Interference [%]	Average Reporter S/N	Ion Inject Time [ms]	Precursor m/z [Da]	Precursor MH+ [Da]	Precursor Charge	Spectrum File	Abundances (Normalized): 126	Abundances (Normalized): 127	Abundances (Normalized): 128	Abundances (Normalized): 129	Abundance: 126	Abundance: 127	Abundance: 128	Abundance: 129	Quan Info
		FALSE	F4	29,6494	5902	Fourier Transform	HCD (High Energy Collision Dissociation)	MS2	1	Unambiguous	82,09111	13,4	200,000	486,95850	1458,86094	3	Testis_4_002.raw	242.1	563.2	67.6	117.1	7.8	33.7	5.3	6.5	Rejected By Method
	FALSE	High	Sequest HT (A2)	Unambiguous	[R].lQDLVDkLQLk.[V]	N-Term(TMT6plex); K7(TMT6plex); K11(TMT6plex)	6	20	ENSDARP00000116075.2; ENSDARP00000108224.2; ENSDARP00000011269.6; ENSDARP00000106440.2; ENSDARP00000088845.4; ENSDARP00000137611.1	ENSDARP00000116075.2; ENSDARP00000139007.1; ENSDARP00000115054.1; ENSDARP00000110789.2; ENSDARP00000135954.1; ENSDARP00000108224.2; ENSDARP00000108536.1; ENSDARP00000011269.6; ENSDARP00000140319.1; ENSDARP00000106440.2; ENSDARP00000139186.1; ENSDARP00000128891.1; ENSDARP00000051361.5; ENSDARP00000131677.1; ENSDARP00000105831.2; ENSDARP00000088845.4; ENSDARP00000141470.1; ENSDARP00000111326.2; ENS…	1	3	0,7500	0,0000	1	1	667,42773	2000,26865	2000,27227	-1,81	-0,00121	HCD (High Energy Collision Dissociation)	MS2	21,91475	59,7	200,000	95,0369	21992	Testis_2_001.raw	F2	5.9	219.7	1.8	10.2		1,72	FALSE	0,0002173	0,002763	R.LQDLVDKLQLK.V	[1866-1876]
		Checked	File ID	RT [min]	First Scan	Mass Analyzer	Activation Type	MS Order	# PSMs	Best PSM Ambiguity	Isolation Interference [%]	Average Reporter S/N	Ion Inject Time [ms]	Precursor m/z [Da]	Precursor MH+ [Da]	Precursor Charge	Spectrum File	Abundances (Normalized): 126	Abundances (Normalized): 127	Abundances (Normalized): 128	Abundances (Normalized): 129	Abundance: 126	Abundance: 127	Abundance: 128	Abundance: 129	Quan Info
		FALSE	F2	95,0369	21992	Fourier Transform	HCD (High Energy Collision Dissociation)	MS2	1	Unambiguous	21,91475	59,7	200,000	667,42773	2000,26865	3	Testis_2_001.raw	176.4	3140.2	49.4	168.1	5.9	219.7	1.8	10.2
	FALSE	High	Sequest HT (A2)	Unambiguous	[K].iEDEQSLGAQLQk.[K]	N-Term(TMT6plex); K13(TMT6plex)	4	8	ENSDARP00000116075.2; ENSDARP00000108224.2; ENSDARP00000106440.2; ENSDARP00000088845.4	ENSDARP00000116075.2; ENSDARP00000115054.1; ENSDARP00000108224.2; ENSDARP00000106440.2; ENSDARP00000051361.5; ENSDARP00000105831.2; ENSDARP00000088845.4; ENSDARP00000111326.2	0	3	0,5075	0,0000	1	1	639,69012	1917,05582	1917,06933	-7,05	-0,00450	HCD (High Energy Collision Dissociation)	MS2	0	25,1	200,000	31,4860	7596	Testis_FlowThru_3.raw	F7	29.7	19.9	7.7	43		2,01	FALSE	0,0002173	0,001801	K.IEDEQSLGAQLQK.K	[1096-1108]
		Checked	File ID	RT [min]	First Scan	Mass Analyzer	Activation Type	MS Order	# PSMs	Best PSM Ambiguity	Isolation Interference [%]	Average Reporter S/N	Ion Inject Time [ms]	Precursor m/z [Da]	Precursor MH+ [Da]	Precursor Charge	Spectrum File	Abundances (Normalized): 126	Abundances (Normalized): 127	Abundances (Normalized): 128	Abundances (Normalized): 129	Abundance: 126	Abundance: 127	Abundance: 128	Abundance: 129	Quan Info
		FALSE	F7	31,4860	7596	Fourier Transform	HCD (High Energy Collision Dissociation)	MS2	1	Unambiguous	0	25,1	200,000	639,69012	1917,05582	3	Testis_FlowThru_3.raw	369.2	243.1	173	385	29.7	19.9	7.7	43
	FALSE	High	Sequest HT (A2)	Unambiguous	[R].tEELEESk.[K]	N-Term(TMT6plex); K8(TMT6plex)	4	8	ENSDARP00000116075.2; ENSDARP00000108224.2; ENSDARP00000106440.2; ENSDARP00000088845.4	ENSDARP00000116075.2; ENSDARP00000115054.1; ENSDARP00000108224.2; ENSDARP00000106440.2; ENSDARP00000051361.5; ENSDARP00000105831.2; ENSDARP00000088845.4; ENSDARP00000111326.2	0	2	0,4559	0,0000	1	1	711,88660	1422,76592	1422,77281	-4,85	-0,00345	HCD (High Energy Collision Dissociation)	MS2	0	96,5	200,000	8,7689	1871	Testis_FlowThru_4.raw	F8	54.5	187	77.1	66.2		2,04	FALSE	0,0002173	0,001729	R.TEELEESK.K	[1385-1392]
		Checked	File ID	RT [min]	First Scan	Mass Analyzer	Activation Type	MS Order	# PSMs	Best PSM Ambiguity	Isolation Interference [%]	Average Reporter S/N	Ion Inject Time [ms]	Precursor m/z [Da]	Precursor MH+ [Da]	Precursor Charge	Spectrum File	Abundances (Normalized): 126	Abundances (Normalized): 127	Abundances (Normalized): 128	Abundances (Normalized): 129	Abundance: 126	Abundance: 127	Abundance: 128	Abundance: 129	Quan Info
		FALSE	F8	8,7689	1871	Fourier Transform	HCD (High Energy Collision Dissociation)	MS2	1	Unambiguous	0	96,5	200,000	711,88660	1422,76592	2	Testis_FlowThru_4.raw	1332	2222.6	760.5	809.4	54.5	187	77.1	66.2
	FALSE	High	Sequest HT (A2)	Unambiguous	[K].lAQESIMDLENDkQQSEEk.[IL]	N-Term(TMT6plex); K13(TMT6plex); K19(TMT6plex)	4	8	ENSDARP00000116075.2; ENSDARP00000108224.2; ENSDARP00000106440.2; ENSDARP00000088845.4	ENSDARP00000116075.2; ENSDARP00000115054.1; ENSDARP00000108224.2; ENSDARP00000106440.2; ENSDARP00000051361.5; ENSDARP00000105831.2; ENSDARP00000088845.4; ENSDARP00000111326.2	1	4	0,6139	0,0000	1	1	731,38647	2922,52407	2922,53333	-3,17	-0,00231	HCD (High Energy Collision Dissociation)	MS2	14,40278	12,5	200,000	58,6906	12819	Testis_3_002.raw	F3	12.3	9.7		28.1		1,58	FALSE	0,0002173	0,002275	K.LAQESIMDLENDKQQSEEK.I	[1063-1081]
		Checked	File ID	RT [min]	First Scan	Mass Analyzer	Activation Type	MS Order	# PSMs	Best PSM Ambiguity	Isolation Interference [%]	Average Reporter S/N	Ion Inject Time [ms]	Precursor m/z [Da]	Precursor MH+ [Da]	Precursor Charge	Spectrum File	Abundances (Normalized): 126	Abundances (Normalized): 127	Abundances (Normalized): 128	Abundances (Normalized): 129	Abundance: 126	Abundance: 127	Abundance: 128	Abundance: 129	Quan Info
		FALSE	F3	58,6906	12819	Fourier Transform	HCD (High Energy Collision Dissociation)	MS2	1	Unambiguous	14,40278	12,5	200,000	731,38647	2922,52407	4	Testis_3_002.raw	265.4	255.8		480.3	12.3	9.7		28.1
	FALSE	High	Sequest HT (A2)	Unambiguous	[R].vQLELNQVk.[GS]	N-Term(TMT6plex); K9(TMT6plex)	5	10	ENSDARP00000116075.2; ENSDARP00000108224.2; ENSDARP00000011269.6; ENSDARP00000106440.2; ENSDARP00000088845.4	ENSDARP00000116075.2; ENSDARP00000115054.1; ENSDARP00000108224.2; ENSDARP00000011269.6; ENSDARP00000106440.2; ENSDARP00000128891.1; ENSDARP00000051361.5; ENSDARP00000105831.2; ENSDARP00000088845.4; ENSDARP00000111326.2	0	2	0,5067	0,0000	1	1	764,97418	1528,94109	1528,94630	-3,41	-0,00261	HCD (High Energy Collision Dissociation)	MS2	18,99806	46,7	200,000	38,0375	9372	Testis_FlowThru_2.raw	F6	24.2	125.1	12.8	24.1		1,50	FALSE	0,0002173	0,002734	R.VQLELNQVK.G	[1563-1571]
		Checked	File ID	RT [min]	First Scan	Mass Analyzer	Activation Type	MS Order	# PSMs	Best PSM Ambiguity	Isolation Interference [%]	Average Reporter S/N	Ion Inject Time [ms]	Precursor m/z [Da]	Precursor MH+ [Da]	Precursor Charge	Spectrum File	Abundances (Normalized): 126	Abundances (Normalized): 127	Abundances (Normalized): 128	Abundances (Normalized): 129	Abundance: 126	Abundance: 127	Abundance: 128	Abundance: 129	Quan Info
		FALSE	F6	38,0375	9372	Fourier Transform	HCD (High Energy Collision Dissociation)	MS2	1	Unambiguous	18,99806	46,7	200,000	764,97418	1528,94109	2	Testis_FlowThru_2.raw	122.1	522.4	103.5	113.5	24.2	125.1	12.8	24.1
	FALSE	High	Sequest HT (A2)	Unambiguous	[K].mEIDDLSSNMEAVAk.[A]	N-Term(TMT6plex); K15(TMT6plex)	4	8	ENSDARP00000116075.2; ENSDARP00000108224.2; ENSDARP00000106440.2; ENSDARP00000088845.4	ENSDARP00000116075.2; ENSDARP00000115054.1; ENSDARP00000108224.2; ENSDARP00000106440.2; ENSDARP00000051361.5; ENSDARP00000105831.2; ENSDARP00000088845.4; ENSDARP00000111326.2	0	3	0,6667	0,0000	1	1	704,35944	2111,06375	2111,07646	-6,02	-0,00424	HCD (High Energy Collision Dissociation)	MS2	16,4837	10,0	200,000	67,8062	15335	Testis_4_002.raw	F4	9.3	16.5	7.8	6.5		1,35	FALSE	0,0002173	0,002023	K.MEIDDLSSNMEAVAK.A	[1228-1242]
		Checked	File ID	RT [min]	First Scan	Mass Analyzer	Activation Type	MS Order	# PSMs	Best PSM Ambiguity	Isolation Interference [%]	Average Reporter S/N	Ion Inject Time [ms]	Precursor m/z [Da]	Precursor MH+ [Da]	Precursor Charge	Spectrum File	Abundances (Normalized): 126	Abundances (Normalized): 127	Abundances (Normalized): 128	Abundances (Normalized): 129	Abundance: 126	Abundance: 127	Abundance: 128	Abundance: 129	Quan Info
		FALSE	F4	67,8062	15335	Fourier Transform	HCD (High Energy Collision Dissociation)	MS2	1	Unambiguous	16,4837	10,0	200,000	704,35944	2111,06375	3	Testis_4_002.raw	290.9	275.8	99.6	115.9	9.3	16.5	7.8	6.5
	FALSE	High	Sequest HT (A2)	Unambiguous	[K].qADSVAELGEQIDNLQR.[V]	N-Term(TMT6plex)	5	12	ENSDARP00000116075.2; ENSDARP00000108224.2; ENSDARP00000011269.6; ENSDARP00000106440.2; ENSDARP00000088845.4	ENSDARP00000116075.2; ENSDARP00000115054.1; ENSDARP00000110789.2; ENSDARP00000108224.2; ENSDARP00000011269.6; ENSDARP00000106440.2; ENSDARP00000128891.1; ENSDARP00000051361.5; ENSDARP00000105831.2; ENSDARP00000088845.4; ENSDARP00000111326.2; ENSDARP00000090306.4	0	3	0,2043	0,0000	1	1	705,69769	2115,07853	2115,08794	-4,45	-0,00314	HCD (High Energy Collision Dissociation)	MS2	23,77123	8,0	200,000	58,0462	12932	Testis_4_002.raw	F4	3	10.3	9.2	9.7		0,93	FALSE	0,0002173	0,002137	K.QADSVAELGEQIDNLQR.V	[1198-1214]
		Checked	File ID	RT [min]	First Scan	Mass Analyzer	Activation Type	MS Order	# PSMs	Best PSM Ambiguity	Isolation Interference [%]	Average Reporter S/N	Ion Inject Time [ms]	Precursor m/z [Da]	Precursor MH+ [Da]	Precursor Charge	Spectrum File	Abundances (Normalized): 126	Abundances (Normalized): 127	Abundances (Normalized): 128	Abundances (Normalized): 129	Abundance: 126	Abundance: 127	Abundance: 128	Abundance: 129	Quan Info
		FALSE	F4	58,0462	12932	Fourier Transform	HCD (High Energy Collision Dissociation)	MS2	1	Unambiguous	23,77123	8,0	200,000	705,69769	2115,07853	3	Testis_4_002.raw	92.2	172.2	117.5	173.4	3	10.3	9.2	9.7	Rejected By Method
	FALSE	High	Sequest HT (A2)	Unambiguous	[K].qADSVAELGEQIDNLQR.[V]	N-Term(TMT6plex)	5	12	ENSDARP00000116075.2; ENSDARP00000108224.2; ENSDARP00000011269.6; ENSDARP00000106440.2; ENSDARP00000088845.4	ENSDARP00000116075.2; ENSDARP00000115054.1; ENSDARP00000110789.2; ENSDARP00000108224.2; ENSDARP00000011269.6; ENSDARP00000106440.2; ENSDARP00000128891.1; ENSDARP00000051361.5; ENSDARP00000105831.2; ENSDARP00000088845.4; ENSDARP00000111326.2; ENSDARP00000090306.4	0	3	0,7212	0,0000	1	1	705,69806	2115,07962	2115,08794	-3,93	-0,00277	HCD (High Energy Collision Dissociation)	MS2	57,45929	5,2	200,000	58,5739	13062	Testis_4_002.raw	F4	2.3	8.5	7.4	2.5		1,04	FALSE	0,0002173	0,002647	K.QADSVAELGEQIDNLQR.V	[1198-1214]
		Checked	File ID	RT [min]	First Scan	Mass Analyzer	Activation Type	MS Order	# PSMs	Best PSM Ambiguity	Isolation Interference [%]	Average Reporter S/N	Ion Inject Time [ms]	Precursor m/z [Da]	Precursor MH+ [Da]	Precursor Charge	Spectrum File	Abundances (Normalized): 126	Abundances (Normalized): 127	Abundances (Normalized): 128	Abundances (Normalized): 129	Abundance: 126	Abundance: 127	Abundance: 128	Abundance: 129	Quan Info
		FALSE	F4	58,5739	13062	Fourier Transform	HCD (High Energy Collision Dissociation)	MS2	1	Unambiguous	57,45929	5,2	200,000	705,69806	2115,07962	3	Testis_4_002.raw	70.6	142.1	94.6	44.5	2.3	8.5	7.4	2.5	Rejected By Method
	FALSE	High	Sequest HT (A2)	Unambiguous	[K].kMEGDLNEMEIQLSHANR.[Q]	N-Term(TMT6plex); K1(TMT6plex)	5	10	ENSDARP00000116075.2; ENSDARP00000108224.2; ENSDARP00000011269.6; ENSDARP00000106440.2; ENSDARP00000088845.4	ENSDARP00000116075.2; ENSDARP00000115054.1; ENSDARP00000108224.2; ENSDARP00000011269.6; ENSDARP00000106440.2; ENSDARP00000128891.1; ENSDARP00000051361.5; ENSDARP00000105831.2; ENSDARP00000088845.4; ENSDARP00000111326.2	1	4	0,7104	0,0000	1	1	644,08386	2573,31362	2573,32161	-3,11	-0,00200	HCD (High Energy Collision Dissociation)	MS2	7,380176	10,5	200,000	48,2413	11706	Testis_FlowThru_4.raw	F8	7.3	16.3	9.4	9.1		1,83	FALSE	0,0002173	0,001833	K.KMEGDLNEMEIQLSHANR.Q	[1619-1636]
		Checked	File ID	RT [min]	First Scan	Mass Analyzer	Activation Type	MS Order	# PSMs	Best PSM Ambiguity	Isolation Interference [%]	Average Reporter S/N	Ion Inject Time [ms]	Precursor m/z [Da]	Precursor MH+ [Da]	Precursor Charge	Spectrum File	Abundances (Normalized): 126	Abundances (Normalized): 127	Abundances (Normalized): 128	Abundances (Normalized): 129	Abundance: 126	Abundance: 127	Abundance: 128	Abundance: 129	Quan Info
		FALSE	F8	48,2413	11706	Fourier Transform	HCD (High Energy Collision Dissociation)	MS2	1	Unambiguous	7,380176	10,5	200,000	644,08386	2573,31362	4	Testis_FlowThru_4.raw	179.4	193.7	92.6	110.8	7.3	16.3	9.4	9.1
	FALSE	High	Sequest HT (A2)	Unambiguous	[K].vLNASVIPEGQFIDNk.[K]	N-Term(TMT6plex); K16(TMT6plex)	5	10	ENSDARP00000116075.2; ENSDARP00000108224.2; ENSDARP00000011269.6; ENSDARP00000106440.2; ENSDARP00000088845.4	ENSDARP00000116075.2; ENSDARP00000115054.1; ENSDARP00000108224.2; ENSDARP00000011269.6; ENSDARP00000106440.2; ENSDARP00000128891.1; ENSDARP00000051361.5; ENSDARP00000105831.2; ENSDARP00000088845.4; ENSDARP00000111326.2	0	3	0,7227	0,0000	1	1	734,75482	2202,24991	2202,25344	-1,60	-0,00118	HCD (High Energy Collision Dissociation)	MS2	0	4,1	200,000	69,7796	16534	Testis_FlowThru_4.raw	F8		11.2		5.4		1,19	FALSE	0,0002173	0,001857	K.VLNASVIPEGQFIDNK.K	[726-741]
		Checked	File ID	RT [min]	First Scan	Mass Analyzer	Activation Type	MS Order	# PSMs	Best PSM Ambiguity	Isolation Interference [%]	Average Reporter S/N	Ion Inject Time [ms]	Precursor m/z [Da]	Precursor MH+ [Da]	Precursor Charge	Spectrum File	Abundances (Normalized): 126	Abundances (Normalized): 127	Abundances (Normalized): 128	Abundances (Normalized): 129	Abundance: 126	Abundance: 127	Abundance: 128	Abundance: 129	Quan Info
		FALSE	F8	69,7796	16534	Fourier Transform	HCD (High Energy Collision Dissociation)	MS2	1	Unambiguous	0	4,1	200,000	734,75482	2202,24991	3	Testis_FlowThru_4.raw		133.1		65.7		11.2		5.4	Rejected By Method
	FALSE	High	Sequest HT (A2)	Unambiguous	[R].vGLLHSQNTSLLNTk.[K]	N-Term(TMT6plex); K15(TMT6plex)	3	7	ENSDARP00000116075.2; ENSDARP00000108224.2; ENSDARP00000106440.2	ENSDARP00000116075.2; ENSDARP00000115054.1; ENSDARP00000108224.2; ENSDARP00000106440.2; ENSDARP00000051361.5; ENSDARP00000105831.2; ENSDARP00000111326.2	0	3	0,0000	0,0000	1	1	695,07825	2083,22019	2083,22756	-3,54	-0,00246	HCD (High Energy Collision Dissociation)	MS2	4,533635	13,5	200,000	39,5063	8419	Testis_2_001.raw	F2	6.3	31.9	5.6	10.2		1,64	FALSE	0,0002579	0,003203	R.VGLLHSQNTSLLNTK.K	[1715-1729]
		Checked	File ID	RT [min]	First Scan	Mass Analyzer	Activation Type	MS Order	# PSMs	Best PSM Ambiguity	Isolation Interference [%]	Average Reporter S/N	Ion Inject Time [ms]	Precursor m/z [Da]	Precursor MH+ [Da]	Precursor Charge	Spectrum File	Abundances (Normalized): 126	Abundances (Normalized): 127	Abundances (Normalized): 128	Abundances (Normalized): 129	Abundance: 126	Abundance: 127	Abundance: 128	Abundance: 129	Quan Info
		FALSE	F2	39,5063	8419	Fourier Transform	HCD (High Energy Collision Dissociation)	MS2	2	Unambiguous	4,533635	13,5	200,000	695,07825	2083,22019	3	Testis_2_001.raw	188.7	456	154	169	6.3	31.9	5.6	10.2
	FALSE	High	Sequest HT (A2)	Unambiguous	[R].tVEDQLSEIk.[S]	N-Term(TMT6plex); K10(TMT6plex)	2	3	ENSDARP00000108224.2; ENSDARP00000106440.2	ENSDARP00000108224.2; ENSDARP00000106440.2; ENSDARP00000051361.5	0	3	0,5451	0,0000	1	1	540,64423	1619,91812	1619,92562	-4,63	-0,00250	HCD (High Energy Collision Dissociation)	MS2	6,708182	61,9	200,000	36,1329	8893	Testis_FlowThru_2.raw	F6	37	150.8	13.9	44.9		2,44	FALSE	0,0002579	0,003244	R.TVEDQLSEIK.S	[1253-1262]
		Checked	File ID	RT [min]	First Scan	Mass Analyzer	Activation Type	MS Order	# PSMs	Best PSM Ambiguity	Isolation Interference [%]	Average Reporter S/N	Ion Inject Time [ms]	Precursor m/z [Da]	Precursor MH+ [Da]	Precursor Charge	Spectrum File	Abundances (Normalized): 126	Abundances (Normalized): 127	Abundances (Normalized): 128	Abundances (Normalized): 129	Abundance: 126	Abundance: 127	Abundance: 128	Abundance: 129	Quan Info
		FALSE	F6	36,1329	8893	Fourier Transform	HCD (High Energy Collision Dissociation)	MS2	1	Unambiguous	6,708182	61,9	200,000	540,64423	1619,91812	3	Testis_FlowThru_2.raw	186.6	629.8	112.4	211.8	37	150.8	13.9	44.9
	FALSE	High	Sequest HT (A2)	Unambiguous	[K].vGNEFVTk.[G]	N-Term(TMT6plex); K8(TMT6plex)	4	9	ENSDARP00000116075.2; ENSDARP00000108224.2; ENSDARP00000011269.6; ENSDARP00000106440.2	ENSDARP00000116075.2; ENSDARP00000115054.1; ENSDARP00000108224.2; ENSDARP00000011269.6; ENSDARP00000106440.2; ENSDARP00000128891.1; ENSDARP00000051361.5; ENSDARP00000105831.2; ENSDARP00000111326.2	0	2	0,6057	0,0000	1	1	676,39984	1351,79241	1351,79857	-4,56	-0,00308	HCD (High Energy Collision Dissociation)	MS2	9,911042	430,8	200,000	25,7057	6270	Testis_FlowThru_2.raw	F6	82.4	1411.6	31.7	189.3		3,17	FALSE	0,0002579	0,003212	K.VGNEFVTK.G	[410-417]
		Checked	File ID	RT [min]	First Scan	Mass Analyzer	Activation Type	MS Order	# PSMs	Best PSM Ambiguity	Isolation Interference [%]	Average Reporter S/N	Ion Inject Time [ms]	Precursor m/z [Da]	Precursor MH+ [Da]	Precursor Charge	Spectrum File	Abundances (Normalized): 126	Abundances (Normalized): 127	Abundances (Normalized): 128	Abundances (Normalized): 129	Abundance: 126	Abundance: 127	Abundance: 128	Abundance: 129	Quan Info
		FALSE	F6	25,7057	6270	Fourier Transform	HCD (High Energy Collision Dissociation)	MS2	1	Unambiguous	9,911042	430,8	200,000	676,39984	1351,79241	2	Testis_FlowThru_2.raw	415.1	5894.9	257	892.8	82.4	1411.6	31.7	189.3
	FALSE	High	Sequest HT (A2)	Unambiguous	[R].vQLELNQVk.[GS]	N-Term(TMT6plex); K9(TMT6plex)	5	10	ENSDARP00000116075.2; ENSDARP00000108224.2; ENSDARP00000011269.6; ENSDARP00000106440.2; ENSDARP00000088845.4	ENSDARP00000116075.2; ENSDARP00000115054.1; ENSDARP00000108224.2; ENSDARP00000011269.6; ENSDARP00000106440.2; ENSDARP00000128891.1; ENSDARP00000051361.5; ENSDARP00000105831.2; ENSDARP00000088845.4; ENSDARP00000111326.2	0	2	0,3728	0,0000	1	1	764,97308	1528,93889	1528,94630	-4,85	-0,00370	HCD (High Energy Collision Dissociation)	MS2	6,475366	42,2	200,000	37,5249	9243	Testis_FlowThru_2.raw	F6	24.9	99.5	16	27.7		1,69	FALSE	0,0003419	0,003428	R.VQLELNQVK.G	[1563-1571]
		Checked	File ID	RT [min]	First Scan	Mass Analyzer	Activation Type	MS Order	# PSMs	Best PSM Ambiguity	Isolation Interference [%]	Average Reporter S/N	Ion Inject Time [ms]	Precursor m/z [Da]	Precursor MH+ [Da]	Precursor Charge	Spectrum File	Abundances (Normalized): 126	Abundances (Normalized): 127	Abundances (Normalized): 128	Abundances (Normalized): 129	Abundance: 126	Abundance: 127	Abundance: 128	Abundance: 129	Quan Info
		FALSE	F6	37,5249	9243	Fourier Transform	HCD (High Energy Collision Dissociation)	MS2	1	Unambiguous	6,475366	42,2	200,000	764,97308	1528,93889	2	Testis_FlowThru_2.raw	125.6	415.5	129.5	130.7	24.9	99.5	16	27.7
	FALSE	High	Sequest HT (A2)	Unambiguous	[K].aITDAAMMAEELkk.[E]	N-Term(TMT6plex); K13(TMT6plex); K14(TMT6plex)	6	24	ENSDARP00000116075.2; ENSDARP00000108224.2; ENSDARP00000011269.6; ENSDARP00000106440.2; ENSDARP00000088845.4; ENSDARP00000137611.1	ENSDARP00000116075.2; ENSDARP00000114580.2; ENSDARP00000139007.1; ENSDARP00000115054.1; ENSDARP00000088086.4; ENSDARP00000110789.2; ENSDARP00000135954.1; ENSDARP00000108224.2; ENSDARP00000108536.1; ENSDARP00000011269.6; ENSDARP00000140319.1; ENSDARP00000106440.2; ENSDARP00000139186.1; ENSDARP00000128891.1; ENSDARP00000051361.5; ENSDARP00000025782.7; ENSDARP00000131677.1; ENSDARP00000105831.2; ENS…	1	4	0,5402	0,0000	1	1	553,06549	2209,24013	2209,25392	-6,24	-0,00345	HCD (High Energy Collision Dissociation)	MS2	36,39537	34,2	200,000	78,8067	17999	Testis_2_001.raw	F2	2.5	102.3	5.7	25.8		2,61	FALSE	0,0003419	0,003426	K.AITDAAMMAEELKK.E	[1760-1773]
		Checked	File ID	RT [min]	First Scan	Mass Analyzer	Activation Type	MS Order	# PSMs	Best PSM Ambiguity	Isolation Interference [%]	Average Reporter S/N	Ion Inject Time [ms]	Precursor m/z [Da]	Precursor MH+ [Da]	Precursor Charge	Spectrum File	Abundances (Normalized): 126	Abundances (Normalized): 127	Abundances (Normalized): 128	Abundances (Normalized): 129	Abundance: 126	Abundance: 127	Abundance: 128	Abundance: 129	Quan Info
		FALSE	F2	78,8067	17999	Fourier Transform	HCD (High Energy Collision Dissociation)	MS2	1	Unambiguous	36,39537	34,2	200,000	553,06549	2209,24013	4	Testis_2_001.raw	75.5	1462.2	156.8	425.9	2.5	102.3	5.7	25.8
	FALSE	High	Sequest HT (A2)	Unambiguous	[K].dIDDLELTLAk.[V]	N-Term(TMT6plex); K11(TMT6plex)	6	22	ENSDARP00000116075.2; ENSDARP00000108224.2; ENSDARP00000011269.6; ENSDARP00000106440.2; ENSDARP00000088845.4; ENSDARP00000137611.1	ENSDARP00000116075.2; ENSDARP00000139007.1; ENSDARP00000115054.1; ENSDARP00000110789.2; ENSDARP00000135954.1; ENSDARP00000139175.1; ENSDARP00000108224.2; ENSDARP00000108536.1; ENSDARP00000071938.5; ENSDARP00000011269.6; ENSDARP00000140319.1; ENSDARP00000106440.2; ENSDARP00000139186.1; ENSDARP00000128891.1; ENSDARP00000051361.5; ENSDARP00000131677.1; ENSDARP00000105831.2; ENSDARP00000088845.4; ENS…	0	3		0,0000	1	2	568,66272	1703,97361	1703,98314	-5,59	-0,00318	HCD (High Energy Collision Dissociation)	MS2	25,2898	24,8	200,000	77,8897	17506	Testis_3_002.raw	F3	31.9	14.6	12.3	40.3		1,67	FALSE	0,0003419	0,003434	K.DIDDLELTLAK.V	[955-965]
		Checked	File ID	RT [min]	First Scan	Mass Analyzer	Activation Type	MS Order	# PSMs	Best PSM Ambiguity	Isolation Interference [%]	Average Reporter S/N	Ion Inject Time [ms]	Precursor m/z [Da]	Precursor MH+ [Da]	Precursor Charge	Spectrum File	Abundances (Normalized): 126	Abundances (Normalized): 127	Abundances (Normalized): 128	Abundances (Normalized): 129	Abundance: 126	Abundance: 127	Abundance: 128	Abundance: 129	Quan Info
		FALSE	F3	77,8897	17506	Fourier Transform	HCD (High Energy Collision Dissociation)	MS2	3	Unambiguous	25,2898	24,8	200,000	568,66272	1703,97361	3	Testis_3_002.raw	691.4	385.1	477.7	688.8	31.9	14.6	12.3	40.3
	FALSE	High	Sequest HT (A2)	Unambiguous	[K].aLQEAHQQTLDDLQAEEDkVNTLTk.[SA]	N-Term(TMT6plex); K19(TMT6plex); K25(TMT6plex)	5	10	ENSDARP00000116075.2; ENSDARP00000108224.2; ENSDARP00000011269.6; ENSDARP00000106440.2; ENSDARP00000088845.4	ENSDARP00000116075.2; ENSDARP00000115054.1; ENSDARP00000108224.2; ENSDARP00000011269.6; ENSDARP00000106440.2; ENSDARP00000128891.1; ENSDARP00000051361.5; ENSDARP00000105831.2; ENSDARP00000088845.4; ENSDARP00000111326.2	1	4	0,6045	0,0000	1	1	882,22662	3525,88466	3525,90037	-4,45	-0,00393	HCD (High Energy Collision Dissociation)	MS2	0	14,4	200,000	72,0453	16089	Testis_3_002.raw	F3	22.4	6.8	2.3	26.2		1,77	FALSE	0,0003751	0,003781	K.ALQEAHQQTLDDLQAEEDKVNTLTK.S	[1000-1024]
		Checked	File ID	RT [min]	First Scan	Mass Analyzer	Activation Type	MS Order	# PSMs	Best PSM Ambiguity	Isolation Interference [%]	Average Reporter S/N	Ion Inject Time [ms]	Precursor m/z [Da]	Precursor MH+ [Da]	Precursor Charge	Spectrum File	Abundances (Normalized): 126	Abundances (Normalized): 127	Abundances (Normalized): 128	Abundances (Normalized): 129	Abundance: 126	Abundance: 127	Abundance: 128	Abundance: 129	Quan Info
		FALSE	F3	72,0453	16089	Fourier Transform	HCD (High Energy Collision Dissociation)	MS2	1	Unambiguous	0	14,4	200,000	882,22662	3525,88466	4	Testis_3_002.raw	484.2	179.3	88.7	447.9	22.4	6.8	2.3	26.2
	FALSE	High	Sequest HT (A2)	Unambiguous	[K].mEIDDLSSNMEAVAk.[A]	N-Term(TMT6plex); K15(TMT6plex)	4	8	ENSDARP00000116075.2; ENSDARP00000108224.2; ENSDARP00000106440.2; ENSDARP00000088845.4	ENSDARP00000116075.2; ENSDARP00000115054.1; ENSDARP00000108224.2; ENSDARP00000106440.2; ENSDARP00000051361.5; ENSDARP00000105831.2; ENSDARP00000088845.4; ENSDARP00000111326.2	0	3	0,6397	0,0000	1	1	704,36163	2111,07035	2111,07646	-2,90	-0,00204	HCD (High Energy Collision Dissociation)	MS2	0	4,5	200,000	64,2248	15381	Testis_FlowThru_4.raw	F8	2.6	13.6		1.7		1,36	FALSE	0,0003751	0,003537	K.MEIDDLSSNMEAVAK.A	[1228-1242]
		Checked	File ID	RT [min]	First Scan	Mass Analyzer	Activation Type	MS Order	# PSMs	Best PSM Ambiguity	Isolation Interference [%]	Average Reporter S/N	Ion Inject Time [ms]	Precursor m/z [Da]	Precursor MH+ [Da]	Precursor Charge	Spectrum File	Abundances (Normalized): 126	Abundances (Normalized): 127	Abundances (Normalized): 128	Abundances (Normalized): 129	Abundance: 126	Abundance: 127	Abundance: 128	Abundance: 129	Quan Info
		FALSE	F8	64,2248	15381	Fourier Transform	HCD (High Energy Collision Dissociation)	MS2	1	Unambiguous	0	4,5	200,000	704,36163	2111,07035	3	Testis_FlowThru_4.raw	64.7	161.6		20.5	2.6	13.6		1.7	Rejected By Method
	FALSE	High	Sequest HT (A2)	Unambiguous	[K].kMEGDLNEMEIQLSHANR.[Q]	N-Term(TMT6plex); K1(TMT6plex)	5	10	ENSDARP00000116075.2; ENSDARP00000108224.2; ENSDARP00000011269.6; ENSDARP00000106440.2; ENSDARP00000088845.4	ENSDARP00000116075.2; ENSDARP00000115054.1; ENSDARP00000108224.2; ENSDARP00000011269.6; ENSDARP00000106440.2; ENSDARP00000128891.1; ENSDARP00000051361.5; ENSDARP00000105831.2; ENSDARP00000088845.4; ENSDARP00000111326.2	1	4	0,3919	0,0000	1	1	644,08392	2573,31386	2573,32161	-3,01	-0,00194	HCD (High Energy Collision Dissociation)	MS2	41,20863	13,8	200,000	50,5527	11071	Testis_2_001.raw	F2	6.5	23.7	2.4	22.3		1,48	FALSE	0,0003751	0,004005	K.KMEGDLNEMEIQLSHANR.Q	[1619-1636]
		Checked	File ID	RT [min]	First Scan	Mass Analyzer	Activation Type	MS Order	# PSMs	Best PSM Ambiguity	Isolation Interference [%]	Average Reporter S/N	Ion Inject Time [ms]	Precursor m/z [Da]	Precursor MH+ [Da]	Precursor Charge	Spectrum File	Abundances (Normalized): 126	Abundances (Normalized): 127	Abundances (Normalized): 128	Abundances (Normalized): 129	Abundance: 126	Abundance: 127	Abundance: 128	Abundance: 129	Quan Info
		FALSE	F2	50,5527	11071	Fourier Transform	HCD (High Energy Collision Dissociation)	MS2	1	Unambiguous	41,20863	13,8	200,000	644,08392	2573,31386	4	Testis_2_001.raw	195.7	338.7	65.9	367.2	6.5	23.7	2.4	22.3
	FALSE	High	Sequest HT (A2)	Unambiguous	[K].gQTVPQVYNSVSALSk.[S]	N-Term(TMT6plex); K16(TMT6plex)	3	7	ENSDARP00000116075.2; ENSDARP00000108224.2; ENSDARP00000106440.2	ENSDARP00000116075.2; ENSDARP00000115054.1; ENSDARP00000108224.2; ENSDARP00000106440.2; ENSDARP00000051361.5; ENSDARP00000105831.2; ENSDARP00000111326.2	0	3	0,5723	0,0000	1	1	712,73596	2136,19333	2136,20649	-6,16	-0,00439	HCD (High Energy Collision Dissociation)	MS2	7,264699	10,1	200,000	48,3013	10524	Testis_4_002.raw	F4	2.3	26.5	6.2	5.3		1,66	FALSE	0,0003751	0,003585	K.GQTVPQVYNSVSALSK.S	[418-433]
		Checked	File ID	RT [min]	First Scan	Mass Analyzer	Activation Type	MS Order	# PSMs	Best PSM Ambiguity	Isolation Interference [%]	Average Reporter S/N	Ion Inject Time [ms]	Precursor m/z [Da]	Precursor MH+ [Da]	Precursor Charge	Spectrum File	Abundances (Normalized): 126	Abundances (Normalized): 127	Abundances (Normalized): 128	Abundances (Normalized): 129	Abundance: 126	Abundance: 127	Abundance: 128	Abundance: 129	Quan Info
[truncated: 103,200 more rows]
[truncated: 23 more columns]

## Sheet: Raw - Protein Groups
Checked	Protein FDR Confidence: Combined	Master	Accession	Entry	Description	Gene names	#Genes	Exp. q-value: Combined	Contaminant	Sum PEP Score	Coverage [%]	# Peptides	# PSMs	# Unique Peptides	# Protein Groups	# AAs	MW [kDa]	calc. pI	Score Sequest HT: Sequest HT	# Peptides (by Search Engine): Sequest HT	Biological Process	Cellular Component	Molecular Function	Pfam IDs	Entrez Gene ID	Ensembl Gene ID	Chromosome	Gene Symbol	WikiPathways	KEGG Pathways	Abundance Ratio: (Concentration 1) / (Control)	Abundance Ratio: (Concentration 2) / (Control)	Abundance Ratio: (Concentration 3) / (Control)	Abundance Ratio Adj. P-Value: (Concentration 1) / (Control)	Abundance Ratio Adj. P-Value: (Concentration 2) / (Control)	Abundance Ratio Adj. P-Value: (Concentration 3) / (Control)	Abundance Ratio Variability [%]: (Concentration 1) / (Control)	Abundance Ratio Variability [%]: (Concentration 2) / (Control)	Abundance Ratio Variability [%]: (Concentration 3) / (Control)	Abundance Ratios (log2) (by Bio. Rep.): (Concentration 1,Rep 1) / (Control,Rep 1)	Abundance Ratios (log2) (by Bio. Rep.): (Concentration 1,Rep 2) / (Control,Rep 2)	Abundance Ratios (log2) (by Bio. Rep.): (Concentration 1,Rep 3) / (Control,Rep 3)	Abundance Ratios (log2) (by Bio. Rep.): (Concentration 1,Rep 4) / (Control,Rep 4)	Abundance Ratios (log2) (by Bio. Rep.): (Concentration 2,Rep 1) / (Control,Rep 1)	Abundance Ratios (log2) (by Bio. Rep.): (Concentration 2,Rep 2) / (Control,Rep 2)	Abundance Ratios (log2) (by Bio. Rep.): (Concentration 2,Rep 3) / (Control,Rep 3)	Abundance Ratios (log2) (by Bio. Rep.): (Concentration 2,Rep 4) / (Control,Rep 4)	Abundance Ratios (log2) (by Bio. Rep.): (Concentration 3,Rep 1) / (Control,Rep 1)	Abundance Ratios (log2) (by Bio. Rep.): (Concentration 3,Rep 2) / (Control,Rep 2)
[truncated: 1,130 more rows]
[truncated: 43 more columns]

[truncated: 9 more sheets: Concentration 1 (0.1 µg|L) , Concentration 2 (1 µg|L), Concentration 3 (10 µg|L) , Biological process, Cellular component, Molecular function, Hallmark_oxidative, Panther_TP53 Activity, Enrichr_esr1]
