# Supplementary material for: A combined FSTRA-shotgun proteomics approach to identify molecular changes in zebrafish upon chemical exposure
Source: Sci Rep. 2019 Apr 29;9:6599. doi: 10.1038/s41598-019-43089-7 (PMC6488664; doi:10.1038/s41598-019-43089-7)
Supplement: Supplementary file 6 — Fadrozole_analysis [file 41598_2019_43089_MOESM6_ESM.xlsx]

## Sheet: 16.01.17
Test item: Fadrozole
FSTRA 2017
Sample drawing: 16.01.2017 at 8:35			run-in period
					LOQ= 0,05µg/L
treatment	nominal- conc.	tank	dilution factor	LC/MS-measures	content of Fadrozole	% of nominal value
	[µg/L]			[ng/mL]	[µg/L]	[%]
control		0-(1)	1			-
		0-(3)	1			-
conc. 1	0.1	1-(1)	1	0.0857	0.0857	85.7
		1-(3)	1	0.0608	0.0608	60.8
conc. 2	1	2-(1)	1	0.7798	0.7798	77.98
		2-(3)	1	0.6254	0.6254	62.54
conc. 3	10	3-(1)	10	0.59	5.9	59
		3-(3)	10	0.5382	5.382	53.82
					mean:	66.64
					standard error:	12.3735
					RSD:	18.5677

## Sheet: 17.01.17
Test item: Fadrozole
FSTRA 2017
Sample drawing: 17.01.2017 at 8:40			run-in period
					LOQ= 0,05µg/L
treatment	nominal- conc.	tank	dilution factor	LC/MS-measures	content of Fadrozole	% of nominal value
	[µg/L]			[ng/mL]	[µg/L]	[%]
control		0-(1)	1			-
		0-(3)	1			-
conc. 1	0.1	1-(1)	1	0.0911	0.0911	91.1
		1-(3)	1	0.0811	0.0811	81.1
conc. 2	1	2-(1)	1	0.8699	0.8699	86.99
		2-(3)	1	0.8867	0.8867	88.67
conc. 3	10	3-(1)	10	0.7964	7.964	79.64
		3-(3)	10	0.9965	9.965	99.65
					mean:	87.8583
					standard error:	7.26885
					RSD:	8.27337
	nominal- conc.	purity 86%	dilution factor	LC/MS-measures	content of Fadrozole	% of nominal value
	[mg/L]			[ng/mL]	[mg/L]	[%]
stock solution 24h old	9.03	10,5mg weight in	10000	0.7432	7.432	82.3034
stock solution 72h old	9.03	10,5mg weight in	10000	0.6936	6.936	76.8106

## Sheet: 19.01.17
Test item: Fadrozole
FSTRA 2017
Sample drawing: 19.01.2017 at 9:00			run-in period
					LOQ= 0,05µg/L
treatment	nominal- conc.	tank	dilution factor	LC/MS-measures	content of Fadrozole	% of nominal value
	[µg/L]			[ng/mL]	[µg/L]	[%]
control		0-(1)	1			-
		0-(3)	1			-
conc. 1	0.1	1-(1)	1	0.091	0.091	91
		1-(3)	1	0.0917	0.0917	91.7
conc. 2	1	2-(1)	1	0.8321	0.8321	83.21
		2-(3)	1	0.9973	0.9973	99.73
conc. 3	10	3-(1)	10	0.8335	8.335	83.35
		3-(3)	10	0.9622	9.622	96.22
					mean:	90.8683
					standard error:	6.67913
					RSD:	7.35034
	nominal- conc.	purity 86%	dilution factor	LC/MS-measures	content of Fadrozole	% of nominal value
	[mg/L]			[ng/mL]	[mg/L]	[%]
stock solution 24h old	9.03	10,5mg weight in	10000	0.6951	6.951	76.9767
stock solution 72h old	9.03	10,5mg weight in	10000	0.7158	7.158	79.2691

## Sheet: 06.02.17
Test item: Fadrozole
FSTRA 2017
Sample drawing: 06.02.2017 at 15:25			run-in period
					LOQ= 0,05µg/L
treatment	nominal- conc.	tank	dilution factor	LC/MS-measures	content of Fadrozole	% of nominal value
	[µg/L]			[ng/mL]	[µg/L]	[%]
control		0-(1)	1	0	<LOQ	-
		0-(3)	1	0	<LOQ	-
conc. 1	0.1	1-(1)	1	0.0879	0.0879	87.9
		1-(3)	1	0.0851	0.0851	85.1
conc. 2	1	2-(1)	1	0.766	0.766	76.6
		2-(3)	1	0.9933	0.9933	99.33
conc. 3	10	3-(1)	10	0.7771	7.771	77.71
		3-(3)	10	0.8209	8.209	82.09
					mean:	84.7883
					standard error:	8.31471
					RSD:	9.80644

## Sheet: 07.02.17
Test item: Fadrozole
FSTRA 2017
Sample drawing: 07.02.2017 at 8:20			run-in period
					LOQ= 0,05µg/L
treatment	nominal- conc.	tank	dilution factor	LC/MS-measures	content of Fadrozole	% of nominal value
	[µg/L]			[ng/mL]	[µg/L]	[%]
control		0-(1)	1	0	<LOQ	-
		0-(2)	1	0	<LOQ	-
		0-(3)	1	0	<LOQ	-
		0-(4)	1	0	<LOQ	-
conc. 1	0.1	1-(1)	1	0.0883	0.0883	88.3
		1-(2)	1	0.0884	0.0884	88.4
		1-(3)	1	0.0871	0.0871	87.1
		1-(4)	1	0.0877	0.0877	87.7
conc. 2	1	2-(1)	1	0.7542	0.7542	75.42
		2-(2)	1	0.7501	0.7501	75.01
		2-(3)	1	0.9823	0.9823	98.23
		2-(4)	1	0.9877	0.9877	98.77
conc. 3	10	3-(1)	10	0.7902	7.902	79.02
		3-(2)	10	0.7869	7.869	78.69
		3-(3)	10	0.8357	8.357	83.57
		3-(4)	10	0.8345	8.345	83.45
					mean:	85.305
					standard error:	7.80023
					RSD:	9.14393

## Sheet: 08.02.17
Test item: Fadrozole
FSTRA 2017
Sample drawing: 08.02.2017 at 9:00			start of test
					LOQ= 0,05µg/L
treatment	nominal- conc.	tank	dilution factor	LC/MS-measures	content of Fadrozole	% of nominal value
	[µg/L]			[ng/mL]	[µg/L]	[%]
control		0-(1)	1	0	<LOQ	-
		0-(2)	1	0	<LOQ	-
		0-(3)	1	0	<LOQ	-
		0-(4)	1	0	<LOQ	-
conc. 1	0.1	1-(1)	1	0.1046	0.1046	104.6
		1-(2)	1	0.1036	0.1036	103.6
		1-(3)	1	0.0982	0.0982	98.2
		1-(4)	1	0.1	0.1	100
conc. 2	1	2-(1)	1	0.8645	0.8645	86.45
		2-(2)	1	0.8673	0.8673	86.73
		2-(3)	1	1.1144	1.1144	111.44
		2-(4)	1	1.1228	1.1228	112.28
conc. 3	10	3-(1)	10	0.9166	9.166	91.66
		3-(2)	10	0.9121	9.121	91.21
		3-(3)	10	0.9547	9.547	95.47
		3-(4)	10	0.9411	9.411	94.11
					mean:	97.9792
					standard error:	8.69564
					RSD:	8.87498

## Sheet: 15.02.17
Test item: Fadrozole
FSTRA 2017
Sample drawing: 15.02.2017 at 8:10			7 days
					LOQ= 0,05µg/L
treatment	nominal- conc.	tank	dilution factor	LC/MS-measures	content of Fadrozole	% of nominal value
	[µg/L]			[ng/mL]	[µg/L]	[%]
control		0-(1)	1	0	<LOQ	-
		0-(2)	1	0	<LOQ	-
		0-(3)	1	0	<LOQ	-
		0-(4)	1	0	<LOQ	-
conc. 1	0.1	1-(1)	1	0.0798	0.0798	79.8
		1-(2)	1	0.0822	0.0822	82.2
		1-(3)	1	0.0846	0.0846	84.6
		1-(4)	1	0.0866	0.0866	86.6
conc. 2	1	2-(1)	1	0.7887	0.7887	78.87
		2-(2)	1	0.7831	0.7831	78.31
		2-(3)	1	0.8998	0.8998	89.98
		2-(4)	1	0.8886	0.8886	88.86
conc. 3	10	3-(1)	10	0.8485	8.485	84.85
		3-(2)	10	0.8385	8.385	83.85
		3-(3)	10	0.9441	9.441	94.41
		3-(4)	10	0.9348	9.348	93.48
					mean:	85.4842
					standard error:	5.38199
					RSD:	6.29589

## Sheet: 22.02.17
Test item: Fadrozole
FSTRA 2017
Sample drawing: 22.02.2017 at 9:00			14 days
					LOQ= 0,05µg/L
treatment	nominal- conc.	tank	dilution factor	LC/MS-measures	content of Fadrozole	% of nominal value
	[µg/L]			[ng/mL]	[µg/L]	[%]
control		0-(1)	1	0	<LOQ	-
		0-(2)	1	0	<LOQ	-
		0-(3)	1	0	<LOQ	-
		0-(4)	1	0	<LOQ	-
conc. 1	0.1	1-(1)	1	0.1098	0.1098	109.8
		1-(2)	1	0.1115	0.1115	111.5
		1-(3)	1	0.1121	0.1121	112.1
		1-(4)	1	0.1148	0.1148	114.8
conc. 2	1	2-(1)	1	1.0678	1.0678	106.78
		2-(2)	1	1.0745	1.0745	107.45
		2-(3)	1	1.0974	1.0974	109.74
		2-(4)	1	1.0955	1.0955	109.55
conc. 3	10	3-(1)	10	1.1498	11.498	114.98
		3-(2)	10	1.1402	11.402	114.02
		3-(3)	10	1.0974	10.974	109.74
		3-(4)	10	1.0891	10.891	108.91
					mean:	110.781
					standard error:	2.72665
					RSD:	2.46131

## Sheet: 01.03.17
Test item: Fadrozole
FSTRA 2017
Sample drawing: 01.03.2017 at 8:25			21 days	end of test
					LOQ= 0,05µg/L
treatment	nominal- conc.	tank	dilution factor	LC/MS-measures	content of Fadrozole	% of nominal value
	[µg/L]			[ng/mL]	[µg/L]	[%]
control		0-(1)	1	0	<LOQ	-
		0-(2)	1	0	<LOQ	-
		0-(3)	1	0	<LOQ	-
		0-(4)	1	0	<LOQ	-
conc. 1	0.1	1-(1)	1	0.1019	0.1019	101.9
		1-(2)	1	0.1007	0.1007	100.7
		1-(3)	1	0.103	0.103	103
		1-(4)	1	0.1015	0.1015	101.5
conc. 2	1	2-(1)	1	0.9403	0.9403	94.03
		2-(2)	1	0.9339	0.9339	93.39
		2-(3)	1	0.9448	0.9448	94.48
		2-(4)	1	0.9382	0.9382	93.82
conc. 3	10	3-(1)	10	1.0689	10.689	106.89
		3-(2)	10	1.0542	10.542	105.42
		3-(3)	10	1.037	10.37	103.7
		3-(4)	10	1.0315	10.315	103.15
					mean:	100.165
					standard error:	4.89415
					RSD:	4.88609

## Sheet: Mean measured value & Recovery
Test item: Fadrozol
FSTRA 2017
								start of test
Mean value for chemical analysis
				content Fadrozole				content Fadrozole				content Fadrozole
		nominal conc.	test	concentration 1	recovery	nominal. conc.	test	concentration 2	recovery	nominal conc.	test	concentration 3	recovery
	Date	[µg/L]	Vessel	[µg/L]	[%]	[µg/L]	Vessel	[µg/L]	[%]	[µg/L]	Vessel	[µg/L]	[%]
	2017-02-08	0.1	1-(1)	0.1046	104.6	1	2-(1)	0.8645	86.45	10	3-(1)	9.166	91.66
			1-(2)	0.1036	103.6		2-(2)	0.8673	86.73		3-(2)	9.121	91.21
			1-(3)	0.0982	98.2		2-(3)	1.1144	111.44		3-(3)	9.547	95.47
			1-(4)	0.1	100		2-(4)	1.1228	112.28		3-(4)	9.411	94.11
	2017-02-15	0.1	1-(1)	0.0798	79.8	1	2-(1)	0.7887	78.87	10	3-(1)	8.485	84.85
			1-(2)	0.0822	82.2		2-(2)	0.7831	78.31		3-(2)	8.385	83.85
			1-(3)	0.0846	84.6		2-(3)	0.8998	89.98		3-(3)	9.441	94.41
			1-(4)	0.0866	86.6		2-(4)	0.8886	88.86		3-(4)	9.348	93.48
	2017-02-22	0.1	1-(1)	0.1098	109.8	1	2-(1)	1.0678	106.78	10	3-(1)	11.498	114.98
			1-(2)	0.1115	111.5		2-(2)	1.0745	107.45		3-(2)	11.402	114.02
			1-(3)	0.1121	112.1		2-(3)	1.0974	109.74		3-(3)	10.974	109.74
			1-(4)	0.1148	114.8		2-(4)	1.0955	109.55		3-(4)	10.891	108.91
	2017-03-01	0.1	1-(1)	0.1019	101.9	1	2-(1)	0.9403	94.03	10	3-(1)	10.689	106.89
			1-(2)	0.1007	100.7		2-(2)	0.9339	93.39		3-(2)	10.542	105.42
			1-(3)	0.103	103		2-(3)	0.9448	94.48		3-(3)	10.37	103.7
			1-(4)	0.1015	101.5		2-(4)	0.9382	93.82		3-(4)	10.315	103.15
	Mean value/replicate	0.1	1-1	0.099025	99.025	1	2-1	0.915325	91.5325	10	3-1	9.9595	99.595
			1-2	0.0995	99.5		2-2	0.9147	91.47		3-2	9.8625	98.625
			1-3	0.099475	99.475		2-3	1.0141	101.41		3-3	10.083	100.83
			1-4	0.100725	100.725		2-4	1.01127	101.127		3-4	9.99125	99.9125
	Mean value			0.0996812	99.6813			0.96385	96.385			9.97406	99.7406
	SD			0.000729262				0.0564051				0.0909598
	RSD			0.731594				5.85206				0.911963		Relative standard deviation
	SEM			0.000364631	0.364631			0.0282025	2.82025			0.0454799	0.454799
	Mean value			0.0996813	99.6813			0.96385	96.385			9.97406	99.7406
	SEM			0.00272827	2.72827			0.0289342	2.89342			0.246706	2.46706
