# Supplementary material for: A combined FSTRA-shotgun proteomics approach to identify molecular changes in zebrafish upon chemical exposure
Source: Sci Rep. 2019 Apr 29;9:6599. doi: 10.1038/s41598-019-43089-7 (PMC6488664; doi:10.1038/s41598-019-43089-7)
Supplement: Supplementary file 7 — Table S1 [file 41598_2019_43089_MOESM7_ESM.xlsx]

## Sheet: Pre-Exposure
Fadrozol				> 80%
fertilization rate - pre-exposure				70-80%		breeding pairs set at 19.01.2017
breeding pairs set (5 males, 5 females)				< 70%
		tank 1								tank 2								tank 3								tank 4
date	day	fertilized	non-fertilized	total number	fertilization rate	cumulative egg number	cumulative fertilized egg number	date	day	fertilized	non-fertilized	total number	fertilization rate	cumulative egg number	cumulative fertilized egg number	date	day	fertilized	non-fertilized	total number	fertilization rate	cumulative egg number	cumulative fertilized egg number	date	day	fertilized	non-fertilized	total number	fertilization rate	cumulative egg number	cumulative fertilized egg number
2017-01-23		85	31	116	73.2759	116	85	2017-01-23		36	14	50	72	50	36	2017-01-23		108	15	123	87.8049	123	108	2017-01-23		8	0	8	100	8	8
2017-01-24		100	24	124	80.6452	240	185	2017-01-24		0	0	0	#DIV/0!	50	36	2017-01-24		133	45	178	74.7191	301	241	2017-01-24		79	51	130	60.7692	138	87
2017-01-25		167	21	188	88.8298	428	352	2017-01-25		216	23	239	90.3766	289	252	2017-01-25		131	32	163	80.3681	464	372	2017-01-25		125	29	154	81.1688	292	212
2017-01-26		97	18	115	84.3478	543	449	2017-01-26		198	24	222	89.1892	511	450	2017-01-26		0	0	0	#DIV/0!	464	372	2017-01-26		59	34	93	63.4409	385	271
2017-01-27		171	32	203	84.2365	746	620	2017-01-27		60	8	68	88.2353	579	510	2017-01-27		235	84	319	73.6677	783	607	2017-01-27		121	29	150	80.6667	535	392
2017-01-28		189	47	236	80.0847	982	809	2017-01-28		193	29	222	86.9369	801	703	2017-01-28		66	11	77	85.7143	860	673	2017-01-28		0	19	19	0	554	392
2017-01-29		0	0	0	#DIV/0!	982	809	2017-01-29		148	10	158	93.6709	959	851	2017-01-29		57	14	71	80.2817	931	730	2017-01-29		0	0	0	#DIV/0!	554	392
2017-01-30		145	14	159	91.195	1141	954	2017-01-30		0	0	0	#DIV/0!	959	851	2017-01-30		112	7	119	94.1176	1050	842	2017-01-30		159	30	189	84.127	743	551
2017-01-31		0	0	0	#DIV/0!	1141	954	2017-01-31		49	40	89	55.0562	1048	900	2017-01-31		130	42	172	75.5814	1222	972	2017-01-31		0	0	0	#DIV/0!	743	551
2017-02-01		249	74	323	77.0898	1464	1203	2017-02-01		13	3	16	81.25	1064	913	2017-02-01		85	4	89	95.5056	1311	1057	2017-02-01		69	6	75	92	818	620
2017-02-02		168	24	192	87.5	1656	1371	2017-02-02		188	11	199	94.4724	1263	1101	2017-02-02		222	46	268	82.8358	1579	1279	2017-02-02		106	21	127	83.4646	945	726
2017-02-03		340	69	409	83.1296	2065	1711	2017-02-03		153	32	185	82.7027	1448	1254	2017-02-03		0	0	0	#DIV/0!	1579	1279	2017-02-03		81	16	97	83.5052	1042	807
2017-02-04		117	8	125	93.6	2190	1828	2017-02-04		331	33	364	90.9341	1812	1585	2017-02-04		393	89	482	81.5353	2061	1672	2017-02-04		122	23	145	84.1379	1187	929
2017-02-05		397	34	431	92.1114	2621	2225	2017-02-05		251	21	272	92.2794	2084	1836	2017-02-05		269	51	320	84.0625	2381	1941	2017-02-05		201	46	247	81.3765	1434	1130
2017-02-06		306	19	325	94.1538	2946	2531	2017-02-06		208	18	226	92.0354	2310	2044	2017-02-06		355	65	420	84.5238	2801	2296	2017-02-06		145	25	170	85.2941	1604	1275
2017-02-07		180	21	201	89.5522	3147	2711	2017-02-07		246	29	275	89.4545	2585	2290	2017-02-07		245	50	295	83.0508	3096	2541	2017-02-07		189	78	267	70.7865	1871	1464
2017-02-08		396	32	428	92.5234	3575	3107	2017-02-08		128	17	145	88.2759	2730	2418	2017-02-08		301	22	323	93.1889	3419	2842	2017-02-08		176	48	224	78.5714	2095	1640
		tank 5								tank 6								tank 7							tank 8
date	day	fertilized	non-fertilized	total number	fertilization rate	cumulative egg number	cumulative fertilized egg number	date	day	fertilized	non-fertilized	total number	fertilization rate	cumulative egg number	cumulative fertilized egg number	date	day	fertilized	non-fertilized	total number	fertilization rate	cumulative egg number	cumulative fertilized egg number	date	day	fertilized	non-fertilized	total number	fertilization rate	cumulative egg number	cumulative fertilized egg number
2017-01-23		54	5	59	91.5254	59	54	2017-01-23		119	6	125	95.2	125	119	2017-01-23		137	4	141	97.1631	141	137	2017-01-23		100	1	101	99.0099	101	100
2017-01-24		123	25	148	83.1081	207	177	2017-01-24		55	4	59	93.2203	184	174	2017-01-24		39	11	50	78	191	176	2017-01-24		195	4	199	97.9899	300	295
2017-01-25		312	60	372	83.871	579	489	2017-01-25		269	29	298	90.2685	482	443	2017-01-25		127	13	140	90.7143	331	303	2017-01-25		205	10	215	95.3488	515	500
2017-01-26		33	7	40	82.5	619	522	2017-01-26		63	5	68	92.6471	550	506	2017-01-26		130	23	153	84.9673	484	433	2017-01-26		153	13	166	92.1687	681	653
2017-01-27		230	77	307	74.9186	926	752	2017-01-27		170	16	186	91.3978	736	676	2017-01-27		258	33	291	88.6598	775	691	2017-01-27		215	14	229	93.8865	910	868
2017-01-28		57	8	65	87.6923	991	809	2017-01-28		0	0	0	#DIV/0!	736	676	2017-01-28		0	0	0	#DIV/0!	775	691	2017-01-28		70	2	72	97.2222	982	938
2017-01-29		0	0	0	#DIV/0!	991	809	2017-01-29		121	12	133	90.9774	869	797	2017-01-29		0	0	0	#DIV/0!	775	691	2017-01-29		80	4	84	95.2381	1066	1018
2017-01-30		131	13	144	90.9722	1135	940	2017-01-30		0	0	0	#DIV/0!	869	797	2017-01-30		138	5	143	96.5035	918	829	2017-01-30		0	0	0	#DIV/0!	1066	1018
2017-01-31		128	31	159	80.5031	1294	1068	2017-01-31		317	41	358	88.5475	1227	1114	2017-01-31		260	15	275	94.5455	1193	1089	2017-01-31		339	36	375	90.4	1441	1357
2017-02-01		0	0	0	#DIV/0!	1294	1068	2017-02-01		0	0	0	#DIV/0!	1227	1114	2017-02-01		0	0	0	#DIV/0!	1193	1089	2017-02-01		73	11	84	86.9048	1525	1430
2017-02-02		162	42	204	79.4118	1498	1230	2017-02-02		377	24	401	94.015	1628	1491	2017-02-02		233	9	242	96.281	1435	1322	2017-02-02		177	9	186	95.1613	1711	1607
2017-02-03		249	11	260	95.7692	1758	1479	2017-02-03		0	0	0	#DIV/0!	1628	1491	2017-02-03		158	23	181	87.2928	1616	1480	2017-02-03		163	7	170	95.8824	1881	1770
2017-02-04		165	95	260	63.4615	2018	1644	2017-02-04		426	25	451	94.4568	2079	1917	2017-02-04		332	25	357	92.9972	1973	1812	2017-02-04		230	13	243	94.6502	2124	2000
2017-02-05		175	44	219	79.9087	2237	1819	2017-02-05		318	18	336	94.6429	2415	2235	2017-02-05		299	42	341	87.6833	2314	2111	2017-02-05		475	35	510	93.1373	2634	2475
2017-02-06		207	13	220	94.0909	2457	2026	2017-02-06		268	19	287	93.3798	2702	2503	2017-02-06		240	51	291	82.4742	2605	2351	2017-02-06		200	22	222	90.0901	2856	2675
2017-02-07		292	59	351	83.1909	2808	2318	2017-02-07		290	22	312	92.9487	3014	2793	2017-02-07		306	29	335	91.3433	2940	2657	2017-02-07		452	25	477	94.7589	3333	3127
2017-02-08		434	24	458	94.7598	3266	2752	2017-02-08		375	11	386	97.1503	3400	3168	2017-02-08		344	32	376	91.4894	3316	3001	2017-02-08		264	17	281	93.9502	3614	3391
		tank 9								tank 10								tank 11								tank 12
date	day	fertilized	non-fertilized	total number	fertilization rate	cumulative egg number	cumulative fertilized egg number	date	day	fertilized	non-fertilized	total number	fertilization rate	cumulative egg number	cumulative fertilized egg number	date	day	fertilized	non-fertilized	total number	fertilization rate	cumulative egg number	cumulative fertilized egg number	date	day	fertilized	non-fertilized	total number	fertilization rate	cumulative egg number	cumulative fertilized egg number
2017-01-23		128	13	141	90.7801	141	128	2017-01-23		3	3	6	50	6	3	2017-01-23		92	52	144	63.8889	144	92	2017-01-23		0	0	0	#DIV/0!	0	0
2017-01-24		73	11	84	86.9048	225	201	2017-01-24		0	0	0	#DIV/0!	6	3	2017-01-24		87	33	120	72.5	264	179	2017-01-24		65	1	66	98.4848	66	65
2017-01-25		245	16	261	93.8697	486	446	2017-01-25		166	72	238	69.7479	244	169	2017-01-25		28	55	83	33.7349	347	207	2017-01-25		249	19	268	92.9104	334	314
2017-01-26		137	15	152	90.1316	638	583	2017-01-26		0	0	0	#DIV/0!	244	169	2017-01-26		98	58	156	62.8205	503	305	2017-01-26		47	13	60	78.3333	394	361
2017-01-27		0	0	0	#DIV/0!	638	583	2017-01-27		123	37	160	76.875	404	292	2017-01-27		156	154	310	50.3226	813	461	2017-01-27		182	21	203	89.6552	597	543
2017-01-28		231	16	247	93.5223	885	814	2017-01-28		0	0	0	#DIV/0!	404	292	2017-01-28		0	0	0	#DIV/0!	813	461	2017-01-28		124	22	146	84.9315	743	667
2017-01-29		231	21	252	91.6667	1137	1045	2017-01-29		150	28	178	84.2697	582	442	2017-01-29		132	44	176	75	989	593	2017-01-29		68	2	70	97.1429	813	735
2017-01-30		47	13	60	78.3333	1197	1092	2017-01-30		210	92	302	69.5364	884	652	2017-01-30		129	24	153	84.3137	1142	722	2017-01-30		44	25	69	63.7681	882	779
2017-01-31		237	17	254	93.3071	1451	1329	2017-01-31		0	0	0	#DIV/0!	884	652	2017-01-31		0	0	0	#DIV/0!	1142	722	2017-01-31		299	3	302	99.0066	1184	1078
2017-02-01		0	0	0	#DIV/0!	1451	1329	2017-02-01		64	19	83	77.1084	967	716	2017-02-01		140	20	160	87.5	1302	862	2017-02-01		49	3	52	94.2308	1236	1127
2017-02-02		454	52	506	89.7233	1957	1783	2017-02-02		218	37	255	85.4902	1222	934	2017-02-02		0	0	0	#DIV/0!	1302	862	2017-02-02		168	12	180	93.3333	1416	1295
2017-02-03		0	0	0	#DIV/0!	1957	1783	2017-02-03		146	43	189	77.2487	1411	1080	2017-02-03		132	57	189	69.8413	1491	994	2017-02-03		60	6	66	90.9091	1482	1355
2017-02-04		435	33	468	92.9487	2425	2218	2017-02-04		341	114	455	74.9451	1866	1421	2017-02-04		249	42	291	85.567	1782	1243	2017-02-04		430	43	473	90.9091	1955	1785
2017-02-05		192	16	208	92.3077	2633	2410	2017-02-05		295	39	334	88.3234	2200	1716	2017-02-05		445	66	511	87.0841	2293	1688	2017-02-05		143	22	165	86.6667	2120	1928
2017-02-06		346	29	375	92.2667	3008	2756	2017-02-06		267	64	331	80.6647	2531	1983	2017-02-06		261	97	358	72.905	2651	1949	2017-02-06		325	34	359	90.5292	2479	2253
2017-02-07		272	12	284	95.7746	3292	3028	2017-02-07		320	39	359	89.1365	2890	2303	2017-02-07		298	61	359	83.0084	3010	2247	2017-02-07		293	23	316	92.7215	2795	2546
2017-02-08		377	18	395	95.443	3687	3405	2017-02-08		162	25	187	86.631	3077	2465	2017-02-08		280	49	329	85.1064	3339	2527	2017-02-08		383	34	417	91.8465	3212	2929
		tank 13								tank 14								tank 15								tank 16
date	day	fertilized	non-fertilized	total number	fertilization rate	cumulative egg number	cumulative fertilized egg number	date	day	fertilized	non-fertilized	total number	fertilization rate	cumulative egg number	cumulative fertilized egg number	date	day	fertilized	non-fertilized	total number	fertilization rate	cumulative egg number	cumulative fertilized egg number	date	day	fertilized	non-fertilized	total number	fertilization rate	cumulative egg number	cumulative fertilized egg number
2017-01-23		83	11	94	88.2979	94	83	2017-01-23		0	0	0	#DIV/0!	0	0	2017-01-23		0	0	0	#DIV/0!	0	0	2017-01-23		25	48	73	34.2466	73	25
2017-01-24		159	108	267	59.5506	361	242	2017-01-24		165	27	192	85.9375	192	165	2017-01-24		0	0	0	#DIV/0!	0	0	2017-01-24		0	1	1	0	74	25
2017-01-25		40	16	56	71.4286	417	282	2017-01-25		188	54	242	77.686	434	353	2017-01-25		629	41	670	93.8806	670	629	2017-01-25		144	49	193	74.6114	267	169
2017-01-26		157	74	231	67.9654	648	439	2017-01-26		221	82	303	72.9373	737	574	2017-01-26		0	0	0	#DIV/0!	670	629	2017-01-26		64	33	97	65.9794	364	233
2017-01-27		104	54	158	65.8228	806	543	2017-01-27		93	46	139	66.9065	876	667	2017-01-27		52	9	61	85.2459	731	681	2017-01-27		0	0	0	#DIV/0!	364	233
2017-01-28		93	93	186	50	992	636	2017-01-28		79	48	127	62.2047	1003	746	2017-01-28		110	9	119	92.437	850	791	2017-01-28		39	31	70	55.7143	434	272
2017-01-29		94	48	142	66.1972	1134	730	2017-01-29		217	59	276	78.6232	1279	963	2017-01-29		219	14	233	93.9914	1083	1010	2017-01-29		130	34	164	79.2683	598	402
2017-01-30		0	0	0	#DIV/0!	1134	730	2017-01-30		124	12	136	91.1765	1415	1087	2017-01-30		87	4	91	95.6044	1174	1097	2017-01-30		34	10	44	77.2727	642	436
2017-01-31		119	93	212	56.1321	1346	849	2017-01-31		162	66	228	71.0526	1643	1249	2017-01-31		93	11	104	89.4231	1278	1190	2017-01-31		0	0	0	#DIV/0!	642	436
2017-02-01		153	19	172	88.9535	1518	1002	2017-02-01		0	0	0	#DIV/0!	1643	1249	2017-02-01		362	78	440	82.2727	1718	1552	2017-02-01		0	0	0	#DIV/0!	642	436
2017-02-02		237	87	324	73.1481	1842	1239	2017-02-02		0	0	0	#DIV/0!	1643	1249	2017-02-02		81	6	87	93.1034	1805	1633	2017-02-02		0	0	0	#DIV/0!	642	436
2017-02-03		69	25	94	73.4043	1936	1308	2017-02-03		140	40	180	77.7778	1823	1389	2017-02-03		68	4	72	94.4444	1877	1701	2017-02-03		0	0	0	#DIV/0!	642	436
2017-02-04		338	158	496	68.1452	2432	1646	2017-02-04		359	116	475	75.5789	2298	1748	2017-02-04		548	99	647	84.6986	2524	2249	2017-02-04		577	140	717	80.4742	1359	1013
2017-02-05		140	86	226	61.9469	2658	1786	2017-02-05		249	73	322	77.3292	2620	1997	2017-02-05		311	38	349	89.1117	2873	2560	2017-02-05		240	43	283	84.8057	1642	1253
2017-02-06		269	82	351	76.6382	3009	2055	2017-02-06		350	49	399	87.7193	3019	2347	2017-02-06		399	62	461	86.551	3334	2959	2017-02-06		208	29	237	87.7637	1879	1461
2017-02-07		190	63	253	75.0988	3262	2245	2017-02-07		247	37	284	86.9718	3303	2594	2017-02-07		331	58	389	85.09	3723	3290	2017-02-07		81	12	93	87.0968	1972	1542
2017-02-08		291	76	367	79.2916	3629	2536	2017-02-08		372	45	417	89.2086	3720	2966	2017-02-08		375	37	412	91.0194	4135	3665	2017-02-08		401	51	452	88.7168	2424	1943

## Sheet: Exposure
Fadrozol				> 80%
fertilization rate - exposure				70-80%		breeding pairs set at 07.02.2017
breeding pairs set (5 males, 5 females)				< 70%
		tank 0 - 1 (Control)								tank 0 - 2 (Control)								tank 0 - 3 (Control)								tank 0 - 4 (Control)
date	day	fertilized	non-fertilized	total number	fertilization rate	cumulative egg number	cumulative fertilized egg number	date	day	fertilized	non-fertilized	total number	fertilization rate	cumulative egg number	cumulative fertilized egg number	date	day	fertilized	non-fertilized	total number	fertilization rate	cumulative egg number	cumulative fertilized egg number	date	day	fertilized	non-fertilized	total number	fertilization rate	cumulative egg number	cumulative fertilized egg number
2017-02-09	1	109	2	111	98.1982	111	109	2017-02-09	1	0	0	0	#DIV/0!	0	0	2017-02-09	1	228	29	257	88.716	257	228	2017-02-09	1	0	0	0	#DIV/0!	0	0
2017-02-10		211	0	211	100	322	320	2017-02-10	2	217	40	257	84.4358	257	217	2017-02-10	2	598	30	628	95.2229	885	826	2017-02-10	2	440	13	453	97.1302	453	440
2017-02-11	3	0	0	0	#DIV/0!	322	320	2017-02-11	3	99	7	106	93.3962	363	316	2017-02-11	3	273	20	293	93.1741	1178	1099	2017-02-11	3	249	7	256	97.2656	709	689
2017-02-12	4	658	12	670	98.209	992	978	2017-02-12	4	0	0	0	#DIV/0!	363	316	2017-02-12	4	515	34	549	93.8069	1727	1614	2017-02-12	4	226	5	231	97.8355	940	915
2017-02-13	5	0	0	0	#DIV/0!	992	978	2017-02-13	5	241	25	266	90.6015	629	557	2017-02-13	5	275	21	296	92.9054	2023	1889	2017-02-13	5	302	30	332	90.9639	1272	1217
2017-02-14	6	282	10	292	96.5753	1284	1260	2017-02-14	6	345	28	373	92.4933	1002	902	2017-02-14	6	331	9	340	97.3529	2363	2220	2017-02-14	6	253	20	273	92.674	1545	1470
2017-02-15	7	223	15	238	93.6975	1522	1483	2017-02-15	7	138	12	150	92	1152	1040	2017-02-15	7	222	28	250	88.8	2613	2442	2017-02-15	7	218	15	233	93.5622	1778	1688
2017-02-16	8	340	10	350	97.1429	1872	1823	2017-02-16	8	87	10	97	89.6907	1249	1127	2017-02-16	8	469	30	499	93.988	3112	2911	2017-02-16	8	237	16	253	93.6759	2031	1925
2017-02-17	9	380	14	394	96.4467	2266	2203	2017-02-17	9	417	32	449	92.8731	1698	1544	2017-02-17	9	255	12	267	95.5056	3379	3166	2017-02-17	9	177	19	196	90.3061	2227	2102
2017-02-18	10	173	2	175	98.8571	2441	2376	2017-02-18	10	123	6	129	95.3488	1827	1667	2017-02-18	10	448	14	462	96.9697	3841	3614	2017-02-18	10	179	6	185	96.7568	2412	2281
2017-02-19	11	336	8	344	97.6744	2785	2712	2017-02-19	11	337	13	350	96.2857	2177	2004	2017-02-19	11	323	19	342	94.4444	4183	3937	2017-02-19	11	490	24	514	95.3307	2926	2771
2017-02-20	12	195	5	200	97.5	2985	2907	2017-02-20	12	189	7	196	96.4286	2373	2193	2017-02-20	12	455	20	475	95.7895	4658	4392	2017-02-20	12	128	2	130	98.4615	3056	2899
2017-02-21	13	135	1	136	99.2647	3121	3042	2017-02-21	13	270	14	284	95.0704	2657	2463	2017-02-21	13	231	6	237	97.4684	4895	4623	2017-02-21	13	496	11	507	97.8304	3563	3395
2017-02-22	14	195	5	200	97.5	3321	3237	2017-02-22	14	99	3	102	97.0588	2759	2562	2017-02-22	14	393	9	402	97.7612	5297	5016	2017-02-22	14	56	1	57	98.2456	3620	3451
2017-02-23	15	0	0	0	#DIV/0!	3321	3237	2017-02-23	15	0	0	0	#DIV/0!	2759	2562	2017-02-23	15	365	12	377	96.817	5674	5381	2017-02-23	15	337	6	343	98.2507	3963	3788
2017-02-24	16	298	4	302	98.6755	3623	3535	2017-02-24	16	276	18	294	93.8776	3053	2838	2017-02-24	16	257	15	272	94.4853	5946	5638	2017-02-24	16	379	19	398	95.2261	4361	4167
2017-02-25	17	187	3	190	98.4211	3813	3722	2017-02-25	17	222	2	224	99.1071	3277	3060	2017-02-25	17	206	12	218	94.4954	6164	5844	2017-02-25	17	581	16	597	97.3199	4958	4748
2017-02-26	18	120	2	122	98.3607	3935	3842	2017-02-26	18	127	11	138	92.029	3415	3187	2017-02-26	18	281	11	292	96.2329	6456	6125	2017-02-26	18	219	12	231	94.8052	5189	4967
2017-02-27	19	268	40	308	87.013	4243	4110	2017-02-27	19	0	0	0	#DIV/0!	3415	3187	2017-02-27	19	73	4	77	94.8052	6533	6198	2017-02-27	19	283	13	296	95.6081	5485	5250
2017-02-28	20	106	8	114	92.9825	4357	4216	2017-02-28	20	0	0	0	#DIV/0!	3415	3187	2017-02-28	20	94	1	95	98.9474	6628	6292	2017-02-28	20	0	0	0	#DIV/0!	5485	5250
2017-03-01	21	0	0	0	#DIV/0!	4357	4216	2017-03-01	21	353	5	358	98.6034	3773	3540	2017-03-01	21	420	18	438	95.8904	7066	6712	2017-03-01	21	420	18	438	95.8904	5923	5670
		tank 1 - 1 (0,1 µg/L)								tank 1- 2 (0,1 µg/L)								tank 1 - 3 (0,1 µg/L)							tank 1 - 4 (0,1 µg/L)
date	day	fertilized	non-fertilized	total number	fertilization rate	cumulative egg number	cumulative fertilized egg number	date	day	fertilized	non-fertilized	total number	fertilization rate	cumulative egg number	cumulative fertilized egg number	date	day	fertilized	non-fertilized	total number	fertilization rate	cumulative egg number	cumulative fertilized egg number	date	day	fertilized	non-fertilized	total number	fertilization rate	cumulative egg number	cumulative fertilized egg number
2017-02-09	1	10	2	12	83.3333	12	10	2017-02-09	1	70	25	95	73.6842	95	70	2017-02-09	1	329	35	364	90.3846	364	329	2017-02-09	1	0	0	0	#DIV/0!	0	0
2017-02-10	2	408	12	420	97.1429	432	418	2017-02-10	2	589	95	684	86.1111	779	659	2017-02-10	2	383	51	434	88.2488	798	712	2017-02-10	2	405	18	423	95.7447	423	405
2017-02-11	3	349	21	370	94.3243	802	767	2017-02-11	3	53	18	71	74.6479	850	712	2017-02-11	3	139	24	163	85.2761	961	851	2017-02-11	3	161	16	177	90.9605	600	566
2017-02-12	4	64	4	68	94.1176	870	831	2017-02-12	4	82	17	99	82.8283	949	794	2017-02-12	4	412	63	475	86.7368	1436	1263	2017-02-12	4	326	61	387	84.2377	987	892
2017-02-13	5	269	10	279	96.4158	1149	1100	2017-02-13	5	460	47	507	90.7298	1456	1254	2017-02-13	5	42	18	60	70	1496	1305	2017-02-13	5	165	7	172	95.9302	1159	1057
2017-02-14	6	131	38	169	77.5148	1318	1231	2017-02-14	6	164	56	220	74.5455	1676	1418	2017-02-14	6	416	47	463	89.8488	1959	1721	2017-02-14	6	257	32	289	88.9273	1448	1314
2017-02-15	7	259	13	272	95.2206	1590	1490	2017-02-15	7	419	102	521	80.4223	2197	1837	2017-02-15	7	88	33	121	72.7273	2080	1809	2017-02-15	7	171	17	188	90.9574	1636	1485
2017-02-16	8	54	4	58	93.1034	1648	1544	2017-02-16	8	145	25	170	85.2941	2367	1982	2017-02-16	8	297	26	323	91.9505	2403	2106	2017-02-16	8	366	35	401	91.2718	2037	1851
2017-02-17	9	362	23	385	94.026	2033	1906	2017-02-17	9	286	42	328	87.1951	2695	2268	2017-02-17	9	201	27	228	88.1579	2631	2307	2017-02-17	9	151	6	157	96.1783	2194	2002
2017-02-18	10	185	14	199	92.9648	2232	2091	2017-02-18	10	348	40	388	89.6907	3083	2616	2017-02-18	10	299	43	342	87.4269	2973	2606	2017-02-18	10	357	24	381	93.7008	2575	2359
2017-02-19	11	354	16	370	95.6757	2602	2445	2017-02-19	11	387	41	428	90.4206	3511	3003	2017-02-19	11	215	20	235	91.4894	3208	2821	2017-02-19	11	112	3	115	97.3913	2690	2471
2017-02-20	12	165	7	172	95.9302	2774	2610	2017-02-20	12	43	8	51	84.3137	3562	3046	2017-02-20	12	357	32	389	91.7738	3597	3178	2017-02-20	12	127	20	147	86.3946	2837	2598
2017-02-21	13	336	29	365	92.0548	3139	2946	2017-02-21	13	137	16	153	89.5425	3715	3183	2017-02-21	13	0	0	0	#DIV/0!	3597	3178	2017-02-21	13	283	20	303	93.3993	3140	2881
2017-02-22	14	39	1	40	97.5	3179	2985	2017-02-22	14	87	3	90	96.6667	3805	3270	2017-02-22	14	149	34	183	81.4208	3780	3327	2017-02-22	14	303	45	348	87.069	3488	3184
2017-02-23	15	289	29	318	90.8805	3497	3274	2017-02-23	15	81	20	101	80.198	3906	3351	2017-02-23	15	253	39	292	86.6438	4072	3580	2017-02-23	15	285	56	341	83.5777	3829	3469
2017-02-24	16	134	5	139	96.4029	3636	3408	2017-02-24	16	46	7	53	86.7925	3959	3397	2017-02-24	16	189	37	226	83.6283	4298	3769	2017-02-24	16	414	50	464	89.2241	4293	3883
2017-02-25	17	161	36	197	81.7259	3833	3569	2017-02-25	17	210	87	297	70.7071	4256	3607	2017-02-25	17	173	10	183	94.5355	4481	3942	2017-02-25	17	144	21	165	87.2727	4458	4027
2017-02-26	18	204	8	212	96.2264	4045	3773	2017-02-26	18	231	28	259	89.1892	4515	3838	2017-02-26	18	393	53	446	88.1166	4927	4335	2017-02-26	18	418	35	453	92.2737	4911	4445
2017-02-27	19	59	25	84	70.2381	4129	3832	2017-02-27	19	249	41	290	85.8621	4805	4087	2017-02-27	19	86	9	95	90.5263	5022	4421	2017-02-27	19	193	4	197	97.9695	5108	4638
2017-02-28	20	150	50	200	75	4329	3982	2017-02-28	20	392	24	416	94.2308	5221	4479	2017-02-28	20	159	30	189	84.127	5211	4580	2017-02-28	20	117	24	141	82.9787	5249	4755
2017-03-01	21	158	4	162	97.5309	4491	4140	2017-03-01	21	0	0	0	#DIV/0!	5221	4479	2017-03-01	21	84	8	92	91.3043	5303	4664	2017-03-01	21	309	17	326	94.7853	5575	5064
		tank 2 - 1 (1 µg/L)								tank 2 - 2 (1 µg/L)								tank 2 -3 (1 µg/L)								tank 2 - 4 (1 µg/L)
date	day	fertilized	non-fertilized	total number	fertilization rate	cumulative egg number	cumulative fertilized egg number	date	day	fertilized	non-fertilized	total number	fertilization rate	cumulative egg number	cumulative fertilized egg number	date	day	fertilized	non-fertilized	total number	fertilization rate	cumulative egg number	cumulative fertilized egg number	date	day	fertilized	non-fertilized	total number	fertilization rate	cumulative egg number	cumulative fertilized egg number
2017-02-09	1	160	58	218	73.3945	218	160	2017-02-09	1	107	7	114	93.8596	114	107	2017-02-09	1	285	16	301	94.6844	301	285	2017-02-09	1	76	17	93	81.7204	93	76
2017-02-10	2	344	7	351	98.0057	569	504	2017-02-10	2	355	15	370	95.9459	484	462	2017-02-10	2	208	26	234	88.8889	535	493	2017-02-10	2	274	81	355	77.1831	448	350
2017-02-11	3	148	2	150	98.6667	719	652	2017-02-11	3	288	12	300	96	784	750	2017-02-11	3	121	12	133	90.9774	668	614	2017-02-11	3	156	23	179	87.1508	627	506
2017-02-12	4	267	32	299	89.2977	1018	919	2017-02-12	4	78	12	90	86.6667	874	828	2017-02-12	4	202	28	230	87.8261	898	816	2017-02-12	4	167	95	262	63.7405	889	673
2017-02-13	5	176	27	203	86.6995	1221	1095	2017-02-13	5	306	22	328	93.2927	1202	1134	2017-02-13	5	98	9	107	91.5888	1005	914	2017-02-13	5	206	37	243	84.7737	1132	879
2017-02-14	6	174	9	183	95.082	1404	1269	2017-02-14	6	112	14	126	88.8889	1328	1246	2017-02-14	6	234	18	252	92.8571	1257	1148	2017-02-14	6	61	49	110	55.4545	1242	940
2017-02-15	7	334	21	355	94.0845	1759	1603	2017-02-15	7	234	27	261	89.6552	1589	1480	2017-02-15	7	51	5	56	91.0714	1313	1199	2017-02-15	7	299	57	356	83.9888	1598	1239
2017-02-16	8	110	8	118	93.2203	1877	1713	2017-02-16	8	151	13	164	92.0732	1753	1631	2017-02-16	8	215	28	243	88.4774	1556	1414	2017-02-16	8	127	22	149	85.2349	1747	1366
2017-02-17	9	334	18	352	94.8864	2229	2047	2017-02-17	9	262	9	271	96.679	2024	1893	2017-02-17	9	164	14	178	92.1348	1734	1578	2017-02-17	9	200	18	218	91.7431	1965	1566
2017-02-18	10	118	3	121	97.5207	2350	2165	2017-02-18	10	244	12	256	95.3125	2280	2137	2017-02-18	10	0	0	0	#DIV/0!	1734	1578	2017-02-18	10	297	21	318	93.3962	2283	1863
2017-02-19	11	253	12	265	95.4717	2615	2418	2017-02-19	11	242	7	249	97.1888	2529	2379	2017-02-19	11	273	18	291	93.8144	2025	1851	2017-02-19	11	157	32	189	83.0688	2472	2020
2017-02-20	12	86	6	92	93.4783	2707	2504	2017-02-20	12	98	2	100	98	2629	2477	2017-02-20	12	84	5	89	94.382	2114	1935	2017-02-20	12	162	14	176	92.0455	2648	2182
2017-02-21	13	160	11	171	93.5673	2878	2664	2017-02-21	13	134	11	145	92.4138	2774	2611	2017-02-21	13	73	16	89	82.0225	2203	2008	2017-02-21	13	336	31	367	91.5531	3015	2518
2017-02-22	14	176	8	184	95.6522	3062	2840	2017-02-22	14	285	10	295	96.6102	3069	2896	2017-02-22	14	164	5	169	97.0414	2372	2172	2017-02-22	14	217	11	228	95.1754	3243	2735
2017-02-23	15	195	30	225	86.6667	3287	3035	2017-02-23	15	198	14	212	93.3962	3281	3094	2017-02-23	15	249	57	306	81.3725	2678	2421	2017-02-23	15	200	56	256	78.125	3499	2935
2017-02-24	16	299	24	323	92.5697	3610	3334	2017-02-24	16	262	15	277	94.5848	3558	3356	2017-02-24	16	169	39	208	81.25	2886	2590	2017-02-24	16	238	33	271	87.8229	3770	3173
2017-02-25	17	118	9	127	92.9134	3737	3452	2017-02-25	17	52	0	52	100	3610	3408	2017-02-25	17	89	3	92	96.7391	2978	2679	2017-02-25	17	203	24	227	89.4273	3997	3376
2017-02-26	18	242	11	253	95.6522	3990	3694	2017-02-26	18	262	25	287	91.2892	3897	3670	2017-02-26	18	21	55	76	27.6316	3054	2700	2017-02-26	18	145	12	157	92.3567	4154	3521
2017-02-27	19	115	5	120	95.8333	4110	3809	2017-02-27	19	33	5	38	86.8421	3935	3703	2017-02-27	19	324	34	358	90.5028	3412	3024	2017-02-27	19	171	14	185	92.4324	4339	3692
2017-02-28	20	132	8	140	94.2857	4250	3941	2017-02-28	20	215	24	239	89.9582	4174	3918	2017-02-28	20	19	47	66	28.7879	3478	3043	2017-02-28	20	258	35	293	88.0546	4632	3950
2017-03-01	21	209	12	221	94.5701	4471	4150	2017-03-01	21	176	6	182	96.7033	4356	4094	2017-03-01	21	178	13	191	93.1937	3669	3221	2017-03-01	21	96	2	98	97.9592	4730	4046
		tank 3 -1 (10 µg/L)								tank 3 - 2 (10 µg/L)								tank 3 - 3 (10 µg/L)								tank 3 - 4 (10 µg/L)
date	day	fertilized	non-fertilized	total number	fertilization rate	cumulative egg number	cumulative fertilized egg number	date	day	fertilized	non-fertilized	total number	fertilization rate	cumulative egg number	cumulative fertilized egg number	date	day	fertilized	non-fertilized	total number	fertilization rate	cumulative egg number	cumulative fertilized egg number	date	day	fertilized	non-fertilized	total number	fertilization rate	cumulative egg number	cumulative fertilized egg number
2017-02-09	1	258	108	366	70.4918	366	258	2017-02-09	1	63	2	65	96.9231	65	63	2017-02-09	1	0	0	0	#DIV/0!	0	0	2017-02-09	1	0	0	0	#DIV/0!	0	0
2017-02-10	2	191	74	265	72.0755	631	449	2017-02-10	2	293	11	304	96.3816	369	356	2017-02-10	2	224	66	290	77.2414	290	224	2017-02-10	2	361	22	383	94.2559	383	361
2017-02-11	3	0	0	0	#DIV/0!	631	449	2017-02-11	3	45	4	49	91.8367	418	401	2017-02-11	3	0	0	0	#DIV/0!	290	224	2017-02-11	3	10	18	28	35.7143	411	371
2017-02-12	4	26	13	39	66.6667	670	475	2017-02-12	4	117	25	142	82.3944	560	518	2017-02-12	4	63	36	99	63.6364	389	287	2017-02-12	4	107	173	280	38.2143	691	478
2017-02-13	5	15	49	64	23.4375	734	490	2017-02-13	5	64	18	82	78.0488	642	582	2017-02-13	5	0	0	0	#DIV/0!	389	287	2017-02-13	5	15	34	49	30.6122	740	493
2017-02-14	6	14	19	33	42.4242	767	504	2017-02-14	6	147	31	178	82.5843	820	729	2017-02-14	6	55	28	83	66.2651	472	342	2017-02-14	6	17	19	36	47.2222	776	510
2017-02-15	7	19	29	48	39.5833	815	523	2017-02-15	7	88	50	138	63.7681	958	817	2017-02-15	7	28	32	60	46.6667	532	370	2017-02-15	7	245	80	325	75.3846	1101	755
2017-02-16	8	30	28	58	51.7241	873	553	2017-02-16	8	196	60	256	76.5625	1214	1013	2017-02-16	8	0	0	0	#DIV/0!	532	370	2017-02-16	8	11	6	17	64.7059	1118	766
2017-02-17	9	37	24	61	60.6557	934	590	2017-02-17	9	84	75	159	52.8302	1373	1097	2017-02-17	9	44	32	76	57.8947	608	414	2017-02-17	9	163	55	218	74.7706	1336	929
2017-02-18	10	30	37	67	44.7761	1001	620	2017-02-18	10	101	63	164	61.5854	1537	1198	2017-02-18	10	3	14	17	17.6471	625	417	2017-02-18	10	16	11	27	59.2593	1363	945
2017-02-19	11	51	40	91	56.044	1092	671	2017-02-19	11	105	82	187	56.1497	1724	1303	2017-02-19	11	9	15	24	37.5	649	426	2017-02-19	11	169	47	216	78.2407	1579	1114
2017-02-20	12	43	24	67	64.1791	1159	714	2017-02-20	12	74	28	102	72.549	1826	1377	2017-02-20	12	7	24	31	22.5806	680	433	2017-02-20	12	5	3	8	62.5	1587	1119
2017-02-21	13	22	25	47	46.8085	1206	736	2017-02-21	13	91	31	122	74.5902	1948	1468	2017-02-21	13	16	24	40	40	720	449	2017-02-21	13	137	42	179	76.5363	1766	1256
2017-02-22	14	27	19	46	58.6957	1252	763	2017-02-22	14	50	42	92	54.3478	2040	1518	2017-02-22	14	12	15	27	44.4444	747	461	2017-02-22	14	21	22	43	48.8372	1809	1277
2017-02-23	15	57	26	83	68.6747	1335	820	2017-02-23	15	88	87	175	50.2857	2215	1606	2017-02-23	15	9	37	46	19.5652	793	470	2017-02-23	15	120	72	192	62.5	2001	1397
2017-02-24	16	36	21	57	63.1579	1392	856	2017-02-24	16	100	52	152	65.7895	2367	1706	2017-02-24	16	11	13	24	45.8333	817	481	2017-02-24	16	72	43	115	62.6087	2116	1469
2017-02-25	17	38	25	63	60.3175	1455	894	2017-02-25	17	85	74	159	53.4591	2526	1791	2017-02-25	17	4	5	9	44.4444	826	485	2017-02-25	17	97	47	144	67.3611	2260	1566
2017-02-26	18	14	10	24	58.3333	1479	908	2017-02-26	18	71	58	129	55.0388	2655	1862	2017-02-26	18	0	6	6	0	832	485	2017-02-26	18	24	21	45	53.3333	2305	1590
2017-02-27	19	14	21	35	40	1514	922	2017-02-27	19	81	60	141	57.4468	2796	1943	2017-02-27	19	2	4	6	33.3333	838	487	2017-02-27	19	81	68	149	54.3624	2454	1671
2017-02-28	20	16	24	40	40	1554	938	2017-02-28	20	49	34	83	59.0361	2879	1992	2017-02-28	20	0	2	2	0	840	487	2017-02-28	20	26	20	46	56.5217	2500	1697
2017-03-01	21	12	33	45	26.6667	1599	950	2017-03-01	21	55	64	119	46.2185	2998	2047	2017-03-01	21	12	28	40	30	880	499	2017-03-01	21	53	43	96	55.2083	2596	1750

## Sheet: Combined Pre & Main Exposure
Fadrozol				> 80%
fertilization rates - pre-exposure and exposure phase				70-80%		breeding pairs set at 07.02.2017
breeding pairs set (5 males, 5 females)				< 70%
	tank 8			Control 1					tank 16		Control 2					tank 1		Control 3					tank 7		Control 4				Control		tank 6		Conc. 1-1					tank 15		Conc. 1-2					tank 11		Conc. 1-3
																													daily cummulative
date	day	fertilized	non-fertilized	total number	fertilization rate	cumulative egg number	cumulative fertilized egg number		fertilized	non-fertilized	total number	fertilization rate	cumulative egg number	cumulative fertilized egg number		fertilized	non-fertilized	total number	fertilization rate	cumulative egg number	cumulative fertilized egg number		fertilized	non-fertilized	total number	fertilization rate	cumulative egg number	cumulative fertilized egg number			fertilized	non-fertilized	total number	fertilization rate	cumulative egg number	cumulative fertilized egg number		fertilized	non-fertilized	total number	fertilization rate	cumulative egg number	cumulative fertilized egg number		fertilized	non-fertilized	total number	fertilization rate	cumulative egg number
2017-01-23	-16	100	1	101	99.0099	101	100		25	48	73	34.2466	73	25		85	31	116	73.2759	116	85		137	4	141	97.1631	141	137	347		119	6	125	95.2	125	119		0	0	0	#DIV/0!	0	0		92	52	144	63.8889	144
2017-01-24	-15	195	4	199	97.9899	300	295		0	1	1	0	74	25		100	24	124	80.6452	240	185		39	11	50	78	191	176	681		55	4	59	93.2203	184	174		0	0	0	#DIV/0!	0	0		87	33	120	72.5	264
2017-01-25	-14	205	10	215	95.3488	515	500		144	49	193	74.6114	267	169		167	21	188	88.8298	428	352		127	13	140	90.7143	331	303	1324		269	29	298	90.2685	482	443		629	41	670	93.8806	670	629		28	55	83	33.7349	347
2017-01-26	-13	153	13	166	92.1687	681	653		64	33	97	65.9794	364	233		97	18	115	84.3478	543	449		130	23	153	84.9673	484	433	1768		63	5	68	92.6471	550	506		0	0	0	#DIV/0!	670	629		98	58	156	62.8205	503
2017-01-27	-12	215	14	229	93.8865	910	868		0	0	0	#DIV/0!	364	233		171	32	203	84.2365	746	620		258	33	291	88.6598	775	691	2412		170	16	186	91.3978	736	676		52	9	61	85.2459	731	681		156	154	310	50.3226	813
2017-01-28	-11	70	2	72	97.2222	982	938		39	31	70	55.7143	434	272		189	47	236	80.0847	982	809		0	0	0	#DIV/0!	775	691	2710		0	0	0	#DIV/0!	736	676		110	9	119	92.437	850	791		0	0	0	#DIV/0!	813
2017-01-29	-10	80	4	84	95.2381	1066	1018		130	34	164	79.2683	598	402		0	0	0	#DIV/0!	982	809		0	0	0	#DIV/0!	775	691	2920		121	12	133	90.9774	869	797		219	14	233	93.9914	1083	1010		132	44	176	75	989
2017-01-30	-9	0	0	0	#DIV/0!	1066	1018		34	10	44	77.2727	642	436		145	14	159	91.195	1141	954		138	5	143	96.5035	918	829	3237		0	0	0	#DIV/0!	869	797		87	4	91	95.6044	1174	1097		129	24	153	84.3137	1142
2017-01-31	-8	339	36	375	90.4	1441	1357		0	0	0	#DIV/0!	642	436		0	0	0	#DIV/0!	1141	954		260	15	275	94.5455	1193	1089	3836		317	41	358	88.5475	1227	1114		93	11	104	89.4231	1278	1190		0	0	0	#DIV/0!	1142
2017-02-01	-7	73	11	84	86.9048	1525	1430		0	0	0	#DIV/0!	642	436		249	74	323	77.0898	1464	1203		0	0	0	#DIV/0!	1193	1089	4158		0	0	0	#DIV/0!	1227	1114		362	78	440	82.2727	1718	1552		140	20	160	87.5	1302
2017-02-02	-6	177	9	186	95.1613	1711	1607		0	0	0	#DIV/0!	642	436		168	24	192	87.5	1656	1371		233	9	242	96.281	1435	1322	4736		377	24	401	94.015	1628	1491		81	6	87	93.1034	1805	1633		0	0	0	#DIV/0!	1302
2017-02-03	-5	163	7	170	95.8824	1881	1770		0	0	0	#DIV/0!	642	436		340	69	409	83.1296	2065	1711		158	23	181	87.2928	1616	1480	5397		0	0	0	#DIV/0!	1628	1491		68	4	72	94.4444	1877	1701		132	57	189	69.8413	1491
2017-02-04	-4	230	13	243	94.6502	2124	2000		577	140	717	80.4742	1359	1013		117	8	125	93.6	2190	1828		332	25	357	92.9972	1973	1812	6653		426	25	451	94.4568	2079	1917		548	99	647	84.6986	2524	2249		249	42	291	85.567	1782
2017-02-05	-3	475	35	510	93.1373	2634	2475		240	43	283	84.8057	1642	1253		397	34	431	92.1114	2621	2225		299	42	341	87.6833	2314	2111	8064		318	18	336	94.6429	2415	2235		311	38	349	89.1117	2873	2560		445	66	511	87.0841	2293
2017-02-06	-2	200	22	222	90.0901	2856	2675		208	29	237	87.7637	1879	1461		306	19	325	94.1538	2946	2531		240	51	291	82.4742	2605	2351	9018		268	19	287	93.3798	2702	2503		399	62	461	86.551	3334	2959		261	97	358	72.905	2651
2017-02-07	-1	452	25	477	94.7589	3333	3127		81	12	93	87.0968	1972	1542		180	21	201	89.5522	3147	2711		306	29	335	91.3433	2940	2657	10037		290	22	312	92.9487	3014	2793		331	58	389	85.09	3723	3290		298	61	359	83.0084	3010
2017-02-08	0	264	17	281	93.9502	3614	3391		401	51	452	88.7168	2424	1943		396	32	428	92.5234	3575	3107		344	32	376	91.4894	3316	3001	11442		375	11	386	97.1503	3400	3168		375	37	412	91.0194	4135	3665		280	49	329	85.1064	3339
2017-02-09	1	109	2	111	98.1982	3725	3500		0	0	0	#DIV/0!	2424	1943		228	29	257	88.716	3832	3335		0	0	0	#DIV/0!	3316	3001	11779		10	2	12	83.3333	3412	3178		70	25	95	73.6842	4230	3735		329	35	364	90.3846	3703
2017-02-10	2	211	0	211	100	3936	3711		217	40	257	84.4358	2681	2160		598	30	628	95.2229	4460	3933		440	13	453	97.1302	3769	3441	13245		408	12	420	97.1429	3832	3586		589	95	684	86.1111	4914	4324		383	51	434	88.2488	4137
2017-02-11	3	0	0	0	#DIV/0!	3936	3711		99	7	106	93.3962	2787	2259		273	20	293	93.1741	4753	4206		249	7	256	97.2656	4025	3690	13866		349	21	370	94.3243	4202	3935		53	18	71	74.6479	4985	4377		139	24	163	85.2761	4300
2017-02-12	4	658	12	670	98.209	4606	4369		0	0	0	#DIV/0!	2787	2259		515	34	549	93.8069	5302	4721		226	5	231	97.8355	4256	3916	15265		64	4	68	94.1176	4270	3999		82	17	99	82.8283	5084	4459		412	63	475	86.7368	4775
2017-02-13	5	0	0	0	#DIV/0!	4606	4369		241	25	266	90.6015	3053	2500		275	21	296	92.9054	5598	4996		302	30	332	90.9639	4588	4218	16083		269	10	279	96.4158	4549	4268		460	47	507	90.7298	5591	4919		42	18	60	70	4835
2017-02-14	6	282	10	292	96.5753	4898	4651		345	28	373	92.4933	3426	2845		331	9	340	97.3529	5938	5327		253	20	273	92.674	4861	4471	17294		131	38	169	77.5148	4718	4399		164	56	220	74.5455	5811	5083		416	47	463	89.8488	5298
2017-02-15	7	223	15	238	93.6975	5136	4874		138	12	150	92	3576	2983		222	28	250	88.8	6188	5549		218	15	233	93.5622	5094	4689	18095		259	13	272	95.2206	4990	4658		419	102	521	80.4223	6332	5502		88	33	121	72.7273	5419
2017-02-16	8	340	10	350	97.1429	5486	5214		87	10	97	89.6907	3673	3070		469	30	499	93.988	6687	6018		237	16	253	93.6759	5347	4926	19228		54	4	58	93.1034	5048	4712		145	25	170	85.2941	6502	5647		297	26	323	91.9505	5742
2017-02-17	9	380	14	394	96.4467	5880	5594		417	32	449	92.8731	4122	3487		255	12	267	95.5056	6954	6273		177	19	196	90.3061	5543	5103	20457		362	23	385	94.026	5433	5074		286	42	328	87.1951	6830	5933		201	27	228	88.1579	5970
2017-02-18	10	173	2	175	98.8571	6055	5767		123	6	129	95.3488	4251	3610		448	14	462	96.9697	7416	6721		179	6	185	96.7568	5728	5282	21380		185	14	199	92.9648	5632	5259		348	40	388	89.6907	7218	6281		299	43	342	87.4269	6312
2017-02-19	11	336	8	344	97.6744	6399	6103		337	13	350	96.2857	4601	3947		323	19	342	94.4444	7758	7044		490	24	514	95.3307	6242	5772	22866		354	16	370	95.6757	6002	5613		387	41	428	90.4206	7646	6668		215	20	235	91.4894	6547
2017-02-20	12	195	5	200	97.5	6599	6298		189	7	196	96.4286	4797	4136		455	20	475	95.7895	8233	7499		128	2	130	98.4615	6372	5900	23833		165	7	172	95.9302	6174	5778		43	8	51	84.3137	7697	6711		357	32	389	91.7738	6936
2017-02-21	13	135	1	136	99.2647	6735	6433		270	14	284	95.0704	5081	4406		231	6	237	97.4684	8470	7730		496	11	507	97.8304	6879	6396	24965		336	29	365	92.0548	6539	6114		137	16	153	89.5425	7850	6848		0	0	0	#DIV/0!	6936
2017-02-22	14	195	5	200	97.5	6935	6628		99	3	102	97.0588	5183	4505		393	9	402	97.7612	8872	8123		56	1	57	98.2456	6936	6452	25708		39	1	40	97.5	6579	6153		87	3	90	96.6667	7940	6935		149	34	183	81.4208	7119
2017-02-23	15	0	0	0	#DIV/0!	6935	6628		0	0	0	#DIV/0!	5183	4505		365	12	377	96.817	9249	8488		337	6	343	98.2507	7279	6789	26410		289	29	318	90.8805	6897	6442		81	20	101	80.198	8041	7016		253	39	292	86.6438	7411
2017-02-24	16	298	4	302	98.6755	7237	6926		276	18	294	93.8776	5477	4781		257	15	272	94.4853	9521	8745		379	19	398	95.2261	7677	7168	27620		134	5	139	96.4029	7036	6576		46	7	53	86.7925	8094	7062		189	37	226	83.6283	7637
2017-02-25	17	187	3	190	98.4211	7427	7113		222	2	224	99.1071	5701	5003		206	12	218	94.4954	9739	8951		581	16	597	97.3199	8274	7749	28816		161	36	197	81.7259	7233	6737		210	87	297	70.7071	8391	7272		173	10	183	94.5355	7820
2017-02-26	18	120	2	122	98.3607	7549	7233		127	11	138	92.029	5839	5130		281	11	292	96.2329	10031	9232		219	12	231	94.8052	8505	7968	29563		204	8	212	96.2264	7445	6941		231	28	259	89.1892	8650	7503		393	53	446	88.1166	8266
2017-02-27	19	268	40	308	87.013	7857	7501		0	0	0	#DIV/0!	5839	5130		73	4	77	94.8052	10108	9305		283	13	296	95.6081	8801	8251	30187		59	25	84	70.2381	7529	7000		249	41	290	85.8621	8940	7752		86	9	95	90.5263	8361
2017-02-28	20	106	8	114	92.9825	7971	7607		0	0	0	#DIV/0!	5839	5130		94	1	95	98.9474	10203	9399		0	0	0	#DIV/0!	8801	8251	30387		150	50	200	75	7729	7150		392	24	416	94.2308	9356	8144		159	30	189	84.127	8550
2017-03-01	21	0	0	0	#DIV/0!	7971	7607		353	5	358	98.6034	6197	5483		420	18	438	95.8904	10641	9819		420	18	438	95.8904	9239	8671	31580		158	4	162	97.5309	7891	7308		0	0	0	#DIV/0!	9356	8144		84	8	92	91.3043	8642
[truncated: 58 more columns]

## Sheet: Cum. Fert. eggs frm -16-21)days
date	day	Control	Concentration 1	Concentration 2	Concentration 3
2017-01-23	-16	347	319	39	273
2017-01-24	-15	681	594	269	707
2017-01-25	-14	1324	1651	1088	1429
2017-01-26	-13	1768	1812	1554	1815
2017-01-27	-12	2412	2425	2012	2270
2017-01-28	-11	2710	2601	2408	2651
2017-01-29	-10	2920	3130	2991	2976
2017-01-30	-9	3237	3458	3369	3313
2017-01-31	-8	3836	3998	3879	3797
2017-02-01	-7	4158	4585	4005	4019
2017-02-02	-6	4736	5265	4579	4978
2017-02-03	-5	5397	5465	5078	5377
2017-02-04	-4	6653	7081	6539	6437
2017-02-05	-3	8064	8424	7477	7145
2017-02-06	-2	9018	9707	8627	8112
2017-02-07	-1	10037	10871	9733	9055
2017-02-08	0	11442	12202	10778	10333
2017-02-09	1	11779	12611	11406	10654
2017-02-10	2	13245	14396	12587	11723
2017-02-11	3	13866	15098	13300	11778
2017-02-12	4	15265	15982	14014	12091
2017-02-13	5	16083	16918	14800	12185
2017-02-14	6	17294	17886	15381	12418
2017-02-15	7	18095	18823	16299	12798
2017-02-16	8	19228	19685	16902	13035
2017-02-17	9	20457	20685	17862	13363
2017-02-18	10	21380	21874	18521	13513
2017-02-19	11	22866	22942	19446	13847
2017-02-20	12	23833	23634	19876	13976
2017-02-21	13	24965	24390	20579	14242
2017-02-22	14	25708	24968	21421	14352
2017-02-23	15	26410	25876	22263	14626
2017-02-24	16	27620	26659	23231	14845
2017-02-25	17	28816	27347	23693	15069
2017-02-26	18	29563	28593	24363	15178
2017-02-27	19	30187	29180	25006	15356
2017-02-28	20	30387	29998	25630	15447
2017-03-01	21	31580	30549	26289	15579

## Sheet: Fertilized eggs per day per rep
Test item: Fadrozol
Fish test 2017
sample drawing: from 08.02.2017 until 01.03.2017
					test start
Mean value for physio-chemical analysis
			fertilized
			Control				Concentration 1				Concentration 2				Concentration 3
		Date	0-1	0-2	0-3	0-4	1-1	1-2	1-3	1-4	2-1	2-2	2-3	2-4	3-1	3-2	3-3	3-4
		2017-02-09	109	0	228	0	10	70	329	0	160	107	285	76	258	63	0	0
		2017-02-10	211	217	598	440	408	589	383	405	344	355	208	274	191	293	224	361
		2017-02-11	0	99	273	249	349	53	139	161	148	288	121	156	0	45	0	10
		2017-02-12	658	0	515	226	64	82	412	326	267	78	202	167	26	117	63	107
		2017-02-13	0	241	275	302	269	460	42	165	176	306	98	206	15	64	0	15
		2017-02-14	282	345	331	253	131	164	416	257	174	112	234	61	14	147	55	17
		2017-02-15	223	138	222	218	259	419	88	171	334	234	51	299	19	88	28	245
		2017-02-16	340	87	469	237	54	145	297	366	110	151	215	127	30	196	0	11
		2017-02-17	380	417	255	177	362	286	201	151	334	262	164	200	37	84	44	163
		2017-02-18	173	123	448	179	185	348	299	357	118	244	0	297	30	101	3	16
		2017-02-19	336	337	323	490	354	387	215	112	253	242	273	157	51	105	9	169
		2017-02-20	195	189	455	128	165	43	357	127	86	98	84	162	43	74	7	5
		2017-02-21	135	270	231	496	336	137	0	283	160	134	73	336	22	91	16	137
		2017-02-22	195	99	393	56	39	87	149	303	176	285	164	217	27	50	12	21
		2017-02-23	0	0	365	337	289	81	253	285	195	198	249	200	57	88	9	120
		2017-02-24	298	276	257	379	134	46	189	414	299	262	169	238	36	100	11	72
		2017-02-25	187	222	206	581	161	210	173	144	118	52	89	203	38	85	4	97
		2017-02-26	120	127	281	219	204	231	393	418	242	262	21	145	14	71	0	24
		2017-02-27	268	0	73	283	59	249	86	193	115	33	324	171	14	81	2	81
		2017-02-28	106	0	94	0	150	392	159	117	132	215	19	258	16	49	0	26
		2017-03-01	0	353	420	420	158	0	84	309	209	176	178	96	12	55	12	53
Mean value/replicate	Control	0-1	200.762		Concentration 1	1-1	197.143		Concentration 2	1-1	197.619		Concentration 3	1-1	45.2381
		0-2	168.571			1-2	213.286			1-2	194.952			1-2	97.4762
		0-3	319.619			1-3	222.095			1-3	153.381			1-3	23.7619
		0-4	270			1-4	241.143			1-4	192.667			1-4	83.3333
		Mean value	239.738				218.417				184.655				62.4524
		SD	68.021				18.3386				20.9472				33.941
		RSD	28.3731				8.39616				11.344				54.3469				Relative standard deviation
		SEM	34.0105				9.1693				10.4736				16.9705

## Sheet: Fertiliz. rate per day per rep 
Test item: Fadrozol
Fish test 2017
sample drawing: from 08.02.2017 until 01.03.2017
					test start
Mean value for physio-chemical analysis
			fertilized
			Control				Concentration 1				Concentration 2				Concentration 3
		Date	0-1	0-2	0-3	0-4	1-1	1-2	1-3	1-4	2-1	2-2	2-3	2-4	3-1	3-2	3-3	3-4
		2017-02-09	98.1982		88.716		83.3333	73.6842	90.3846		73.3945	93.8596	94.6844	81.7204	70.4918	96.9231
		2017-02-10	100	84.4358	95.2229	97.1302	97.1429	86.1111	88.2488	95.7447	98.0057	95.9459	88.8889	77.1831	72.0755	96.3816	77.2414	94.2559
		2017-02-11		93.3962	93.1741	97.2656	94.3243	74.6479	85.2761	90.9605	98.6667	96	90.9774	87.1508		91.8367		35.7143
		2017-02-12	98.209		93.8069	97.8355	94.1176	82.8283	86.7368	84.2377	89.2977	86.6667	87.8261	63.7405	66.6667	82.3944	63.6364	38.2143
		2017-02-13		90.6015	92.9054	90.9639	96.4158	90.7298	70	95.9302	86.6995	93.2927	91.5888	84.7737	23.4375	78.0488		30.6122
		2017-02-14	96.5753	92.4933	97.3529	92.674	77.5148	74.5455	89.8488	88.9273	95.082	88.8889	92.8571	55.4545	42.4242	82.5843	66.2651	47.2222
		2017-02-15	93.6975	92	88.8	93.5622	95.2206	80.4223	72.7273	90.9574	94.0845	89.6552	91.0714	83.9888	39.5833	63.7681	46.6667	75.3846
		2017-02-16	97.1429	89.6907	93.988	93.6759	93.1034	85.2941	91.9505	91.2718	93.2203	92.0732	88.4774	85.2349	51.7241	76.5625		64.7059
		2017-02-17	96.4467	92.8731	95.5056	90.3061	94.026	87.1951	88.1579	96.1783	94.8864	96.679	92.1348	91.7431	60.6557	52.8302	57.8947	74.7706
		2017-02-18	98.8571	95.3488	96.9697	96.7568	92.9648	89.6907	87.4269	93.7008	97.5207	95.3125		93.3962	44.7761	61.5854	17.6471	59.2593
		2017-02-19	97.6744	96.2857	94.4444	95.3307	95.6757	90.4206	91.4894	97.3913	95.4717	97.1888	93.8144	83.0688	56.044	56.1497	37.5	78.2407
		2017-02-20	97.5	96.4286	95.7895	98.4615	95.9302	84.3137	91.7738	86.3946	93.4783	98	94.382	92.0455	64.1791	72.549	22.5806	62.5
		2017-02-21	99.2647	95.0704	97.4684	97.8304	92.0548	89.5425		93.3993	93.5673	92.4138	82.0225	91.5531	46.8085	74.5902	40	76.5363
		2017-02-22	97.5	97.0588	97.7612	98.2456	97.5	96.6667	81.4208	87.069	95.6522	96.6102	97.0414	95.1754	58.6957	54.3478	44.4444	48.8372
		2017-02-23			96.817	98.2507	90.8805	80.198	86.6438	83.5777	86.6667	93.3962	81.3725	78.125	68.6747	50.2857	19.5652	62.5
		2017-02-24	98.6755	93.8776	94.4853	95.2261	96.4029	86.7925	83.6283	89.2241	92.5697	94.5848	81.25	87.8229	63.1579	65.7895	45.8333	62.6087
		2017-02-25	98.4211	99.1071	94.4954	97.3199	81.7259	70.7071	94.5355	87.2727	92.9134	100	96.7391	89.4273	60.3175	53.4591	44.4444	67.3611
		2017-02-26	98.3607	92.029	96.2329	94.8052	96.2264	89.1892	88.1166	92.2737	95.6522	91.2892	27.6316	92.3567	58.3333	55.0388	0	53.3333
		2017-02-27	87.013		94.8052	95.6081	70.2381	85.8621	90.5263	97.9695	95.8333	86.8421	90.5028	92.4324	40	57.4468	33.3333	54.3624
		2017-02-28	92.9825		98.9474		75	94.2308	84.127	82.9787	94.2857	89.9582	28.7879	88.0546	40	59.0361	0	56.5217
		2017-03-01		98.6034	95.8904	95.8904	97.5309		91.3043	94.7853	94.5701	96.7033	93.1937	97.9592	26.6667	46.2185	30	55.2083
Mean value/replicate	Control	0-1	96.854		Concentration 1	1-1	90.8252		Concentration 2	1-1	92.9294		Concentration 3	1-1	52.7356
		0-2	93.7062			1-2	84.6536			1-2	93.5886			1-2	67.9917
		0-3	94.9323			1-3	86.7162			1-3	84.2622			1-3	38.0619
		0-4	95.6389			1-4	91.0122			1-4	85.3527			1-4	59.9075
		Mean value	95.2829				88.3018				89.0332				54.6742
		SD	1.31706				3.13781				4.90715				12.7079
		RSD	1.38226				3.55351				5.5116				23.2429				Relative standard deviation
		SEM	0.658528				1.5689				2.45358				6.35393

## Sheet: Total number of eggs per day
Test item: Fadrozol
Fish test 2017
sample drawing: from 08.02.2017 until 01.03.2017
					test start
Mean value for physio-chemical analysis
			fertilized
			Control				Concentration 1				Concentration 2				Concentration 3
		Date	0-1	0-2	0-3	0-4	1-1	1-2	1-3	1-4	2-1	2-2	2-3	2-4	3-1	3-2	3-3	3-4
		2017-02-09	111	0	257	0	12	95	364	0	218	114	301	93	366	65	0	0
		2017-02-10	211	257	628	453	420	684	434	423	351	370	234	355	265	304	290	383
		2017-02-11	0	106	293	256	370	71	163	177	150	300	133	179	0	49	0	28
		2017-02-12	670	0	549	231	68	99	475	387	299	90	230	262	39	142	99	280
		2017-02-13	0	266	296	332	279	507	60	172	203	328	107	243	64	82	0	49
		2017-02-14	292	373	340	273	169	220	463	289	183	126	252	110	33	178	83	36
		2017-02-15	238	150	250	233	272	521	121	188	355	261	56	356	48	138	60	325
		2017-02-16	350	97	499	253	58	170	323	401	118	164	243	149	58	256	0	17
		2017-02-17	394	449	267	196	385	328	228	157	352	271	178	218	61	159	76	218
		2017-02-18	175	129	462	185	199	388	342	381	121	256	0	318	67	164	17	27
		2017-02-19	344	350	342	514	370	428	235	115	265	249	291	189	91	187	24	216
		2017-02-20	200	196	475	130	172	51	389	147	92	100	89	176	67	102	31	8
		2017-02-21	136	284	237	507	365	153	0	303	171	145	89	367	47	122	40	179
		2017-02-22	200	102	402	57	40	90	183	348	184	295	169	228	46	92	27	43
		2017-02-23	0	0	377	343	318	101	292	341	225	212	306	256	83	175	46	192
		2017-02-24	302	294	272	398	139	53	226	464	323	277	208	271	57	152	24	115
		2017-02-25	190	224	218	597	197	297	183	165	127	52	92	227	63	159	9	144
		2017-02-26	122	138	292	231	212	259	446	453	253	287	76	157	24	129	6	45
		2017-02-27	308	0	77	296	84	290	95	197	120	38	358	185	35	141	6	149
		2017-02-28	114	0	95	0	200	416	189	141	140	239	66	293	40	83	2	46
		2017-03-01	0	358	438	438	162	0	92	326	221	182	191	98	45	119	40	96
Mean value/replicate	Control	0-1	207.476		Concentration 1	1-1	213.857		Concentration 2	1-1	212.905		Concentration 3	1-1	76.1429
		0-2	179.667			1-2	248.619			1-2	207.429			1-2	142.762
		0-3	336.476			1-3	252.524			1-3	174.714			1-3	41.9048
		0-4	282.048			1-4	265.476			1-4	225.238			1-4	123.619
		Mean value	251.417				245.119				205.071				96.1071
		SD	71.3027				22.0515				21.5652				45.7167
		RSD	28.3604				8.99622				10.5159				47.5684				Relative standard deviation
		SEM	35.6513				11.0257				10.7826				22.8583

## Sheet: Cummulative egg numbers
Test item: Fadrozol
Fish test 2017
sample drawing: from 08.02.2017 until 01.03.2017
					test start
Mean value for physio-chemical analysis
			fertilized
			Control				Concentration 1				Concentration 2				Concentration 3
		Date	0-1	0-2	0-3	0-4	1-1	1-2	1-3	1-4	2-1	2-2	2-3	2-4	3-1	3-2	3-3	3-4
		2017-02-09	111	0	257	0	12	95	364	0	218	114	301	93	366	65	0	0
		2017-02-10	322	257	885	453	432	779	798	423	569	484	535	448	631	369	290	383
		2017-02-11	322	363	1178	709	802	850	961	600	719	784	668	627	631	418	290	411
		2017-02-12	992	363	1727	940	870	949	1436	987	1018	874	898	889	670	560	389	691
		2017-02-13	992	629	2023	1272	1149	1456	1496	1159	1221	1202	1005	1132	734	642	389	740
		2017-02-14	1284	1002	2363	1545	1318	1676	1959	1448	1404	1328	1257	1242	767	820	472	776
		2017-02-15	1522	1152	2613	1778	1590	2197	2080	1636	1759	1589	1313	1598	815	958	532	1101
		2017-02-16	1872	1249	3112	2031	1648	2367	2403	2037	1877	1753	1556	1747	873	1214	532	1118
		2017-02-17	2266	1698	3379	2227	2033	2695	2631	2194	2229	2024	1734	1965	934	1373	608	1336
		2017-02-18	2441	1827	3841	2412	2232	3083	2973	2575	2350	2280	1734	2283	1001	1537	625	1363
		2017-02-19	2785	2177	4183	2926	2602	3511	3208	2690	2615	2529	2025	2472	1092	1724	649	1579
		2017-02-20	2985	2373	4658	3056	2774	3562	3597	2837	2707	2629	2114	2648	1159	1826	680	1587
		2017-02-21	3121	2657	4895	3563	3139	3715	3597	3140	2878	2774	2203	3015	1206	1948	720	1766
		2017-02-22	3321	2759	5297	3620	3179	3805	3780	3488	3062	3069	2372	3243	1252	2040	747	1809
		2017-02-23	3321	2759	5674	3963	3497	3906	4072	3829	3287	3281	2678	3499	1335	2215	793	2001
		2017-02-24	3623	3053	5946	4361	3636	3959	4298	4293	3610	3558	2886	3770	1392	2367	817	2116
		2017-02-25	3813	3277	6164	4958	3833	4256	4481	4458	3737	3610	2978	3997	1455	2526	826	2260
		2017-02-26	3935	3415	6456	5189	4045	4515	4927	4911	3990	3897	3054	4154	1479	2655	832	2305
		2017-02-27	4243	3415	6533	5485	4129	4805	5022	5108	4110	3935	3412	4339	1514	2796	838	2454
		2017-02-28	4357	3415	6628	5485	4329	5221	5211	5249	4250	4174	3478	4632	1554	2879	840	2500
		2017-03-01	4357	3773	7066	5923	4491	5221	5303	5575	4471	4356	3669	4730	1599	2998	880	2596
Mean value/replicate	Control	0-1				Concentration 1					Concentration 2				Concentration 3
		0-2
		0-3
		0-4
		Mean value	5279.75				5147.5					4306.5				2018.25

## Sheet: Cumulative fertilized eggs nos.
Test item: Fadrozol
Fish test 2017
sample drawing: from 08.02.2017 until 01.03.2017
					test start
Mean value for physio-chemical analysis
			fertilized
			Control				Concentration 1				Concentration 2				Concentration 3
		Date	0-1	0-2	0-3	0-4	1-1	1-2	1-3	1-4	2-1	2-2	2-3	2-4	3-1	3-2	3-3	3-4
		2017-02-09	109	0	228	0	10	70	329	0	160	107	285	76	258	63	0	0
		2017-02-10	320	217	826	440	418	659	712	405	504	462	493	350	449	356	224	361
		2017-02-11	320	316	1099	689	767	712	851	566	652	750	614	506	449	401	224	371
		2017-02-12	978	316	1614	915	831	794	1263	892	919	828	816	673	475	518	287	478
		2017-02-13	978	557	1889	1217	1100	1254	1305	1057	1095	1134	914	879	490	582	287	493
		2017-02-14	1260	902	2220	1470	1231	1418	1721	1314	1269	1246	1148	940	504	729	342	510
		2017-02-15	1483	1040	2442	1688	1490	1837	1809	1485	1603	1480	1199	1239	523	817	370	755
		2017-02-16	1823	1127	2911	1925	1544	1982	2106	1851	1713	1631	1414	1366	553	1013	370	766
		2017-02-17	2203	1544	3166	2102	1906	2268	2307	2002	2047	1893	1578	1566	590	1097	414	929
		2017-02-18	2376	1667	3614	2281	2091	2616	2606	2359	2165	2137	1578	1863	620	1198	417	945
		2017-02-19	2712	2004	3937	2771	2445	3003	2821	2471	2418	2379	1851	2020	671	1303	426	1114
		2017-02-20	2907	2193	4392	2899	2610	3046	3178	2598	2504	2477	1935	2182	714	1377	433	1119
		2017-02-21	3042	2463	4623	3395	2946	3183	3178	2881	2664	2611	2008	2518	736	1468	449	1256
		2017-02-22	3237	2562	5016	3451	2985	3270	3327	3184	2840	2896	2172	2735	763	1518	461	1277
		2017-02-23	3237	2562	5381	3788	3274	3351	3580	3469	3035	3094	2421	2935	820	1606	470	1397
		2017-02-24	3535	2838	5638	4167	3408	3397	3769	3883	3334	3356	2590	3173	856	1706	481	1469
		2017-02-25	3722	3060	5844	4748	3569	3607	3942	4027	3452	3408	2679	3376	894	1791	485	1566
		2017-02-26	3842	3187	6125	4967	3773	3838	4335	4445	3694	3670	2700	3521	908	1862	485	1590
		2017-02-27	4110	3187	6198	5250	3832	4087	4421	4638	3809	3703	3024	3692	922	1943	487	1671
		2017-02-28	4216	3187	6292	5250	3982	4479	4580	4755	3941	3918	3043	3950	938	1992	487	1697
		2017-03-01	4216	3540	6712	5670	4140	4479	4664	5064	4150	4094	3221	4046	950	2047	499	1750
Mean value/replicate	Control					Concentration 1					Concentration 2				Concentration 3
		Mean value	5034.5				4586.75					3877.75				1311.5
